# Supplementary material for: Transcriptome Landscape of Epithelial to Mesenchymal Transition of Human Stem Cell–Derived RPE
Source: Invest Ophthalmol Vis Sci. 2021 Apr 1;62(4):1. doi: 10.1167/iovs.62.4.1 (PMC8024778; doi:10.1167/iovs.62.4.1)
Supplement: Supplement 1 [file iovs-62-4-1_s001.xlsx]

## Sheet: Dissociation RPEEMT_RNAseq_fpkm
	Gene_ID	Monolayer_01	Monolayer_02	Dissociation_3h_01	Dissociation_3h_02	Dissociation_12h_01	Dissociation_12h_02	Dissociation_48h_01	Dissociation_48h_02
0	1/2-SBSRNA4	1.09109	0	0.888264	0.404932	1.18565	0.959042	0.711464	1.13609
1	61E3.4	4.82204	5.86969	5.64039	4.81358	10.1744	10.9558	14.4207	17.1474
2	A1BG	0.720769	0.733847	1.07164	0.590894	1.34095	1.15264	2.74782	1.0957
3	A1BG-AS1	0	0	0.347706	0.319986	1.08857	0.37374	0.975221	0.888672
4	A1CF	0	0	0.0738414	0.0682774	0	0	0	0.0471279
5	A2LD1	0.918883	0.469703	0.408334	1.00378	0.487645	0.584915	2.18291	1.04381
6	A2M	1.67288	1.13296	1.28003	1.25155	1.01219	0.404011	0.301745	0.480954
7	A2ML1	0.114938	0.0778318	0.0671887	0.124123	0	0.144185	0	0
8	A2MP1	0	0	0	0	0	0	0	0
9	A4GALT	0	0.609496	0.886747	0.489573	2.3794	2.85959	3.69507	3.85286
10	A4GNT	0	0	0	0	0	0	0	0
11	AA06	0	0	0	0	0	0	0	0
12	AAA1	0.0635293	0.0860521	0.0743391	0	0	0	0.0595809	0
13	AAAS	10.6983	15.9262	12.9161	9.80059	15.5886	11.7552	26.2353	27.5289
14	AACS	7.59256	10.6614	8.70397	11.2003	15.8798	15.2296	20.8412	23.2021
15	AACSP1	0	0	0	0.156364	0.303947	0.182595	0	0.217097
16	AADAC	0	0	0	0	0	0	0	0
17	AADACL2	0	0	0	0	0	0.27799	0	0
18	AADACL3	0	0	0	0	0	0	0	0
19	AADACL4	0.40912	0.555652	1.22077	0.672429	0.218098	0	0.195628	0
20	AADAT	7.71987	5.4402	4.39649	4.5312	9.61582	8.30391	4.93217	5.84103
21	AAGAB	12.2743	8.46569	17.8738	16.1252	12.2572	10.4836	5.48595	2.91545
22	AAK1	7.29746	7.79984	6.01398	7.75859	7.00886	7.3515	5.98122	6.88892
23	AAMP	9.39204	11.0653	26.5468	25.7548	52.3546	48.2662	27.5184	31.5049
24	AANAT	0	0	0	0.742954	0	0	0	0
25	AARS	69.6553	90.089	72.9621	52.9364	52.1639	50.5076	64.2032	69.5053
26	AARS2	4.00287	5.42172	3.95143	4.18976	6.75483	6.51743	8.56279	8.22629
27	AARSD1	4.386	2.39535	9.88264	7.49653	11.4752	7.46425	6.01771	6.42557
28	AASDH	13.1737	7.94652	3.09218	5.70599	1.07221	1.4992	2.31837	4.07803
29	AASDHPPT	55.8909	36.2868	21.8066	26.3758	23.3607	24.2331	22.4261	23.9972
30	AASS	21.6118	15.558	31.4501	33.2096	13.1961	12.2407	7.62869	8.6846
31	AATF	25.5565	24.1705	45.1182	46.2954	88.4485	76.1807	26.3201	23.637
32	AATK	0.762245	2.5412	0.85262	0.189972	0.368708	0.662124	2.03328	2.01451
33	AATK-AS1	0	0	0	0	0	0	0	0.311621
34	ABAT	2.79512	2.35563	1.8893	3.62326	0.846612	1.01503	1.80574	2.32075
35	ABCA1	5.53228	3.93324	4.39193	4.48289	2.80123	2.75611	1.7993	2.24398
36	ABCA10	0.282905	0.126844	0	0.303174	0	0	0	0
37	ABCA11P	2.00129	0.90537	1.18795	2.58602	3.18635	2.55481	1.90385	2.64982
38	ABCA12	0	0	0	0.0392993	0	0	0	0
39	ABCA13	0.729876	0.574258	0.45387	0.346898	0.247854	0.359674	0.537807	0.403284
40	ABCA17P	0.430645	0.583394	0.252242	0.0776189	0	0.0902426	0.067389	0.107417
41	ABCA2	31.5664	61.9155	36.9123	36.6213	28.0422	30.0148	20.7408	22.4704
42	ABCA3	5.1877	5.20755	3.91446	3.61764	23.7252	20.3238	22.1302	21.0016
43	ABCA4	0.201663	0.38224	0.47042	0.434828	0.168726	0.655965	0.0377058	0
44	ABCA5	13.809	11.8098	8.23478	7.41978	0.829864	1.50961	0.44537	1.3723
45	ABCA6	0	0.0762229	0.0657904	0.121546	0	0	0	0
46	ABCA7	1.56257	3.11472	1.92457	1.73193	3.17873	3.20538	2.07034	2.78195
47	ABCA8	0	0	0	0	0	0	0	0
48	ABCA9	0.0470675	0	0.164846	0.203108	0.197054	0	0.0440425	0.140385
49	ABCB1	1.52283	3.35181	2.74705	4.1823	2.66154	2.39019	0.833095	1.23302
50	ABCB10	11.1833	9.95996	7.15229	6.93939	8.13294	9.15384	6.83472	6.91176
51	ABCB11	0	0	0	0	0	0	0	0
52	ABCB4	0.531606	0.823116	0.184939	0.256025	0.165684	0.19852	0.667064	0.118125
53	ABCB5	165.315	114.762	97.6157	111.145	4.78198	5.30771	104.926	135.46
54	ABCB6	12.648	14.9494	11.664	12.0715	27.7095	26.7137	10.6833	11.2532
55	ABCB7	25.7176	19.2008	17.9478	17.235	9.05972	12.1974	11.8014	13.9173
56	ABCB8	3.00398	5.10775	2.69249	3.79863	7.7082	8.26683	19.0026	17.8672
57	ABCB9	4.89057	10.9068	7.41232	7.43312	4.6007	6.70327	5.79708	4.24591
58	ABCC1	30.1429	37.7266	34.7965	37.7974	43.2474	39.443	79.4634	83.1265
59	ABCC10	1.24703	2.17151	0.763887	1.47522	6.74856	7.13662	7.60677	7.18583
60	ABCC11	0	0	0.0786452	0	0.140974	0.168828	0	0
61	ABCC12	0	0	0	0	0	0	0	0
62	ABCC13	0	0	0	0	0	0	0	0
63	ABCC2	0.295515	0.0800474	0.345574	0.383019	0.371684	0.370809	0.110792	0
64	ABCC3	0.167742	0.462985	0.199169	0	1.24015	0.434652	2.50421	3.53621
65	ABCC4	43.2581	50.9921	36.2945	37.0177	28.2752	32.9273	33.8482	45.2593
66	ABCC5	24.5446	24.1663	29.6807	29.8767	32.6172	30.3114	30.3298	40.3449
67	ABCC6	0.349894	0.394899	0.272747	0.251925	0.488931	0.731647	0.382563	0.522642
68	ABCC6P1	0	0.152688	0	0.122284	0	0	0	0.16954
69	ABCC6P2	0	0	0	0	0	0	0	0.851628
70	ABCC8	0	0	0	0	0	0	0	0
71	ABCC9	4.14137	3.68968	3.01171	3.20397	2.03487	2.52217	1.75264	1.94988
72	ABCD1	1.40276	2.12433	2.2266	2.05457	1.47429	2.4942	7.68126	7.79198
73	ABCD2	2.12014	1.36008	0.717357	0.722904	0.0584556	0	0.156809	0
74	ABCD3	47.5209	40.4707	32.336	33.7531	17.3486	18.4431	16.4701	18.9387
75	ABCD4	4.73736	5.87752	6.26526	4.15397	9.27082	7.77031	9.58407	14.2906
76	ABCE1	52.7854	33.9087	54.9061	58.8245	36.7104	42.9809	20.3882	21.88
77	ABCF1	22.2287	25.3786	30.0017	29.1946	43.9909	40.2627	22.5639	21.7182
78	ABCF2	13.0613	13.0489	30.2816	22.6942	63.7878	55.2381	25.2457	27.279
79	ABCF3	9.11344	5.6909	10.7482	5.86327	19.9997	19.5991	17.4538	13.553
80	ABCG1	19.1452	26.0491	11.4083	14.422	3.33099	3.99505	1.08581	1.57372
81	ABCG2	0	0	0	0	0.213049	0.0850498	0.381102	0
82	ABCG4	0	0	0	0	0.0880288	0.105496	0.393847	0.37669
83	ABCG5	0	0	0	0	0	0	0	0
84	ABCG8	0	0	0.136082	0	0	0	0	0
85	ABHD1	0	0.305873	0.538963	0	0.240606	0.290116	0.431824	0
86	ABHD10	17.4651	9.31426	5.76461	3.79413	3.31715	5.89761	7.36965	7.19041
87	ABHD11	6.35264	9.42376	4.71704	7.41446	11.7614	9.41503	6.15754	7.65087
88	ABHD11-AS1	0	0	0	0	0	0	0	0
89	ABHD12	11.351	11.1613	18.8697	16.9297	26.0752	23.7277	36.8191	32.283
90	ABHD12B	0.659423	0.597239	0.788768	0.482429	0.469552	0	0	0
91	ABHD13	12.0866	10.2019	19.451	19.1817	6.24362	5.78162	2.79148	1.67893
92	ABHD14A	13.7523	16.635	27.3852	15.8986	21.4357	12.9164	17.4906	10.4106
93	ABHD14A-ACY1	1.46257e-45	8.82111e-15	3.13944e-66	1.58479e-48	2.87699e-05	1.9978	5.31897e-21	3.3046e-11
94	ABHD14B	9.8938	13.1986	11.1566	7.69853	5.43658	6.35408	22.7223	19.3079
95	ABHD15	2.79681	2.20075	0.847691	1.07518	7.11789	5.11955	5.68982	5.00905
96	ABHD16A	7.1686	11.9948	8.72138	7.9763	15.6734	14.9241	13.9757	17.2484
97	ABHD16B	1.4326	3.64642	3.83338	5.08877	9.1369	5.49741	2.04778	3.26621
98	ABHD2	54.5658	55.7077	60.7953	58.2447	114.753	105.39	31.889	34.1636
99	ABHD3	1.97537	1.03083	5.22049	5.30017	7.08418	8.51467	10.2421	12.8828
100	ABHD4	30.0445	39.2387	36.3215	30.2469	30.8167	32.4669	68.6944	62.5624
101	ABHD5	15.586	11.3077	17.3716	17.7902	10.031	11.0996	4.27614	4.07263
102	ABHD6	4.92242	7.20284	6.57813	5.63543	8.21362	9.36951	5.51678	4.69154
103	ABHD8	4.19724	6.91481	3.37321	2.77717	8.57487	6.29778	13.231	12.4783
104	ABI1	29.142	19.495	56.0945	59.4676	20.556	18.4386	18.9035	21.9925
105	ABI2	78.5708	63.9683	58.8266	66.4501	29.434	27.3154	31.4055	30.8904
106	ABI3	0	0	0	0	0	0	0	0
107	ABI3BP	0.536228	1.72511	0.627755	0.652077	0.351595	0.168425	0.0628923	0.300739
108	ABL1	16.9727	29.0654	17.2758	15.2803	43.3606	36.9236	44.2419	38.8757
109	ABL2	29.4351	21.1544	209.869	234.545	69.8754	74.8325	63.8645	69.3542
110	ABLIM1	48.3816	47.3551	88.8845	86.6095	36.1121	32.8622	52.5188	55.7684
111	ABLIM2	0	0.121212	0.633674	0.520088	0.126312	0.60644	0.791681	0.360653
112	ABLIM3	0.207736	0	0.405449	0.0748657	0.290654	0.174056	0.129984	0.517973
113	ABO	0	0	0	0	0	0	0	0
114	ABP1	0	0	0	0	0	0	0	0
115	ABR	86.9673	125.158	74.2349	77.2546	85.6495	88.7932	148.464	154.498
116	ABRA	0	0	0.262671	0.242087	0	0	0.105254	0
117	ABT1	2.88728	4.6623	11.7038	8.82946	12.3618	14.3247	8.85797	8.72422
118	ABTB1	2.23055	3.08648	0.578189	1.77262	6.99759	7.66815	12.9583	11.3313
119	ABTB2	1.15802	1.23824	3.35068	2.17277	3.8976	4.58997	3.25696	3.27865
120	ACAA1	11.3822	9.99574	15.8404	10.9002	23.1139	19.67	20.2165	14.8817
121	ACAA2	34.904	35.1936	35.8035	42.1818	19.3813	16.2311	42.4925	43.0358
122	ACACA	6.08557	10.2448	8.52804	7.89377	23.1369	21.9543	43.4456	43.2673
123	ACACB	1.11277	0.645562	0.925957	0.582214	0.332177	0.476663	3.88913	4.02143
124	ACAD10	2.25047	2.94731	3.34089	2.10993	3.07213	3.86909	5.91905	6.29001
125	ACAD11	6.27711	5.1421	4.24528	7.74447	3.24425	2.21696	9.65077	11.1729
126	ACAD8	3.39673	3.64778	4.85534	4.16103	9.1365	9.17705	8.18425	8.34404
127	ACAD9	8.74279	11.8548	8.47464	6.42784	16.9174	19.1216	18.2524	16.474
128	ACADL	0.248064	0	0.439094	0.134825	0.130991	0	0.117295	0
129	ACADM	43.8042	27.9314	21.2187	24.4379	10.2457	12.147	11.8585	18.0154
130	ACADS	3.29366	2.01146	2.14997	2.87576	1.39805	0.630481	9.08391	6.49443
131	ACADSB	10.5	9.07268	9.92726	11.007	5.2874	5.57574	5.05496	4.17743
132	ACADVL	30.4725	38.2486	65.5441	53.9372	100.572	90.4763	99.2854	87.067
133	ACAN	0	0	0.0803445	0.371459	0.846748	0.628403	0.0643997	0.051307
134	ACAP1	0.123186	0.334089	0.290698	0	0.130084	0.156159	0.582408	0
135	ACAP2	36.5303	26.2365	18.6129	21.605	8.32312	9.07974	10.3314	12.2874
136	ACAP3	2.08873	5.76898	3.39202	3.56499	5.48668	2.9332	5.51269	4.33359
137	ACAT1	25.4491	30.16	30.6448	23.9004	14.8674	15.8181	39.8189	43.1436
138	ACAT2	7.07527	6.21825	20.1284	13.4578	19.3106	21.9296	303.839	272.847
139	ACBD3	51.5443	37.5113	50.9257	46.7107	21.4251	19.0442	30.671	30.9399
140	ACBD4	1.54771	3.26875	3.59244	0.904942	2.24681	1.26993	9.31046	7.47183
141	ACBD5	51.569	40.6216	14.6594	16.2351	12.6409	13.4739	16.0078	20.3859
142	ACBD6	25.2463	24.0263	14.6984	22.4226	17.5794	18.1112	20.3253	16.6659
143	ACBD7	0.630554	0.976584	2.11588	1.75662	0.189511	0.681528	0.678309	1.48682
144	ACCN1	3.08522	2.7885	1.65498	2.50194	7.95073	9.99228	6.21592	7.79514
145	ACCN2	0.879028	0.433078	1.03092	0.691922	0.419813	0.4024	1.80276	1.55659
146	ACCN3	0.303263	1.06157	1.11293	0.170588	1.28528	0.398808	1.58341	1.65939
147	ACCN4	0	0	0.126797	0	0	0	0.101617	0
148	ACCN5	0	0	0	0	0	0	0	0
149	ACCS	0.674094	1.14362	1.00059	1.28798	0.536735	0	0.962145	2.55755
150	ACCSL	0	0	0	0	0	0	0	0
151	ACD	2.89741	4.17789	3.97493	3.82344	12.3841	9.69262	9.79884	8.2729
152	ACE	0.290992	0	0.140615	0.129871	0	0.0754391	0	0
153	ACE2	2.50528	1.87303	1.01408	0.748467	0.36334	0.217742	0.162548	0
154	ACER1	0	0	0	0	0	0.816277	0	0
155	ACER2	0.429716	0.291268	0.885343	0.699515	0.452944	0.543366	0.506808	0.323205
156	ACER3	8.54913	9.17195	7.84804	9.98162	10.549	9.45398	5.90499	5.01304
157	ACHE	0.141527	0.57596	0.365022	1.48211	3.62419	3.4189	0.402501	0.310882
158	ACIN1	18.1012	25.1322	27.2601	26.7976	43.7223	44.5107	44.2679	48.7561
159	ACLY	20.7926	27.6931	27.25	23.7436	80.4307	73.485	375.644	310.337
160	ACMSD	0	0	0	0	0	0	0.2558	0
161	ACN9	3.05026	2.0693	1.44557	1.49626	4.04024	1.55398	2.02719	0.692755
162	ACO1	21.4937	25.0799	16.8177	14.7777	33.6264	36.5398	49.3416	46.2982
163	ACO2	23.1952	34.4851	35.1141	30.2934	34.9798	32.3291	42.2113	39.6378
164	ACOT1	1.40408	1.90683	0.478544	1.09849	0.213758	0.257465	11.3114	8.56327
165	ACOT11	2.71995	4.31331	3.26149	2.44483	0.832043	0.845669	7.02362	6.03664
166	ACOT12	0	0	0	0.345077	0	0	0	0
167	ACOT13	6.30092	7.1465	6.18097	4.04147	2.30757	2.30352	3.30261	3.50955
168	ACOT2	2.88128	1.46678	1.49933	0.787358	3.63741	0.691143	10.8126	10.4025
169	ACOT4	0	0.534016	0	0.430556	0	0.252222	1.69048	1.19849
170	ACOT6	0	0	0	0	0	0	0.334888	0
171	ACOT7	7.17858	8.40363	22.6807	21.306	55.5898	45.8403	51.649	43.8165
172	ACOT8	6.58984	11.3027	6.57396	9.17925	8.63717	5.96739	12.7503	10.1751
173	ACOT9	11.2873	11.5484	22.8706	21.2064	20.2342	19.3887	29.0304	25.0721
174	ACOX1	9.41992	8.221	8.07971	7.34294	5.04715	3.70023	7.67683	6.668
175	ACOX2	3.23056	0.91286	2.06804	2.92945	0.142336	0.341899	3.69699	7.1148
176	ACOX3	2.77072	9.53373	6.67694	5.69454	7.9626	6.72502	12.3251	9.24559
177	ACOXL	0	0	0	0	0.138151	0	0	0
178	ACP1	33.5796	27.9619	43.7033	38.9806	61.3841	58.0921	36.7177	34.5964
179	ACP2	6.37199	10.1804	7.20289	7.70943	13.4868	10.2618	12.7879	8.99038
180	ACP5	1.54217	2.69379	3.42608	4.11031	1.6473	1.98586	6.1236	4.37945
181	ACP6	7.72608	6.91217	7.51395	3.64513	2.23888	4.04059	11.0384	9.06968
182	ACPL2	9.44645	9.77543	6.57179	4.73726	3.74472	5.00442	4.40499	4.73623
183	ACPP	0.28359	0	0	0.512282	0	0	0.165293	0.263633
184	ACPT	0.243939	0	0.292792	0	0.261301	0	0	0
185	ACR	0.239292	0.325215	0	0	0	0	0	0.366921
186	ACRBP	0.335291	0.455056	0.19905	0.183022	0	0.642129	0.319004	1.52633
187	ACRC	0.479074	0.12986	2.02717	1.14249	1.31114	0.725586	0.451293	0.287782
188	ACRV1	0	0	0	0.400747	0	0	0.351942	0
189	ACSBG1	0.411672	0	0.241863	0	0	0.129852	0	0
190	ACSBG2	0	0.307298	0	0	0.119537	0	0	0
191	ACSF2	3.47862	5.09607	4.60734	4.08992	1.47213	2.29894	7.91177	10.9341
192	ACSF3	4.84554	4.11934	3.86602	3.98055	11.2635	8.85648	10.4081	10.9055
193	ACSL1	39.5813	33.8537	43.6262	44.3815	39.0006	37.8437	120.476	110.402
194	ACSL3	38.6501	30.5559	36.0324	43.4098	26.124	28.0684	34.8727	30.2972
195	ACSL4	10.3432	9.90261	31.3532	35.897	24.4231	25.482	18.3392	23.5511
196	ACSL5	0	0	0	0.205162	0.952369	0.358308	0.445734	0.568464
197	ACSL6	0.18825	0.311856	0.109874	0.101533	0	0	0.0440243	0.0701647
198	ACSM1	0	0	0	0	0	0	0	0.231668
199	ACSM2A	0	0	0	0	0	0	0	0
200	ACSM2B	0.128522	0	0	0	0	0	0	0
201	ACSM3	0.205433	0	0	0.225119	0	0	0	0.887291
202	ACSM4	0	0	0	0	0	0	0	0
203	ACSM5	0	0	0	0.138682	0	0	0	0
204	ACSS1	2.21194	2.08829	1.41245	1.01434	1.26574	1.3474	1.06917	0.200492
205	ACSS2	8.58473	8.4373	10.7378	9.31667	11.8785	10.5851	181.978	162.018
206	ACSS3	1.20786	0.545731	0.47356	0.654968	0.106012	0.508552	1.80275	2.26897
207	ACTA1	0.217168	1.47511	0.779001	2.38257	2.08698	0.838514	0	0
208	ACTA2	275.04	175.924	394.614	305.585	132.273	132.091	326.944	402.438
209	ACTB	934.691	1149.38	1886.48	1749.75	2413.87	2271.87	3949.76	3790.65
210	ACTBL2	0.109797	0.148851	0.258617	0.35755	0.115764	0.138888	0	0
211	ACTC1	1.3094	0.443547	1.05605	0.885896	0.774032	0.309181	1.61582	2.33043
212	ACTG1	2284.95	2302.46	3974.73	3660.82	1825.41	1885.05	3229.77	3522.61
213	ACTG2	1.11186	0.378032	2.0786	1.90498	2.69067	1.80662	2.39239	4.71524
214	ACTL6A	45.9993	32.1946	24.6082	27.498	28.5339	31.7194	26.2891	22.9512
215	ACTL6B	0	0	0	0	0	0	0	0
216	ACTL7A	0	0	0	0.499531	0	0	0	0
217	ACTL7B	0	0	0	0	0	0	0	0
218	ACTL8	0	0	0	0	0	0	0	0
219	ACTL9	0	0	0	0	0	0	0	0
220	ACTN1	92.2094	87.4698	197.575	203.223	244.256	246.659	272.255	227.892
221	ACTN2	0.264736	0.1793	0.929659	0.50074	0.555409	1.08082	0	0
222	ACTN3	0	0	0.126239	0	0	0.135585	0	0.806489
223	ACTN4	10.821	14.1442	21.8846	19.8693	117.725	140.464	212.771	242.502
224	ACTR10	40.1806	31.1127	30.0761	25.6344	14.5959	14.3087	20.5052	22.9442
225	ACTR1A	21.5325	31.9352	28.7356	25.6794	49.9947	44.2049	59.0315	54.8332
226	ACTR1B	13.6504	14.7752	16.6288	18.9109	18.232	17.8706	21.0337	24.7908
227	ACTR2	103.295	76.5911	70.6904	85.799	60.1024	66.7809	47.6954	51.7218
228	ACTR3	72.4169	60.6913	98.4142	91.4334	80.5679	94.5246	90.6417	90.4295
229	ACTR3B	3.77945	2.58516	3.18905	4.17139	6.45657	8.22791	1.07603	2.78832
230	ACTR3BP2	0	0	0	0	0	0	0	0
231	ACTR3C	0.820482	0.743827	0	0.301706	0	0.355255	0.497851	0
232	ACTR5	2.36983	1.69141	1.91361	2.8474	5.79642	4.74458	4.36471	1.69284
233	ACTR6	29.7557	18.966	16.836	23.2069	5.01582	9.75105	9.6855	10.483
234	ACTR8	14.0859	9.37381	6.16124	7.03861	6.65812	9.13399	10.2679	8.12148
235	ACTRT1	0	0	0	0	0	0	0	0
236	ACTRT2	0	0	0	0	0	0	0	0
237	ACVR1	15.615	15.9484	34.2468	31.3369	41.3707	40.7035	27.1434	37.8053
238	ACVR1B	5.57472	3.9554	2.17517	2.58231	3.8986	5.68994	5.16798	4.26752
239	ACVR1C	1.05157	0.664319	1.19225	1.09907	0.035086	0.209934	0.196466	0.152234
240	ACVR2A	9.26789	6.62233	8.84038	8.35018	7.08988	5.63425	3.03669	3.05684
241	ACVR2B	3.09269	3.52319	1.10996	1.16532	1.85667	1.54411	1.39467	1.53274
242	ACVRL1	0.21867	0.0987268	0	0.0788184	0	0.183314	0.0684328	0.105432
243	ACY1	8.62779	10.5724	14.6242	10.9112	12.9348	9.48978	31.1182	30.2481
244	ACY3	0	0	0	0	0	0	0	0
245	ACYP1	3.22031	2.64687	4.91682	2.21313	0.723837	1.63416	1.96855	6.29271
246	ACYP2	5.71636	4.44221	8.85725	6.90665	3.21823	5.3026	4.46772	5.45244
247	ADA	6.3295	5.7317	11.3423	5.78323	19.135	13.021	24.4362	21.908
248	ADAD1	0	0	0	0	0	0	0	0
249	ADAD2	0	0.827266	0.180586	0.332315	0	0.582415	0.578877	0
250	ADAL	15.6543	19.5841	8.87153	6.83384	2.34171	2.08873	4.6364	7.49535
251	ADAM1	1.40284	2.04803	1.52464	2.92785	4.7775	5.04905	2.34192	1.78572
252	ADAM10	25.4812	25.58	21.4135	19.0995	30.2286	32.7392	31.2239	38.1621
253	ADAM11	1.22672	0.738542	0.718164	0.663071	0.786566	0.599465	1.34306	1.01941
254	ADAM12	1.55899	1.91312	1.59289	1.20903	1.32603	1.83092	0.752432	0.218015
255	ADAM15	7.5023	8.92341	10.37	12.2164	8.59643	10.9936	12.3121	9.48757
256	ADAM17	20.0839	20.4395	30.2334	30.189	23.6078	21.2467	19.2093	18.932
257	ADAM18	0	0	0	0	0	0	0	0.344477
258	ADAM19	0.182907	0.0619149	1.44108	1.38107	2.8233	3.37809	0.98394	0.54544
259	ADAM2	0	0	0	0	0	0	0	0
260	ADAM20	0	0.297928	0	0.23855	0.231706	0.277991	0.518549	0.165348
261	ADAM21	0	0	0	0	0.121862	0	0.327304	0.3479
262	ADAM21P1	0	0	0	0	0	0	0	0.231919
263	ADAM22	1.17944	1.1219	0.854116	0.549387	1.16014	0.517721	0.446474	0.829762
264	ADAM23	1.99709	2.97762	2.11384	1.51599	2.52382	3.78334	3.10585	2.10063
265	ADAM28	3.86831	5.78419	3.22054	4.30175	1.36602	1.55018	1.95808	2.97963
266	ADAM29	0	0	0.114116	0	0	0	0	0
267	ADAM30	0	0	0	0	0	0	0	0
268	ADAM32	0.337997	0.152748	2.12384	1.10099	0.950628	0.142582	0.319138	0.169607
269	ADAM33	0.704989	1.0498	0.72432	0.652549	0.278013	0.666514	1.07806	1.5491
270	ADAM3A	0	0	0	0	0	0	0	0
271	ADAM5P	0	0	0	0	0.197606	0.237857	0	0
272	ADAM6	0	0	0	0	0	0	0	0
273	ADAM7	0	0	0	0	0	0	0	0
274	ADAM8	0.291683	0.998155	0.948783	1.69584	0.318568	0.737881	0.183211	0
275	ADAM9	55.7857	52.5011	90.8769	89.256	120.487	112.391	150.47	167.761
276	ADAMDEC1	0	0	0	0	0	0	0	0
277	ADAMTS1	42.2269	43.6822	58.079	57.2491	41.5857	36.2965	8.81492	7.69872
278	ADAMTS10	0.496376	0.864553	0.830594	0.996826	0.297703	0.53487	1.46455	1.37945
279	ADAMTS12	0.301435	0.244958	0.211533	0.520983	1.51673	1.66455	1.35635	1.35115
280	ADAMTS13	0.512907	0.747864	0.2998	0.958901	0.335855	1.03599	3.77201	2.76488
281	ADAMTS14	0	0	0.331	0.0611505	0.059338	0.0710307	0.159179	0.0845686
282	ADAMTS15	0.366822	0.567713	0.42856	0.509065	0.27441	0.328425	0.392568	0.625674
283	ADAMTS16	1.08088	2.35857	3.44128	1.6216	1.32186	1.65792	1.0695	0.9869
284	ADAMTS17	0.281032	0.126844	0.109359	0.050529	1.22557	0.469268	0.219135	0.279396
285	ADAMTS18	0.30146	0.340183	0.29341	0	0.210428	0.566607	0.235173	0.374814
286	ADAMTS19	1.17294	1.27087	0.137155	0.443389	0.184398	0.367922	0.054965	0.262819
287	ADAMTS2	1.05644	0.208031	1.19505	0.334294	1.78203	1.1577	2.65694	2.91834
288	ADAMTS20	0.0518669	0.210712	0	0	0	0	0	0
289	ADAMTS3	7.09612	4.70095	3.45867	3.52616	5.34578	4.79826	1.48168	2.13295
290	ADAMTS4	0.207886	0.375479	0.162297	0.14984	0.0727162	0	0	0
291	ADAMTS5	15.2665	11.938	6.23416	8.12314	6.41726	5.96394	2.98117	2.62423
292	ADAMTS6	1.74846	2.31218	0.237141	0.745265	0.935602	0.712227	0.380153	0.787598
293	ADAMTS7	2.92857	2.93777	3.04207	2.45902	7.27172	6.9358	7.67035	6.23399
294	ADAMTS8	1.07301	1.11839	0.871529	1.07226	1.90845	1.87119	0.620887	1.23718
295	ADAMTS9	0.525278	0.547051	1.31958	1.43755	5.53586	4.85291	0.226648	0.60201
296	ADAMTS9-AS1	0.184683	0	0	0.201963	0.383738	0.482257	0	0
297	ADAMTS9-AS2	0	0	0.165442	0.304593	0.296019	0.355608	0	0
298	ADAMTSL1	0	0.226688	0.175436	0	0	0	0.0351546	0.112049
299	ADAMTSL2	0.48647	1.53801	0.570622	0.400106	0.25559	0.30627	0.38111	0.364503
300	ADAMTSL3	26.3811	26.0651	26.2596	21.9281	12.5103	12.1435	15.8142	19.5622
301	ADAMTSL4	2.07424	2.28116	3.18388	2.24309	6.68176	6.29484	9.75007	10.9397
302	ADAMTSL5	1.93014	2.03508	3.78718	5.35289	6.89442	5.55899	8.09366	9.51658
303	ADAP1	0.133796	1.45176	0.158104	1.60137	3.6781	4.75715	1.90051	2.82846
304	ADAP2	0.111707	0.605784	0	0.24256	0.235609	0.282696	0.527303	0
305	ADAR	34.2442	39.3206	28.813	25.8947	48.2598	46.8797	47.4638	45.35
306	ADARB1	3.44724	1.93208	6.73639	6.89814	15.4236	14.4786	9.49039	7.87921
307	ADARB2	0	0	0.122249	0	0	0	0	0
308	ADARB2-AS1	0	0	0	0	0	0	0	0
309	ADAT1	8.1755	8.33374	4.81224	5.73489	6.87645	8.93337	6.58872	6.11012
310	ADAT2	0.806454	0.25694	0.276922	0.921225	1.68823	1.48538	0.71027	0.636746
311	ADAT3	0.407677	1.10737	0.729802	2.4567	4.99813	5.75918	5.84754	6.52977
312	ADC	1.28765	2.13494	0.338572	1.0907	1.2115	0.545843	1.6279	1.94696
313	ADCK1	2.93935	5.87804	4.58165	2.69906	7.08361	3.54561	9.38531	5.05925
314	ADCK2	4.72477	6.22997	3.25568	4.71127	8.32349	9.66213	12.4239	12.8768
315	ADCK3	5.33603	4.96402	3.20142	3.63247	2.31519	2.38033	5.23008	5.82104
316	ADCK4	0.906456	1.20274	3.40009	2.80339	1.20463	2.11828	4.02927	4.35227
317	ADCK5	1.44268	3.04535	0.950643	0.524617	5.10044	3.88396	8.07483	7.53235
318	ADCY1	0.726021	0.760745	0.40878	0.252074	1.56451	1.66565	0.480572	0.591758
319	ADCY10	0.0601428	0	0	0	0.0630447	0.150965	0	0
320	ADCY2	0	0	0	0.0487659	0	0	0.042295	0
321	ADCY3	1.84225	2.4031	1.7576	2.06534	25.2001	25.6363	10.7573	9.28773
322	ADCY4	0	0	0	0	0	0	0	0
323	ADCY5	0.873487	0.552186	1.15776	0.943567	0.856155	0.5846	1.30991	2.52211
324	ADCY6	2.123	1.77174	3.92386	3.05787	8.84809	11.0151	9.36893	12.2536
325	ADCY7	2.27252	1.04756	1.91956	1.98241	4.20104	3.02838	2.17209	3.89451
326	ADCY8	0	0	0	0	0.0770177	0.0922593	0	0
327	ADCY9	2.8264	2.53374	2.62757	2.14079	7.38805	6.68749	3.96232	4.09596
328	ADCYAP1	6.3052	3.92041	4.08028	2.92666	0.710415	0.851832	1.54416	0.868736
329	ADCYAP1R1	0.138297	0.122042	0.215258	0.0994391	0.434288	0.400109	0.0430953	0
330	ADD1	41.3465	45.4047	43.895	38.3669	48.526	56.5865	60.9048	63.3657
331	ADD2	1.116	1.19318	0.654393	0.434125	1.76162	1.40494	2.77262	3.58495
332	ADD3	225.099	194.512	125.994	146.354	12.7983	12.9731	35.2061	41.082
333	ADH1A	0	0	0	0	0	0	0	0
334	ADH1B	0	0	0	0	0	0.145176	0	0
335	ADH1C	0	0	0	0	0	0	0	0
336	ADH4	0	0	0.188524	0.173406	0.168585	0	0	0
337	ADH5	51.3475	44.2033	36.921	29.0883	29.1172	36.7127	60.9371	54.8926
338	ADH6	0	0	0	0	0	0	0	0
339	ADH7	0	0	0	0	0	0	0	0
340	ADHFE1	1.83452	3.16879	2.3759	1.82055	0.354039	0.212901	0.793271	2.27731
341	ADI1	26.1544	31.6244	45.0288	36.3486	26.8242	27.6468	41.7294	42.4377
342	ADIG	0	0	0	0	0	0	0	0
343	ADIPOQ	0.0653696	0	0	0	0.0685653	0.0821093	0	0
344	ADIPOR1	30.3126	22.5355	48.903	54.2932	54.8802	65.9462	34.8602	40.3092
345	ADIPOR2	35.1044	32.8389	71.9637	68.8878	26.9713	27.8193	21.9144	26.7394
346	ADK	10.7668	7.81039	9.47798	10.3967	11.2813	12.9251	7.09324	6.75003
347	ADM	19.9891	18.0042	19.6248	15.5351	27.1234	25.4685	0.430785	0.687294
348	ADM2	1.34434	1.24604	0.828745	0.61207	0.297041	0.355785	0.464958	0.317626
349	ADNP	95.1075	84.0511	61.8346	60.9664	47.0393	49.2593	48.8386	54.2051
350	ADNP2	22.1718	17.2972	27.5941	27.6398	14.192	12.6887	16.3676	15.8503
351	ADO	62.3042	44.1879	25.5027	37.2324	12.6167	16.5486	10.4485	15.3184
352	ADORA1	0.222108	0.150545	0.130802	0.241126	2.22519	1.40516	2.41647	1.73384
353	ADORA2A	0.360639	0.326008	0.567129	0.653121	0.380703	0.152318	0.340872	0.181166
354	ADORA2B	1.00646	2.27661	38.8379	46.6981	28.6689	33.8389	5.58589	7.12711
355	ADORA3	0	0	0	0	0	0	0	0
356	ADPGK	30.2934	28.2492	37.0469	41.7554	47.5947	49.4803	27.8661	25.9077
357	ADPRH	1.49909	2.98745	0.931848	0.286551	1.85479	1.22278	1.90857	2.91023
358	ADPRHL1	0	0.254325	0.892094	0.369092	0	0.479822	0.357417	0.570084
359	ADPRHL2	13.2324	10.7798	21.6122	14.8904	39.0279	31.4843	20.0232	24.4577
360	ADRA1A	0.157159	0	0	0.587277	0.42802	0.171357	0.383357	0
361	ADRA1B	0	0	0	0	0	0	0	0
362	ADRA1D	0.115411	0	0.408081	0.37604	0.852342	0.876724	0.218026	0
363	ADRA2A	0.389023	0.421656	2.73665	2.10476	0.898994	0.783348	0	0.233085
364	ADRA2B	0.279293	0.504685	0.109386	0.201781	0	0.117451	0.701332	0.559024
365	ADRA2C	7.40243	18.1252	6.87192	5.96921	4.43794	6.77281	1.37666	3.41528
366	ADRB1	0	0	1.89003	2.32299	0.789679	1.21797	0.605884	0
367	ADRB2	0.15373	1.04293	35.341	36.7041	27.6969	23.3045	5.54724	4.65605
368	ADRB3	0	0.157678	0	0	0	0	0	0
369	ADRBK1	4.93067	9.42592	5.8926	5.62684	15.3711	17.5365	9.7767	11.755
370	ADRBK2	1.9817	3.12236	1.58969	1.43489	1.25597	1.09601	0.940493	0.918608
371	ADRM1	12.3643	25.6791	41.1003	37.6855	105.294	76.2134	57.6036	33.4859
372	ADSL	21.0687	22.4219	31.863	19.8161	82.4718	81.5148	55.165	59.1062
373	ADSS	32.9797	22.8787	41.0515	40.2311	47.2183	49.8142	27.9019	32.202
374	ADSSL1	5.08019	5.17253	10.3606	7.33888	1.15744	1.16084	3.28615	3.03454
375	AEBP1	10.544	16.7817	17.4528	16.4293	41.1069	33.2921	58.9992	58.2811
376	AEBP2	26.3401	17.1919	13.9957	21.1949	8.06247	7.63437	6.78234	7.40812
377	AEN	4.5	4.77329	30.1345	28.7433	49.9541	51.1328	5.2542	5.29034
378	AES	24.8867	31.6244	25.016	21.5167	42.8781	41.5925	63.7234	50.6744
379	AFAP1	10.527	9.67862	10.1653	9.99303	17.9595	17.803	15.472	16.0467
380	AFAP1-AS1	0	0	0	0	0.273454	0.272632	0.244455	0.519456
381	AFAP1L1	1.49795	1.35286	2.00536	1.46559	4.34248	4.84271	2.41489	1.84834
382	AFAP1L2	0.0758844	0	0.712377	0.0820971	0	0	0.213865	0
383	AFF1	37.0928	32.3361	25.9651	27.6474	7.46067	5.89575	10.6428	12.7498
384	AFF2	1.09381	1.33446	1.17304	1.1541	0.289184	0.40126	0.700197	0.443265
385	AFF3	21.496	20.6959	11.3173	10.8925	7.54191	11.1585	7.10815	7.2282
386	AFF4	36.1095	30.9802	47.2058	52.375	23.5244	22.9557	21.1388	23.2794
387	AFG3L1P	1.65027	2.68985	2.05299	1.28161	3.94791	6.35529	3.78401	5.3047
388	AFG3L2	35.5649	38.3038	46.3671	45.0246	41.7243	45.4791	46.004	40.3011
389	AFM	0	0	0	0	0	0	0	0.477288
390	AFMID	4.1296	3.25304	7.89762	5.64378	4.03671	3.13	2.63658	2.80383
391	AFP	0	0	0	0	0	0	0	0
392	AFTPH	30.5723	24.8026	23.8844	29.9057	9.54433	10.1969	10.0805	12.6721
393	AGA	16.2249	11.5363	11.1956	9.5791	3.39996	4.5488	6.92356	6.5627
394	AGAP1	8.73253	10.2335	6.3483	6.50662	10.8162	10.4353	7.97116	9.86568
395	AGAP1-IT1	0	0	0	0	0	0.787009	1.16232	0
396	AGAP10	0	0.474757	0.412772	0.126781	0.246319	0	0.220531	0.351616
397	AGAP11	0.482756	0	0.340494	0.314005	0.203281	0.121875	0	0
398	AGAP2	0	0	0	0	0.321488	0	0.287591	0.114604
399	AGAP3	17.6636	25.445	14.2005	9.79564	38.6748	42.4904	43.86	34.3904
400	AGAP4	0	0	0	0.138496	0	0	0	0
401	AGAP5	0.638243	0.692445	0.301419	0.555223	0.404604	0.323863	0.966209	0.770314
402	AGAP6	2.10373	1.20087	1.95623	2.88478	4.2031	4.34248	1.46323	2.49954
403	AGAP7	0	0	0	0	0	0	0	0
404	AGAP8	0	0.520718	0	0.278359	0	0.324742	0.242206	0.965498
405	AGAP9	0	0	0	0	0	0	0	0
406	AGBL1	0	0	0	0	0	0	0	0
407	AGBL2	0.336893	0.456498	0.790687	1.27671	0.0885353	0.106105	0.316852	0.378819
408	AGBL3	0.0857226	0.11616	0.301849	0.835475	0.0901272	0	0.0806397	0.128549
409	AGBL4	0.102258	0	0	0	0	0	0	0
410	AGBL5	9.54112	14.7184	12.8859	11.7758	7.68151	5.27254	22.7476	18.2716
411	AGER	0.382577	1.3262	0.955515	1.04662	2.79509	1.88866	1.09566	1.91302
412	AGFG1	25.0748	19.6433	30.5286	37.38	22.6211	22.4168	15.3639	15.5268
413	AGFG2	1.18094	2.35719	1.38157	2.61895	6.84272	6.24229	7.80955	6.31667
414	AGGF1	33.1037	25.2118	11.3608	9.77146	9.97167	9.77037	9.29263	9.24494
415	AGK	9.41311	5.38755	4.92345	5.78713	13.1146	18.5068	9.7658	9.75059
416	AGL	16.9698	15.2608	8.73348	10.4492	2.91482	3.17471	5.60081	5.00058
417	AGMAT	0.386334	0.261808	0.681218	0.628223	0.20335	0.243832	0	0.435184
418	AGMO	0	0.169434	0.589839	0.67914	0	0	0.236345	0
419	AGPAT1	45.0423	50.6865	34.7915	38.7164	46.1025	49.7162	68.4656	61.6931
420	AGPAT2	8.13333	15.5794	10.3632	11.2015	29.9373	28.8464	26.9208	23.8757
421	AGPAT3	18.2842	24.324	15.7	18.2341	21.0157	20.3122	24.0246	22.8417
422	AGPAT4	3.29492	2.99068	7.42104	6.77966	5.32376	4.6353	3.98883	5.18584
423	AGPAT4-IT1	0.338631	0.459605	1.0054	1.47901	3.41564	2.5948	3.22257	3.3408
424	AGPAT5	18.2212	19.6384	40.254	44.9861	68.6098	71.3735	16.5612	17.5433
425	AGPAT6	4.93485	3.75469	8.72394	8.3659	18.6926	16.4809	10.8185	9.60222
426	AGPAT9	2.68037	2.64334	39.3815	43.2974	42.7078	42.618	3.22512	3.30577
427	AGPHD1	0.421531	2.29968	0	0.944177	0	0	1.2406	1.32824
428	AGPS	11.322	10.2709	5.79275	7.0568	9.18085	8.2362	6.80269	6.88332
429	AGR2	0	0	0	0	0	0	0	0
430	AGR3	0.983727	0.671747	0.612031	0	0	0.662615	0	0
431	AGRN	11.9905	22.2463	14.5032	13.5364	38.8028	42.5786	66.4652	60.9322
432	AGRP	0	0	0	0	0	0	0	0
433	AGSK1	0.481854	0.490034	0	0.392699	0.127169	0	0	0.18155
434	AGT	4.41482	5.98622	5.20629	7.38957	4.28211	3.77909	1.69148	1.97776
435	AGTPBP1	16.1552	17.0105	9.21901	10.5665	2.27898	3.49698	4.96842	5.6857
436	AGTR1	0	0	0	0.304219	0	0	0	0
437	AGTR2	0	0	0.248546	0.114563	0	0	0	0
438	AGTRAP	12.2831	20.4126	16.3907	19.7003	24.4121	17.068	66.052	54.3422
439	AGXT	0	0	0	0	0.42904	0	0	0
440	AGXT2	0	0	0	0	0	0	0	0
441	AGXT2L1	0	0	0	0	0	0	0	0
442	AGXT2L2	8.7438	10.5933	11.4754	11.2375	8.11064	6.76542	12.607	11.8267
443	AHCTF1	27.1169	24.8418	32.1569	34.4356	16.0411	18.9708	9.11214	10.3579
444	AHCY	40.9836	41.7918	69.5447	61.8609	127.421	129.544	125.125	108.524
445	AHCYL1	157.403	106.248	94.8763	113.21	34.3938	31.4004	69.1	69.4551
446	AHCYL2	74.7077	76.4913	61.6581	58.9766	10.4555	10.671	15.6002	17.2707
447	AHDC1	5.51982	8.58577	2.60905	3.44447	5.72864	5.6548	13.7423	11.3589
448	AHI1	26.0617	25.1959	36.3562	38.5696	7.85759	10.773	8.52232	7.76393
449	AHNAK	9.82179	12.6208	56.7735	50.9394	91.7107	84.4547	60.9471	60.0666
450	AHNAK2	3.80358	4.11344	4.27332	4.92957	6.92092	6.48558	51.2919	50.8725
451	AHR	23.4577	18.3893	42.7992	44.1601	16.2032	15.2254	17.1967	17.4925
452	AHRR	1.06129	1.58094	1.48805	1.94764	2.55671	2.12877	1.98788	1.98012
453	AHSA1	21.2476	16.8166	65.7608	51.0598	63.199	63.878	43.7193	44.7151
454	AHSA2	4.93553	2.32098	2.96184	2.07553	6.36518	5.85249	14.3372	12.4125
455	AHSG	0	0	0	0	0	0	0	0
456	AHSP	0	0	0	0	0	0	0	0
457	AICDA	0.109797	0.148851	0	0.119183	0	0	0.10363	0
458	AIDA	46.3345	45.7266	27.731	27.1112	37.5676	39.408	31.6123	38.3332
459	AIF1	0	0	0	0	0	0	0	0
460	AIF1L	1.85282	2.56669	2.96597	1.75879	2.70745	2.27459	2.63173	3.99439
461	AIFM1	13.8373	16.0944	16.0846	12.9437	11.7011	12.6756	33.079	24.2988
462	AIFM2	3.83866	1.39577	1.43018	2.13083	5.71606	3.78007	8.37926	9.56097
463	AIFM3	2.43192	3.48187	2.81661	0.882103	1.28582	0.504295	0.895717	0.612069
464	AIG1	17.0176	11.2422	12.1855	13.5098	10.6239	12.5112	12.4874	19.5622
465	AIM1	5.23858	6.88054	4.6501	3.91921	1.59432	1.80928	1.09624	2.27117
466	AIM1L	0	0	0	0	0	0.142611	0.0532648	0
467	AIM2	0	0	0	0	0	0	0	0.334254
468	AIMP1	53.4684	32.6843	26.7042	29.3775	18.221	16.9105	12.3828	12.2229
469	AIMP2	0.273496	2.23167	2.63728	0.301749	14.1118	9.94713	7.39477	5.90077
470	AIP	13.7659	22.7574	28.616	25.3041	18.2717	12.9649	29.438	20.7876
471	AIPL1	0.110126	0	0.389188	0.239125	0.232262	0	0	0
472	AIRE	0	0	0	0	0	0	0	0
473	AJAP1	0.627996	0.283761	1.23177	1.23865	19.3295	18.8638	4.38188	4.24981
474	AK1	4.67019	3.72629	3.0855	2.99015	6.97404	5.58468	6.11649	4.98044
475	AK2	17.2971	10.9199	17.5676	13.4845	28.8473	25.56	15.2602	13.1119
476	AK3	53.6332	33.9489	39.9744	44.5858	22.4777	22.932	33.3644	33.6528
477	AK4	23.3938	18.3404	18.649	20.219	11.4721	16.0924	5.18762	5.38317
478	AK5	12.8819	7.67641	8.15622	4.55359	17.9769	16.382	21.4354	20.1558
479	AK7	2.90617	5.83172	1.50731	3.03036	0.735942	0.147199	12.1895	14.3573
480	AK8	1.48667	1.81528	2.28859	1.78198	0.787319	0.946165	0.705367	1.5748
481	AKAP1	6.30159	6.89166	5.51749	3.89539	10.8437	10.226	5.06406	4.77506
482	AKAP10	16.9928	15.2144	8.02419	7.85263	10.5004	12.993	16.4232	16.2463
483	AKAP11	34.111	28.9382	18.8286	21.908	10.6396	11.7232	10.3378	12.4217
484	AKAP12	12.3906	12.1053	85.6792	84.7281	139.671	138.261	23.8531	23.6388
485	AKAP13	11.205	14.6281	12.1344	15.7352	22.2961	25.0071	11.5951	12.5193
486	AKAP14	1.73882	0	0	1.31973	0	0	0	0
487	AKAP17A	0	0	0	0	0	0	0	0
488	AKAP2	28.6377	25.6683	135.049	151.473	85.3386	79.7027	35.7773	33.1901
489	AKAP3	0.606677	0	0	0	0.212999	0.510903	0.762553	0.151963
490	AKAP4	0	0	0	0	0	0.1361	0	0
491	AKAP5	1.50755	1.85568	1.17309	1.62614	0.812718	0.686413	0.726566	0.204344
492	AKAP6	3.8148	2.90692	2.86259	3.34717	0.53121	0.529275	2.95387	4.1188
493	AKAP7	15.3248	11.5879	5.88868	6.78605	1.97721	3.95266	2.55631	3.91873
494	AKAP8	10.1708	10.8866	13.8435	13.1426	13.1193	16.6928	10.4518	8.58696
495	AKAP8L	9.91988	17.0738	24.5432	20.3268	18.8168	19.9745	22.3368	19.7145
496	AKAP9	54.9434	44.5614	48.2945	55.8453	14.1841	16.9181	14.0735	17.7351
497	AKD1	14.5047	9.21632	5.20278	9.92021	1.90891	2.10436	3.35721	2.90141
498	AKIP1	8.6861	7.01385	8.55485	10.1819	5.78239	8.14474	13.2999	12.2793
499	AKIRIN1	92.5751	82.7097	157.862	167.116	59.3763	60.8802	33.31	32.0685
500	AKIRIN2	88.8282	69.1375	66.8459	75.9075	34.4761	31.0414	87.2568	84.933
501	AKIRIN2-AS1	8.07475	8.38472	11.7743	12.4412	1.25666	6.10472	8.67588	4.21699
502	AKNA	2.83944	3.14037	1.81906	0.948512	1.00377	0.700421	1.27111	1.13204
503	AKNAD1	0	0	0.117683	0.108512	0	0	0	0
504	AKR1A1	24.1162	27.8843	24.5625	27.6094	38.2438	34.8123	49.8827	43.4539
505	AKR1B1	19.6449	18.7508	35.0376	29.2988	51.7943	41.349	144.403	163.752
506	AKR1B10	0.403126	0	0	0	0.429653	0.258763	0.578043	0.307369
507	AKR1B15	0	0	0	0	0	0	0	0
508	AKR1C1	0	0	0	0	0.508466	0.61343	0	0
509	AKR1C2	0	0	0	0	0.232395	0	0	0
510	AKR1C3	0.544415	0.740369	0	0.900867	0.292566	0.353506	1.83965	0.838836
511	AKR1C4	0	0	0	0	0	0	0	0
512	AKR1CL1	0	0	0	0	0	0	0	0
513	AKR1D1	0	0	0	0	0	0	0.112551	0.179454
514	AKR1E2	0	0	0.238082	0	0	0	0	0
515	AKR7A2	21.439	20.2984	26.2993	20.9276	27.0837	30.5008	45.846	36.2066
516	AKR7A2P1	0	0	0	0	0.533259	0	0	0
517	AKR7A3	0.267916	0.364319	0	0.295428	0	0	0	0.412545
518	AKR7L	0.346678	0	0.422304	0	0.7519	0.455789	0.676523	1.08018
519	AKT1	21.4637	24.6192	16.2892	19.6974	86.9469	93.6237	57.4604	45.8736
520	AKT1S1	10.0362	13.436	7.49713	11.3678	17.0959	21.7348	22.1025	25.2406
521	AKT2	4.70165	7.97853	6.15841	5.38282	9.37815	11.7235	18.3641	19.2873
522	AKT3	30.6481	25.3833	24.1117	27.4189	28.3059	25.7592	15.1894	20.4765
523	AKTIP	15.7949	11.5817	10.1009	10.847	8.4337	11.5801	7.68973	9.89608
524	ALAD	7.93946	8.81584	7.30806	5.39183	4.1282	4.10474	11.2634	12.9284
525	ALAS1	18.7521	22.2538	26.2473	20.4117	41.3163	45.6536	26.9876	26.6657
526	ALAS2	0	0	0	0	0	0	0	0
527	ALB	0.415832	0.376034	0.163904	0.603557	0	0	0	0.209448
528	ALCAM	34.9601	27.6081	28.3529	32.1836	41.3578	43.103	25.9796	25.7508
529	ALDH16A1	2.7967	5.97617	1.21831	1.38365	3.82409	3.79768	14.4603	13.5668
530	ALDH18A1	9.01671	12.4559	22.2041	19.9115	38.0331	41.9458	16.9054	15.4945
531	ALDH1A1	13.2256	15.2732	8.35242	9.82822	2.4913	3.98887	66.9345	79.059
532	ALDH1A2	0.189798	0	0	0	0.529623	0	0	0
533	ALDH1A3	71.8529	69.4136	53.9258	47.0288	7.92898	8.41111	47.8672	46.0176
534	ALDH1B1	10.6992	8.48252	9.26059	9.08597	26.4715	27.5398	25.31	30.0353
535	ALDH1L1	0.0975289	0	0.114663	0.105739	0.410727	0.738769	0.18379	0.879007
536	ALDH1L2	1.26153	1.1208	0.643607	1.01993	0.164842	0.295815	0.58578	0.880869
537	ALDH2	21.8786	20.758	27.5532	22.2904	19.0393	17.0063	51.3121	45.3343
538	ALDH3A1	0.179037	0	0.212913	0	0	0	0.682562	0
539	ALDH3A2	47.3982	40.2701	48.2891	46.3903	36.1608	33.3055	25.7699	27.4929
540	ALDH3B1	14.9486	16.6866	15.9383	12.3403	4.55186	7.85309	26.3529	22.5216
541	ALDH3B2	0	0	0	0	0	0	0	0
542	ALDH4A1	4.12687	6.48107	3.63701	4.47261	3.04762	3.66855	10.8713	8.30797
543	ALDH5A1	6.20426	5.04035	2.71963	4.58459	1.88923	1.75096	3.2153	3.73495
544	ALDH6A1	16.8742	12.0273	13.3668	8.40978	3.17859	3.09154	7.59305	9.51366
545	ALDH7A1	14.4015	12.4607	16.455	11.9939	6.91607	6.15322	20.0297	19.173
546	ALDH8A1	0	0.175082	0	0.140402	0	0.327876	0	0.194806
547	ALDH9A1	95.3013	77.4394	75.4071	71.6126	41.2494	42.7801	53.5343	53.1163
548	ALDOA	582.585	743.542	957.193	850.664	915.538	931.125	1175.01	1012.4
549	ALDOB	0.382946	0.173111	0.602837	0.555223	0.269736	0	0	0
550	ALDOC	11.6469	15.0244	25.2164	19.7603	9.09505	10.2049	37.8151	35.187
551	ALG1	2.29824	4.15162	1.97568	2.56946	7.24127	7.03679	3.95864	5.39233
552	ALG10	1.16916	0.528215	1.26	1.47883	0.92319	0.861012	0.734408	1.02446
553	ALG10B	12.5346	9.11467	4.78647	4.86584	1.58323	1.41977	1.25166	1.25748
554	ALG11	9.1513	10.5228	7.73333	7.03385	5.38628	4.87128	4.81437	4.42668
555	ALG12	11.3614	15.763	10.7973	11.6478	16.701	14.9168	12.6083	12.4174
556	ALG13	13.9347	13.9389	14.9666	16.9771	10.0474	11.916	14.6152	14.3988
557	ALG14	1.9382	3.07815	2.35294	3.58184	4.19177	2.53825	3.45545	4.51339
558	ALG1L	0	0	0	0.424896	0.829685	1.19322	1.49416	2.11721
559	ALG1L2	0	0	0	0	0.778164	0	0.350167	0.559142
560	ALG2	36.1355	25.0162	32.0794	36.305	31.6879	32.1632	12.678	9.12552
561	ALG3	9.96741	11.4798	16.9996	8.74331	54.8407	47.8947	31.5987	30.6427
562	ALG5	27.4804	20.5548	18.3382	16.9063	18.3173	23.2063	17.2522	17.7899
563	ALG6	4.2324	4.63733	5.3938	3.6097	2.08397	2.27104	2.54286	3.64833
564	ALG8	20.5974	19.0348	16.6328	17.0662	16.5883	23.2244	25.4871	25.3178
565	ALG9	6.91426	4.97492	6.66198	5.0082	5.71645	6.50787	4.25019	4.61572
566	ALK	0.0473452	0.192325	0.0552748	0	0.0495557	0	0.132912	0.141219
567	ALKBH1	4.7708	3.39618	5.34476	4.40597	6.0428	6.3462	5.07231	3.77413
568	ALKBH2	3.58781	3.11407	9.35731	7.53791	14.8162	11.6747	9.58852	7.53082
569	ALKBH3	4.72495	6.69638	7.60199	10.1303	14.2383	15.5699	7.66297	10.6572
570	ALKBH4	7.52396	9.80726	2.7947	3.05404	4.37463	4.50598	4.47906	3.57137
571	ALKBH5	13.6891	18.1915	11.4069	11.5754	23.2207	25.2729	20.9437	16.1635
572	ALKBH6	1.11775	4.41021	1.36681	2.07606	5.00625	5.72339	25.8721	17.2459
573	ALKBH7	10.3857	15.7977	10.9869	11.1565	11.1294	8.63526	30.6894	20.8787
574	ALKBH8	2.58995	3.70925	1.04056	2.64138	2.87469	3.90903	1.38997	1.21859
575	ALLC	0	0	0	0	0	0	0	0
576	ALMS1	4.18907	4.87278	3.9782	4.24036	6.19184	5.98893	5.80739	5.48521
577	ALMS1P	0.402845	0	1.20151	0.661908	0.429346	0.258577	1.15526	0.307148
578	ALOX12	0.131602	0.356974	0	0	0.556439	0.167053	0	0.397313
579	ALOX12B	0.247003	0	0.291457	0.134241	0	0	0.116785	0
580	ALOX12P2	0	0	0	0	0	0.193099	0.143946	0
581	ALOX15	0.343761	0.155359	0.13504	0.124442	0.241765	0	0	0.172548
582	ALOX15B	0	0.153408	0.146214	0.134685	0.130855	0.157088	0	0
583	ALOX5	0.120816	0.327648	0.285011	0	0.38264	0.306193	0.342611	0.546273
584	ALOX5AP	0	0	0.476317	0.433795	0	0	0	0
585	ALOXE3	0	0	1.87978	2.34563	0.990284	1.5435	0	0.141252
586	ALPI	0	0	0	0	0	0	0	0
587	ALPK1	2.21929	1.57784	2.57506	2.72826	0.523093	0.417403	4.36597	3.69077
588	ALPK2	1.05203	1.2052	1.22705	1.04696	0.761723	0.455601	0.945698	0.663144
589	ALPK3	0	0.0727259	0.0625515	0.0578505	0.0841582	0.234771	0.0752079	0.0798989
590	ALPL	1.42508	2.07282	2.37939	1.38498	0.877215	1.13095	0.1271	0.40537
591	ALPP	0	0	0	0	0.1126	0	0	0.321385
592	ALPPL2	0	0	0	0	0	0	0	0
593	ALS2	15.5503	9.67146	31.6262	30.4468	20.9315	17.9105	20.2078	20.4803
594	ALS2CL	0.0913887	0	0.107352	0.099021	0.481623	0.691292	0.430188	0.547428
595	ALS2CR11	0.104239	0.211739	0.243557	0.169116	0.207356	0.130653	0.439233	0.535452
596	ALS2CR12	1.13531	0	0.962058	0.353887	0.516124	0.206844	1.54192	1.72138
597	ALS2CR8	6.28788	5.70963	1.82103	1.30826	0.485006	0.313901	2.10763	2.49767
598	ALX1	0	0	0	0.281235	0	0	0.245962	0
599	ALX3	0	0.5968	0.525442	0.241034	1.173	0.565611	0	0.671655
600	ALX4	0	0	0.0636655	0	0.057069	0.136617	0	0
601	AMACR	6.2004	7.2564	2.24641	1.11582	4.45444	2.65307	3.46665	4.57022
602	AMBN	0	0	0	0	0	0	0	0
603	AMBP	0	0	0	0	0	0	0	0.347837
604	AMBRA1	5.46881	9.17804	4.37953	4.30183	10.2806	10.7414	13.7065	16.8731
605	AMD1	80.689	64.0448	303.92	332.331	53.8094	57.1221	20.8629	21.2838
606	AMDHD1	0.146407	0	0	0	0	0	0.138885	0.221478
607	AMDHD2	5.89053	7.32572	4.36297	5.56338	4.98013	4.17329	16.8966	14.9882
608	AMELX	0	0	0	0	0	0	0	0
609	AMELY	0	0	0	0	0	0	0	0
610	AMFR	40.5838	44.0392	42.1905	39.1105	52.84	60.2498	54.72	59.962
611	AMH	0	0.211292	0.553734	0.1698	1.32055	0	0.887454	0.235882
612	AMHR2	0.204115	0	0	0	0	0	0	0.258227
613	AMICA1	0	0.655477	0	0.175652	0	0.410692	0	0
614	AMIGO1	0.876122	1.86701	0.295439	1.08853	2.1152	1.26969	1.53895	1.3213
615	AMIGO2	14.8565	12.024	4.31225	5.19405	5.79543	5.29295	6.44003	7.45233
616	AMIGO3	1.54261	2.50922	1.93596	3.012	1.30009	1.1695	2.42427	1.39138
617	AMMECR1	13.8747	10.8819	17.6643	19.6505	19.6835	21.2369	3.76011	6.12518
618	AMMECR1L	7.21419	4.10054	11.5331	9.75653	10.3358	9.32561	4.10825	4.97623
619	AMN	0	0	0	0	0.441965	0	1.78404	0.632451
620	AMN1	4.89598	4.47409	3.01797	3.07155	0.158667	1.52656	1.56482	3.17609
621	AMOT	31.3749	27.1795	14.2905	19.0463	4.90865	6.40217	10.6681	11.1569
622	AMOTL1	19.6179	20.0058	60.9141	63.1915	33.5499	28.7627	18.5653	19.8537
623	AMOTL2	35.655	34.4935	113.885	118.065	97.3619	91.7466	88.9201	77.802
624	AMPD1	0	0	0.152427	0	0	0	0	0
625	AMPD2	11.4441	15.5097	17.0087	14.8182	51.4432	56.7059	23.6975	19.189
626	AMPD3	0.452442	0.306477	0.490842	0.244726	0.951382	0.853789	1.34546	1.00246
627	AMPH	4.23608	4.24324	2.27188	2.2951	0.968925	0.580769	1.64736	2.34976
628	AMT	0.771851	2.09469	1.12361	1.51485	0.683899	0.983449	2.12985	1.94075
629	AMTN	0	0	0.422304	0	0	0	0	0
630	AMY1A	0	0	0	0	0	0	0	0
631	AMY1B	0	0	0	0	0	0	0	0
632	AMY1C	0	0	0	0	0	0	0	0
633	AMY2A	0	0	0	0.215278	0	0	0	0
634	AMY2B	2.57658	1.35927	0.169372	0.779465	0.454543	1.27428	0.135727	0.432876
635	AMZ1	0	0.0920352	0.238649	0.220343	0.0712856	0.341493	0.637581	0.203254
636	AMZ2	32.1714	23.2569	24.4171	26.2934	13.2939	12.6666	35.5362	36.8728
637	AMZ2P1	3.34785	4.65615	3.82738	3.24458	0.648577	0.444236	1.49228	0.264322
638	ANAPC1	6.7656	4.89859	5.53981	4.56173	16.1294	17.8288	13.8045	12.8221
639	ANAPC10	6.93348	7.78548	7.01773	1.82452	5.34687	3.25032	7.22615	3.20619
640	ANAPC11	17.2858	20.279	19.3265	17.5506	31.9573	22.7315	38.2485	41.1058
641	ANAPC13	39.2551	32.3178	26.6577	30.5065	22.2983	22.2589	24.8133	23.8751
642	ANAPC16	18.1139	17.8387	16.4394	14.9702	5.06091	4.60856	10.4122	13.1387
643	ANAPC2	8.08438	9.72575	5.367	6.18242	17.6561	22.3397	19.2477	14.744
644	ANAPC4	8.28972	7.33686	4.20659	7.00245	4.98019	7.72554	6.85112	9.36287
645	ANAPC5	34.614	32.6545	41.8977	36.3558	40.8417	48.9823	42.5286	39.8903
646	ANAPC7	14.5232	13.0761	10.8187	9.45484	31.2493	34.0771	25.6819	23.5037
647	ANG	3.49055	3.97059	6.83209	4.50317	1.65247	2.01757	3.95756	2.38443
648	ANGEL1	3.00013	2.87481	3.0008	1.58287	5.76157	5.88947	4.87886	5.03853
649	ANGEL2	8.11427	8.89735	4.29571	5.42823	6.07857	4.77162	5.13428	4.42876
650	ANGPT1	0	0.0937685	0	0	0	0	0	0
651	ANGPT2	0.0583509	0.158055	0.341137	0.693196	1.30444	1.20659	0.477172	0.760551
652	ANGPT4	0	0	0	0	0	0	0	0
653	ANGPTL1	0.426966	0	0.20045	0.277413	0.628442	0.430396	0.562284	0.384146
654	ANGPTL2	5.67772	8.84181	16.0117	15.5074	5.52333	6.61957	17.1369	20.8379
655	ANGPTL3	0.147153	0	0.174215	0	0	0	0.279214	0
656	ANGPTL4	0.498025	0.964544	3.74423	6.018	10.488	7.41642	1.01548	0.539873
657	ANGPTL5	0	0	0	0	0	0	0	0
658	ANGPTL6	2.21669	2.77722	1.41778	0.744829	1.44855	1.08904	2.75904	1.5531
659	ANGPTL7	14.1996	10.9524	11.1948	11.2149	6.33325	5.66171	53.0349	44.8097
660	ANK1	0.490284	0.464204	0.421232	0.623109	0.188855	0.451792	0.270101	0.319862
661	ANK2	10.1594	10.6586	7.94112	8.56021	3.01067	3.61217	6.08303	7.20824
662	ANK3	26.8191	21.1123	22.7681	25.6995	6.93125	5.06824	14.9605	17.137
663	ANKAR	0.61134	0.644095	0.397654	0.514013	0.142537	0.512118	0.382458	0.304808
664	ANKDD1A	2.64399	2.5218	2.53299	2.01728	2.26829	2.3491	2.30685	2.94211
665	ANKDD1B	0	0	0	0	0	0	0	0
666	ANKFN1	0	0	0	0	0	0	0	0
667	ANKFY1	13.4917	17.6595	10.3687	9.82512	17.1187	17.7938	16.5421	17.9871
668	ANKH	2.98099	5.6887	4.06085	4.25743	3.90443	4.31053	2.68449	2.51339
669	ANKHD1	47.033	30.8609	32.7576	34.3619	18.9649	13.4928	12.3609	15.444
670	ANKHD1-EIF4EBP3	11.2275	21.1385	15.8955	15.0315	11.3298	19.2675	22.8729	21.3484
671	ANKIB1	45.107	38.2078	26.8493	29.5499	17.6313	18.0408	22.9824	25.1957
672	ANKK1	0	0.329166	0	0.263803	0	0	0.11474	0.182947
673	ANKLE1	0	0.128199	0	0.205048	3.38486	1.67109	1.06909	0.9942
674	ANKLE2	11.5019	12.4824	39.6092	40.4982	36.8357	34.2264	18.4924	16.5989
675	ANKMY1	0.502393	0.76294	0.330748	0.136365	0.73824	1.09579	1.11303	0.567516
676	ANKMY2	23.6701	16.5393	9.82872	11.5484	8.79699	7.8046	14.8402	16.5632
677	ANKRA2	7.80712	4.8139	4.70201	4.17346	1.50228	1.62436	6.19028	6.22321
678	ANKRD1	2.55202	1.94797	1.32414	2.78384	1.18408	0.610132	0.757907	1.45046
679	ANKRD10	15.2363	14.4461	21.926	26.2566	38.9844	34.5502	23.077	24.2813
680	ANKRD10-IT1	9.48591	8.82262	5.99731	5.22043	6.95703	7.75172	6.00607	12.2673
681	ANKRD11	30.7522	33.927	31.7008	35.1684	21.2984	23.1389	23.3734	22.9507
682	ANKRD12	35.8243	26.2487	13.648	15.3273	4.11275	5.17983	3.94131	3.98359
683	ANKRD13A	13.4152	12.2214	61.8235	55.5582	51.4214	50.159	12.0252	8.89144
684	ANKRD13B	4.31882	5.59328	3.72274	3.1211	17.7806	14.8996	8.67941	12.2513
685	ANKRD13C	17.2688	10.4488	8.95326	12.4076	5.71713	6.71092	4.96434	4.9353
686	ANKRD13D	2.62997	3.96435	1.55656	1.91003	11.4271	8.25828	7.34572	8.17776
687	ANKRD16	7.06225	4.43813	2.21056	2.54605	2.22787	3.41625	2.37239	6.81065
688	ANKRD17	35.3645	39.146	34.9044	35.9821	47.3737	46.9096	35.1207	39.4665
689	ANKRD18A	5.3333	3.39416	4.8339	6.03513	3.99081	4.68034	2.65877	2.05858
690	ANKRD19P	0.943126	0	0.477693	1.17289	0	0.342224	0.38281	0.406946
691	ANKRD2	0	0	0	0.267153	0	0	1.72039	0.372627
692	ANKRD20A1	0.0862859	0	0.101285	0	0.0907253	0	0	0
693	ANKRD20A2	0.0862859	0	0	0	0	0	0	0
694	ANKRD20A3	0.152007	0.10297	0.178175	0	0	0.191249	0	0
695	ANKRD20A4	0.0861315	0	0	0	0	0	0	0
696	ANKRD20A5P	2.68997	1.21493	0.669345	0.617658	0.0856606	0.718536	0.536457	0.488657
697	ANKRD20A8P	0.0823743	0.22323	0	0.0891752	0.0865729	0.20749	0.0774543	0.246936
698	ANKRD20A9P	0.780144	0.585263	0.565017	0.597669	0.804776	0.528765	0.539181	0.847666
699	ANKRD22	0	0	0	0	0	0	0.0709863	0
700	ANKRD23	0.358254	0.809618	0	0.12975	1.38655	0.907746	0.790021	0.899737
701	ANKRD24	0.149567	0.709208	0.438215	0.485385	0.0785259	0	0.491706	0.559845
702	ANKRD26	22.5322	21.5802	10.0381	10.4076	3.19805	2.89694	5.35026	6.31373
703	ANKRD26P1	0	0	0	0.0523007	0	0	0	0
704	ANKRD26P3	0	0	0	0	0	0	0	0
705	ANKRD27	7.54218	8.02727	7.72618	7.35209	13.6353	13.7067	8.97273	9.76965
706	ANKRD28	58.4552	53.013	70.9408	73.8866	40.2684	41.8188	27.9951	35.9425
707	ANKRD29	0.410514	1.11364	1.94121	1.63827	1.59206	0.695381	1.55563	1.86045
708	ANKRD30A	0	0	0.079739	0	0	0	0	0
709	ANKRD30B	9.40493	6.94065	6.22459	6.58901	1.08846	1.54778	3.58962	4.94575
710	ANKRD30BL	5.49279	12.4393	6.30454	7.54153	38.91	74.3707	65.0072	76.668
711	ANKRD30BP2	0	0.120233	0.208365	0.0961088	0.0933151	0.223709	0.0834972	0.266212
712	ANKRD31	0.344338	0.266441	0.114889	0.371554	0.0514989	0	0.276258	0.220146
713	ANKRD32	12.1095	12.1177	6.2185	7.3663	1.8293	1.79334	4.68639	2.60868
714	ANKRD33	0	0	0	0	0	0	0	0
715	ANKRD33B	0.252045	0.170591	5.72545	6.2444	6.71486	7.04556	2.41229	3.56294
716	ANKRD34A	0.0837594	0.22699	0	0.181374	0.440214	0.527563	0.236315	0.502276
717	ANKRD34B	0	0	0.17956	0.165727	0	0	0	0
718	ANKRD34C	0.219652	0	0	0.0592865	0	0	0.051439	0
719	ANKRD35	0	0	0	0	0	0.11384	0	0.135465
720	ANKRD36	4.63679	2.88299	3.14859	3.93042	2.92186	2.96292	1.94809	2.82252
721	ANKRD36B	1.43879	0.873377	1.33265	1.01721	1.29859	0.808092	1.0217	1.62836
722	ANKRD36BP1	7.80224	4.83438	7.05052	9.26034	5.5829	5.41562	7.74811	4.11918
723	ANKRD36BP2	0.184213	0.250094	0	0.20144	0	0	0	0
724	ANKRD37	1.49817	1.53108	1.83238	0	1.2226	0	0	0
725	ANKRD39	3.91812	4.80663	4.32383	3.49982	9.826	2.07607	5.77165	9.8326
726	ANKRD40	18.0286	19.1481	20.5295	16.4558	22.6342	28.5628	14.4903	17.1611
727	ANKRD42	1.44496	1.30621	5.11281	3.5328	2.16096	2.74637	2.27633	1.99621
728	ANKRD43	0	0.237688	0.205932	0.284972	0	0.552732	0.0825225	0.131551
729	ANKRD44	1.70199	1.44864	0.851742	0.787035	0.82489	0.73101	0.367662	0.588514
730	ANKRD45	1.72771	0.780829	0.407254	0.875659	0.486069	0	0.870336	0.867284
731	ANKRD46	33.1279	20.9588	16.3877	16.0631	10.5957	10.0583	4.48201	4.15457
732	ANKRD49	14.7578	11.252	7.87316	6.87774	4.22361	5.71445	2.99673	4.27631
733	ANKRD5	1.04432	1.30612	1.0364	0.60861	0.590826	0.101097	0.981709	2.28717
734	ANKRD50	19.0554	21.2819	15.6381	16.3658	16.5993	20.6395	8.40605	10.3588
735	ANKRD52	3.12955	5.06542	4.59834	4.36147	31.6751	32.7365	11.661	11.0892
736	ANKRD53	0	0.214158	0	0.516442	0.167346	0	0.149953	0.223327
737	ANKRD54	10.1459	13.1579	10.425	12.8623	9.64065	9.87655	11.3275	9.70947
738	ANKRD55	0.123607	0	0	0	0	0.156704	0	0
739	ANKRD56	0.314225	0	0	0	0.110369	0.132387	0	0
740	ANKRD57	10.6783	9.58448	61.2769	72.3649	17.5406	18.4187	4.58549	3.7506
741	ANKRD58	0.20241	0.54979	0.241514	0	0.647253	0	0.193514	0
742	ANKRD6	3.78802	4.34168	4.35748	2.76362	3.72837	3.48908	3.45484	5.73619
743	ANKRD60	0	0	0	0	0	0	0	0
744	ANKRD62	0.157047	0.531948	0.0920739	0.169949	0	0	0	0
745	ANKRD62P1-PARP4P3	0	0	1.00292	0	0	0.269845	0.200895	0.961464
746	ANKRD63	0	0	0	0	0	0	0.285426	0
747	ANKRD64	4.76136	2.58082	1.42273	1.21883	1.36541	0.872819	1.62893	2.59671
748	ANKRD7	0.483388	0	0.290004	0	0.517655	0.312316	0	0
749	ANKRD9	2.76403	5.09403	1.41244	2.81031	12.6192	10.8914	12.8263	12.3363
750	ANKS1A	6.02265	8.09174	5.28666	6.14453	12.2647	11.2258	11.7074	12.5319
751	ANKS1B	3.06668	2.66754	2.34173	1.5236	0.946538	0.380069	0.510997	0.180992
752	ANKS3	1.15444	4.22323	1.29281	2.68603	5.83678	4.77364	4.80686	5.59638
753	ANKS4B	0.210629	0.285523	0.123951	0.228534	0.221959	0	0.298013	0.316747
754	ANKS6	2.19242	2.40827	2.36447	2.7653	23.6674	21.17	9.51469	9.36932
755	ANKUB1	1.49868	0.169361	0.29479	0	0	0	0	0
756	ANKZF1	2.34249	4.84839	3.20041	3.4842	5.73228	6.40803	10.7249	9.85857
757	ANLN	3.19809	3.99196	4.25528	4.53951	2.03834	2.44062	42.5148	38.4277
758	ANO1	0	0	0	0.0672108	0	0.106071	0	0.126232
759	ANO1-AS2	0	0	0	0	0	0	0	0
760	ANO10	18.0916	12.9482	11.9214	11.9261	15.7613	13.65	25.5429	26.7173
761	ANO2	0.406425	1.98247	0.572092	0.26396	0.512504	0.409422	0.687768	0.487266
762	ANO3	0	0.338826	0	0.324018	0	0	0	0
763	ANO4	0.219022	0.989055	0.25662	0.157924	0.306579	0.0918112	0.0685586	0.109282
764	ANO5	16.9905	14.8088	8.82328	11.1728	2.37284	2.61657	2.62064	3.51439
765	ANO6	18.3977	16.548	41.1831	47.3129	43.6384	50.661	19.9318	25.0491
766	ANO7	0.29144	0.493528	0.512194	0.315207	1.60627	2.01572	0.684189	0.218118
767	ANO8	0.79664	0.490555	1.18786	1.40984	2.58484	2.36772	1.90409	1.62594
768	ANO9	0.106518	0.288793	0	0.346761	0.112264	0.67335	0.904406	0.801055
769	ANP32A	18.932	15.6422	10.5066	11.7223	27.1488	22.418	16.9584	15.8836
770	ANP32A-IT1	0.09265	0	0.43541	0.301202	1.75481	1.40253	0.348958	1.52982
771	ANP32AP1	0	0	0	0	0	0	0	0
772	ANP32B	86.4139	62.5871	63.7272	60.2592	63.9188	63.7267	52.7704	52.9904
773	ANP32C	0	0	0	0	1.18159	0	0.533871	0
774	ANP32D	0	0	0	0	0	0	0	0
775	ANP32E	53.2227	30.0975	24.3323	32.1354	8.40319	8.23646	24.8618	26.9096
776	ANPEP	0	0	0	0	0	0	0.0779035	0
777	ANTXR1	48.1602	37.115	32.9834	34.4361	38.5885	33.8517	57.0564	64.8221
778	ANTXR2	3.12096	2.33311	2.13735	2.01564	4.84058	3.73822	1.02329	1.83508
779	ANTXRL	0	0	0	0	0	0	0	0
780	ANUBL1	2.97433	2.14145	2.62097	1.10799	2.83973	3.52028	2.54026	4.18584
781	ANXA1	67.2996	53.0312	737.416	903.658	727.768	847.999	550.202	573.549
782	ANXA10	0	0	0	0.740945	0.240414	0	0	0
783	ANXA11	20.7825	21.5893	26.1291	29.8871	54.6349	50.6665	92.6065	79.1591
784	ANXA13	0	0	0.264352	0	0	0.284566	0	0
785	ANXA2	218.093	148.691	564.619	520.821	977.992	922.827	671.594	610.799
786	ANXA2P1	0	0	0	0.269275	0	0	0.470801	0.751231
787	ANXA2P2	1.76263	4.10764	22.0878	13.8607	37.7972	32.266	21.0898	20.8882
788	ANXA2P3	0	0	0	0	0	0.314503	0	0
789	ANXA3	13.6976	8.62675	18.7022	18.9129	48.2226	52.2188	117.986	105.301
790	ANXA4	7.44414	11.0891	10.1939	7.63243	5.10017	5.01419	20.6299	17.2218
791	ANXA5	371.308	286.824	787.541	762.317	777.08	779.78	272.635	308.241
792	ANXA6	10.9929	13.0245	15.0797	10.8895	6.41159	5.53498	17.0271	14.9274
793	ANXA7	23.8402	18.2547	25.6239	24.8564	26.6375	27.8766	33.2603	35.8424
794	ANXA8	0	0	0	0	0	0	0	0
795	ANXA8L1	0	0	0	0.175963	0	0	0.153312	0
796	ANXA8L2	0	0	0.183366	0	0	0	0	0
797	ANXA9	1.39121	0.472095	1.03331	0.18997	0.18474	0	0.331197	0.792364
798	AOAH	0	0	0	0	0	0	0	0
799	AOC2	0	0	0.408247	0.376192	0.629683	0.151114	0.11273	0
800	AOC3	0	0	0.262929	0.566283	0.785259	0.56443	0	0.111969
801	AOC4	0	0.410383	0	0	0	0.192581	0	0
802	AOX1	0.181657	0.164025	0.141648	0.130822	0.888678	0.68398	2.44091	2.08097
803	AOX2P	0	0	0.0947823	0	0	0	0	0
804	AP1AR	18.3462	13.7204	13.8282	16.0801	8.98298	10.8082	5.26101	4.53375
805	AP1B1	8.59534	12.4362	7.62217	7.33261	28.9504	26.8736	30.187	24.9977
806	AP1B1P1	0	0	0	0	0	0	0	0
807	AP1G1	48.4167	44.6723	48.3972	50.1001	25.1646	24.4138	25.8359	28.6203
808	AP1G2	5.96282	9.67099	10.2781	6.81709	8.07998	7.53869	36.8659	30.4287
809	AP1M1	14.6279	21.6265	29.1122	30.2488	61.572	52.1934	46.9093	36.8027
810	AP1M2	0.181894	0.493868	0.649211	0.198858	0.580237	0	4.68185	5.25504
811	AP1S1	0.254691	0.346245	0.612334	0.280472	2.18534	4.28753	2.69817	3.13134
812	AP1S2	153.835	131.774	235.32	256.398	60.3817	67.5056	19.2322	24.9044
813	AP1S3	1.05352	1.0195	1.85213	3.09347	2.92378	2.46133	0.777562	1.01409
814	AP2A1	15.2835	25.6195	17.0119	15.9809	41.5314	38.3109	49.8813	40.4214
815	AP2A2	10.745	19.2567	12.9488	13.3468	21.7268	22.3759	27.0282	24.6218
816	AP2B1	20.2941	21.0962	20.2734	19.2265	32.8369	34.736	38.9145	42.5389
817	AP2M1	182.709	199.911	286.84	238.289	273.673	266.03	445.895	393.922
818	AP2S1	32.1733	27.5369	23.8833	25.5406	50.4856	45.8167	63.0747	53.2845
819	AP3B1	25.088	24.7752	23.0281	23.8711	17.0613	20.5346	30.6661	32.9276
820	AP3B2	0.244681	0	0.287026	0.088287	0.771385	0.205413	0.230041	0.366702
821	AP3D1	64.8912	85.1497	63.423	60.2412	87.9873	89.0537	99.8295	90.1468
822	AP3M1	23.9777	21.91	20.2503	20.6788	17.0156	19.4195	10.6943	12.261
823	AP3M2	18.3486	15.6527	9.33977	7.61988	5.72441	8.44343	5.2792	6.53144
824	AP3S1	60.0209	44.287	33.3095	43.5074	23.6644	25.5833	27.4274	23.6581
825	AP3S2	2.28597	2.83043	1.04201	4.43431	5.29359	6.33525	4.56183	2.45424
826	AP4B1	1.12013	1.68776	4.7001	1.75883	7.36114	6.1544	2.00101	2.43985
827	AP4E1	5.80551	4.62034	3.05133	3.63255	3.01403	4.77112	3.02607	3.03897
828	AP4M1	5.25186	7.12806	5.83485	3.32975	9.53354	6.05819	13.3817	15.9426
829	AP4S1	3.35677	1.73709	2.31903	3.48249	1.52995	3.20191	2.49306	1.25238
830	APAF1	3.74236	4.75304	2.85384	4.06806	1.48184	1.72927	2.08527	2.84079
831	APBA1	2.96955	1.82763	3.30824	2.23235	9.79285	8.84395	2.31493	2.75025
832	APBA2	5.71053	9.33097	7.39089	5.81927	20.3033	24.438	18.7972	12.7161
833	APBA3	2.31669	4.12496	0.685455	2.68117	7.51123	8.47259	4.94363	8.75941
834	APBB1	12.9381	19.4565	12.7154	11.244	20.6048	17.082	21.0682	25.5155
835	APBB1IP	0	0	0.137647	0	0.12321	0.739326	0.110311	0
836	APBB2	6.39519	8.89098	4.53218	3.78813	6.00286	5.49695	3.5836	3.02634
837	APBB3	1.90761	1.3939	1.2161	1.27534	4.81778	2.24059	5.00044	3.77469
838	APC	427.771	362.703	221.535	251.879	35.0313	35.7789	65.5825	79.368
839	APC2	0.31818	0.704756	0.336839	0.467247	0.453169	0.43347	1.70097	1.3338
840	APCDD1	2.52868	1.14294	0.852135	0.785067	1.39827	1.83092	0.796715	1.45179
841	APCDD1L	0	0	2.87938	5.62909	27.5382	26.7148	1.75381	3.09028
842	APCS	0	0	0	0	0	0	0	0
843	APEH	15.8074	22.487	16.3912	14.986	37.9172	34.0854	68.6232	54.2859
844	APEX1	82.9856	79.1265	101.888	89.1581	88.9212	96.8097	122.007	136.504
845	APEX2	4.61788	4.53772	4.15454	5.03723	17.3935	20.3032	10.8954	9.41207
846	APH1A	35.3176	33.1658	39.2375	37.7128	35.3921	39.5245	39.3858	39.8822
847	APH1B	6.36817	4.76534	5.15248	4.56097	1.75608	1.39497	4.71132	7.52414
848	API5	31.5701	22.9998	45.2117	43.2448	46.8619	44.7371	30.456	29.1076
849	APIP	10.2772	4.29968	11.7356	11.618	8.488	12.3024	7.11496	8.1102
850	APITD1	13.0675	10.9663	4.58707	5.75392	5.84464	3.85307	5.78709	5.92766
851	APITD1-CORT	0.464932	3.73236e-80	1.34855	0.00622663	8.41997e-05	3.05462	0.355878	3.02709e-05
852	APLF	1.48911	1.91137	1.28656	1.10255	0.905638	0.789157	2.13593	1.99589
853	APLN	0.3775	0.511621	0.998155	0.40915	0.397298	0.238173	0	0
854	APLNR	0	0	0.0911969	0	0	0	0	0
855	APLP1	101.657	132.53	117.301	106.81	109.128	105.207	44.6013	34.5124
856	APLP2	270.686	281.289	290.834	270.621	238.807	258.203	383.952	397.217
857	APOA1	0	0	0.482501	0	0	0	0	0
858	APOA1BP	11.4556	26.2528	25.9031	22.3472	41.6185	54.2874	66.6349	60.6457
859	APOA2	0	0	0	0	0	0	0	0
860	APOA4	0	0	0	0	0	0	0	0
861	APOA5	0	0	0	0	0	0	0	0
862	APOB	0	0	0	0.066817	0	0	0	0
863	APOBEC1	0	0	0	0.442468	0	0	0	0
864	APOBEC2	0.392715	0.79993	0	0	0.209149	0.251868	0.375137	0.299203
865	APOBEC3A	0	0	0	0	0.481983	0.290585	0	0
866	APOBEC3B	0	1.14299	1.50776	0.922565	0.673337	1.08182	5.23501	4.81814
867	APOBEC3C	0.299587	0.815266	1.08739	0.331402	0.646099	1.56327	8.42052	7.87906
868	APOBEC3D	0	0	0.145665	0.268366	0.130366	0.156499	0.116735	0
869	APOBEC3F	0.25515	0.431999	1.35528	0.482495	0	0.761806	0.837548	2.0732
870	APOBEC3G	0	0	0	0	0	0	0	0
871	APOBEC3H	0	0	0	0	0	0	0	0
872	APOBEC4	0.331279	0	0	0.479497	0	0.139698	0	0.332366
873	APOBR	0.0809208	0	0	0.0875892	0	0	0	0
874	APOC1	59.7743	49.2046	43.6144	33.0179	21.3271	12.5334	62.7587	36.0638
875	APOC1P1	2.46657	1.68849	3.12584	1.40876	0	0	0	0
876	APOC2	0	0	0	0	0	0	0	0
877	APOC3	0	0	0	0	0	0	0	0
878	APOC4	0	0	0	0	0	0	0	0
879	APOC4-APOC2	0	0	0	0	0	0	0	0
880	APOD	0.597315	0	0	0	0	0	0	0
881	APOE	223.776	434.181	261.566	291.691	271.722	314.821	392.994	347.148
882	APOF	0	0	0	0	0	0	0	0
883	APOH	0	0	0	0	0	0	0	0
884	APOL1	0.109121	0.591948	0.514198	0.457744	0	0.414192	0.3091	0.492728
885	APOL2	6.42743	8.05774	11.3012	10.1478	6.01764	4.61056	5.50281	5.30091
886	APOL3	0	0.229731	0.174368	0.160461	0	0.187413	0	0
887	APOL4	1.03743	1.40602	0.997478	1.02218	1.30832	1.42807	0.355289	1.55764
888	APOL5	0	0	0	0.248764	0	0	0	0
889	APOL6	0.289603	0.392002	0.202347	0.343061	0.181486	0.180831	0.351417	0.473855
890	APOLD1	1.7399	4.10548	2.63946	2.71591	0.608234	0.809256	2.54741	2.92614
891	APOM	1.9313	0	1.79995	1.63235	0.532315	0.649452	1.44129	2.30326
892	APOO	14.2344	7.21416	11.4545	9.44516	13.539	7.7994	9.51429	16.0304
893	APOOL	13.8837	9.3064	9.62711	11.2692	5.32265	7.68821	5.18712	6.35389
894	APOPT1	18.3203	19.0511	13.3066	19.016	17.6576	17.1363	12.7404	11.2035
895	APP	159.266	171.967	162.167	148.639	102.18	116.269	114.694	113.451
896	APPBP2	39.6351	33.1928	27.7047	30.5454	13.0429	13.7699	15.9043	15.0307
897	APPL1	57.5546	43.4447	42.9569	49.3119	18.717	20.9866	19.8516	21.6283
898	APPL2	44.6463	38.0411	27.8929	27.3589	14.671	14.6186	21.8223	26.4453
899	APRT	9.32269	10.0446	13.5407	12.6819	77.9551	59.5115	98.4505	66.6638
900	APTX	7.58853	6.02509	5.40717	8.69224	10.5191	12.0661	14.7167	12.441
901	AQP1	146.915	148.868	177.954	156.017	100.118	115.046	12.0363	16.6941
902	AQP10	0	0	0	0	0	0	0	0
903	AQP11	3.91923	3.93843	5.15409	6.16659	3.22732	2.21592	8.12283	14.7096
904	AQP12A	0	0	0	0	0	0	0	0
905	AQP12B	0	0	0	0	0	0	0	0
906	AQP2	0	0	0	0	0	0	0	0.322979
907	AQP3	0.347803	0	11.9864	7.02888	2.21688	3.55608	0	0
908	AQP4	0.640662	0	0	0	0.0610034	0.146107	0	0.608954
909	AQP5	0.174216	0	0	0.570958	0	0.222668	1.49315	0
910	AQP6	0.115967	0	0.546771	0.251915	0	0	0.109546	0
911	AQP7	0	0	0	0.291268	0.851202	1.02814	0	0
912	AQP7P1	0	0.259548	0.112545	0.207586	2.41894	3.14209	0.270594	0.143794
913	AQP7P3	0	1.07881	3.05813	6.38294	10.7614	7.75098	0.816642	3.91227
914	AQP8	0	0	0	0.277711	0	0	0	0
915	AQP9	0.101077	0	0	0	0	0	0	0
916	AQPEP	0.0648034	0.175555	0.075841	0	0	0.162776	0	0
917	AQR	16.51	17.586	13.7408	14.1511	18.1044	18.7987	19.934	21.6787
918	AR	1.26102	0.245418	0.858284	0.985447	0.383372	0	0.700331	0.546718
919	ARAF	12.9717	15.2227	13.8369	18.3047	24.1078	19.2946	17.8127	15.0474
920	ARAP1	3.1833	4.76265	5.40071	5.86856	10.9102	8.58926	26.5808	24.1613
921	ARAP1-AS2	0.152191	0.619478	0	0.497688	0.645053	1.16297	0.72244	0.460842
922	ARAP2	4.45454	3.69461	39.0826	48.2832	4.28089	4.61885	2.81372	3.28839
923	ARAP3	1.35978	2.07176	1.39088	1.16243	8.8457	7.53295	15.448	12.7761
924	ARC	0.103913	0.422574	135.117	143.056	10.4011	11.6876	0.195993	0.312469
925	ARCN1	85.7247	69.9069	90.7246	90.6074	59.8145	58.9248	36.5134	34.8372
926	AREG	0	0	0	0	0	0	0	0
927	AREGB	0	0	0	0	0	0	0	0
928	ARF1	127.618	134.767	228.841	203.653	247.329	253.644	166.192	156.517
929	ARF3	17.2954	16.011	25.3249	24.1071	46.0899	48.4425	45.1846	42.8837
930	ARF4	69.4186	47.7431	192.016	173.234	194.985	174.659	98.6728	89.1396
931	ARF5	32.8109	45.4953	62.6317	46.2715	53.1341	41.2551	59.4851	51.7939
932	ARF6	29.7611	24.6694	62.1508	64.7303	49.0142	43.5119	19.8386	21.4259
933	ARFGAP1	7.0184	9.63877	11.4358	9.33044	25.9984	23.1415	16.7441	15.0324
934	ARFGAP2	12.3273	14.2437	15.1567	10.9586	33.3427	34.4615	32.9571	28.0932
935	ARFGAP3	58.8294	51.8683	38.8546	42.4915	17.2421	18.0641	16.9558	18.5369
936	ARFGEF1	42.4194	42.6159	34.8992	37.693	20.4046	21.1274	19.9259	18.6259
937	ARFGEF2	30.0964	31.6727	17.7422	19.1861	18.6776	18.9873	18.9515	21.1555
938	ARFIP1	26.3792	24.393	17.5274	17.3192	9.05006	10.2902	7.10827	9.15125
939	ARFIP2	7.59982	8.17318	11.7855	12.8989	14.0642	12.8998	9.08435	8.401
940	ARFRP1	4.00368	5.76123	3.43474	2.63691	17.6495	19.173	7.78128	7.31476
941	ARG1	0	0.611267	0	0	0.240414	0	0	0
942	ARG2	2.54219	1.50923	23.3638	20.7971	12.8053	11.7493	4.0766	3.1303
943	ARGFX	0.235737	0.159637	0	0.127306	0.0617691	0.147896	0.0552363	0.176078
944	ARGFXP2	0	0	0	0	0	0	0.265142	0.8463
945	ARGLU1	54.0225	40.4972	67.9508	86.3044	35.2011	32.5878	27.3975	27.105
946	ARHGAP1	22.3265	28.7808	21.7468	19.9615	25.588	28.0419	40.1549	40.1785
947	ARHGAP10	3.99419	5.41385	7.75075	11.6948	8.7282	10.215	4.79996	3.30099
948	ARHGAP11A	16.3107	20.3272	4.54208	5.01676	2.05313	2.3909	13.7433	13.5221
949	ARHGAP11B	1.01447	0.460457	0	1.12657	0	0.887915	5.27275	3.15689
950	ARHGAP12	20.1769	16.986	17.8969	16.8331	5.21933	5.07398	6.02179	7.33378
951	ARHGAP15	0	0	0.430583	0	0	0	0	0
952	ARHGAP17	16.152	13.2195	63.687	62.7456	52.4159	54.4251	26.3663	27.4184
953	ARHGAP18	50.7454	45.6473	24.9053	24.9467	26.497	28.3752	29.0038	32.5986
954	ARHGAP19	2.31998	2.79614	1.39693	0.879886	1.56251	0.761931	3.15649	3.3814
955	ARHGAP19-SLIT1	0	3.15879e-57	1.23385e-60	1.39807e-53	9.1848e-74	9.17892e-192	4.81896e-266	9.49114e-59
956	ARHGAP20	7.62282	6.2321	2.57492	3.00006	1.60589	2.10179	2.96118	2.93175
957	ARHGAP21	29.9875	29.7102	44.6516	49.9886	26.2313	27.9219	30.4676	34.5423
958	ARHGAP22	0.446829	0.75723	0.263187	0.24256	3.76975	2.68561	1.16007	1.17699
959	ARHGAP23	8.19965	11.3078	17.4499	20.7917	36.6593	35.2358	38.3332	32.3486
960	ARHGAP24	4.29896	1.74713	2.60244	1.85913	0.376029	0.720664	1.54722	0.857815
961	ARHGAP25	0.425394	0.576666	0.125139	0	0	0	0.100293	0.159894
962	ARHGAP26	0.729459	0.583493	1.27495	0.571544	1.8364	1.49167	0.402569	0.493487
963	ARHGAP27	0	0.561281	2.04124	1.52474	2.26393	2.1913	2.33711	1.24185
964	ARHGAP28	20.2245	19.1575	16.2791	14.6907	1.01416	0.606927	0.352645	1.28468
965	ARHGAP29	13.6806	13.7146	80.7828	90.1279	21.0369	21.5685	8.55718	8.40296
966	ARHGAP30	0.079601	0.826389	0	0	0	0.100209	0	0.238534
967	ARHGAP31	0.875911	1.87751	1.6167	2.12393	4.84532	4.51752	2.86452	3.36943
968	ARHGAP32	5.88632	5.4249	3.65262	4.03456	6.70363	7.36249	5.53056	7.51678
969	ARHGAP33	0.427354	0.897351	0.180381	0.385111	0.224276	0.35818	1.83964	1.84359
970	ARHGAP35	16.6205	17.3001	12.2291	10.7364	23.4915	22.797	33.7356	35.184
971	ARHGAP36	0	0	0	0	0.312094	0	0	0
972	ARHGAP39	0.869645	4.47563	1.76245	1.94099	4.55688	3.27308	3.20555	3.63703
973	ARHGAP4	0	1.01395	0.549412	0.608086	0.196804	0.117967	0.593148	0.140368
974	ARHGAP40	0	0	0.127149	0	0	0	0.1019	0
975	ARHGAP42	10.891	13.7283	5.81892	7.6864	2.31045	2.21317	4.13252	3.95208
976	ARHGAP44	2.96443	6.59743	2.23209	3.20546	3.03717	3.63779	2.91538	3.27404
977	ARHGAP5	151.948	111.892	92.7145	109.401	25.8974	30.3905	23.7133	28.2309
978	ARHGAP6	1.22152	0.310298	1.16339	1.2384	0.244418	0	0.215175	0.499333
979	ARHGAP8	5.73461	3.74411	3.53935	3.24514	2.20938	1.42055	5.39443	7.03284
980	ARHGAP9	0.949457	1.22344	0.839691	1.80585	0.636852	0.3827	0.570582	0.454964
981	ARHGDIA	30.3272	51.505	46.0309	39.3488	243.075	230.786	101.671	81.2462
982	ARHGDIB	0.274275	0.373011	0	0.302632	0.589722	1.78156	1.05952	0
983	ARHGDIG	1.48279	5.05084	0.45314	1.65207	2.01582	1.46796	5.44412	6.37544
984	ARHGEF1	5.1231	9.55304	4.83564	4.88182	19.0401	20.7718	20.6545	14.2218
985	ARHGEF10	7.93033	10.5952	11.0074	11.3757	25.3648	24.5538	17.047	14.7764
986	ARHGEF10L	4.37073	7.25749	3.55042	3.58265	9.84017	7.44383	14.2558	13.6156
987	ARHGEF11	5.56254	7.17513	4.04938	4.35469	12.3281	13.3757	13.6781	9.91246
988	ARHGEF12	33.7534	29.614	27.9009	28.8278	19.9558	19.3134	20.3978	23.0916
989	ARHGEF15	0	0	0	0	0	0	0	0
990	ARHGEF16	0.737739	0.285732	0.868302	0.80046	0.333185	0.133221	3.67821	3.80377
991	ARHGEF17	2.79463	4.1413	3.8748	4.59961	8.37072	7.79255	15.9878	14.1738
992	ARHGEF18	3.59819	8.43328	3.20577	3.20795	7.36272	8.5396	7.17304	9.04294
993	ARHGEF19	0.201591	0	0	0.109315	0.530806	0.127318	1.33022	1.36331
994	ARHGEF2	6.10995	7.14465	12.6151	12.5966	18.5713	17.6227	10.0561	6.45478
995	ARHGEF25	0	0.752419	0	1.20769	1.323	1.40986	2.8928	2.10389
996	ARHGEF26	4.95119	3.11886	3.2982	2.98433	1.44796	1.30002	2.05008	1.28981
997	ARHGEF26-AS1	1.7795	1.76943	2.79776	1.80443	2.87984	3.60667	1.56949	2.32368
998	ARHGEF3	48.9971	46.9073	55.4236	54.7637	37.2926	37.4048	55.4652	54.4568
999	ARHGEF33	0.139527	0.472526	0	0.0754299	0.292847	0.263061	0	0
1000	ARHGEF35	0.749987	0.339016	0.147525	0.135888	0.66013	0.317003	0.709348	0.565521
1001	ARHGEF37	9.27757	11.1511	13.4401	10.0893	2.25453	1.46535	3.74435	3.67264
1002	ARHGEF38	0	0	0	0	0.0571775	0	0	0
1003	ARHGEF4	5.03057	8.0836	3.70149	3.92822	3.97068	3.03153	6.16498	7.07507
1004	ARHGEF40	3.54643	6.13275	3.25188	2.59177	10.6881	9.3041	11.55	10.5076
1005	ARHGEF5	0.108506	0.146944	0.253602	0.292851	0.170495	0.340119	0.965508	0.809916
1006	ARHGEF6	3.44934	2.83351	2.51187	3.3583	0.474001	0.141851	1.48347	0.591102
1007	ARHGEF7	15.9786	18.2426	14.6392	16.0019	15.3138	17.9521	12.3725	12.3377
1008	ARHGEF9	7.20852	4.58889	3.67491	3.9543	1.8631	2.21741	9.09402	10.752
1009	ARID1A	23.3003	23.6609	14.2625	16.4308	29.2434	30.2949	37.2683	39.0647
1010	ARID1B	12.1551	13.6687	10.8771	12.5974	12.666	12.2769	17.9516	20.6813
1011	ARID2	21.0511	19.2654	7.58328	9.41063	10.0736	9.00307	10.3039	11.8622
1012	ARID3A	1.086	2.06115	3.06906	3.1825	4.9229	2.74696	4.61174	3.43122
1013	ARID3B	0.49589	1.24757	1.8255	2.22149	3.4202	3.56227	0.997571	1.5901
1014	ARID3C	0	0	0	0	0	0	0.518012	0
1015	ARID4A	28.071	19.0682	13.6486	17.0105	2.7508	2.19476	4.7775	5.76458
1016	ARID4B	69.3681	44.6883	50.657	55.7269	12.4191	13.306	13.9459	17.6045
1017	ARID5A	2.40366	5.1786	16.8931	16.9355	14.6637	14.0214	8.44415	4.06099
1018	ARID5B	28.4521	25.2432	204.262	223.46	41.0065	39.897	27.2122	27.3256
1019	ARIH1	26.573	28.7598	31.1307	28.5108	22.3111	20.8676	15.4816	21.3682
1020	ARIH2	25.0243	22.5678	37.4795	32.9943	35.6801	40.228	26.6318	30.148
1021	ARL1	56.6955	32.3805	41.672	37.8163	24.6471	28.9533	21.3423	18.3643
1022	ARL10	5.15376	4.54315	5.47726	3.08269	19.6056	16.8384	8.77877	8.94311
1023	ARL11	0.24094	0	0	0	0	0	0	0
1024	ARL13A	0	0	0	0	0	0	0	0
1025	ARL13B	18.8587	14.7408	43.6889	51.8828	4.21011	4.8381	3.84935	3.11268
1026	ARL14	0	0	13.879	13.5607	2.20134	1.9935	0.247094	0.394302
1027	ARL15	3.48186	6.07069	3.96223	3.10907	2.62668	2.20733	0.588018	2.25019
1028	ARL16	7.74588	8.65357	10.0079	12.2125	12.1969	7.19044	8.55206	12.3692
1029	ARL17A	7.56836	6.96551	3.96533	3.72393	5.33146	4.82197	6.98283	7.31842
1030	ARL17B	0	0	0	0	0	0	0	0
1031	ARL2	14.1295	20.2829	18.5328	24.3085	26.8536	22.3313	60.4132	49.0586
1032	ARL2-SNX15	2.42525e-12	8.62328e-09	2.87028e-08	2.72795e-05	3.95753e-05	4.54909e-05	2.87867e-12	5.9758e-05
1033	ARL2BP	5.96511	9.91387	6.53426	7.15031	8.05596	12.1493	10.1894	9.25299
1034	ARL2BPP2	0.825252	0	0	0	0	0	0	0
1035	ARL3	8.95235	8.75409	7.39299	7.91819	3.43439	3.62496	6.87623	5.71369
1036	ARL4A	34.8393	32.7326	26.9501	32.8677	7.55394	5.68031	16.2218	13.572
1037	ARL4C	39.7354	39.2808	118.23	134.075	61.5233	73.515	26.8824	24.1809
1038	ARL4D	2.43746	1.65519	8.24117	8.90141	4.11402	3.91246	8.93382	8.98467
1039	ARL5A	51.5067	45.4535	35.5046	40.256	16.843	17.2352	15.9529	18.6453
1040	ARL5B	21.755	15.5391	40.9664	45.5591	6.0275	9.24205	3.01365	3.16055
1041	ARL5C	0	0	0	0	0	0	0	0.580371
1042	ARL6	1.69753	2.30713	0.290911	1.86703	1.81798	1.2536	2.33152	0.743937
1043	ARL6IP1	276.766	215.958	361.517	386.701	69.2261	68.8282	202.952	219.975
1044	ARL6IP4	16.5083	23.2999	22.1645	26.9555	50.8081	53.7148	65.6527	48.1648
1045	ARL6IP5	66.0044	44.0748	61.6079	63.2625	43.2764	49.9463	42.8148	47.1486
1046	ARL6IP6	6.23827	7.51256	8.89404	7.39356	8.1394	4.99525	6.78758	8.26471
1047	ARL8A	14.9597	12.9278	12.1997	11.666	14.8348	12.4371	23.1881	17.7878
1048	ARL8B	72.0661	52.1729	108.269	109.371	34.9389	33.1099	47.4868	51.5482
1049	ARL9	1.7162	0	0.52896	1.92349	0	0.571911	0.847222	0.676725
1050	ARMC1	37.6276	24.481	15.1059	16.9754	18.7047	14.9546	15.5112	16.8879
1051	ARMC10	26.4238	15.1703	19.1172	23.4384	29.6499	28.2618	25.0408	19.7143
1052	ARMC2	1.24442	1.20455	1.14815	0.385151	0.373956	0.224128	0.585573	1.06684
1053	ARMC3	3.60413	2.6651	3.47256	3.91202	0.575718	0.276281	0.618438	0.492998
1054	ARMC4	1.10165	2.29657	1.09397	0.642319	0.089086	0.106767	0.398533	0
1055	ARMC5	2.00848	5.0546	3.07847	2.78294	6.48797	6.32518	4.40891	3.16927
1056	ARMC6	4.56266	7.59856	8.30962	6.58542	27.7143	32.2341	20.0753	12.9788
1057	ARMC7	2.79591	2.79492	1.74215	1.28259	6.85661	4.11972	5.44467	7.79206
1058	ARMC8	18.3385	13.1357	22.7056	23.5021	17.0153	19.0797	11.6898	12.8977
1059	ARMC9	18.6953	23.8346	17.2913	18.3657	9.51946	8.04099	35.0412	42.0676
1060	ARMCX1	33.7346	27.5386	18.4967	19.25	14.226	13.1923	20.7791	21.428
1061	ARMCX2	25.0364	25.1766	23.3839	24.4138	25.9174	22.852	20.2709	17.3397
1062	ARMCX3	48.8033	32.0431	45.4929	50.1024	17.5351	15.0457	15.1067	16.9118
1063	ARMCX3-AS1	0	0	0	0	0	0	0	0
1064	ARMCX4	0.330483	0.0745937	0.2575	0.416278	0.346225	0.414422	0.464374	0.740129
1065	ARMCX5	8.85349	6.52381	5.28356	6.94856	5.32476	3.63815	4.66852	5.29729
1066	ARMCX5-GPRASP2	2.94799	2.22583	2.49168e-35	5.66555	2.87322e-09	1.63006	2.10788	3.88174
1067	ARMCX6	18.1653	17.374	18.7986	14.3321	12.4216	16.3805	18.2012	13.9067
1068	ARMS2	0	0	0	0	0	0	0	0
1069	ARNT	12.4885	13.0878	6.57273	6.93816	7.79286	7.75061	10.8553	11.3952
1070	ARNT2	10.2534	11.131	10.4382	10.1825	13.6126	13.0637	27.6771	26.3985
1071	ARNTL	10.1546	7.7477	10.7424	10.2194	6.49959	9.21656	3.49111	3.83401
1072	ARNTL2	1.47125	1.55292	4.07359	2.67587	6.93786	6.04864	6.37308	5.70182
1073	ARPC1A	43.0061	53.2428	57.0236	52.5788	57.3378	58.2774	62.1311	52.4531
1074	ARPC1B	8.74004	13.8497	15.9039	10.9487	62.371	46.266	78.2494	40.9747
1075	ARPC2	105.609	101.031	177.055	177.371	198.537	203.249	193.821	191.92
1076	ARPC3	56.0703	52.4166	54.0875	52.3663	81.3104	74.3824	120.897	113.218
1077	ARPC4	34.0924	48.9603	57.2393	58.6888	93.4232	74.4938	58.5773	48.7864
1078	ARPC4-TTLL3	2.30405e-148	2.44299	2.97031	1.79992	1.43263	1.1341	3.332	3.40743
1079	ARPC5	227.56	187.904	250.079	266.747	89.2501	90.4996	133.547	141.987
1080	ARPC5L	21.4413	18.7025	78.6309	90.0055	75.462	64.6227	16.6435	15.1097
1081	ARPM1	0.156817	0.212788	0.743637	0.342033	0.997532	0.399738	2.38361	2.13826
1082	ARPP19	108.416	95.6437	89.0546	87.0011	48.329	49.2276	34.01	35.9077
1083	ARPP21	0.128752	1.95535	0.372525	0.86656	0.591358	0.564167	0	0
1084	ARR3	0	0	0	0	0	0	0	0
1085	ARRB1	0.748351	0.906343	0.551046	0.891636	0.821058	0.591219	2.31186	1.46667
1086	ARRB2	3.714	3.57187	3.00719	2.5134	7.68047	4.61929	9.00013	9.23158
1087	ARRDC1	2.81795	6.56056	3.84207	3.08671	19.7358	18.6042	17.3164	16.5741
1088	ARRDC2	0.987457	0.829199	1.4565	2.1468	3.37432	2.97331	1.98449	2.97807
1089	ARRDC3	34.8287	17.6202	23.1952	28.6799	7.88863	8.1773	3.93522	4.65043
1090	ARRDC4	4.06991	2.807	9.01817	13.6071	10.6441	16.0084	4.79541	4.76357
1091	ARRDC5	0	0	0	0	0	0	0	0
1092	ARSA	2.85109	4.69765	2.3177	1.73825	5.41948	5.90337	10.5615	7.87926
1093	ARSB	13.3508	11.6277	11.5959	10.0762	18.5916	21.1473	21.085	15.8885
1094	ARSD	10.0038	6.10859	5.27349	5.55795	3.75715	4.20755	5.14794	5.61397
1095	ARSD-AS1	30.9244	21.9015	14.7946	12.5684	8.76855	7.99319	9.47904	12.6168
1096	ARSE	0.14043	0.190491	0.166098	0	0	0	0.133104	0
1097	ARSF	0	0	0	0	0	0	0	0
1098	ARSG	0.664846	1.50224	1.17465	0.48117	0.701061	0.981325	1.46437	2.50149
1099	ARSH	0	0	0	0	0	0	0	0
1100	ARSI	1.92331	2.8674	15.2602	14.9072	11.5402	12.8663	80.1753	84.3441
1101	ARSJ	1.21572	1.30002	2.995	4.35601	11.139	11.9722	2.10042	2.10437
1102	ARSK	7.62608	5.53652	5.54506	7.86908	2.48321	2.74784	2.47843	2.72483
1103	ART1	0	0	0	0	0	0	0	0
1104	ART3	0	0	0	0	0	0	0	0
1105	ART4	0	0	0	0	0.255964	0	0	0
1106	ART5	1.32971	0.723228	0.960618	0	1.42809	0.345005	3.58312	2.04693
1107	ARTN	0.17697	0.240229	0.210397	0	1.7444	0.905237	0	0
1108	ARV1	11.4901	10.1017	7.01216	6.67914	10.5951	7.5491	8.42734	9.99788
1109	ARVCF	4.84839	7.68006	2.53502	2.42062	6.26571	7.78754	14.8528	10.4976
1110	ARVP6125	0	0	0	0	0	0	0	0.653703
1111	ARX	0.106479	0	0.125342	0	0.112222	0.13462	0	0
1112	AS3MT	5.26572	3.91005	2.81127	3.95257	0.120627	0.0218067	2.96464	1.51248
1113	ASAH1	212.541	189.128	187.206	186.007	76.6661	78.3658	72.0144	83.9863
1114	ASAH2	0	0	0	0.146165	0.142038	0.17059	0	0
1115	ASAH2B	0	0	0	0	0	0	0.624274	0
1116	ASAP1	25.6024	23.1567	24.4463	22.7476	26.0317	29.0583	21.0661	21.4788
1117	ASAP1-IT1	0	0	0.343163	0.94189	3.67152	3.69889	0.549821	1.3163
1118	ASAP2	21.698	21.513	15.5718	18.8748	23.7346	24.3944	13.578	14.9643
1119	ASAP3	7.64899	12.649	5.71806	6.61788	9.42624	10.9153	22.7777	22.1767
1120	ASB1	2.8587	2.58038	2.57753	2.38222	3.98769	3.19861	1.98495	1.87224
1121	ASB10	0	0	0	0	0.195009	0	0	0
1122	ASB11	0.111679	0	0	0.242582	0	0	0	0.168105
1123	ASB12	1.78914	0.347477	0.92187	0.28149	0	0	0.246188	0.392854
1124	ASB13	15.323	21.264	3.81318	2.60348	7.60975	6.52156	18.6167	19.8412
1125	ASB14	0.767335	0.519964	0.833786	1.23262	0.304831	0.720356	0.40351	0.643454
1126	ASB15	0	0	0	0.246707	0	0	0	0
1127	ASB16	0	0	0.173045	0.159254	0.309579	0	0.27734	0
1128	ASB17	0	0	0	0	0	0	0	0
1129	ASB18	0	0	0	0	0	0	0	0
1130	ASB2	0	0	0	0.604618	0.234835	0.41877	0.105041	0
1131	ASB3	18.7456	12.515	9.3091	10.6556	1.36816	3.99285	5.84514	7.03871
1132	ASB4	0	0	0.0925316	0	0.0828981	0.0993267	0.148322	0
1133	ASB5	0.20145	0.136528	0.118474	0.218476	0.318259	0.254456	0.189897	0
1134	ASB6	6.99024	9.35559	10.7502	13.106	22.2897	22.4833	16.4201	13.7898
1135	ASB7	11.3696	6.84454	3.86996	3.3793	4.7337	6.76157	5.75256	5.21355
1136	ASB8	30.538	26.2188	9.03615	9.35053	6.34609	7.76572	9.02413	5.86186
1137	ASB9	0	0	0	0	0	0	0	0
1138	ASB9P1	0	0.268291	0	0.216329	0	0	0.377509	0
1139	ASCC1	14.0983	16.113	9.16095	13.373	10.0659	8.26211	14.0923	10.4752
1140	ASCC2	5.23786	6.12012	7.673	8.02559	17.9021	18.1302	17.1282	19.1169
1141	ASCC3	15.773	14.8579	10.3891	9.92035	12.0978	14.6953	8.37452	9.14017
1142	ASCL1	0.248919	0.506327	0	0	0	0	0	0
1143	ASCL2	0	0	0	0	0	0	0	0
1144	ASCL3	0	0.811033	0	0	0	0.81173	0	0
1145	ASCL4	0	0	0	0	0	0.175031	0	0
1146	ASF1A	13.1753	10.8533	9.87945	4.68426	9.232	8.58499	7.80089	5.755
1147	ASF1B	0.736854	1.00038	1.75388	1.41008	1.76339	2.35827	13.8779	16.532
1148	ASGR1	0	0.320641	0.282876	0	1.37962	0.304605	0	0
1149	ASGR2	0	0	0	0	0	0	0	0
1150	ASH1L	24.0861	22.5641	22.849	24.187	16.2611	18.5079	12.9991	17.9404
1151	ASH2L	12.7671	12.4578	11.5347	10.7602	14.3577	15.4187	15.0747	14.3837
1152	ASIP	0	0.939405	0	0	0	0	0	0
1153	ASL	3.41931	5.30321	4.05806	3.28921	12.7834	5.91211	12.0638	10.8668
1154	ASMT	0	0	0	0	0	0	0	0
1155	ASMTL	0	0	0	0	0	0	0	0
1156	ASMTL-AS1	0	0	0	0	0	0	0	0
1157	ASNA1	23.0123	33.7478	32.3437	24.4971	41.6178	38.1945	45.8448	42.1455
1158	ASNS	53.3367	40.6842	42.0372	33.6447	13.2234	14.7817	10.2017	9.99003
1159	ASNSD1	35.2952	27.1566	32.2029	35.3772	23.5316	19.2041	12.0749	13.4017
1160	ASPA	0	0	0	0.267367	0	0	0	0
1161	ASPDH	0.421524	0	0	0	0	0.561188	0	0
1162	ASPG	0.798387	1.51676	1.32563	1.2193	0.508034	0.610823	1.36577	1.69412
1163	ASPH	103.691	91.6498	96.7118	101.499	62.4796	62.3744	91.1007	96.0342
1164	ASPHD1	3.51432	4.476	9.45795	5.54377	11.4954	10.7466	11.7879	8.73152
1165	ASPHD2	2.1093	0.994285	2.58559	1.98743	7.23664	6.70904	2.24489	1.92701
1166	ASPM	14.2501	14.6446	6.02137	6.64186	1.09702	1.37886	19.0888	22.5374
1167	ASPN	18.2149	11.2723	12.0371	11.6919	3.87238	4.02859	1.28632	2.7643
1168	ASPRV1	0.143427	0.583706	0.678859	0.312414	0.45546	0.364819	0.136002	0.433754
1169	ASPSCR1	4.81419	4.20066	5.51523	4.69463	10.2261	10.1049	18.3323	16.9689
1170	ASRGL1	9.27976	11.8668	5.79917	8.22083	8.82923	7.57375	6.15028	5.14055
1171	ASS1	20.1108	27.5414	33.2244	26.2568	18.348	13.6564	15.9396	14.3345
1172	ASTE1	6.70455	6.4259	3.54245	3.64094	4.14666	5.56164	3.38489	2.0891
1173	ASTL	0.254915	0	0	0	0	0	0	0
1174	ASTN1	1.7778	3.78895	2.02748	1.08897	1.90147	2.42619	5.31175	2.90637
1175	ASTN2	28.6335	20.8807	22.0544	24.4161	18.5648	19.7426	15.2238	19.6172
1176	ASXL1	7.89902	7.87293	10.2309	12.0186	14.2687	15.353	20.1536	20.7184
1177	ASXL2	12.0737	11.0465	7.06595	7.37525	11.8957	13.2509	11.1731	13.6311
1178	ASXL3	2.43361	3.03322	1.03601	1.12424	0.848217	0.289884	1.08313	1.26584
1179	ASZ1	0	0	0	0	0	0	0	0
1180	ATAD1	66.6103	44.0524	36.8063	40.9211	20.1351	29.6127	14.2272	15.5748
1181	ATAD2	7.86153	9.19781	6.43649	8.02462	7.33819	7.37506	9.41629	9.89872
1182	ATAD2B	6.44289	6.7527	7.38274	8.44275	3.79577	3.98476	1.91827	1.80232
1183	ATAD3A	3.1963	4.87703	4.72084	4.34629	31.915	40.9122	9.58024	8.44221
1184	ATAD3B	1.1453	1.55319	4.05638	4.84303	19.898	21.792	5.17708	3.07158
1185	ATAD3C	0.390812	0	0.0916458	0.422903	0.41053	0.393498	0.146903	0
1186	ATAD5	3.94257	3.02301	1.88556	3.22855	1.7899	3.09369	1.86693	3.75469
1187	ATAT1	6.5117	3.64592	6.47176	8.21321	8.74655	10.3162	5.86446	5.48177
1188	ATCAY	5.39493	9.555	4.99171	6.01921	1.4292	1.04149	7.61277	5.75686
1189	ATE1	19.4835	19.7264	18.3709	18.9088	14.4924	21.1801	20.8781	26.4636
1190	ATF1	22.9419	14.3843	26.9246	32.4443	8.72698	12.0399	9.56393	9.67033
1191	ATF2	18.0909	15.6919	18.4363	14.2187	10.5225	13.589	15.6181	18.848
1192	ATF3	0.665533	0.526522	38.5192	34.9444	6.41811	5.7836	0.929395	1.51459
1193	ATF4	140.632	113.043	387.557	314.023	353.619	371.81	174.008	182.838
1194	ATF5	11.207	11.7144	13.2764	15.6846	17.6066	11.8301	6.47064	6.8793
1195	ATF6	29.3219	27.1261	40.0275	45.515	36.6103	37.3342	30.9027	24.7304
1196	ATF6B	1.18161	3.04456	2.36882	1.66893	3.86692	2.39501	7.25961	7.45128
1197	ATF7	11.8307	12.7854	7.04665	6.02992	6.72498	6.08176	8.02386	8.21803
1198	ATF7IP	51.3175	49.9357	18.9405	20.4747	13.1348	12.6631	21.7469	25.9249
1199	ATF7IP2	7.90777	6.15554	2.07311	2.55042	1.76862	1.37774	1.81975	1.26124
1200	ATG10	9.10367	6.26892	5.62384	5.17785	1.35054	1.78368	2.70636	2.25857
1201	ATG12	24.0841	19.2525	12.9089	12.4419	7.12955	6.79643	5.5961	6.32693
1202	ATG13	14.9286	18.7251	15.0467	12.1313	12.5275	11.3173	23.5452	23.4036
1203	ATG14	16.0216	13.5844	6.71609	8.86024	2.38116	3.80153	3.43087	5.65702
1204	ATG16L1	5.76673	5.2158	13.1135	9.11361	13.892	12.1482	6.46891	5.79958
1205	ATG16L2	2.47762	2.57034	3.10519	2.699	1.38882	2.96677	2.90308	2.42497
1206	ATG2A	2.51218	3.96853	2.44383	2.76022	9.20227	9.03012	16.715	12.4179
1207	ATG2B	8.55947	7.9024	6.30444	6.34271	5.98583	5.67226	7.8389	7.66001
1208	ATG3	24.0901	13.4672	33.8484	25.3827	31.0534	34.7353	19.1112	18.9588
1209	ATG4A	22.1322	14.2616	12.3856	13.1515	5.44238	6.33863	5.08723	6.37985
1210	ATG4B	5.95257	9.93897	15.6561	12.8158	22.0912	21.6343	19.553	16.6124
1211	ATG4C	5.05782	2.59977	3.25138	3.37068	2.06157	1.74627	2.17139	3.80824
1212	ATG4D	4.00028	2.94075	5.5405	5.2765	15.9224	17.2348	14.1119	10.6212
1213	ATG5	9.18872	5.84539	10.4668	8.43425	8.38719	8.04454	7.06404	7.17913
1214	ATG7	0.945649	1.76104	2.55726	1.08522	5.01773	3.9575	4.54245	5.47417
1215	ATG9A	8.85005	11.8813	8.29051	7.38244	28.1617	25.0358	25.9585	23.8488
1216	ATG9B	0.261857	1.3301	0.61297	0.424507	0.274661	0.493359	1.41246	1.66404
1217	ATHL1	0.0930378	1.00872	0.655885	1.2099	1.95804	3.40385	6.83353	5.44693
1218	ATIC	38.7954	38.1505	27.0717	32.7761	47.6303	49.3947	60.3715	57.3559
1219	ATL1	7.254	5.39367	8.41375	8.75993	1.96999	2.37071	3.52702	3.52456
1220	ATL2	17.3094	17.8705	18.4384	15.0478	9.97609	9.74179	8.64647	11.3957
1221	ATL3	5.24456	4.86737	5.7115	3.45533	25.8416	25.7799	14.3849	8.96676
1222	ATM	10.6138	7.61913	4.53036	5.77115	1.60234	2.08188	3.75588	4.86079
1223	ATMIN	72.3619	69.3053	46.5631	49.1083	32.3294	34.0814	27.6446	30.0174
1224	ATN1	15.6153	29.3904	17.5582	18.8999	49.3039	54.5348	52.0754	50.4437
1225	ATOH1	0	0	0	0	0	0	0	0
1226	ATOH7	0.220147	0	0	0	0.470301	0	0	0
1227	ATOH8	0	0	0	0	0.265355	0.0635129	1.6133	0.680625
1228	ATOX1	53.8435	72.9197	52.2702	44.4866	49.9256	40.3714	61.4505	40.0998
1229	ATP10A	0.284796	0.231422	1.13199	0.922619	7.2816	7.8592	0.320224	0.170128
1230	ATP10B	0	0	0	0	0	0	0	0.0581323
1231	ATP10D	4.20664	4.59341	6.44075	4.73252	5.44329	4.81379	2.32733	2.76499
1232	ATP11A	2.68583	3.48868	2.97331	4.44921	16.2637	13.698	8.11033	8.93966
1233	ATP11B	23.7692	18.7949	25.6052	28.4972	9.41174	10.8547	5.58359	7.45549
1234	ATP11C	35.2212	28.3525	21.6964	27.2193	9.0194	8.81546	9.50323	10.71
1235	ATP12A	0	0	0	0	0	0	0	0
1236	ATP13A1	9.28124	16.3789	15.18	14.0098	48.0093	46.5276	32.3947	28.0389
1237	ATP13A2	8.32315	15.804	8.39229	8.7588	31.9385	35.1375	38.2898	30.7585
1238	ATP13A3	43.9504	36.8486	121.805	142.279	107.406	114.862	36.7905	37.6065
1239	ATP13A4	0.632455	1.61833	1.15226	0.227952	0.295002	0.441669	0.197897	0
1240	ATP13A5	0	0.112031	0.291014	0.0895096	0	0	0.0777457	0
1241	ATP1A1	70.2947	85.7268	183.579	169.565	282.777	302.516	121.639	115.943
1242	ATP1A1OS	7.58895	5.31449	21.2438	10.3294	16.1153	15.8355	9.24202	14.8388
1243	ATP1A2	0.108997	0.14761	0.191069	0.17651	0	0.0683344	0	0.0813611
1244	ATP1A3	58.7491	80.8791	71.0536	66.9416	50.4694	59.5206	20.7734	20.9686
1245	ATP1A4	0	0	0	0	0	0	0	0
1246	ATP1B1	230.155	174.476	374.945	366.59	85.2441	90.5123	111.851	102.473
1247	ATP1B2	16.3175	14.207	15.0981	15.6058	9.8781	10.2323	2.14545	2.18892
1248	ATP1B3	35.0383	43.3811	115.321	104.34	121.428	139.517	62.3102	59.1609
1249	ATP1B4	0.188247	0.169983	0.0734156	0	0	0.0787822	0	0.0937885
1250	ATP2A1	0.0866503	0.822556	0.203533	0	0.364704	0.437119	0.489507	0
1251	ATP2A2	63.6814	68.4321	70.8831	70.9388	92.291	91.7771	50.1395	48.0822
1252	ATP2A3	0.285884	0.172593	0.372812	0.0772841	0.0750149	0	0.537871	0.320873
1253	ATP2B1	39.7371	36.3612	75.0053	80.9397	28.554	34.9819	7.18814	8.91733
1254	ATP2B2	9.23503	12.5073	12.7393	11.1122	0.592355	0.291674	0.398634	0.342067
1255	ATP2B3	1.20046	3.53906	1.68301	2.14464	1.01473	1.38761	0.63234	0.619614
1256	ATP2B4	12.3104	14.1992	35.5875	39.6241	54.1433	53.3603	23.973	28.9165
1257	ATP2C1	54.868	48.4442	47.8687	45.1259	41.4587	41.5704	45.5063	49.539
1258	ATP2C2	0.0896598	0.121504	0	0	0.09431	0.113052	0.0843891	0
1259	ATP4A	0	0.115269	0	0	0.178861	0	0.16003	0.127552
1260	ATP4B	0	0	0	0	0	0	0	0.330129
1261	ATP5A1	208.068	172.747	218.237	191.903	220.862	210.971	267.968	247.948
1262	ATP5B	145.285	138.622	301.703	226.281	380.008	381.571	336.365	333.113
1263	ATP5C1	83.9054	74.1194	83.0625	85.9633	70.9074	73.2164	67.1052	61.4863
1264	ATP5D	31.0841	59.947	22.1308	30.0753	98.855	83.9264	89.3345	82.5408
1265	ATP5E	701.723	626.904	399.527	466.95	187.728	180.789	235.324	177.779
1266	ATP5EP2	0	0	0	1.69184	0	0	0	0
1267	ATP5F1	64.9309	52.5734	62.1694	58.4998	63.4407	61.9314	55.8539	53.0393
1268	ATP5G1	16.0238	19.1085	10.7181	21.6581	36.3159	40.215	30.0422	26.289
1269	ATP5G2	87.71	86.8013	103.258	75.6401	75.1903	72.2998	157.176	108.186
1270	ATP5G3	24.6633	23.7673	21.1458	25.1391	37.3876	39.512	35.7829	26.8674
1271	ATP5H	221.06	149.809	114.133	138.051	56.8525	60.6219	76.6893	79.676
1272	ATP5I	137.692	91.7868	96.4931	102.805	79.9988	74.2777	106.267	65.189
1273	ATP5J	139.936	101.209	73.6052	103.33	47.0624	44.2819	53.0812	51.2105
1274	ATP5J2	20.9313	14.7954	19.4547	15.9222	42.998	60.7636	47.0828	41.7556
1275	ATP5J2-PTCD1	0.0143328	0.019208	0.0165118	0.0153993	0.000525192	0.00320203	0.000417203	1.46643
1276	ATP5L	59.9103	43.5245	28.3308	43.3921	33.7102	24.4739	26.7173	18.4863
1277	ATP5L2	0.453995	0	0	0	0.997553	0	0	0
1278	ATP5O	79.4829	69.8564	73.8488	68.0835	68.0413	53.4535	80.0364	70.3319
1279	ATP5S	9.93912	6.73737	6.87793	5.57943	2.44188	3.66593	6.16538	5.50538
1280	ATP5SL	7.79045	10.1467	14.2323	9.34969	13.3769	19.4938	23.8036	21.3079
1281	ATP6AP1	52.8185	62.7529	60.6063	58.5332	54.999	57.3599	79.0094	80.837
1282	ATP6AP1L	5.82307	5.96375	1.20644	1.09399	1.60546	0	2.41511	3.08761
1283	ATP6AP2	69.5172	49.1489	72.8839	70.2459	49.3364	53.0204	47.8655	54.3909
1284	ATP6V0A1	26.9261	19.6722	46.3596	42.2847	62.4896	56.5609	31.6947	28.2895
1285	ATP6V0A2	6.88399	8.58513	9.88475	9.91662	17.6301	17.1814	7.92289	6.27971
1286	ATP6V0A4	0.603882	0.272797	0.94706	0.873244	0.530005	0.889907	0.853887	0.604988
1287	ATP6V0B	48.081	48.0892	62.1552	65.5003	158.828	124.114	76.6397	61.7066
1288	ATP6V0C	136.276	183.777	140.816	154.287	243.521	266.02	255.548	200.498
1289	ATP6V0CP3	0	0	0	0	0	0	0	0
1290	ATP6V0D1	34.1169	44.7633	69.8745	78.2358	72.6386	67.8038	83.9828	66.5437
1291	ATP6V0D2	0	0.177514	0.154603	0.284745	0.138342	0	0	0
1292	ATP6V0E1	1.60646	3.83275	4.43837	4.03983	13.5912	14.3877	13.0337	15.771
1293	ATP6V0E2	9.23859	13.1363	9.049	9.54198	16.1607	14.2583	22.3397	18.6254
1294	ATP6V1A	145.099	104.851	86.0179	91.6919	45.6227	47.6703	52.0587	58.4059
1295	ATP6V1B1	0	0	0.192975	0	0	0.207489	0.463907	0.986478
1296	ATP6V1B2	30.4823	29.7645	62.7396	53.8265	67.5853	64.7155	62.3794	59.9702
1297	ATP6V1C1	29.406	25.206	15.4715	17.8393	9.22792	8.88765	13.4259	14.5507
1298	ATP6V1C2	4.29303	3.8635	7.58407	7.1517	3.99285	3.4512	3.20618	4.68194
1299	ATP6V1D	25.1403	22.9096	41.3783	33.6152	48.7561	48.9973	38.6825	34.7215
1300	ATP6V1E1	88.0658	89.8839	65.9526	67.8057	59.6075	66.4776	103.065	109.984
1301	ATP6V1E2	1.43156	1.72674	1.32041	0.173503	0	0.608409	1.51155	0.964253
1302	ATP6V1F	43.0539	51.2049	55.1672	39.0497	31.0631	38.3056	69.7933	67.0889
1303	ATP6V1G1	83.7798	53.9079	72.3256	67.286	43.5725	42.7515	41.5573	35.5789
1304	ATP6V1G2	1.12298	0	0.537621	0.739768	0.96003	0.289378	2.15393	0.687207
1305	ATP6V1G2-DDX39B	1.22143e-10	4.69137e-21	8.25685e-06	5.15085e-10	7.94924e-06	0.000176435	0.000232965	5.39315e-05
1306	ATP6V1G3	0.615248	0	0	1.40552	0	0.845717	0.624236	0
1307	ATP6V1H	41.0797	43.4406	39.9787	39.1557	59.3888	58.4747	68.4598	70.8243
1308	ATP7A	8.88405	8.31531	7.11825	7.17948	1.81352	1.90861	2.91763	2.94477
1309	ATP7B	3.59207	3.8093	3.2272	1.79514	4.68846	3.5572	4.64635	5.36413
1310	ATP8A1	22.5046	21.5882	15.9035	20.0423	3.40871	3.49444	6.15268	8.64375
1311	ATP8A2	0	0	0	0	0.312634	0.299429	0.223659	0.802083
1312	ATP8B1	1.30067	1.69354	2.33705	3.72491	6.49486	5.57866	6.32201	5.29915
1313	ATP8B2	5.52941	5.35815	6.0871	5.69364	16.6722	13.0113	9.25673	9.31012
1314	ATP8B3	0.240523	0.244314	0	0.0649332	0.368722	0.0754424	1.31892	1.75177
1315	ATP8B4	0	0	0.0612117	0	0.164616	0.065673	0	0.0781949
1316	ATP8B5P	0.24491	0	0.506293	0.375408	0.129301	0.155206	0.231557	0
1317	ATP9A	8.60829	11.2324	6.85878	6.88604	26.434	23.337	15.3641	17.9868
1318	ATP9B	5.2338	4.85094	7.25768	6.55182	7.44298	7.87568	10.5997	9.47794
1319	ATPAF1	16.6569	14.9383	14.5011	13.6712	14.5849	11.6715	16.8182	17.1092
1320	ATPAF1-AS1	0	0	0	0	0.91556	1.11368	0	0.659011
1321	ATPAF2	2.49536	6.4962	8.19438	4.10274	7.7629	5.87916	9.94802	7.93495
1322	ATPBD4	4.88328	2.70441	3.93904	5.18156	0.137709	2.44256	3.73751	6.65497
1323	ATPIF1	192.219	171.644	86.7779	114.816	32.4308	39.9637	69.9142	72.8911
1324	ATR	10.3231	9.86476	6.37024	5.54294	6.42205	8.35062	4.53868	6.64801
1325	ATRIP	2.04054	2.24841	2.32458	1.9415	6.01327	5.15101	3.14367	2.59903
1326	ATRN	10.9815	14.5636	6.53594	8.83575	15.0642	12.769	14.7258	13.6624
1327	ATRNL1	9.40654	8.35224	7.6218	6.61113	4.79176	3.79223	4.40872	7.17639
1328	ATRX	78.683	59.8214	49.3462	63.9873	12.9267	17.0511	19.4211	23.5303
1329	ATXN1	10.4487	11.9296	20.233	21.2783	4.27778	4.67161	5.09558	4.2867
1330	ATXN10	49.6225	51.0564	54.7415	50.5077	78.1156	76.5038	117.353	114.034
1331	ATXN1L	6.33022	3.8032	7.46762	7.22639	14.6461	15.9723	9.35668	7.14029
1332	ATXN2	33.7329	36.2941	16.1612	16.5748	23.4943	26.5338	32.1142	31.9681
1333	ATXN2L	18.4283	28.6827	40.9458	39.5696	58.2682	66.8355	67.011	66.8329
1334	ATXN3	8.22175	5.86045	4.38803	4.85415	1.23516	1.4977	2.76468	2.69323
1335	ATXN3L	0	0	0	0	0	0	0	0
1336	ATXN7	12.1736	9.50168	10.1807	11.7795	5.13703	6.50673	4.96918	4.77158
1337	ATXN7L1	2.36663	1.45751	1.32176	0.838577	2.92591	2.16286	2.85578	3.97636
1338	ATXN7L2	0.259657	1.93682	1.22664	1.83568	3.43015	3.78935	1.59738	1.17557
1339	ATXN7L3	3.11626	5.47082	3.53653	5.56279	8.49938	9.2967	6.89153	4.92463
1340	ATXN7L3B	44.0021	44.1599	38.1379	36.7028	31.2315	33.0837	20.4546	22.0245
1341	ATXN8OS	0	0	0	0	0	0	0	0
1342	AUH	8.71586	5.50564	5.07912	3.99703	6.04971	4.68474	4.84483	9.58349
1343	AUP1	19.6572	25.3336	32.541	20.8714	88.7094	80.844	34.8927	38.5347
1344	AURKA	1.926	1.62255	0.784217	3.22926	2.35189	0.941947	32.1794	28.9043
1345	AURKAIP1	13.3256	16.3907	16.5041	22.4753	88.469	79.1633	64.3636	42.3559
1346	AURKAPS1	0	0.285538	0.251106	0.46094	1.56995	0.540502	0.804783	0.641937
1347	AURKB	0.269164	0.732049	0.324237	0	0	0.34938	14.8062	12.4363
1348	AURKC	0.915467	1.66079	1.47788	1.68879	0.987613	0	0.512576	2.36245
1349	AUTS2	16.2801	18.449	5.9643	6.28523	7.45648	9.38953	10.4464	11.4854
1350	AVEN	11.1903	11.185	10.5941	11.8066	13.0666	10.3161	27.0819	23.2142
1351	AVIL	0.306016	0.553067	1.68001	0.995765	0.537254	0.386615	0.288517	0.613295
1352	AVL9	2.50615	2.50453	5.14223	3.01333	8.78423	6.69771	12.2377	12.3454
1353	AVP	0	0	0	0	0	0	0	0
1354	AVPI1	14.3356	12.7747	16.3395	15.7557	19.6146	13.3473	29.1164	35.6528
1355	AVPR1A	0	0.0980618	0.169608	0.0782848	0.607891	0.36408	0	0
1356	AVPR1B	0	0	0	0	0	0	0	0
1357	AVPR2	0	0	0	0	0	0.253433	0	0
1358	AWAT1	0	0	0	0	0.250006	0	0	0
1359	AWAT2	0	0	0	0	0	0	0	0
1360	AXDND1	0.166074	0.22503	0.0974278	0.359595	0.174553	0	0	0
1361	AXIN1	8.83934	12.005	13.0041	16.6366	16.1301	18.6416	13.7223	13.2195
1362	AXIN2	15.2571	11.7281	3.74045	3.76006	3.35164	2.76556	2.73143	3.29191
1363	AXL	12.4581	10.1313	57.4399	55.7631	158.939	169.486	134.716	120.479
1364	AZFP	0	0	0	0	0	0	0.296451	0
1365	AZGP1	0.262084	0.356347	0	0	0	0.339794	0	0
1366	AZGP1P1	0	0.3859	0	0	0	0	0	0
1367	AZI1	2.76112	2.31687	1.2751	1.53857	3.71971	2.21122	5.03106	4.01002
1368	AZI2	38.3635	25.9393	30.4173	28.7426	11.6091	12.1086	15.6259	16.1783
1369	AZIN1	56.4004	33.8532	80.1366	78.1767	39.3801	41.8694	18.9001	19.0138
1370	AZU1	0	0.525454	0.4723	0	0	0	1.89137	1.20826
1371	B2M	320.674	218.138	275.511	302.387	233.08	265.567	227.522	252.935
1372	B3GALNT1	18.7828	12.7693	9.80319	9.25288	13.8696	11.5572	7.20797	9.35643
1373	B3GALNT2	21.6813	19.7497	22.7729	28.3597	26.3259	31.9205	10.6423	12.6984
1374	B3GALT1	1.72885	0.781777	1.36394	1.41226	4.7279	4.58118	0.136625	0.653612
1375	B3GALT2	2.56028	1.50337	1.20198	1.10899	0.448619	0.107534	0.722504	1.27972
1376	B3GALT4	1.32759	0.257509	0.451771	0.622509	0	0	1.44797	0.288708
1377	B3GALT5	0	0.317621	0.138065	0.508958	1.60697	1.33516	1.10733	1.58886
1378	B3GALT6	11.8626	18.4645	9.31379	13.1152	33.3529	38.9037	23.4293	27.6025
1379	B3GALTL	6.987	5.60185	8.60203	6.93883	5.31315	6.09514	7.22905	6.615
1380	B3GAT1	1.89093	1.63059	4.03554	2.42009	4.15705	5.09069	3.88119	5.15585
1381	B3GAT2	5.40988	3.55964	3.50179	2.86249	1.56553	1.04591	1.55892	1.74038
1382	B3GAT3	6.83997	13.2688	9.55101	6.20431	27.2658	27.5701	18.479	17.8648
1383	B3GNT1	31.355	38.6369	26.9158	22.6189	27.7645	22.7612	34.2225	29.581
1384	B3GNT2	18.8785	10.1469	26.0555	25.9539	10.3668	9.4703	13.1826	10.9292
1385	B3GNT3	0	0	0	0	0	0	0	0
1386	B3GNT4	0	0	0	0.236261	0	0.277132	1.03147	0
1387	B3GNT5	4.66893	5.13918	11.1117	13.0188	5.66738	4.77052	1.23311	1.31038
1388	B3GNT6	0	0	0	0	0	0	0	0
1389	B3GNT7	0.834449	1.58295	1.27285	0.72275	0.526254	0.525556	2.35417	2.87712
1390	B3GNT8	0	0	0	0.184327	0	0	0.642587	0.256216
1391	B3GNT9	7.50028	7.54957	5.22237	4.19568	6.23326	6.32889	14.1655	11.1214
1392	B3GNTL1	0.236743	0.321735	1.13545	0	1.52026	0.305671	3.41143	2.54014
1393	B4GALNT1	0.101468	0	0	0.110052	0.213756	0	0.286976	0
1394	B4GALNT2	0	0	0	0	0	0	0	0
1395	B4GALNT3	0	0	0.724995	0.477732	2.96858	2.89111	0.332028	0.264648
1396	B4GALNT4	4.74013	5.11495	4.63775	3.8982	15.6008	15.9334	12.3072	12.6406
1397	B4GALT1	18.4673	17.4541	24.0647	21.5962	21.8635	24.3883	21.774	23.6737
1398	B4GALT2	7.84043	14.2582	7.43848	6.3294	25.4419	25.1665	16.6898	16.1602
1399	B4GALT3	14.4367	18.0656	19.4035	18.2996	32.1304	32.2452	15.6779	14.8865
1400	B4GALT4	7.29732	7.66282	12.6962	8.54249	9.32122	10.2245	15.2631	16.7444
1401	B4GALT5	23.5419	20.658	47.3165	51.4225	30.5267	36.2344	15.1933	18.1625
1402	B4GALT6	28.1379	22.463	15.5507	21.0051	7.03366	6.94002	4.30993	4.92008
1403	B4GALT7	5.90236	11.2686	5.70758	5.04256	26.2892	23.1414	14.2479	18.5176
1404	B7H6	2.27627	2.13865	4.33826	4.20947	18.1347	16.6959	8.91038	9.90596
1405	B9D1	4.52974	4.62951	9.23769	9.25894	6.574	2.49417	21.0865	15.9512
1406	B9D2	1.66353	0	2.83125	1.1078	3.60191	1.74562	2.59186	3.62072
1407	BAALC	1.93591	4.66552	3.6512	2.24582	1.47373	1.49596	3.35758	3.3975
1408	BAAT	0	0	0.42221	0.6816	0	0.219673	0	0
1409	BABAM1	13.1705	8.16346	16.8864	12.4387	21.6493	24.1429	45.7458	40.6957
1410	BACE1	23.5954	18.2706	18.1499	15.0984	15.0743	15.9338	13.3392	13.9372
1411	BACE1-AS	0.90942	0.620558	0.562713	0	1.49882	0.608745	0	4.3199
1412	BACE2	126.925	108.1	73.8409	85.2541	63.6423	62.9134	57.7739	50.6332
1413	BACH1	24.0298	21.0548	31.9516	35.0292	17.7094	15.1262	9.68609	11.0198
1414	BACH2	3.16483	2.62293	16.6677	18.3038	1.30052	1.61401	1.28154	2.37482
1415	BAD	15.3872	23.8849	19.6474	16.7234	33.4178	32.5225	47.949	41.8809
1416	BAG1	13.7825	11.3939	18.7157	22.7499	24.2108	20.1877	10.4635	9.09774
1417	BAG2	5.80775	9.3316	19.0141	21.1593	22.5121	22.7763	8.27141	9.0253
1418	BAG3	5.87821	6.66926	45.8405	47.8383	30.8986	30.0951	21.0894	11.9317
1419	BAG4	30.2465	20.9975	17.0195	21.5997	9.3723	10.708	5.94626	8.86973
1420	BAG5	23.9254	25.724	44.5072	44.6975	19.8476	22.5251	14.9165	15.0206
1421	BAG6	36.4671	43.893	43.548	43.1378	83.1973	88.6097	111.559	100.43
1422	BAGE2	0	0	0	0	0	0	0	0
1423	BAHCC1	0.663956	1.32854	0.470628	0.652835	0.814069	0.721	1.99395	2.31873
1424	BAHD1	4.70121	6.09898	9.3784	8.44493	8.40444	7.90197	6.83336	5.44594
1425	BAI1	0.646183	1.38555	0.818016	0.988232	0.789676	1.6203	0.706084	0.401916
1426	BAI2	3.30043	4.61864	3.72873	3.56332	9.39315	8.48423	9.89334	10.1836
1427	BAI3	0.263882	0.285881	0.0616623	0.284839	0.0552755	0	0	0
1428	BAIAP2	18.6299	22.1843	53.4327	59.2431	19.7086	19.7196	40.2221	29.7587
1429	BAIAP2L1	7.00181	7.81306	8.60106	7.66907	10.0425	9.23331	9.37196	9.01317
1430	BAIAP2L2	0.291485	0.395437	0	0	0.308626	0	0.967693	0.661355
1431	BAIAP3	0.133397	0.361595	0.156156	0	0.489356	0.335373	0.248604	0.598903
1432	BAK1	1.84986	5.21185	14.6465	12.7066	34.7895	32.2072	6.47565	4.73292
1433	BAMBI	6.1063	6.78292	26.209	23.8785	12.0066	15.8733	25.5893	16.3266
1434	BANF1	12.5032	10.9644	25.7475	17.2795	38.3367	29.4234	36.0977	30.1465
1435	BANF2	0	0	0	0	0	0	0	0
1436	BANK1	0	0	0.235679	0	0	0.253091	0	0.150548
1437	BANP	2.72242	3.87726	1.85098	2.23362	8.58029	6.43268	4.1713	7.43655
1438	BAP1	16.1243	17.8451	14.6623	14.8082	35.4977	27.5463	28.9811	30.3772
1439	BARD1	27.658	27.5654	17.4206	14.8953	5.86292	8.98286	9.49339	11.3968
1440	BARHL1	0	0	0	0	0	0	0	0
1441	BARHL2	0	0	0	0	0	0	0	0
1442	BARX1	0	0	0	0.480574	0.701611	0.845753	0	0
1443	BARX2	0	0	0.214191	0	0	0	0	0
1444	BASP1	156.092	131.738	109.073	122.465	47.1517	55.8298	44.6264	42.7069
1445	BASP1P1	0	0	0	0	0	0	0	0
1446	BATF	0	0	0	0	0	0	0	0
1447	BATF2	0	0	0.172956	0	0	0	0	0
1448	BATF3	0	0	0	0	1.1494	0.929266	0	0
1449	BAX	5.68957	4.03465	20.4092	7.58969	18.9169	13.1256	10.9108	15.8204
1450	BAZ1A	14.5096	12.8331	37.3952	40.7102	21.057	21.6627	6.22473	5.92268
1451	BAZ1B	41.9371	39.2381	32.8727	38.4406	30.5378	30.0977	27.5293	29.3225
1452	BAZ2A	13.8343	19.7529	15.3899	17.0686	22.8886	17.4932	27.6554	26.2765
1453	BAZ2B	31.9598	28.6646	28.8166	34.91	7.52924	7.87386	9.13087	10.2399
1454	BBC3	0.975739	0.994658	1.75673	2.98871	0.552996	0.810134	0.696557	0
1455	BBIP1	30.7264	27.5216	27.7751	27.3768	3.87864	5.05044	14.9561	11.3149
1456	BBOX1	0.167646	0	0.398101	0.549065	0	0	0.319004	0
1457	BBS1	9.72854	11.2307	8.8867	9.75901	7.10668	8.97345	13.8206	15.6792
1458	BBS10	11.8257	6.86753	3.07297	4.1158	3.10788	4.46961	3.17789	4.17934
1459	BBS12	3.00038	2.66853	0.881398	1.72748	1.97345	1.53791	3.53077	4.50453
1460	BBS2	11.4417	14.0339	10.2654	6.26856	3.90591	1.51605	13.7801	18.035
1461	BBS4	28.6514	23.0427	15.2219	19.0103	8.51441	9.5924	13.2544	17.9543
1462	BBS5	9.16623	9.67717	8.50658	8.99542	6.19589	6.94215	5.8176	6.66604
1463	BBS7	5.49904	5.81895	3.84497	3.32024	5.97769	4.41054	8.16184	7.92776
1464	BBS9	4.66311	6.72508	8.67667	7.60805	1.29929	1.36231	4.061	3.26582
1465	BBX	51.602	45.8269	36.9807	39.7656	11.6292	13.1099	14.692	12.639
1466	BCAM	17.3201	31.6094	22.851	25.8946	60.8169	62.6854	81.3299	72.2318
1467	BCAN	9.16042	14.1875	12.4113	11.7204	7.88545	9.95273	3.4537	4.07945
1468	BCAP29	21.3052	15.7169	15.6007	14.6826	4.99927	5.56276	4.29519	3.65723
1469	BCAP31	38.2126	50.9461	65.2872	54.9798	119.433	96.0028	117.013	106.042
1470	BCAR1	23.0903	37.2712	37.7506	36.4552	73.9476	79.1065	110.307	94.9648
1471	BCAR3	9.60377	7.80977	21.6742	27.38	31.6424	33.9407	13.5707	14.9999
1472	BCAR4	0	0	0	0	0	0	0	0
1473	BCAS1	2.18059	3.19132	1.2288	1.41705	0.275164	0.549686	0.328275	0.392483
1474	BCAS2	33.413	23.3996	25.5546	34.0025	15.2008	19.3345	15.5988	13.2235
1475	BCAS3	4.03361	5.29456	9.43987	5.7026	1.25017	1.17716	6.2319	9.42483
1476	BCAS4	6.67321	5.74006	12.6428	6.08227	12.2901	9.89443	12.8758	9.86306
1477	BCAT1	79.834	55.5373	38.1106	42.4857	16.1332	19.1187	15.3919	17.2396
1478	BCAT2	7.45791	6.45609	7.77931	7.05719	10.1137	8.02609	24.8701	23.0983
1479	BCCIP	35.2581	31.5248	54.9709	63.0869	72.4591	60.8514	21.161	20.8286
1480	BCDIN3D	1.21694	0.888072	1.53994	0.913062	1.67469	2.36215	1.5868	2.24858
1481	BCHE	3.28836	1.37213	0.447898	1.37514	0.13361	0.320826	0.239293	0
1482	BCKDHA	10.0407	14.3873	16.4193	18.4211	9.15145	9.4034	27.1759	20.7123
1483	BCKDHB	14.0524	11.9749	9.30156	12.3911	3.11059	3.98187	10.5538	10.7506
1484	BCKDK	13.5981	20.842	22.5076	18.2034	37.3526	38.8274	54.4671	57.4276
1485	BCL10	11.0957	8.9169	23.8988	25.9773	10.9591	7.56267	3.23849	5.60542
1486	BCL11A	6.02906	7.28675	2.09231	3.50372	1.89536	1.67936	1.16126	2.1229
1487	BCL11B	7.06725	4.3634	2.08292	2.46959	0.812065	1.01993	1.01624	0.983288
1488	BCL2	10.3163	7.72591	9.59038	12.1126	4.97674	6.66362	6.66476	7.17195
1489	BCL2A1	0	0	0.489548	0.445646	0.435187	0	0	0
1490	BCL2L1	22.7888	24.6857	32.2815	27.0652	95.8395	84.3141	67.1242	53.7846
1491	BCL2L10	0	0	0	0	0	1.05791	0	0
1492	BCL2L11	5.82472	6.54251	14.6318	13.7871	4.94806	4.74132	0.890796	1.39218
1493	BCL2L12	1.70883	2.78497	3.85526	5.03364	6.52636	6.97829	8.93948	4.66494
1494	BCL2L13	51.4833	58.7722	67.9842	64.6656	36.5155	34.9046	86.0572	86.5882
1495	BCL2L14	0	0	0	0	0.355382	0.213697	0.318516	0.233183
1496	BCL2L15	0.240246	0.244041	0.28098	0.259511	0.125917	0.150752	0.0563014	0.089737
1497	BCL2L2	2.55118	2.30461	3.00775	2.59051	9.07941	7.92668	4.42918	4.78089
1498	BCL2L2-PABPN1	31.6596	38.808	41.7814	37.1755	23.933	16.1621	19.5647	14.6238
1499	BCL3	1.52832	2.3048	3.63035	4.07942	27.2267	24.7251	11.6361	11.5991
1500	BCL6	7.46283	8.18157	11.1614	12.5852	9.23498	12.0455	8.44149	8.76893
1501	BCL6B	0.0859266	0	0.302576	0	0	0	0.0808339	0
1502	BCL7A	11.1811	14.7013	7.25213	5.8282	9.83654	9.51729	3.97192	2.73125
1503	BCL7B	13.6235	9.02804	35.371	33.3493	31.673	28.7954	17.323	27.2705
1504	BCL7C	6.23215	18.1307	9.71294	9.30033	27.2593	23.7598	15.5575	15.6954
1505	BCL9	2.17325	4.47804	2.70267	2.49748	5.04388	5.0295	4.90723	4.72071
1506	BCL9L	7.77833	11.1499	17.3387	16.5215	30.5777	33.5228	28.3298	30.7235
1507	BCLAF1	119.727	90.9649	108.456	125.845	28.0976	40.1681	32.6481	32.0236
1508	BCMO1	5.74165	5.19104	6.32694	4.85603	0	0.485576	0.845053	1.15495
1509	BCO2	0.876352	1.48508	7.42063	7.75304	10.4091	13.0176	10.2092	13.1159
1510	BCOR	9.28327	10.8872	3.89264	2.15737	11.8294	11.4171	15.0468	11.965
1511	BCORL1	1.03713	0.842509	1.74218	1.65502	4.0355	2.75123	2.59888	3.21455
1512	BCORP1	0	0	0	0	0	0	0	0
1513	BCR	9.31116	15.7874	8.77065	6.35605	17.3478	16.5177	23.1269	24.1261
1514	BCRP2	0.133057	0.360929	0.157214	0.144764	0.9847	0.337878	0.251975	0.401789
1515	BCRP3	0	0	0	0.251384	0.244717	0	0	0.350399
1516	BCS1L	1.57031	2.43174	4.81965	3.43857	16.9695	13.5446	6.6505	4.29438
1517	BCYRN1	57.0909	42.7078	111.343	133.119	345.875	352.353	71.5516	164.319
1518	BDAG1	0.19804	1.1406e-05	0.942565	0.238091	0.000269211	0.229315	0.422119	0.318446
1519	BDH1	2.82722	1.35973	1.40316	0.592951	4.89037	4.4453	3.19776	6.03675
1520	BDH2	11.421	11.7889	13.4411	9.32185	2.429	3.44332	8.69668	10.0837
1521	BDKRB1	0.256499	0	1.85053	1.13006	0.550335	0.664501	12.1076	7.88604
1522	BDKRB2	0.214842	0	0.251673	0.154889	0.375849	0.450195	4.23594	6.3233
1523	BDNF	1.68323	1.30259	3.38501	1.12665	7.03334	7.40293	1.97814	1.33561
1524	BDNF-AS1	0.219645	1.7904	0.445487	0.767179	0	1.79428	0.506803	0.335828
1525	BDP1	23.2196	18.599	29.0953	36.1733	10.6987	16.2281	7.04093	7.51945
1526	BEAN1	0	0	0.672753	0	0.200808	0.232469	0.179708	0.784937
1527	BECN1	29.7615	23.7502	24.1764	24.3159	20.6992	23.3874	27.9536	23.1713
1528	BEGAIN	0.114911	0	0.948295	0.374483	2.06159	1.16418	0.651397	0.865474
1529	BEND2	0.146779	0.39638	0	0	0.155428	0	0	0.222052
1530	BEND3	2.44568	2.04706	3.68445	4.07654	10.2826	10.7438	3.32754	2.71788
1531	BEND4	0.0670175	0	0.0390128	0.0722053	0.105076	0.125662	0.0312729	0.149666
1532	BEND5	8.42191	9.42762	0.89241	2.45328	0	0.64079	2.14492	2.66202
1533	BEND6	0.455458	0.308754	1.20758	0.370945	1.56143	0.720636	0.752704	0.514325
1534	BEND7	11.0574	8.68484	31.1009	31.871	12.7892	14.0986	9.3246	10.5876
1535	BEST1	92.8916	134.659	163.101	128.205	34.5371	32.1015	3.37037	4.49015
1536	BEST2	0	0	0	0	0	0	0	0
1537	BEST3	0.106397	0	0.375741	0.115453	0.560688	0.134514	0.501881	0
1538	BEST4	0	0	0.35395	0	0.158293	0	0	0
1539	BET1	13.9555	8.37696	3.98583	5.40482	3.88409	2.26603	7.70408	8.68738
1540	BET1L	17.8619	19.1713	15.7771	12.6506	26.3048	30.2878	22.5125	24.9848
1541	BET3L	0	0	0	0	0	0	0	0
1542	BEX1	16.524	14.083	18.8	22.1878	26.644	33.4997	163.584	124.801
1543	BEX2	41.1316	24.4558	46.2211	54.4621	20.9975	20.9138	30.4002	26.0782
1544	BEX4	120.417	82.2112	84.1638	96.9685	35.6737	42.8463	43.2275	51.7349
1545	BEX5	3.08113	0.60043	2.17408	0.987683	0	0.587722	0.870494	0
1546	BFAR	42.9307	36.4368	28.9034	26.8683	34.1215	36.9934	26.946	28.3376
1547	BFSP1	3.19264	0.618797	0.900548	0.828573	0.48325	0.193592	2.74722	2.99222
1548	BFSP2	0	0	0	0.216178	0	0	0	0
1549	BGLAP	5.28239	4.13038e-24	2.92644	5.24267	0	2.40924e-18	9.65418e-27	3.74385
1550	BGN	20.5159	21.4678	19.5844	17.0744	18.4627	18.6329	12.1005	12.226
1551	BHLHA15	0.531667	1.45335	0	0	0	0	0.532813	0
1552	BHLHA9	0	0	0	0	0	0	0	0
1553	BHLHB9	8.96126	7.74995	4.41112	3.22817	3.33289	1.98019	4.25963	3.84692
1554	BHLHE22	0	0	0	0	0	0	0	0
1555	BHLHE23	0	0	0	0	0	0	0	0
1556	BHLHE40	69.5041	85.3474	47.0859	38.725	13.0302	15.881	50.5361	51.0914
1557	BHLHE41	78.7512	70.665	23.4174	29.5632	12	12.6693	32.5067	30.9947
1558	BHMT	0	0.167618	0	0	0	0	0	0
1559	BHMT2	0.125799	0.170597	0	0.273557	0.132884	0.319095	0	0.189739
1560	BICC1	2.83408	3.57633	2.64267	2.75484	5.14462	2.46764	0.920842	0.293605
1561	BICD1	4.53403	7.14791	13.2002	14.0831	15.0814	16.5062	4.87924	5.13908
1562	BICD2	19.5403	18.2623	19.2076	20.1418	34.3124	41.1721	12.6622	16.0942
1563	BID	25.2826	19.9433	16.5331	15.6922	15.7284	14.0369	23.4406	27.472
1564	BIK	0.366932	0.999831	2.24145	0.817331	0	0	2.51342	1.72012
1565	BIN1	17.4947	26.5532	23.7906	25.4604	23.6863	21.5582	29.3389	25.5774
1566	BIN2	0	0	0	0	0	0	0.133701	0
1567	BIN3	2.20887	2.30616	19.9789	14.101	10.2838	11.5019	7.92381	9.28491
1568	BIRC2	21.949	16.6191	32.2751	34.937	12.5491	16.1548	7.81333	7.73898
1569	BIRC3	2.08156	0.78245	12.4064	15.8197	2.78677	2.9286	0.763699	1.21672
1570	BIRC5	0.819337	1.33348	0.827921	1.20242	0.648995	0.15579	49.016	33.6306
1571	BIRC6	19.3351	17.7883	14.8738	16.6208	23.39	24.8252	15.9601	17.7832
1572	BIRC7	1.04543	0.355375	0	0.864006	0	0.338758	0.25196	0
1573	BIRC8	0	0	0	0	0	0	0	0
1574	BIVM	23.7634	20.2003	10.8677	11.5286	12.0791	12.5996	13.9302	18.2217
1575	BIVM-ERCC5	0.00622339	0.0114137	0.00633804	0.00413316	2.37651	3.27257	8.56472	3.9776
1576	BK250D10.8	0.215067	0.876464	0.771232	0	0	0.276705	0	0.657216
1577	BLCAP	12.0289	13.3917	22.1141	20.1768	31.0587	29.4657	16.4028	15.8817
1578	BLID	0	0	0.508107	0.92449	1.80637	2.1967	0	0
1579	BLK	0	0	0	0	0	0	0	0
1580	BLM	0.926575	0.806848	0.697244	0.643808	0.416557	0.581981	2.91836	2.0784
1581	BLMH	24.7013	18.645	24.4024	25.1253	25.0522	25.4453	13.3441	18.1583
1582	BLNK	1.08926	0.24641	0.206789	0.595394	0	0	0.173033	0
1583	BLOC1S1	25.2073	23.7681	23.6204	16.7968	12.2397	17.4034	17.6093	19.3799
1584	BLOC1S1-RDH5	8.58718	0.138531	9.17761	5.08179	3.40589e-11	0.0124431	4.54081e-35	1.06904e-06
1585	BLOC1S2	14.6439	9.82684	28.2512	23.5257	12.6311	10.6723	7.03626	8.78213
1586	BLOC1S3	6.16388	7.71481	3.35452	2.70439	1.75149	2.8529	5.82468	7.50102
1587	BLVRA	13.5275	9.84801	15.2578	10.4558	16.6522	9.05104	25.0556	13.1698
1588	BLVRB	26.2505	24.434	26.6641	32.649	19.1394	14.965	32.0314	30.8311
1589	BLZF1	8.44482	6.54508	10.4546	10.7931	5.52755	7.14925	6.98171	2.42898
1590	BMF	9.72584	14.3151	1.80314	2.35518	0.93244	1.71809	14.3342	15.2018
1591	BMI1	31.675	25.279	18.0558	13.9035	25.5042	28.8507	5.62118	15.0631
1592	BMP1	5.27967	7.61278	8.52086	8.40036	31.034	27.9867	22.6136	16.1681
1593	BMP10	0	0	0	0	0	0	0	0
1594	BMP15	0	0	0	0	0	0	0	0
1595	BMP2	35.3969	22.9389	74.581	89.8525	83.9955	85.4573	32.0728	30.0684
1596	BMP2K	7.69936	10.3929	21.9067	19.0193	47.0953	44.5882	14.6777	14.1219
1597	BMP3	0.466718	0.702246	0.302905	0.279855	0.0543073	0.194987	0.0485566	0.077389
1598	BMP4	35.6918	33.9707	47.5193	48.2821	44.5115	52.9453	60.9485	59.6069
1599	BMP5	0	0	0.340291	0.156601	0	0	0	0
1600	BMP6	13.0595	18.3661	26.7851	30.9811	20.264	20.9523	14.897	12.8335
1601	BMP7	163.49	205.404	92.1676	97.1931	31.2126	28.7483	26.5876	27.0611
1602	BMP8A	0.58171	0.429685	0.556086	0.799164	0.22155	0.596621	0.346664	0.473582
1603	BMP8B	0.400121	0	2.72174	0.952722	0.8408	1.71271	0.676983	0.839337
1604	BMPER	0.178544	0	0.209669	0	1.22067	1.23811	0.168039	0
1605	BMPR1A	11.1271	10.6561	6.38104	6.25009	10.8166	8.95805	17.9389	18.6879
1606	BMPR1B	5.72764	5.29183	2.62704	2.88924	4.99014	5.16737	2.05547	2.07748
1607	BMPR2	28.1218	23.4808	21.7426	25.726	12.0565	13.2621	17.6544	18.9716
1608	BMS1	8.50042	8.53162	10.5074	10.2667	19.2663	22.3562	7.42924	8.78422
1609	BMS1P1	0.21289	0.0961323	0	0.0767358	0	0.178423	0.13324	0.212381
1610	BMS1P4	2.25041	1.09066	1.52536	0.5261	1.70497	1.84502	0.916731	1.94937
1611	BMS1P5	0.141891	0.192217	0.0831006	0	0.0744625	0.178379	0.199811	0
1612	BMX	0	0	0	0	0	0	0	0
1613	BNC1	59.1553	74.0583	115.514	104.14	49.1041	49.2588	103.973	108.833
1614	BNC2	2.39947	1.31738	1.65926	1.63227	0.945022	1.46852	0.591112	0.504615
1615	BNIP1	4.48799	4.88877	5.06268	5.47022	4.53549	1.13776	4.23647	2.86011
1616	BNIP2	40.4787	30.4391	39.5089	38.3957	15.9315	23.1669	18.5566	19.6019
1617	BNIP3	157.164	104.45	133.638	113.413	35.7402	40.9002	31.4572	34.7428
1618	BNIP3L	221.1	127.164	122.05	129.571	12.4708	11.674	50.9041	52.064
1619	BNIPL	0.289284	0	0.513552	0.157543	0.153122	0.367981	0.411537	0
1620	BOC	9.82147	12.2594	6.65523	5.91662	4.63831	5.99638	8.42913	9.65693
1621	BOD1	28.6937	26.3399	23.611	21.2143	24.2284	25.179	21.8358	21.4014
1622	BOD1L	31.0091	25.6206	26.1225	31.4119	15.2906	16.8913	17.5355	15.9384
1623	BOD1P	0	0	0.106568	0	0	0	0	0
1624	BOK	5.92437	7.8723	9.22108	9.52582	47.6456	38.5731	43.4429	38.9176
1625	BOK-AS1	0	0	0	0	0	0	0	0
1626	BOLA1	4.9929	2.26963	0	0.931429	4.09509	4.98065	4.51035	5.23981
1627	BOLA2	0	0	0	0	0	0	0	0
1628	BOLA2B	0	0	0	0	0	0	0	0
1629	BOLA3	30.5474	19.7985	12.3636	9.42621	13.6647	14.9277	16.4293	12.1669
1630	BOLA3-AS1	9.15308	6.69014	5.02182	5.7698	5.46204	5.21487	5.19766	4.54746
1631	BOLL	0	0	0	0.36013	0	0	0	0
1632	BOP1	5.75121	6.55909	4.16851	3.41225	46.0044	42.3034	7.79464	12.8234
1633	BORA	0.996123	0.300101	0.391094	0.600764	0.350122	1.82033	3.13428	1.83228
1634	BPESC1	0	0	0	0	0	0	0	0
1635	BPGM	5.8767	7.00582	9.94766	7.97929	9.46005	8.19904	2.54517	2.70635
1636	BPHL	6.88203	4.81544	5.97725	6.40084	3.07783	4.28851	9.45768	8.91357
1637	BPI	0	0	0	0	0	0	0	0
1638	BPIFA1	0	0	0	0	0	0	0	0
1639	BPIFA2	0	0	0	0	0	0	0	0
1640	BPIFA3	0	0	0	0	0	0	0	0
1641	BPIFA4P	0	0	0	0	0	0	0	0
1642	BPIFB1	0.369369	0	0	0	0	0	0	0
1643	BPIFB2	0	0	0	0	0	0	0	0
1644	BPIFB3	0	0	0	0	0	0	0	0
1645	BPIFB4	0	0	0	0	0	0	0	0.217207
1646	BPIFB6	0	0	0	0	0	0	0	0
1647	BPIFC	0.953847	0.431448	0.377048	0.346812	0.168585	0	0.15107	0.240928
1648	BPNT1	2.38839	2.55703	1.78049	2.18665	0.663919	0.797081	1.30795	2.08552
1649	BPTF	64.5161	54.9145	50.7043	56.8663	21.1363	20.1087	26.2349	24.8236
1650	BPY2	0	0	0	0	0	0	0	0
1651	BPY2B	0	0	0	0	0	0	0	0
1652	BPY2C	0	0	0	0	0	0	0	0
1653	BRAF	3.63173	4.21965	6.95968	8.44256	6.01291	3.80277	4.20772	4.68019
1654	BRAP	13.1619	10.2329	12.533	10.5167	12.9568	10.9123	8.78047	10.1892
1655	BRAT1	4.35853	5.90785	3.57697	2.96824	14.0929	16.7738	20.1624	15.0818
1656	BRCA1	3.65954	4.13327	1.16382	1.43435	1.79263	3.51298	8.44423	7.87061
1657	BRCA2	3.73267	2.64804	1.97763	1.38568	0.725678	0.706893	2.88217	3.5212
1658	BRCC3	14.2764	10.9022	4.67449	7.45466	11.6635	12.3041	8.3448	7.10122
1659	BRD1	5.84936	9.50772	6.84583	8.77984	12.8154	11.0198	11.7053	11.8552
1660	BRD2	62.7146	64.4949	89.7061	86.985	88.5196	93.1338	48.1507	50.3561
1661	BRD3	47.5622	57.4977	17.9492	20.3878	12.7289	11.6732	25.4228	23.0863
1662	BRD4	31.369	38.9417	43.145	47.1247	44.3556	48.9071	31.9707	27.9687
1663	BRD7	82.463	63.3157	65.9764	68.0736	43.3964	37.5913	38.3502	36.5756
1664	BRD7P3	0.249996	0	0	0.135888	0.132026	0	0.236449	0.188507
1665	BRD8	20.9375	19.8348	9.95747	11.0171	10.8021	13.5588	29.3384	31.5916
1666	BRD9	12.0533	11.6404	7.96157	7.85564	19.0881	15.2642	10.7377	11.5178
1667	BRDT	0	0	0	0.0883373	0	0	0	0.122304
1668	BRE	17.2861	19.1923	21.9345	21.4443	11.244	13.3962	29.986	39.1876
1669	BREA2	0.688401	0.46874	0.838269	0.382469	0.746302	1.35703	0.335725	0.536032
1670	BRF1	7.06344	8.98405	5.9253	7.55614	12.0741	15.2496	13.1702	10.6831
1671	BRF2	7.39047	4.90748	7.64348	3.94425	8.00237	4.60981	4.78047	7.14736
1672	BRI3	83.6791	79.6966	55.2324	59.4465	98.668	65.3017	105.329	105.054
1673	BRI3BP	2.86473	5.31131	2.19326	2.0087	13.1372	11.8146	4.0163	5.20749
1674	BRIP1	1.69668	0.977412	0.925759	1.4005	0.603771	0.631858	2.42848	2.9026
1675	BRIX1	22.637	11.3205	50.398	48.7377	34.0692	33.7242	10.0314	10.4052
1676	BRK1	38.2035	29.4739	60.5829	43.7738	66.2897	57.8815	49.912	47.0929
1677	BRMS1	4.76095	14.7861	14.8061	11.9503	32.1023	30.6853	22.5788	15.4084
1678	BRMS1L	8.23304	7.11874	12.1011	13.8717	5.16372	8.61632	4.28508	3.41613
1679	BROX	3.22837	3.60988	1.58333	2.07781	2.02121	1.21668	1.63117	1.44549
1680	BRP44	11.0245	8.46335	11.159	10.2704	5.83591	5.92684	7.42674	6.13783
1681	BRP44L	20.2397	19.6943	22.9428	16.4946	13.3497	11.9085	11.6619	9.59313
1682	BRPF1	4.51099	5.41744	9.0699	7.60733	10.4189	10.9115	3.3964	5.22358
1683	BRPF3	6.06393	8.34478	6.79361	7.34125	11.6647	10.1295	8.99845	10.5906
1684	BRS3	0	0	0.276828	0	0	0	0	0
1685	BRSK1	1.37329	3.19085	1.26867	0.638129	2.47875	2.10545	2.58812	1.03151
1686	BRSK2	0.950564	2.10779	1.3187	1.49739	6.17864	6.31643	2.19506	3.36959
1687	BRWD1	35.182	28.4894	28.8703	28.8322	16.3132	17.5695	9.1868	13.6078
1688	BRWD1-IT2	0	0	0.811867	0	0	0.438002	0	1.55738
1689	BRWD3	5.94747	4.11762	4.39158	3.84062	3.60512	3.88133	2.79477	3.73961
1690	BSCL2	22.3184	26.2659	29.5009	21.8317	13.249	11.4582	24.7946	29.2946
1691	BSDC1	9.70306	11.7091	21.0582	15.233	14.6721	19.4566	21.4104	22.398
1692	BSG	185.857	268.955	292.481	281.586	424.883	451.536	561.044	494.268
1693	BSN	0.164612	0.148514	0.148874	0.0590286	0.572391	0.592871	0.375047	0.190155
1694	BSN-AS2	0	0	0.139597	0.128621	0.2499	0.299929	0.223746	0.178372
1695	BSND	0	0	0	0	0	0	0	0
1696	BSPH1	0	0	0	0	0	0	0	0
1697	BSPRY	0.264409	0.717223	0.624753	0.862948	0	0	1.12649	0.399166
1698	BST1	0.877245	0.893835	0.262309	0.962639	0.234235	0	0.210168	0.335301
1699	BST2	1.48852	2.0282	3.1849	4.14674	1.21438	0.491328	2.55093	0
1700	BSX	0	0	0	0	0	0	0	0
1701	BTAF1	22.8114	24.6283	31.7093	33.4756	15.6441	16.1919	10.6849	14.2739
1702	BTBD1	20.6542	18.3693	24.8064	26.078	23.3167	25.4719	20.836	17.992
1703	BTBD10	18.6011	15.5352	18.0233	17.5401	26.2771	27.4839	14.5602	13.3723
1704	BTBD11	1.23688	0.837888	1.45012	2.34208	26.7147	23.9392	6.03469	5.09702
1705	BTBD16	0	0	0	0	0.182056	0	0	0
1706	BTBD17	0.190656	1.03549	0.22711	0.208619	0.20294	0.488658	0	0
1707	BTBD18	0	0.271444	0.824361	0.977294	1.47636	0.885266	0.660669	0.752335
1708	BTBD19	0.409991	1.67052	0	0.22463	0.874293	1.05327	5.48957	3.12759
1709	BTBD2	18.1207	31.5898	15.8152	19.813	43.2134	39.7913	64.3724	65.4105
1710	BTBD3	21.7287	23.9064	20.8105	20.2792	10.8739	12.4034	11.6949	11.2825
1711	BTBD6	17.2617	16.7617	17.2762	13.8184	19.1436	23.4194	10.9849	12.4791
1712	BTBD7	25.7807	25.6829	16.3315	17.9494	11.9698	12.2562	11.6978	11.7478
1713	BTBD8	0.225649	3.06592	0	0.743312	0	0	0.432868	1.72655
1714	BTBD9	2.11739	2.39649	2.38691	2.0945	3.88178	3.08006	3.66477	2.74449
1715	BTBD9-AS1	0	0	0	0	1.31841	0	0.596617	0
1716	BTC	3.73476	3.72295	1.49531	3.56241	0.533732	0.322119	0.7188	3.82326
1717	BTD	5.3155	5.15143	15.2932	15.892	11.9079	7.92985	8.21813	7.12771
1718	BTF3	239.94	188.632	249.689	235.134	183.339	172.348	166.418	182.662
1719	BTF3L4	48.9428	45.4036	42.422	44.2351	22.512	22.3669	18.2998	21.1868
1720	BTF3P11	0	0	0	0	0	0.83034	0	0
1721	BTG1	42.0198	31.6198	89.286	106.018	19.9206	22.2471	17.6356	19.6958
1722	BTG2	6.79971	3.99487	25.2378	20.1818	10.2802	12.479	7.91911	6.99549
1723	BTG3	68.371	44.461	131.969	144.713	65.1434	67.3778	29.9917	32.6672
1724	BTG4	0	0	0	0	0	0.45406	0	0
1725	BTK	0.118004	0.160001	0.139133	0.256391	0	0	0	0
1726	BTLA	0	0	0.116797	0	0.104594	0.125426	0	0
1727	BTN1A1	0	0	0	0.116586	0	0	0	0
1728	BTN2A1	13.4528	12.2507	10.708	11.9623	16.7138	16.6306	10.4461	11.7539
1729	BTN2A2	7.12794	4.44982	4.55032	4.77024	3.38443	3.61955	6.2994	7.37416
1730	BTN2A3P	0.373539	0	0.146942	0	0.394519	0.315749	0.235516	0.375526
1731	BTN3A1	4.57785	5.40147	5.77107	4.87032	1.65891	1.28689	2.66363	4.78883
1732	BTN3A2	8.64795	9.76805	9.21972	5.97513	2.28087	2.19069	5.20424	6.36029
1733	BTN3A3	9.25961	8.41345	6.53944	7.94631	1.95613	2.7914	2.92493	4.01521
1734	BTNL2	0	0	0	0	0	0	0	0
1735	BTNL3	0	0	0	0.137942	0	0	0	0
1736	BTNL8	0	0.272569	0	0	0	0	0	0
1737	BTNL9	0	0	0	0	0	0	0	0
1738	BTRC	7.55581	6.62034	8.36242	7.14068	6.82472	6.50558	7.67196	8.39861
1739	BUB1	3.20118	2.34479	1.42186	1.0307	1.09167	1.30843	32.8031	36.3319
1740	BUB1B	2.82511	2.07796	0.757402	1.48524	1.27223	1.11795	22.4602	23.1026
1741	BUB3	24.58	17.3365	22.7268	19.5419	36.1631	26.3857	35.6307	42.5692
1742	BUD13	5.9385	4.60321	4.68492	7.08213	10.3598	11.1452	8.9803	5.98462
1743	BUD31	7.54793	9.829	23.5227	22.2081	24.8562	18.0656	9.26145	9.17733
1744	BUTR1	0	0.678745	0	0	0	0	0	0
1745	BVES	2.57588	3.34067	3.13685	3.43005	4.53336	3.91441	1.28274	1.22665
1746	BYSL	6.64039	7.93797	29.2452	25.5215	30.8468	40.9149	12.018	8.62484
1747	BZRAP1	1.84715	2.7136	2.38328	2.03358	1.06853	0.639075	3.63689	5.50328
1748	BZW1	195.688	147.455	345.724	404.042	225.862	276.223	77.6526	86.8071
1749	BZW2	53.688	59.2633	53.4023	62.0583	59.2881	67.861	42.5778	37.4413
1750	C10orf10	0	0	0	0	0.484049	0.193933	0.144566	0.230545
1751	C10orf103	0.10719	0.290618	0	0.116324	0.112981	0.135534	0	0.322474
1752	C10orf105	0	0.170994	0.147707	0.0681847	0.0661835	0	0.118384	0
1753	C10orf107	2.65211	1.80311	1.59647	3.21602	0	0	1.0232	0.408217
1754	C10orf108	0.539956	0.146398	1.53276	0.881812	4.33734	3.904	2.35478	3.01003
1755	C10orf11	0	0.537005	0	0.439959	0	0	0	0.618088
1756	C10orf111	0	0.758533	0.665103	1.01844	0.59438	0.238489	0.71058	0
1757	C10orf112	0.085368	0	0	0.462217	0	0	0.0803022	0
1758	C10orf113	0	0	0	0	0	0	0	0
1759	C10orf114	1.10734	0.429315	0.562723	0.172538	0.335478	0.403329	1.6534	1.19857
1760	C10orf116	0	0	0	0	0	0	0	0
1761	C10orf118	26.7448	18.491	11.1986	17.1794	1.68157	2.78148	3.18359	3.38256
1762	C10orf12	1.91189	2.14324	2.23788	1.35384	5.0483	6.62514	5.38092	5.81644
1763	C10orf120	0	0	0	0	0	0	0	0
1764	C10orf122	0	0	0	0	0	0	0	0
1765	C10orf125	1.83905	5.21275	1.77971	3.60966	15.759	11.9506	27.2191	25.3107
1766	C10orf128	0	0	0	0	0	0	0	0
1767	C10orf129	0	0.253008	0	0	0	0	0	0
1768	C10orf131	0.285101	0	0	0.314919	0	0	0	0
1769	C10orf136	0	0	0	0	0	0	0	0
1770	C10orf137	11.127	10.7076	15.8066	13.2822	12.8752	12.4176	4.66578	5.66843
1771	C10orf140	0.493848	0.607883	0.0523968	0.193694	0.0469781	0.168622	0.251985	0
1772	C10orf2	6.06524	4.35719	19.2772	21.2635	28.5844	25.4589	12.1475	11.4094
1773	C10orf25	1.04221	1.41251	0.334045	1.12963	1.39608	0.717374	1.87402	0.853588
1774	C10orf26	23.8648	27.4733	10.3795	12.9069	20.2911	16.8488	27.1102	27.2878
1775	C10orf27	0	0	0	0	0	0	0	0
1776	C10orf28	7.56428	6.83396	5.3938	7.02428	5.96773	5.10984	4.06857	6.08054
1777	C10orf31	3.62257	0	0	0	4.10936	1.01275	0	2.3866
1778	C10orf32	43.3558	32.0708	27.4315	29.7133	7.78968	8.71172	9.0217	6.90485
1779	C10orf32-AS3MT	0.000126228	0.000471768	0.000341695	0.000270724	0.0116469	0.457379	0.00010469	0.000217054
1780	C10orf35	0.316314	4.73586	5.37078	4.90694	7.51898	4.13781	5.53147	6.37737
1781	C10orf40	0	0	0	0	0	0	0	0
1782	C10orf43	0	0	0	0	0	0	0	0
1783	C10orf46	39.797	32.1759	32.1392	34.0615	19.6703	19.4649	14.3799	17.6137
1784	C10orf47	2.64278	2.0995	3.63951	5.92435	14.1892	13.4471	2.7453	3.55586
1785	C10orf53	0.602531	0	0	0	0	0	0	0
1786	C10orf54	1.19041	1.69723	4.61807	4.26477	23.7818	21.6317	40.1275	31.4644
1787	C10orf55	0	0	0	0	0.389411	0.15582	0	0
1788	C10orf57	11.5667	10.8813	11.5143	10.593	5.88435	4.7155	9.51973	7.70764
1789	C10orf58	264.452	203.187	176.517	199.124	40.622	49.9337	105.426	103.295
1790	C10orf62	0	0	0	0	0	0	0.774777	0.412148
1791	C10orf67	0	0.422574	3.54606	2.81828	0.766394	0.656609	0.29399	0.468703
1792	C10orf68	1.69527	0.306454	0.875232	0.271113	0	0	0	0
1793	C10orf71	0	0.0763718	0	0.0608923	0	0	0	0
1794	C10orf76	5.06181	5.16793	5.75911	4.12599	9.70423	8.39559	6.20034	9.00478
1795	C10orf81	0	0	0	0	0	0	0	0
1796	C10orf82	0	0	0	0	0	0	0	0
1797	C10orf85	0.824356	1.11875	0.782719	0.719774	2.09952	1.89366	0.156802	0
1798	C10orf88	4.84102	4.28508	3.25286	4.60642	3.22497	3.49309	3.25869	4.60139
1799	C10orf90	0.395726	0	0	0.321823	0	0	0.0932348	0.148638
1800	C10orf91	0	0	0	0	0	0	0	0
1801	C10orf92	0	0.130467	0.113153	0.104352	0.101332	0	0	0
1802	C10orf93	0	0.826428	0.968149	0.444433	0.432433	0.781356	0.775732	0.928105
1803	C10orf95	0.442316	0.901393	0.264588	0.242731	0	0	0.847972	0.676432
1804	C10orf96	0	0	0	0	0	0	0	0
1805	C10orf99	0	0	0	0	0	0	0	0
1806	C11orf1	22.8633	22.0378	10.7197	17.6017	3.81675	3.23986	10.3035	6.58074
1807	C11orf10	91.0605	43.1151	56.5821	60.906	34.1931	42.5575	42.9291	46.1256
1808	C11orf16	0.163936	0	0	0	0	0.209181	0	0
1809	C11orf2	27.5701	46.3988	24.6879	26.3543	37.302	32.6088	61.5654	53.2571
1810	C11orf20	0	0	0	0	0	0	0	0
1811	C11orf21	0	0	0	0	0	0.182365	0	0
1812	C11orf24	8.04459	11.1163	7.93871	6.65582	27.7718	25.4108	9.0477	7.89057
1813	C11orf30	11.3982	9.94917	6.06008	6.76478	8.20495	7.72108	6.37511	6.69317
1814	C11orf31	31.9207	30.5508	24.5607	23.6238	28.761	21.4968	23.6124	21.5872
1815	C11orf34	0.209606	0	0	0.459574	0	0	0	0
1816	C11orf35	0.298564	0.810134	0.530364	0.488032	0.158126	0	1.13335	0.903683
1817	C11orf36	0	0	0	0	0	0	0	0
1818	C11orf39	0	0	0	0	0	0	0	0
1819	C11orf40	0	0	0	0	0	0	0	0
1820	C11orf41	0	0.0682495	0.0293449	0.271414	0.210575	0.157336	0.0235217	0.0374829
1821	C11orf42	0	0	0	0	0	0	0	0
1822	C11orf44	0	0.231494	0.100255	0	0.359217	0.107631	0	0
1823	C11orf45	0	0	0.195881	0.27111	0.0877347	0	0.549468	0.250257
1824	C11orf46	27.3211	21.2284	10.2615	11.9844	8.5985	10.3472	8.73635	11.4755
1825	C11orf48	12.7311	16.2879	7.7965	12.3642	24.6172	25.1931	31.7121	31.0517
1826	C11orf49	13.1015	20.931	19.3842	13.6777	10.383	9.96245	33.7869	20.9371
1827	C11orf51	9.63877	4.92783	8.87673	5.38644	11.8375	6.39455	20.143	19.5561
1828	C11orf52	0	0	0	0	0	0	0.858999	0.45701
1829	C11orf53	0	0	0	0	0	0	0	0
1830	C11orf54	38.265	30.4335	17.4636	22.1492	8.63609	8.23017	9.69829	8.80871
1831	C11orf57	52.3218	41.3885	28.8121	37.3333	12.7876	13.4084	10.6237	10.2509
1832	C11orf58	92.3356	62.5482	57.1294	60.2634	27.3413	26.3756	23.2494	27.1999
1833	C11orf61	4.90312	6.84101	5.79904	4.11807	5.63268	6.2324	2.92106	3.38763
1834	C11orf63	9.35594	10.4852	6.76382	7.09234	2.18663	2.99193	4.75895	2.86643
1835	C11orf65	0.663883	0	0.40349	0.736782	0	0	0.646405	0.515999
1836	C11orf66	0	0.570244	0.524978	0.722539	0.468777	0.269845	0.210285	0.335484
1837	C11orf67	3.3775	2.32322	5.52651	8.87505	12.6186	2.40125	2.65728	2.82715
1838	C11orf68	9.94465	12.6628	9.89535	16.3498	40.1981	40.2022	35.6571	23.7169
1839	C11orf70	0.56779	0.962779	0.671715	0.927535	0.150228	0	1.48029	2.14595
1840	C11orf71	0	1.63221	0.75348	0	0.666477	0	3.6198	3.85741
1841	C11orf73	7.47384	11.3674	7.17173	7.79499	12.5041	5.79918	13.9552	12.8383
1842	C11orf74	103.281	53.3657	51.0106	52.2687	12.0498	9.3898	24.3363	29.1601
1843	C11orf75	10.3009	3.38678	6.49834	6.32213	3.08472	3.27361	6.24601	8.31112
1844	C11orf80	5.34938	4.89742	5.37301	6.25697	5.79735	5.09453	10.6378	13.1259
1845	C11orf82	2.63241	1.72598	0.996589	1.1034	2.67813	1.71184	3.1949	3.81974
1846	C11orf83	2.90957	2.41292	1.53408	1.58727	8.05903	4.74212	4.76354	5.14639
1847	C11orf84	0.481962	1.30806	1.33393	1.0516	5.6232	6.14656	5.64996	6.33184
1848	C11orf85	0	0	0	0	0	0	0	0
1849	C11orf86	0	0	0	0	0	0	0	0
1850	C11orf87	0.450311	0.20326	0.409055	0.215975	0	0.0626926	0.374703	0.298596
1851	C11orf88	2.61979	0.715978	1.31005	1.18584	0	0	0.905787	0
1852	C11orf9	63.3238	103.752	62.4543	61.2492	63.4138	53.0647	184.114	184.358
1853	C11orf91	0	0	1.4351	1.3069	1.27621	0	0	0
1854	C11orf92	0.0541412	0.219961	0	0.0584489	0	0.135765	0.101421	0
1855	C11orf93	0	0	0	0	0	0	0	0.353584
1856	C11orf94	0	0	0	0	0	0	0	0
1857	C11orf95	5.81101	7.58061	10.4652	11.1645	12.7315	12.3643	4.34377	4.05838
1858	C11orf96	0	0	11.3139	14.4598	2.39118	4.48954	0	0.380626
1859	C12orf10	18.3939	20.1618	19.1958	17.8727	32.1714	29.6033	20.6811	18.1955
1860	C12orf11	11.091	8.90896	9.90749	10.3598	9.19574	11.159	8.81161	10.0344
1861	C12orf12	0	0	0	0	0	0	0	0
1862	C12orf23	64.2464	44.3264	65.6131	72.9227	19.7154	17.2708	21.8824	20.1461
1863	C12orf24	4.04115	3.17807	4.3206	2.7989	9.9874	12.3095	7.73817	5.52273
1864	C12orf26	5.82802	6.08231	4.95529	6.35108	1.10805	1.14141	0.850909	1.1308
1865	C12orf28	0.696701	0	0.848886	1.16173	0.377839	0.458114	0	0.542831
1866	C12orf29	4.2623	3.7557	2.00698	3.12201	5.16607	3.90689	1.50791	1.92325
1867	C12orf32	8.04583	9.59915	5.18519	3.87226	4.61551	2.56853	19.9526	17.0874
1868	C12orf33	0	0	0	0	0	0	0	0
1869	C12orf34	1.84371	3.41954	3.08009	2.94562	2.55396	2.32747	0.91426	0.874517
1870	C12orf35	18.3807	19.0212	16.0116	20.4983	6.42977	6.85886	4.01051	5.11341
1871	C12orf36	0	0	0	0.20607	0	0	0	0
1872	C12orf37	0	0	0	0	0	0	0	0
1873	C12orf39	0.686794	0	0	0	0	0.954602	0.70411	2.25038
1874	C12orf4	6.63747	5.56711	2.87244	3.67706	5.22979	3.68018	3.34187	4.38005
1875	C12orf40	0	0	0	0	0	0	0	0
1876	C12orf41	8.18286	8.4554	16.107	8.90005	14.2759	20.9334	8.11349	5.48851
1877	C12orf42	0	0	0	0	0	0	0	0
1878	C12orf43	7.23369	10.2632	9.17017	8.97116	16.0496	16.5736	7.34824	6.48308
1879	C12orf44	10.4738	14.9529	65.5695	63.7709	46.4731	39.8545	19.2326	12.8405
1880	C12orf45	38.9791	25.8291	23.1459	22.2895	21.8655	12.9904	12.1425	10.2149
1881	C12orf47	3.67548	1.84642	2.89644	2.81487	3.31133	1.90217	2.19217	2.26186
1882	C12orf48	2.57398	2.14695	2.2119	1.61023	0.104248	0.125014	5.13148	5.05721
1883	C12orf49	18.5801	15.8932	15.3711	17.5287	21.4575	15.9504	14.7197	15.1462
1884	C12orf5	6.76953	4.99433	10.7297	13.7795	5.279	6.58239	2.67713	2.55983
1885	C12orf50	0	0	0	0	0	0	0	0
1886	C12orf51	4.70316	5.41148	5.13722	5.46965	8.36308	8.16718	10.2059	10.776
1887	C12orf52	5.3756	6.56763	7.24543	5.87537	29.9042	23.8373	16.3926	15.7967
1888	C12orf53	7.62816	10.5435	8.17529	8.30825	11.7316	10.0683	19.2445	19.5884
1889	C12orf54	0	0	0	0	0	0	0	0
1890	C12orf55	1.40343	1.61895	1.09303	0.561025	0.163305	0.260595	0.584051	0.465428
1891	C12orf56	0	0	0	0	0.215901	0.385994	0.143869	0
1892	C12orf57	47.7897	48.9569	39.2447	43.9337	57.0114	42.626	60.5139	33.8929
1893	C12orf59	0	0	0.259117	0	0	0	0.20766	0
1894	C12orf60	2.39669	0.815266	0.72493	1.98841	0.323049	0.781637	0.580725	0.463474
1895	C12orf61	0.379809	0	1.35714	1.0389	2.22334	0.486672	0.906204	1.15639
1896	C12orf62	32.2767	14.4421	13.4381	19.6453	12.6072	8.20469	16.1411	17.198
1897	C12orf63	1.54889	0.525149	0.152423	0.280751	0.136397	0	0	0
1898	C12orf65	30.783	28.5031	8.1063	7.95309	8.08714	6.41359	4.20799	9.44697
1899	C12orf66	2.01511	1.44653	0	0.386342	2.25191	2.10213	1.68019	1.42877
1900	C12orf68	0	0	0	0	0.560066	0.168148	0	0
1901	C12orf69	1.93467	0.807623	0	0	0	0.189433	0	0
1902	C12orf70	0	0	0	0.286958	0	0.337559	0.251019	0
1903	C12orf71	0	0	0	0.400231	0	0	0	0.561342
1904	C12orf73	8.86722	9.99018	4.94282	6.81116	3.01158	5.07566	2.52036	3.4459
1905	C12orf74	0	0	0	0	0	0	0.162194	0
1906	C12orf75	24.0087	20.5569	20.7367	21.1204	22.364	22.0212	65.7637	44.1821
1907	C12orf76	8.10026	4.39699	3.84401	5.47972	1.37488	2.89315	2.46424	3.68443
1908	C12orf77	0	0	0.510241	0.234122	0.455693	0.27459	0.204411	0
1909	C13orf15	0.611215	0	9.62183	11.8394	0.659559	1.59628	0.592902	0
1910	C13orf16	0	0	0	0.598662	0	0	0.529665	0
1911	C13orf26	0	0	0	0	0	0	0.337412	0
1912	C13orf27	11.3772	5.5562	13.3969	13.5428	11.9424	11.782	9.03761	12.6219
1913	C13orf30	3.49715	2.49444	1.08115	0.598338	0	0.116084	0	0
1914	C13orf33	0.259424	0	0.459569	0.705389	1.37081	1.64603	1.22763	0.978746
1915	C13orf35	0	0	0	0	0	0	0	0
1916	C13orf41	0	0	0	0	0	0	0	0
1917	C13orf44-AS1	0.279583	0	0	0.308654	0.300758	0.363525	0.270209	0
1918	C14orf1	11.1172	8.83233	14.5315	9.65821	5.37066	3.50535	75.6807	79.4215
1919	C14orf101	14.6524	15.6502	9.90087	12.1873	5.10129	6.19861	8.33215	10.0136
1920	C14orf102	3.48726	4.29536	2.56783	1.88702	3.2186	3.75341	5.60188	6.43686
1921	C14orf105	0.368928	0.333519	0.435292	0.668315	0	0.467662	0.11628	0.741616
1922	C14orf109	14.308	8.42614	17.1231	19.4476	17.6049	12.1858	15.1953	8.01931
1923	C14orf118	4.37303	3.92223	5.45601	5.02564	8.84186	6.65414	6.14498	6.218
1924	C14orf119	7.66165	10.0939	10.1642	11.5943	18.8825	13.7825	19.55	15.9091
1925	C14orf126	17.7822	13.6879	6.76018	8.47224	3.38879	5.95461	5.20095	5.00994
1926	C14orf128	3.87501	1.40489	4.34993	1.42294	1.38598	1.67364	3.98281	2.38338
1927	C14orf129	12.7104	8.00668	24.5568	21.1105	12.1841	16.3782	21.6894	21.5321
1928	C14orf132	6.62062	8.64327	4.18219	4.46066	2.51383	2.46477	16.4662	19.9602
1929	C14orf133	19.1865	19.2507	9.51045	7.92887	8.36592	9.57723	10.6504	11.8808
1930	C14orf135	28.1301	28.5576	20.9355	17.5812	16.4223	17.8425	21.7482	22.2696
1931	C14orf142	11.404	8.14411	5.16331	5.35363	5.83103	4.45243	4.41211	1.76048
1932	C14orf149	4.03123	0.966795	3.41213	3.38881	11.9288	7.96099	8.42913	8.72384
1933	C14orf159	4.86968	4.70394	6.85631	4.39488	2.47873	1.98275	8.5081	11.6949
1934	C14orf162	0	0	0	0.259154	0	0	0	0
1935	C14orf165	0.376495	0	0	0	0.409756	0	0	0
1936	C14orf166	69.2709	54.4551	75.4317	81.8748	76.3331	79.6717	70.5464	65.655
1937	C14orf166B	0	0	0	0	0	0	0	0
1938	C14orf167	6.03674	6.9719	1.84361	4.61211	2.00421	1.2755	5.17161	5.04799
1939	C14orf169	5.90556	7.49736	4.44924	5.87404	14.0689	14.9785	11.0533	11.7495
1940	C14orf176	0.847648	1.15141	0.506385	0.464737	0	0.272506	0.608601	0
1941	C14orf177	0	0	0	0	0	0	0	0
1942	C14orf178	0	1.68451	0	0	0.688975	0	0	0
1943	C14orf180	0	0.232814	0.203771	0.187332	0	0	0	0
1944	C14orf182	0	0	0.134931	0.124342	0	0.144941	0	0.172409
1945	C14orf183	0	0	0	0	0	0	0	0
1946	C14orf184	0.356193	0	0	0.386985	0	0	0	0
1947	C14orf19	0	0	0.897922	0.80629	0	0	0	0
1948	C14orf2	267.381	180.114	134.869	176.93	48.7813	49.3877	52.5023	50.5446
1949	C14orf21	0.76661	1.66425	0.726705	1.17003	3.57462	2.92956	0.582337	1.39303
1950	C14orf23	0.19401	0	0.114039	0	0	0	0	0
1951	C14orf28	3.47538	1.71314	0.991611	1.48547	0.221959	0.532491	1.29139	0.316747
1952	C14orf33	0.856442	0.872551	1.0236	0.469662	0.228539	0.275432	1.23021	1.3084
1953	C14orf34	0	0	0	0	0	0	0	0
1954	C14orf37	7.52137	7.51176	17.9218	12.5554	8.12851	5.74864	4.29029	4.16331
1955	C14orf38	1.77078	0.640268	0.835146	0.897738	0	0	0.446191	0.355707
1956	C14orf39	4.77755	3.76572	2.61748	2.4124	0.117162	0.42172	0.52442	0.668887
1957	C14orf43	4.78012	5.68906	7.8229	5.85945	5.87041	6.94922	6.34162	8.68681
1958	C14orf45	7.06741	6.25301	3.34699	5.42782	1.03352	0.743613	2.03492	2.9492
1959	C14orf48	0	0	0	0	0	0	0	0
1960	C14orf49	0	0.125806	0	0.201192	0	0.702638	0.349639	0.278693
1961	C14orf50	0.930202	0	0.27867	0.255525	0	0	0	0
1962	C14orf55	0	0.272295	0	0.108931	0	0.253737	0	0.452834
1963	C14orf56	0	0	0	0	0	0	0	0
1964	C14orf64	0.223036	0	0.266906	0	0	0	0	0.682363
1965	C14orf70	0	0	0	0	0	0	0	0
1966	C14orf79	3.84692	5.67499	3.97157	1.64332	4.08347	4.69775	6.20584	4.82191
1967	C14orf80	1.26034	2.85895	1.25454	1.85393	6.36254	4.53998	10.9916	8.06402
1968	C14orf82	0.279636	0.758637	0.33072	0.761109	0.887621	0.177716	0.39754	0.633927
1969	C14orf86	0	0	0	0	0	0	0	0
1970	C14orf93	4.32641	3.38662	1.86302	2.25733	1.25026	0.564977	6.91816	7.38903
1971	C15orf17	11.0027	8.66817	13.2139	11.3604	19.0101	15.3682	11.8741	12.9174
1972	C15orf2	0.10985	0.049571	0.0426857	0.157848	0.0765568	0.183131	0.136857	0.0545256
1973	C15orf23	2.71815	3.19808	5.60478	4.19183	14.4502	18.0005	31.9556	31.5586
1974	C15orf24	49.2664	25.591	64.9339	59.6651	60.6426	47.1241	29.6323	26.6726
1975	C15orf26	0	0	0.488307	0	0.654293	0.262738	0.195628	0
1976	C15orf27	0	0.350413	0.152562	0	0.136521	0	0	0
1977	C15orf29	14.909	9.27054	14.7907	14.8484	5.31996	7.09251	5.50339	6.41205
1978	C15orf32	0	0	0	0	0	0	0	0
1979	C15orf33	0.945523	2.35219	1.3079	2.06243	0.334173	0.40175	1.04806	0
1980	C15orf34	0.229904	1.55854	0	0	0	0.291057	0.108572	0.346212
1981	C15orf37	0.902218	1.4281	0.712414	1.14716	1.43369	1.34017	1.56995	1.59322
1982	C15orf38	4.04527	1.40163	2.87181	2.51256	1.80285	1.37913	3.37694	4.88746
1983	C15orf38-AP3S2	3.73171	2.76934	2.33651	1.79387	0.0002621	3.02146e-08	1.44913	5.06343
1984	C15orf39	1.55828	1.92729	2.53836	2.05071	9.4541	9.87513	5.40405	3.74951
1985	C15orf40	4.23845	5.0968	2.41903	4.41154	4.9528	5.40754	5.25677	7.14984
1986	C15orf41	7.52258	8.81345	5.6363	6.30171	5.20169	7.39478	10.3084	15.2619
1987	C15orf42	0.799174	1.08207	0.259067	0.143656	0.789745	1.05604	7.10162	7.47915
1988	C15orf43	0	0	0	0	0	0	0	0
1989	C15orf44	12.3337	14.4014	17.1437	12.2635	15.0098	16.9675	18.7743	20.3805
1990	C15orf48	0	0	0	0	0	1.20722	0	0
1991	C15orf5	0.642331	0.29085	2.559	1.40899	0.914155	0.550864	1.23021	1.3084
1992	C15orf50	0	0	0	0	0	0	0	0
1993	C15orf52	2.06994	3.56095	1.7002	0.845687	3.63413	4.35012	7.44258	7.18416
1994	C15orf53	0	0	0	0	0	0	0	0
1995	C15orf54	0	0	0.349369	0.214771	0	0	0	0
1996	C15orf55	0	0.107768	0	0	0	0	0	0
1997	C15orf56	0	0	0	0	0.311826	0	0.13968	0
1998	C15orf57	10.8553	10.6978	10.4282	8.40301	10.0316	10.4026	7.94782	5.5269
[truncated: 23,549 more rows]
