# Supplementary material for: Transcriptome Landscape of Epithelial to Mesenchymal Transition of Human Stem Cell–Derived RPE
Source: Invest Ophthalmol Vis Sci. 2021 Apr 1;62(4):1. doi: 10.1167/iovs.62.4.1 (PMC8024778; doi:10.1167/iovs.62.4.1)
Supplement: Supplement 5 [file iovs-62-4-1_s005.xlsx]

## Sheet: TGFB TNFA_RPE EMT_RNAseq_fpkm
Gene ID	CTL1	CTL2	CTL3	TGNF_1 _1	TGNF_1 _2	TGNF_1 _3	TGNF_2.5 _1	TGNF_2.5 _2	TGNF_2.5 _3	TGNF_5 _1	TGNF_5 _2	TGNF_5 _3	TGNF_10 _1	TGNF_10 _2	TGNF_10 _3	TGNF_20 _1	TGNF_20 _2	TGNF_20 _3	TGNF_40 _1	TGNF_40 _2	TGNF_40 _3
1/2-SBSRNA4	2.1482	0.504823	1.00004	1.17503	0.39736	0	0	1.03961	1.49204	0	0	0	0.651496	0.387759	1.78908	0	0	0	0.508042	0	0
61E3.4	3.63208	4.59406	4.11295	4.33887	3.21692	3.67916	2.57982	3.07219	3.14726	2.84776	3.57298	2.92436	2.01922	3.8646	2.48009	2.30625	4.74286	4.73435	1.61203	2.55377	3.15283
A1BG	1.57197	0.980972	1.43341	1.69975	0.963029	1.15758	2.41503	1.18583	1.83204	1.07036	1.74146	1.69399	1.53659	1.87118	2.1018	5.43516	0.697474	1.40606	2.91815	2.30001	1.19891
A1BG-AS1	0.709761	0.199165	0.773795	0.765869	0.31271	0	1.60632	1.10183	0.149073	0.43391	0.901751	0	0.744895	0	1.01823	0	0	1.13759	0.984871	1.03646	0.968825
A1CF	0.0303219	0.297426	0.0816229	0.0650241	0	0	0	0	0	0	0	0	0	0.225759	0.0709247	0	0	0.0957958	0	0.396431	0
A2LD1	2.22785	2.34289	1.8151	3.35917	2.20624	1.75943	1.26073	2.05437	4.21621	1.35887	3.03628	1.3355	0.193623	2.97245	2.64707	1.79093	1.03614	0.710919	1.5408	2.11073	2.01634
A2M	4.13852	2.16266	1.33484	0.596848	1.42477	0.970174	0.388586	0.65984	0.780728	1.75197	0.787117	2.49747	1.17165	0.328678	0.726848	0.836172	1.96772	1.56677	0.170028	0.987511	1.80168
A2ML1	0	0	0	0.118349	0	0.288472	0.0693803	0	0	0	0	0	0	0.175974	0	0	0	0	0	0	0
A2MP1	0	0	0	0	0	0	0	0	0	0	0	0	0	0	0	0	0	0	0	0	0
A4GALT	0.289566	1.6252	3.94738	1.25005	2.07336	2.67773	4.18681	2.52847	1.36827	2.36082	1.83927	1.04775	1.26689	1.54834	1.73186	0.17967	1.15544	2.55361	6.63169	5.28653	5.60225
A4GNT	0	0	0	0	0	0	0	0	0	0	0.473456	0	0	0	0	1.30025	0	1.12122	0	0	0
AA06	0	0	0	0	0	0	0	0	0	0	0	0	0	0	0	0	0	0	0	0	0
AAA1	0.12199	0.0854068	0.164728	0.130964	0	0.0798148	0	0	0	0	0	0.290099	0	0.242487	0	0	0	0.752678	0	0.177292	0
AAAS	21.2281	26.2813	33.1399	18.2458	21.3756	22.8964	17.3362	13.7813	13.1546	13.9932	14.3354	24.6902	17.6221	20.5839	16.067	19.1618	24.247	12.4874	15.7279	22.0399	21.9306
AACS	15.403	13.3207	14.3072	15.4284	16.5468	16.6377	9.85383	15.1247	13.2442	10.7195	9.6843	14.2984	9.60637	14.072	16.0324	15.5302	12.6257	11.2027	11.1746	9.3528	12.101
AACSP1	0.832439	0.194644	1.13402	0.299355	0	0.366318	0	0.269234	0	0.282661	0	0	0.24254	0	0.331516	0	0	0.222272	0	0	0
AADAC	0	0	0	0	0	0	0	0	0	0	0	0	0	0	0	0	0	0	0	0	0
AADACL2	0	0	0	0	0	0	0	0	0	0	0	0	0	0	0	0	0	1.01945	0	0.615908	0
AADACL3	0	0	0	0	0	0	0	0.0734712	0	0	0	0	0	0	0	0	0	0.120183	0	0	0
AADACL4	0	1.11652	0.544999	1.50616	0.438566	1.84852	0	0.57796	0.208218	0.813156	1.07959	0.483751	0.702222	1.70527	0.960986	0	0	1.60479	0	0	0
AADAT	10.0502	5.64065	3.13115	5.88784	6.168	4.36335	3.61041	3.06369	8.74469	5.12869	14.7213	6.23025	4.77305	7.67667	9.27193	7.49036	3.81928	6.2147	0.536079	5.88426	2.34208
AAGAB	10.7886	11.4882	8.44601	15.8568	14.0355	15.0055	11.4817	14.4999	14.1823	10.6458	18.7607	13.6668	12.6153	12.2844	10.8311	19.6148	12.8189	16.3745	19.7872	18.4395	22.9753
AAK1	6.96333	5.34667	3.44636	6.02419	5.46827	5.11189	5.43684	5.55777	5.59363	5.87937	6.28991	5.49601	5.30355	5.3337	6.8044	5.09744	4.49428	5.21525	4.8221	5.25432	5.06762
AAMP	12.3644	13.9841	25.3595	16.8944	22.9113	17.9765	18.1325	18.1553	16.213	16.4836	10.7413	26.2187	17.2136	18.946	16.9351	25.0017	39.3136	17.688	13.1461	31.151	30.2393
AANAT	0.985824	1.38907	0.91476	0	0.728653	0.443245	0	1.27264	1.71363	0	0	0	0	1.42107	0	0.415502	0	0	1.85864	0	0
AARS	35.9988	50.0777	50.6537	79.5836	50.7187	66.4056	67.9252	53.0177	45.1448	65.8851	43.8588	70.546	72.4987	58.2972	83.495	84.3034	75.8974	75.6169	86.0871	81.2696	92.5476
AARS2	3.422	5.88523	8.43131	7.08927	6.59378	5.02805	4.15452	6.1801	4.23698	4.6821	3.00564	4.85331	3.8292	4.98294	6.49709	8.3472	3.26702	3.80608	3.80019	7.15408	4.84777
AARSD1	4.30123	13.0004	9.82295	12.8229	8.7148	9.54756	18.9538	6.33099	9.19346	4.90843	9.04571	5.8101	13.5597	11.4145	12.4981	16.8743	16.1897	9.6067	7.14029	12.2871	5.87737
AASDH	4.65878	2.74842	1.54892	1.84506	2.15608	2.25153	0.616908	2.69807	0.258074	1.98993	1.48678	1.1703	1.27294	1.74167	2.89664	0.201571	1.08541	1.0394	2.14166	0.713575	1.47211
AASDHPPT	44.1503	37.3074	12.8771	10.1044	13.7296	8.68097	16.3476	17.022	21.4801	22.0098	40.8741	12.3535	13.9767	20.4686	16.1537	10.0705	10.5538	19.7349	8.83951	17.2834	13.2869
AASS	7.57133	5.57195	5.3674	3.85273	6.44745	5.7723	4.64149	6.55243	5.98404	5.64842	11.9777	4.607	6.42921	5.47074	5.81027	6.02457	10.6904	5.76027	5.06987	7.61221	8.25732
AATF	9.88073	9.30789	12.6946	31.5269	28.4512	24.2314	30.3486	23.2823	18.9745	20.134	25.1077	31.9865	32.0925	19.9214	31.7198	49.3786	37.9213	34.1582	28.9858	33.803	34.0344
AATK	0.675159	0.787854	1.5189	1.02654	0.803237	0.63352	0.424752	0.764996	1.06693	0.7976	0.588115	0	0.58154	0.718296	0.396788	0.553625	0.298672	0.267389	0.0773793	0	0.504459
AATK-AS1	0	0	0	0.859409	0	0	0	0	0	0	0	0	0	0	0	0	0	0	0	0	0
ABAT	3.75603	3.67245	2.57611	1.08798	1.24411	2.80855	1.57527	1.33167	1.44442	0.413754	0.705496	0.992166	2.05533	1.07846	0.841452	1.9072	4.1148	1.41728	3.28149	3.46553	3.87786
ABCA1	1.71155	1.08527	0.791567	8.79519	5.1929	5.71828	8.14522	4.59866	8.99734	12.2947	12.528	8.47292	13.337	7.15731	10.1265	13.0856	13.8318	9.4095	29.0112	33.7839	29.5837
ABCA10	0.763313	0	0	0.288932	0.0985789	0.293298	0.0565019	0.348901	0.0473231	0.363422	0.327158	0	0	0	0	0	0.0595734	0.213056	0.246769	0	0.100453
ABCA11P	4.68281	2.03993	2.32028	1.74456	0.889909	1.0686	2.02995	0.939824	2.71127	1.81242	0.146434	0.390635	1.41721	1.5557	1.93799	0.602172	1.07434	1.03803	1.34709	0.944306	0.368612
ABCA12	0.454086	0.0977737	0.249979	0	0	0.227911	0.0879141	0	0.110481	0	0.413726	0	0.0599435	0.148455	0.0817698	0.900288	0	0.0551692	0	0	0
ABCA13	0.113621	0.408751	0.174501	0.503927	0.071201	0.65528	0.122582	0.283877	0.325383	0.229431	0.591966	0.306479	0.61085	0.103367	0.643655	0.278383	0.215203	0.562621	4.33621	3.12913	2.71021
ABCA17P	0.137894	0	0.186393	0.296224	0	0.451573	0	0.401703	0	0.209634	0	0	0	0	0.162491	0	0	0.328227	0.189924	0.501242	0
ABCA2	32.2008	46.8259	57.9703	10.7733	11.2584	11.8504	8.28768	7.34007	6.79719	5.92189	5.17906	7.54896	5.88844	5.26623	6.08489	5.78516	5.74667	7.77372	5.13762	5.3309	3.7921
ABCA3	11.1446	15.7811	19.0649	27.8087	25.3129	26.0334	26.5383	22.7327	17.5749	21.2032	15.8903	22.4584	24.8996	17.9985	25.3273	22.1132	24.4532	28.1958	33.2679	34.2253	28.4711
ABCA4	4.21211	6.27451	7.18421	0.828559	1.27233	1.00899	0.243151	0.938431	0.855487	1.09421	0.880093	0.549303	0.265458	0.205345	0.814808	1.32849	1.02526	0.427487	0.371426	0.224347	0.259082
ABCA5	6.01102	4.20359	2.14573	0.739723	1.09921	1.66783	2.38989	2.51527	3.89687	2.22191	6.04196	2.881	2.1342	1.88268	2.34314	1.27093	1.60254	3.12584	0.284337	0.353314	0.475586
ABCA6	0	0	0	0.115886	0	0	0	0.524414	0	0	0	0	0.185964	0	0	0	0	0	0	0	0
ABCA7	7.65388	9.20022	12.1084	2.80999	5.84418	4.23725	2.0415	3.51526	2.98157	2.90319	3.22069	4.3383	3.00193	2.38767	2.92533	1.99243	1.37964	3.41973	2.8567	1.81153	0.930092
ABCA8	0	0	0	0	0	0	0	0	0	0	0	0	0	0	0	0	0	0	0	0	0.111619
ABCA9	0	0.0631672	0.608299	0.338746	0.0495317	0	0	0.0438265	0.380439	0.0456513	0.24657	0	0.0775778	0.0479718	0.105844	0.221742	0.0598661	0.356847	0	0.0655136	0.302848
ABCB1	1.94912	1.79133	0.329038	1.70015	4.01404	4.62351	2.29911	5.20535	6.35162	3.455	6.54221	4.63507	3.57055	3.43536	2.00653	4.27226	6.95278	3.47579	0.41912	0	0.136643
ABCB10	20.0688	7.37086	6.71029	3.87675	7.7642	5.1234	6.80832	7.29828	14.6391	9.5267	15.8644	4.83771	5.45661	7.36495	5.85288	5.2796	5.18968	7.99819	8.08007	9.73024	2.70454
ABCB11	0	0	0	0	0	0	0	0	0.126669	0	0	0	0	0	0	0	0	0.0952983	0	0	0
ABCB4	0	0	0.205038	0.0814357	0	0	0	0	0	0	0	0	0	0	0	0	0	0.481583	0	0	0
ABCB5	75.606	72.903	32.9229	24.1164	38.567	32.9505	21.4202	68.1469	73.6887	54.4828	81.7012	39.6758	20.1942	36.3471	24.149	10.6133	32.4137	32.1444	0.0906907	0	0.304179
ABCB6	14.1281	20.0754	23.5179	15.2023	18.6449	15.7486	11.275	12.0121	9.63424	11.4789	6.64266	15.1543	12.3429	7.37757	12.2389	9.74737	8.67278	9.00264	4.84521	5.67637	7.91861
ABCB7	17.0509	15.1221	11.5967	14.4604	18.9081	14.2129	14.3469	12.775	18.4442	15.1833	16.5078	11.1528	17.2734	15.6692	11.6526	13.0435	23.5016	16.8412	18.9306	18.2903	18.7708
ABCB8	7.05604	7.3039	11.9329	11.9229	9.63715	12.4472	11.4255	8.34197	7.23829	9.13622	6.53427	7.44191	7.82884	5.746	10.6847	6.04043	8.14405	8.85105	10.2176	10.4332	9.08532
ABCB9	6.80782	11.3687	16.4938	5.81466	3.3634	7.16856	4.48974	4.88695	2.6922	3.43288	2.44651	3.18183	2.71341	3.4289	4.46476	6.30902	10.1911	3.5563	1.8209	1.37407	0.743178
ABCC1	29.2551	34.9683	42.347	40.0735	43.4465	46.2252	37.1874	35.8326	33.3634	28.9651	25.1189	35.6106	34.2041	32.376	32.4549	37.5165	43.02	37.4203	31.4473	34.9196	34.4088
ABCC10	3.93195	4.70803	4.3078	7.80188	5.02879	6.63461	6.59646	5.8109	3.54185	3.34681	2.54194	4.87508	2.94541	2.54634	4.68942	8.69169	7.18472	3.52091	7.29037	5.38174	7.53733
ABCC11	0.0645047	0.722978	0.174296	0	0.141742	0.675853	0	0	0	0.196113	0	0	0.22261	0	0	0	0	0	0	0.257241	0
ABCC12	0	0	0	0	0	0	0	0	0	0	0	0	0	0	0	0	0	0.0877236	0	0	0
ABCC13	0	0.145805	0	0.335894	0	0	0	0	0	0.211369	0	0	0	0	0	0	0	0	0	0	0
ABCC2	0	0	0.153118	0	0.311422	0	0	0	0.238995	0.0574301	0	0	0	0	0	0	0	0	0	0	0
ABCC3	0.667632	0.155166	0.299121	3.23782	2.28331	3.05214	5.00613	3.31637	1.78189	3.73968	2.37832	0.921438	2.56651	1.76824	6.03368	4.28532	2.35297	2.3875	4.19136	3.4613	4.71874
ABCC4	49.4085	37.1694	21.9712	46.1306	45.5451	50.4933	49.2418	46.6832	48.7672	59.6666	65.4486	55.5524	45.7218	40.6119	46.598	36.2073	42.8441	40.5209	20.5664	17.3846	11.9872
ABCC5	63.2583	46.0677	49.2769	43.9037	56.7458	66.8337	37.7511	48.9904	52.0733	33.5967	44.3252	44.2791	32.631	35.4685	43.4988	28.5609	40.747	43.9746	7.32576	5.66466	7.68992
ABCC6	1.65346	3.16346	5.82332	1.44129	2.44891	0.439154	0.492849	0.434752	0.294754	0.169975	0.152828	1.19039	0.0963908	3.34158	0.394619	0	0.891143	0.177276	0	0	1.26316
ABCC6P1	0	0.304376	0.589526	0	0	0.714121	0.273051	1.47508	0.114139	0.441346	0	0	0.377494	0	0	0	0	0	0.300232	0.316411	0.736593
ABCC6P2	0	2.25482	0	0	0	0	0	0	0	0	0	1.37103	0	0	0	0	0	0	0	0	0
ABCC8	0	0.0806311	0	0.0618021	0.189706	0.376645	0.144897	0.335517	0.303286	0.116617	0.0524174	0.410546	0.595293	0	0.270797	0.07083	0	0.364917	0.396069	0	0
ABCC9	3.62728	4.41247	12.2329	1.34428	1.71116	1.50394	2.64508	1.31725	3.00244	1.91914	4.07721	1.04323	3.31568	3.88993	1.50761	3.20339	2.15833	8.67331	1.72144	2.36104	1.28688
ABCD1	3.3321	6.00223	10.7363	6.56582	7.23715	5.61834	2.49511	3.92851	5.26106	5.31087	4.54638	6.81308	3.9797	5.49362	8.05634	4.9881	8.0067	5.29506	4.92237	6.46377	2.4996
ABCD2	1.23106	2.17343	0.722263	0	0	0.0699927	0	0	0	0.433492	0	0	0	0	0	0	0.568244	0	0.588841	0.0777535	0.119923
ABCD3	104.017	93.7755	43.5518	21.9224	25.0224	20.784	25.5025	34.445	26.6559	37.6179	74.3519	18.6179	20.3175	24.169	24.4571	13.4749	24.0878	25.0599	18.6362	15.0992	14.124
ABCD4	10.0921	9.65863	13.4238	13.2119	15.7968	17.8305	13.0626	13.5073	9.08659	13.0151	8.1169	11.1468	15.4942	14.2837	13.1058	15.8233	17.0204	17.3198	17.8672	18.9366	14.6794
ABCE1	22.8033	10.3241	5.95784	8.87336	9.00616	7.94002	11.5282	12.7016	17.9113	17.7346	26.0605	8.85569	14.2634	14.5857	9.90066	10.6044	8.59593	11.6952	13.6556	9.81519	10.5208
ABCF1	10.378	13.6871	15.1197	23.1272	20.1761	26.3307	15.8087	20.4439	20.1966	18.0964	11.5855	23.1112	21.716	22.507	17.7619	23.4557	22.3587	20.7475	24.4292	20.0905	19.2401
ABCF2	10.837	9.72369	14.2254	29.0138	24.4559	22.5094	20.1394	17.9346	15.2941	19.1628	13.5154	26.8428	20.7437	15.7454	18.2369	21.7895	28.9781	19.7104	30.427	19.4724	19.4385
ABCF3	9.36776	9.24348	16.9715	17.9405	11.5815	18.731	8.29034	12.908	15.8043	11.2908	9.56011	14.7123	12.6847	16.7917	16.7801	22.1802	19.6755	10.7124	14.5644	9.44283	9.42871
ABCG1	6.51285	12.3296	16.6217	1.519	1.77412	1.85536	2.2824	2.64224	0.954243	2.76517	1.19115	2.89634	4.37628	3.11853	2.39081	2.86474	9.24241	3.05282	1.25368	2.4966	2.27713
ABCG2	0	0	0.175645	0	0	0	0	0.0631205	0	0	0	0	0	0	0.15307	0	0	0	0	0	0.14592
ABCG4	0.0805273	0	0	0.173129	0.354075	0.528169	0.405258	0.234581	0	0.081683	0	0.192143	0.139323	0.429018	0	0	0	0.127989	0.111043	0	0
ABCG5	0.108043	0	0	0	0	0	0	0	0.113605	0.439255	0	0	0	0.230587	0	0	0	0	0.298806	0.157457	0
ABCG8	0	0	0.302348	0	0	0	0	0	0	0	0	0	0	0	0	0	0.147931	0	0	0	0
ABHD1	0.438074	0	2.40878	0.237508	1.9353	0	0	0	0	0	0	0	0	0	0.531882	0	0.291879	0	0	0	0
ABHD10	14.7065	13.8515	8.23403	5.56192	8.27622	10.0482	12.5657	9.04363	11.5664	11.7563	13.7688	5.92466	8.98507	9.58616	10.407	2.36059	3.58077	5.73447	8.85242	11.6191	11.688
ABHD11	5.47576	8.92148	16.6428	6.37248	5.32193	3.56412	7.87885	4.88362	2.06416	2.24438	4.48768	2.31033	5.60726	2.5878	0.60567	7.80913	11.1731	7.055	4.90142	6.46565	10.4279
ABHD11-AS1	0	0	0	0	0	0	0	0	0	1.02906	3.37402	0	0	0	0	0	0	0	2.88514	0	0
ABHD12	26.7869	21.3625	24.464	26.1136	18.6179	30.0619	22.9964	23.8969	22.4043	19.0166	19.9759	21.8705	22.3856	17.0881	27.851	29.1244	40.1619	28.5434	23.3282	28.6199	32.8728
ABHD12B	0.641315	0	0	0	0	0	0	0	0	0	0.580447	0	0	0	0.518526	0	0	0	0	0.313494	0
ABHD13	11.2719	7.24973	1.4556	3.06735	2.48735	3.66753	2.10372	2.77614	8.52347	5.29632	8.59323	3.20256	4.17923	1.83583	3.54851	4.3771	3.50706	3.16013	3.56013	5.40602	2.77945
ABHD14A	41.9119	51.3252	106.316	18.3412	25.8624	21.3305	13.4837	13.9175	13.5685	13.4318	9.72362	20.7706	13.0186	20.0319	18.5936	15.8507	17.4979	18.6367	4.14947	8.38454	8.40305
ABHD14A-ACY1	7.55402e-07	1.25233	6.53211e-14	0.848246	1.38851e-18	1.34146e-42	3.60785	6.67618e-16	1.69931	2.26331	1.25693e-09	7.28196e-32	3.32128	4.21895e-40	11.4268	1.82159e-52	0.391829	3.66598e-33	7.35658	2.30783e-74	1.56541e-21
ABHD14B	16.8397	22.3427	27.8316	11.1159	14.398	8.6216	12.7626	7.65694	7.48681	5.87459	5.64735	6.56738	6.65097	8.10844	6.52868	14.3344	5.70982	10.3099	10.542	8.22416	6.40043
ABHD15	4.42672	6.81122	8.22922	5.22677	4.19855	5.9241	7.42463	8.59538	8.76855	4.40425	3.5519	7.25609	4.05915	2.3127	5.13205	5.35432	3.57377	3.17567	7.30576	6.44323	4.10738
ABHD16A	10.0578	20.3099	22.9357	17.6475	17.0804	19.932	13.3416	16.0703	16.3027	11.131	10.2442	27.2642	15.6095	12.6185	19.8051	28.9751	15.2892	15.6064	19.9818	26.2921	22.2962
ABHD16B	3.99199	4.87388	9.02006	2.62724	3.25357	2.53034	2.39986	2.02009	3.64117	2.48159	1.88791	3.78678	1.83195	0.929645	2.50574	6.04842	0	2.79401	2.1746	3.30112	2.38227
ABHD2	41.6657	35.6381	33.1944	48.8007	42.3538	38.904	34.6464	39.316	54.3136	36.2439	40.407	38.0367	40.6926	34.9043	37.6081	39.9967	35.0161	40.8189	39.548	36.1955	43.0848
ABHD3	17.4861	13.8147	4.80866	10.7853	12.3028	16.1158	16.0729	14.5413	15.2742	14.0789	10.7993	8.15553	14.4064	10.3727	11.6057	14.2263	12.3137	5.65627	9.99611	6.22462	12.3796
ABHD4	53.2172	75.626	105.92	150.902	159.236	186.356	112.637	147.794	122.607	119.38	101.312	165.458	123.946	116.186	135.706	103.653	123.791	166.444	29.764	30.3149	31.2225
ABHD5	14.418	5.60787	5.33226	4.92792	7.21235	6.00531	6.04732	9.75028	8.27071	9.51459	18.4271	6.84863	7.07987	5.79375	5.52061	5.31858	4.74797	6.5111	3.5248	2.63746	3.94818
ABHD6	5.37642	18.4127	10.2042	8.22118	6.46899	5.60357	3.77353	4.97478	10.2482	5.21685	5.67694	5.11003	7.84954	4.14028	5.66108	1.08397	10.9707	2.59917	5.54232	4.37765	4.25424
ABHD8	4.63792	4.27064	9.08866	4.53623	12.134	5.16971	7.10682	6.46842	5.3266	1.92021	4.7345	4.1955	3.29747	4.80493	6.58819	2.15834	5.78331	1.62676	2.21292	0.635056	2.63919
ABI1	72.9658	42.4146	21.8246	30.8779	35.6394	27.9137	48.372	49.3711	64.34	74.9551	98.6665	51.8191	47.875	69.1059	53.8202	47.5756	45.947	55.9404	34.342	56.3004	43.9784
ABI2	79.171	86.1005	40.7731	31.4511	32.9627	37.3934	32.161	43.3896	44.3564	52.3316	68.3969	31.7041	30.6692	37.0967	38.0391	26.549	37.6305	32.4453	30.4137	29.977	28.7306
ABI3	0	0	0	0	0	0	0	0	0	0	0	0	0	0	0	0	0	0	0	0	0
ABI3BP	1.93088	1.80288	1.21738	4.14674	1.41403	1.26401	2.99622	3.18763	1.08458	1.49983	4.80339	2.75663	2.66489	2.1922	3.18257	6.97208	4.95533	2.96006	11.7847	10.9463	12.1359
ABL1	23.2963	29.1242	50.0795	61.6101	55.7603	59.8942	53.6589	47.3505	38.9718	44.6751	38.4162	58.6965	54.4449	44.8501	62.7188	64.5225	61.8683	61.2598	116.062	96.7223	103.456
ABL2	49.0497	34.518	22.1737	67.5356	66.3325	76.5567	59.5158	79.0733	89.5818	80.7453	114.415	78.4216	71.0071	84.2809	82.8808	54.141	79.9718	89.9978	29.2879	28.277	29.9161
ABLIM1	50.5668	56.8201	36.7001	46.7468	58.6113	58.383	47.2143	50.777	68.591	45.9565	58.0646	47.3254	39.6895	37.5402	37.5564	39.2504	34.7357	38.0446	7.92461	8.17103	7.23806
ABLIM2	0.0860593	0.485478	0.699768	0	0.381005	0.416962	2.32225	0.224018	0.883171	0.0873158	0	1.51925	0	0.369624	0	0.425	1.222	0.136859	0.15971	0	0.387981
ABLIM3	0.465526	1.02462	0.71896	1.21416	0.730589	0.957999	1.17139	1.2916	0.91046	1.07824	1.33148	0.633191	0.918192	0.920322	0.626632	3.02961	5.65013	1.16047	1.73991	2.12701	2.68804
ABO	0.198118	0.278324	0	0.21454	0	0	0	0.192101	0.622874	0.202697	0.179418	0	0	0	0	0	0	0	0	0	0
ABP1	0	0	0.66951	0.132653	0	0	0	0.358333	0	0	0	0.591596	0	0.131457	0	0.304809	0	0	0	0.179533	0
ABR	122.121	145.647	180.257	127.351	127.065	139.846	109.611	107.244	87.6233	86.4695	66.7925	115.081	98.1236	93.4255	117.328	105.167	113.02	108.646	109.85	108.225	109.199
ABRA	0	0.150643	0.875227	0	0	0	0	0	0	0.10921	0	0	0	0	0	0	0	0.171412	0.148579	0	0
ABT1	1.99195	3.7256	6.86988	9.30876	9.06588	4.9055	4.00757	4.63891	5.99873	6.89609	5.78658	7.3526	8.11661	6.10235	6.3388	11.8509	5.6505	11.6917	10.8617	18.4126	11.1604
ABTB1	3.931	6.23614	6.01013	4.75536	5.43625	7.34027	2.9073	3.05068	1.32022	3.68903	2.85233	4.46983	6.06748	2.52416	4.90234	5.47048	8.15916	3.53568	11.3522	11.2615	4.66272
ABTB2	0.11699	0.16383	0.315908	4.96029	3.01941	3.29099	4.2688	1.98828	2.89612	5.62779	2.44946	5.42281	6.25018	3.42316	4.67759	5.97292	9.70453	6.5811	18.0277	14.2798	16.3964
ACAA1	21.4641	31.0862	40.1773	29.6291	30.3807	25.741	20.1031	17.4426	18.6133	22.0362	19.5129	17.7275	27.9899	21.718	15.4376	25.5896	25.6407	16.9469	22.339	38.4812	23.037
ACAA2	43.7307	49.856	54.7444	46.5531	54.2842	46.9947	41.0835	48.5479	45.0689	35.5911	44.3873	40.4582	50.4024	46.4647	52.6359	48.0624	32.9784	33.474	52.2227	54.6898	48.9816
ACACA	12.3379	15.2094	14.2452	16.5638	16.1245	16.0525	12.2296	13.9312	11.4894	12.2604	11.6997	16.2988	14.9446	12.1983	16.3205	12.4255	11.9112	11.8052	17.208	13.7114	16.0972
ACACB	1.15672	1.15021	2.7041	1.66346	1.63653	2.54106	0.881125	2.12916	1.28398	1.47672	0.832176	0.720168	0.887424	0.970065	1.13923	2.42734	0.726711	1.72989	0.584675	0.353275	0.339665
ACAD10	6.84769	7.87576	9.35683	6.47385	8.57974	6.42281	5.25962	5.86301	4.25001	3.9014	3.14799	5.152	3.11301	2.99713	7.21598	6.21581	6.9861	5.91976	2.38345	3.87852	2.75418
ACAD11	14.6615	6.35182	9.53187	4.64588	7.64977	2.82723	6.60943	7.66162	9.2758	6.95241	8.21621	5.09736	6.65959	7.67721	9.18605	4.44253	1.27042	3.15679	8.10805	12.5364	6.62813
ACAD8	10.1192	12.6612	17.1345	9.14545	11.8969	13.1755	9.11292	8.09378	6.75076	12.8137	6.08191	12.8469	8.12492	10.2319	10.7785	10.8517	7.27389	14.2361	6.44806	9.38249	9.63528
ACAD9	9.24048	10.5275	11.2999	8.33676	13.3726	11.1221	8.13466	11.7697	7.52798	10.3368	8.4989	9.98044	7.44017	7.89196	8.25702	17.8643	11.3605	14.7568	13.7466	6.39951	15.1712
ACADL	0.358993	0.167809	1.30135	1.03154	1.84385	0.788197	0.75243	0.929065	1.63502	0.365187	0.108685	0.862259	0.62544	0.383347	0.569709	4.29556	3.81754	2.10331	0	0	0.271185
ACADM	26.4869	17.2885	14.8892	6.64078	14.1961	11.8741	10.0504	10.4157	13.082	5.80432	27.0694	17.5335	13.9093	10.1153	12.4878	11.723	11.9869	12.3954	9.63593	10.4856	9.82182
ACADS	1.75366	2.46144	6.09516	6.19978	2.45989	3.37526	1.80376	2.47439	1.17119	2.43969	1.735	4.24086	2.51761	1.19447	2.29508	3.76449	8.48499	2.56137	1.5513	3.26266	4.36555
ACADSB	14.9585	17.7876	7.11211	3.85716	6.57944	4.94983	3.43879	5.63457	7.27554	3.63878	4.6281	2.38902	4.45349	3.21182	4.05101	3.12277	3.30802	4.17248	3.29467	4.31666	2.25365
ACADVL	84.4612	83.7824	111.159	159.601	149.761	160.892	157.063	125.182	110.687	121.546	96.2759	149.704	150.669	121.988	157.978	164.999	124.208	155.431	128.463	138.806	121.11
ACAN	0.0330061	0.0924015	0	0	0	0	0.0415384	0	0	0.0333649	0	0	0	0	0	0.156475	0	0.156393	1.97038	3.6552	2.98162
ACAP1	0	0.333298	1.29227	0.512189	0.915543	1.72192	2.3912	1.038	0.624539	0.84618	0.431758	1.42699	0.414026	0.761373	1.13138	0.588359	0	0.759484	0.987084	0.866516	0.269277
ACAP2	22.9928	12.5531	8.40994	6.35335	8.41179	6.9119	8.20316	9.51709	13.2018	13.7843	22.5291	7.95677	9.70359	10.959	7.22063	12.9037	9.0144	10.3652	7.64937	7.05312	9.97823
ACAP3	3.62962	1.73106	7.31387	3.90062	3.05531	5.06265	3.10887	2.77437	2.60143	2.66274	1.75628	3.86723	2.80417	1.80971	3.09908	6.66295	1.53817	4.04861	1.80973	2.24682	1.91106
ACAT1	81.1465	84.2969	68.5809	31.5758	31.9208	31.1767	27.3735	44.0299	31.1777	28.6635	55.0391	29.9919	43.0223	30.3819	33.4599	31.0413	23.5024	27.8679	17.0655	14.4505	14.7929
ACAT2	23.6554	19.3162	17.7537	26.0608	22.5398	13.1724	19.0559	19.4074	21.8209	16.9672	11.8997	21.6725	21.0932	9.76285	15.6572	21.9557	14.5426	8.82254	59.8456	55.4092	49.273
ACBD3	31.9292	21.3957	17.0228	25.0178	26.2988	24.5304	30.6126	30.8417	52.6864	36.2838	52.8823	30.0107	31.3709	43.0678	24.5027	25.9794	28.7378	22.1972	25.339	36.241	34.5635
ACBD4	4.63282	4.53977	7.45383	4.16333	4.23907	5.57591	4.12743	2.61084	1.56158	2.78451	2.97716	5.82456	1.68917	2.81221	1.97132	8.93672	4.58761	3.68528	3.19635	3.59613	2.99941
ACBD5	21.3294	27.9156	16.6707	20.1753	19.4617	20.3989	24.8309	20.929	20.1617	28.4816	32.7057	19.1559	18.8228	19.4229	16.8352	18.2826	14.0645	18.1304	13.031	7.97492	13.3458
ACBD6	20.264	14.6388	24.3353	19.0117	24.7024	13.0732	14.5528	8.79559	34.7937	22.6983	26.7455	18.3072	19.0786	33.1161	18.6471	19.0125	16.9622	14.9523	18.3057	14.982	14.6186
ACBD7	0.346649	0.607187	1.64323	0.372751	0.190542	0	0	0.252409	0.364784	0.263837	0	0.413973	0.300198	0.369448	0.614862	0.427667	0.230203	0.964971	0.239154	0.756831	0.195278
ACCN1	2.64156	5.5895	5.08274	3.37025	3.39845	5.20078	1.52232	3.52596	0.693528	2.2339	2.90246	0.792455	1.34113	3.30133	1.8272	1.08978	1.89964	1.23052	0.60943	0	0.249222
ACCN2	0.84499	0.645682	1.03926	0.330182	0.844195	0.100686	0.773084	0.4475	0.566041	0.467376	0.419266	1.09896	0.796893	0.736381	0	0.0946513	0	0.366055	0	0	0
ACCN3	0.605458	0	4.39805	3.64016	1.0007	2.40149	3.61596	2.93709	1.74801	1.7933	0.27461	4.24544	0.795623	0.971642	1.08776	0.939833	0.604076	3.15813	2.44255	3.75995	1.72463
ACCN4	0	0	0	0	0	0	0	0	0	0	0	0	0.180265	0	0.24624	0	0	0.165442	0	0	0
ACCN5	0	0	0	0	0	0	0.230322	0	0	0	0	0	0	0	0	0	0.243971	0	0	0	0
ACCS	1.31518	1.83264	1.78341	0.528989	0.899429	0.432061	1.02575	0.7915	0	0.832693	0	0	0	1.04827	0.391835	0	1.52014	0	0.907767	0	0.37263
ACCSL	0	0	0	0	0	0	0	0	0	0	0	0	0.29685	0	0	0	0	0	0	0	0
ACD	4.25679	5.76715	8.4467	10.6153	9.26148	7.43372	3.54778	6.15302	8.05234	4.50995	3.47907	2.49085	4.13135	3.45387	8.87286	5.28357	4.97383	2.41719	7.96427	7.32492	9.40366
ACE	1.08724	0.523448	0.467281	0.185756	0.408899	1.05708	0.11743	0.522185	0.491176	0	0	0	0.161886	0.398215	0.135656	0.230533	0.476296	0.148637	0.238092	1.56487	0.418101
ACE2	1.99408	1.9791	1.12487	0	0.0913292	0.763057	0.627119	0.161336	0	0.252886	0.302265	0.594979	0.143815	0	0	0	0.110343	0	0	1.33	0
ACER1	0	0	0	0	0	0	0.384217	0	0	0	0	0	0	0	0	0	0	0	0	0	0
ACER2	0.828025	2.46656	0.561785	0.668489	0.113852	0.952724	1.3018	0.70327	0.32655	0.63099	0.846569	0.247918	0.179805	0.772939	0.982387	1.79074	0.825159	0.990126	0	0.150801	0.233905
ACER3	10.5746	5.42755	2.66248	7.05332	6.34941	5.3323	3.38807	5.29384	18.4685	10.1158	11.4169	8.12846	6.91354	9.15877	6.34244	8.73298	5.31851	8.54271	5.87816	9.35711	9.73275
ACHE	0.410237	0	0.372481	0.590026	0.15059	0.902428	0.343879	0.398051	0.14363	1.25351	0.643897	1.97644	2.37891	1.16935	0.326615	1.69558	0	1.09509	3.03438	2.59515	2.94893
ACIN1	16.5994	18.0888	19.0479	37.6851	36.7641	28.931	26.6468	26.5527	24.0273	27.296	21.3746	30.7102	23.6111	28.3228	18.6726	26.3386	20.506	34.922	18.0423	23.0082	22.3062
ACLY	34.9836	28.0741	26.1382	65.5452	62.8808	58.064	54.6382	51.6904	53.6028	53.522	47.6025	58.5237	67.628	54.1264	55.3461	64.1619	48.9759	55.3006	188.129	188.573	180.773
ACMSD	0	0	0	0	0	0	0	0	0	0	0	0	0	0	0	0	0	0	0	0	0
ACN9	30.8258	20.6963	3.21796	5.09463	9.91179	3.70318	9.82815	2.5757	8.20752	6.31437	10.1704	2.49164	3.61543	3.78614	4.23652	5.49245	1.37333	2.36578	5.93854	8.18719	1.00761
ACO1	37.4032	28.5018	31.534	49.9954	59.9553	66.1751	61.2917	66.0198	68.3739	59.3296	47.5222	69.8847	65.7228	71.577	73.2598	72.422	69.17	62.7193	34.1636	29.8389	28.8101
ACO2	27.8641	41.184	42.2273	24.7695	25.7834	31.5437	27.3021	21.3848	25.3241	17.6731	10.5985	22.5233	19.1524	19.3617	19.2372	19.6287	21.9583	25.5	32.1089	23.2945	14.8997
ACOT1	0.584284	0.547175	1.06798	2.53032	1.71935	0.776222	1.95815	1.88854	2.04132	0.996067	0.7056	0	1.3757	2.08897	0.941247	1.94334	1.29687	0.943328	0.271721	0	0
ACOT11	5.99362	8.18717	10.7471	1.30792	2.97805	2.99185	2.0924	1.46662	1.10771	1.75142	0.586354	1.09841	1.33946	1.96701	2.39937	1.81963	2.50772	0.293326	0	0	0
ACOT12	0	0	0	0	0	0	0	0	0	0	0	0	0	0	0	0	0	0.24569	0	0	0
ACOT13	9.0802	9.9584	4.37742	5.89775	5.02696	4.97981	5.13628	4.32115	5.26227	8.98974	4.73957	6.20329	5.95659	3.9722	4.81217	4.33494	3.08386	6.47974	4.1694	3.17298	3.59225
ACOT2	2.09464	3.9214	2.38748	4.15228	3.4647	6.01554	2.19409	3.89383	2.74633	3.92214	3.79717	3.38577	4.60676	3.73997	5.04101	2.6072	6.73796	1.96721	1.45813	1.27697	1.19812
ACOT4	0	0.53615	2.61524	0.206579	1.26347	0.506877	5.27705	1.11044	1.00033	0.585483	0	0	1.01037	2.86522	0.46082	0	0	0	0	0	0.437921
ACOT6	0	0	0	0	0	0	0.847157	0	0	0.697634	0	0	0	0	0	0	0	0.555797	0	0	0
ACOT7	1.81127	6.9501	10.5034	13.3861	9.67503	6.29113	15.2422	5.887	8.94122	6.91287	5.89167	18.6885	9.57276	7.73172	8.20671	12.0902	13.1721	7.64621	40.3073	25.3832	36.3207
ACOT8	12.0492	14.9871	20.1696	11.8961	11.7855	14.2837	14.78	6.24344	4.09883	13.8446	5.81893	10.3801	10.052	10.8748	10.3344	8.81394	13.0891	8.24085	13.4099	12.3775	18.943
ACOT9	13.3052	17.4066	16.1748	21.997	22.5165	20.0848	21.5359	20.6685	17.6543	15.7356	13.2137	20.5368	23.336	16.4211	29.5137	27.7442	16.7445	27.4136	40.7061	29.3723	33.914
ACOX1	11.1871	6.94197	6.22842	7.27531	7.73471	8.3236	8.44711	6.77384	9.00276	7.46647	12.4341	8.12592	10.6283	8.83708	11.0924	11.1701	12.9603	8.95598	14.8981	14.6662	12.3311
ACOX2	9.61861	14.5855	17.336	2.66286	2.57598	3.59999	3.26892	4.16232	4.36999	1.45556	2.83225	2.81475	2.04185	6.94417	2.48038	0.805304	7.60419	1.03995	0.360285	0.379352	0.885279
ACOX3	4.74463	7.9816	9.29631	32.7324	43.6518	45.1212	36.5465	31.9073	32.0649	36.1128	28.4232	53.5335	40.7148	25.2169	41.379	46.5135	38.2025	38.1211	21.1597	14.0586	12.2937
ACOXL	0	0	0	0	0	0	0	0	0	0	0	0	0	0	0	1.09401	0	0	0	0	0
ACP1	62.8328	60.0044	52.1122	51.9067	51.2891	50.5012	47.2241	51.7151	66.3519	70.7131	97.8721	51.6793	61.0882	54.1977	50.8472	43.6263	44.5583	43.0999	45.979	32.8656	43.152
ACP2	9.02969	11.516	18.2612	30.6969	19.0846	20.7664	19.2507	21.3344	8.47853	13.2381	17.2613	23.0702	21.7572	12.5769	17.3198	20.3572	26.7449	21.0363	33.2522	17.7757	21.1462
ACP5	1.28561	2.10788	4.71017	1.3936	2.6027	3.42345	1.34618	0.415425	0	1.31689	0.38784	0.523015	0.759396	0	1.03955	2.67781	3.99693	0.346835	0	0	0
ACP6	11.5695	16.2429	19.0729	13.242	8.62902	13.5243	12.8322	11.7168	5.53314	6.60118	7.71202	14.8394	6.87963	7.28892	18.0005	5.08029	8.83132	7.93898	8.28696	6.47063	7.39056
ACPL2	11.4529	9.04863	6.89746	8.42035	10.6498	12.7257	8.48921	10.3498	14.8162	6.75394	10.8474	10.533	7.80858	8.36151	7.18703	5.07408	3.11879	3.1166	5.40475	8.97534	4.19581
ACPP	1.69287	1.01997	2.75822	0	1.85402	0.238931	0.422791	1.84164	0.176434	0.923538	1.40621	1.30471	1.83932	1.06684	1.21261	0.112289	4.2524	0	4.73838	4.45317	2.68711
ACPT	0	0	0	0	0	0	0	0	0	0	0	0	0	0	0	0	0	0	0	0	0
ACR	0	0.327733	0	0	0	0	0	0	0	0	0	0	0.414507	0	0	0	0	0	0	0	0
ACRBP	0.324663	0.455727	0.886908	1.05234	0.894648	1.5041	0	0.157465	0.511038	0.331296	0	1.17828	1.13994	0.17378	0.389717	0	0	0.521826	0.67717	0	0
ACRC	0.184448	0	0	0.694423	0.912649	0	0	0.0895304	0.097029	1.77893	0.335393	0	0.479671	0.196644	0.218347	0	0.490022	0.734059	0	0.134278	0.20801
ACRV1	0	0	0	0	0	0	0	0	0	0	0	0	0	0	0	0	0	0	0	0	0
ACSBG1	0.19795	0	0.536937	0	0	0.521107	0	0	0	0	0.179927	0	0	0	0	0	0	0.157704	0	0	0
ACSBG2	0	0	0.889959	0	0	0	0	0	0	0	0	0	0	0	0.259505	0	0	0.174305	0	0	0
ACSF2	8.19925	19.2327	17.204	8.98819	6.66059	10.8191	4.05632	5.86916	5.08306	5.74898	6.95484	4.85492	6.33948	5.74629	5.45536	5.99861	8.93681	11.4063	3.91378	4.12012	7.63479
ACSF3	4.49843	5.93821	8.26308	12.5796	7.33316	10.7908	9.38492	9.27948	10.0992	8.21995	5.6989	15.2791	9.4288	9.73967	9.74894	4.62959	6.35296	6.33477	2.93373	10.1736	7.68644
ACSL1	100.337	70.1767	47.2401	56.7788	83.9556	78.6645	68.6773	88.1705	143.191	100.819	133.728	91.6184	62.6105	92.2538	65.6806	63.2389	58.8195	51.3503	33.8392	28.6139	28.4682
ACSL3	20.5502	23.2762	10.084	11.2916	13.5017	12.7927	14.5071	19.9571	12.2828	18.8343	23.3933	8.88168	14.7529	18.2676	11.8266	15.7023	15.4876	17.434	26.137	20.7092	18.7382
ACSL4	7.99827	5.9111	4.46627	25.0399	19.984	21.5319	22.7589	22.2152	33.2921	38.1234	44.3489	23.7212	28.7164	31.6802	27.2258	29.0043	17.7155	27.307	29.5042	27.6829	21.0994
ACSL5	0.364372	0.638302	0	0.68587	0.200304	0.598099	0.343744	0.530609	0	0.647318	0.496947	1.30642	0.789494	0.776895	0.646854	1.2368	1.57305	1.01494	4.7778	6.49879	1.0271
ACSL6	0.767038	0.315808	0.851566	0	0	0	0.0567562	0.306766	0	0	0	0	0.155124	0.0959236	0	0	0.179575	0.214077	0	0.0654878	0.10091
ACSM1	0	0	0	0	0	0.391084	0	0	0.310709	0.904986	0	0	0.259098	0	0	0	0	0	0	0	0
ACSM2A	0	0	0	0	0	0	0	0	0	0	0	0	0	0	0	0	0	0	0	0	0
ACSM2B	0	0	0	0	0	0	0	0	0	0	0	0	0	0	0	0	0	0	0	0	0
ACSM3	1.55907	0	1.64225	2.37722	0.870399	1.12304	0.250777	0.41255	0.41823	1.02105	1.08676	0.341714	1.40302	0.303091	0.48265	0	1.06313	1.62164	0	0	0
ACSM4	0	0	0	0	0	0	0	0	0	0	0	0	0	0	0	0	0.707825	0	0	0	0
ACSM5	0	0	0	0	0	0	0	0	0.129345	0	0	0	0	0	0	0.914427	0	0	0	0	0
ACSS1	8.3028	9.82571	9.56516	0.345562	0.636315	1.43254	0.0809789	1.37506	0.271144	0.195631	0.585779	0.918877	0.555185	1.43863	1.36396	0.713054	0.598056	1.32692	0	0	0.433424
ACSS2	10.959	14.788	18.7983	16.5868	11.8272	19.8667	14.1742	11.0404	8.48078	15.127	8.36224	14.3628	8.26341	9.92652	11.0391	9.96562	13.7374	10.5493	39.871	33.7412	27.5691
ACSS3	2.42305	1.35846	1.83987	0.521437	1.06588	1.1462	0.731457	0.658601	0.509769	0.885878	1.32156	0.927579	1.00905	2.17053	2.29682	0	0.128761	0.463168	0.803238	2.82315	1.96905
ACTA1	0	0	1.16004	0.22885	1.39888	2.24835	3.44939	1.43301	4.42368	0.86498	0.38227	5.66744	1.49596	1.13351	2.04773	1.31903	3.09457	2.73353	0	0	0
ACTA2	222.773	285.31	387.591	914.332	1104.75	1162.9	870.464	1206.84	1040.65	864.116	738.924	1452.02	986.207	1046.53	1144.53	1134.97	1082.02	1194.54	83.1307	93.8593	120.326
ACTB	1043.95	1090.83	1607.22	4293.43	3606.99	3884.78	3719.02	3071.97	2827.46	3311.71	2551.75	3881.38	3665.77	3459.47	3690.59	4237.12	3459.99	3457.05	4202.31	4187.26	4079.18
ACTBL2	0	0.444981	0.287214	0	0.349181	0	0	0.205398	0.222523	1.29027	0.576884	2.53532	0.18388	2.93517	0.502348	1.70021	0.702968	1.34996	0	0.308352	0
ACTC1	0.314718	0	0.212935	7.86423	4.15063	2.16668	6.92857	2.13901	2.98153	2.47375	1.07355	3.94099	3.81025	1.17341	2.78675	6.59537	1.4627	0.375057	0	0	0
ACTG1	1268.25	1644.45	1621.93	3454.28	2135.25	3131.95	3430.21	2735.28	2753.6	2854.56	2341.6	3026.61	3280.83	2559.59	3383.94	3110.75	3064.52	3228.39	2711	2712.77	2647.78
ACTG2	0.723136	0.382252	0.751273	9.16662	7.72637	5.15057	3.78109	5.17155	8.51777	6.92707	4.91037	6.50344	4.37841	11.4156	4.72599	6.48842	2.89983	7.44201	4.39272	9.59477	5.05839
ACTL6A	57.4328	54.2752	36.5855	29.535	31.6733	29.2275	29.7411	27.6768	37.8791	25.1071	45.0147	32.4502	37.8745	29.4241	29.162	39.8119	13.2242	24.4598	41.5147	42.0182	41.3876
ACTL6B	0	0	0	0	0	0	0	0	0	0	0	0	0	1.97305	0	0	0	0	0	0	0
ACTL7A	0.221321	0	0.608633	0	0	0	0	0	0	0.226823	0	0	0	0	0	0	0	0	0	0	0
ACTL7B	0	0	0.621407	0	0	0	0	0	0	0	0	0	0	0.485376	0	0	0	0	0	0	0
ACTL8	0	0	0	0	0	0	0	0	0	0	0	0	0.654832	0	0	0	0	0	0	0	0
ACTL9	0	0	0	0	0	0	0	0	0	0	0	0	0	0	0	0	0	0	0	0	0
ACTN1	54.8261	57.0243	70.4877	326.002	317.821	337.48	320.157	300.104	274.135	313.045	253.489	386.258	303.945	329.073	344.231	439.799	390.893	342.656	433.382	416.957	371.913
ACTN2	0.317737	0	0	0.545867	0.279216	0.166384	0.399768	0.308556	0	0.128761	0.404863	0.151185	0.767302	0.676352	0.149607	0	0.421763	0.403067	0.612341	2.77105	1.141
ACTN3	0.309928	0	0	0	0	0	0	0	0	0	0	0	0	0	0	0	0	0	0	0	0
ACTN4	10.0324	8.41176	15.0529	35.0898	56.2457	37.2362	39.891	35.0549	45.9507	30.81	24.5181	36.4714	33.4042	33.0652	46.1184	50.7049	42.2939	39.6487	17.1536	10.8632	16.6274
ACTR10	36.9397	35.1655	34.5955	31.1102	27.7349	31.5916	34.1477	30.7443	31.7509	32.9797	39.7679	37.3283	49.0366	36.8392	41.0764	26.3517	32.195	28.5459	24.2225	43.5323	44.3718
ACTR1A	29.9867	30.6624	40.4074	57.48	55.4628	61.1674	46.628	48.7448	48.0611	46.1169	38.8256	55.8299	49.7663	53.8993	51.6513	58.1201	47.7571	52.0607	94.5248	78.2487	90.2651
ACTR1B	20.3767	24.0999	36.9888	33.4658	29.1832	39.7108	31.6509	32.954	25.8829	27.2582	16.5635	19.8788	33.7257	28.3236	26.7021	27.073	18.7717	25.3712	32.8655	52.4833	57.4799
ACTR2	73.3982	73.207	27.7911	60.7547	50.9264	44.3695	64.5352	59.1397	95.1731	85.2077	122.257	52.4959	63.7387	76.1206	68.7021	65.1183	57.8049	63.0294	111.737	111.052	93.8976
ACTR3	118.744	81.9378	33.2251	111.987	114.058	111.111	143.16	127.235	148.743	189.436	253.699	138.554	140.385	137.215	136.24	155.475	142.703	143.628	173.135	160.17	150.246
ACTR3B	4.38675	3.26936	3.85293	4.88042	6.19141	4.52354	6.92003	8.158	6.47947	5.60335	16.0512	2.64196	4.15415	4.98221	4.03442	3.0415	8.02123	3.73272	5.74629	5.40345	6.08536
ACTR3BP2	0.479158	11.1173	0	0	0	0	0	0.232195	0	0	0.216633	0	0.426529	0	0	0	0	0.389217	0	1.05568	1.10893
ACTR3C	0	0	0	0	0.295582	0.715723	0	0.517746	0	0	0	0	0.956185	0.287775	0	0	0.336155	1.30724	0	0	0
ACTR5	2.88823	3.71278	2.94487	3.37166	3.04643	2.69527	4.38881	4.67163	5.05923	2.32608	3.27896	4.62532	3.77438	2.31322	1.71905	2.97946	3.35935	3.077	2.66593	4.38777	5.72785
ACTR6	9.84975	8.39697	4.33099	4.5648	1.16379	2.56489	5.08496	4.43533	5.16544	15.9898	12.7534	3.41245	4.02404	8.10309	4.23411	5.69292	4.68258	7.93051	12.0008	6.69155	6.03786
ACTR8	14.5057	12.3513	12.365	7.14976	10.7462	9.24973	10.5859	9.64869	9.86959	6.42196	9.7681	8.98651	6.79366	5.80588	9.46457	10.2761	9.36535	8.66106	16.1341	8.86187	11.7249
ACTRT1	0	0	0	0	0	0	0	0	0	0	0	0	0	0	0	0	0	0	0	0	0
ACTRT2	0	0	1.22838	0	0	0	0	0	0.233789	0	0	0	0.396354	0	0	0	0	0.72387	0	0	0
ACVR1	32.1482	25.4214	25.4453	43.1449	50.8896	55.8204	48.8582	50.6088	66.3188	62.8141	84.279	64.6584	60.3178	49.4649	54.2732	62.5194	38.6082	38.1108	36.8845	41.5835	40.9794
ACVR1B	3.82336	5.17628	5.3372	6.29488	4.12981	4.67168	3.60781	4.26981	6.04024	2.96968	1.97186	3.48687	5.71583	4.00152	3.60051	6.82389	3.68092	4.1429	3.59649	5.4648	3.57547
ACVR1C	0.0335588	1.31553	0	0	0.221006	0	0	0	0	0.0339247	0	0	0.0575816	0	0.0785437	0	0	0.30479	0	0.146109	0
ACVR2A	4.36408	3.66648	3.97547	3.86368	3.05506	4.92268	3.0888	3.7616	4.94272	2.92718	8.29425	2.5917	3.94578	4.70039	4.74345	4.2934	4.0541	3.62862	5.40178	5.86447	4.76753
ACVR2B	2.21969	2.45029	2.45491	1.45295	0.973971	1.60742	1.92453	2.06065	1.27465	2.86534	3.41691	1.45732	1.94358	1.8333	1.55586	2.47961	1.21013	2.87879	3.3817	3.93432	4.28894
ACVRL1	0.140043	0	0	0	0	0	0.616724	0	0.0737196	0	0	0	0.241841	0.298239	0	0	0.0929468	0	0	0	0.157307
ACY1	17.029	20.5664	31.9512	21.1099	23.9532	17.2404	17.0717	20.5966	16.8058	14.1607	14.3075	19.3857	19.8152	17.8589	4.45474	11.5625	18.6489	10.5102	12.6151	27.8085	30.5913
ACY3	0	0	0	0	0	0	0.311227	0	0	0	0	0	0	0	0	0	0	0	0	0	0
ACYP1	8.44127	5.53022	3.74751	0	2.18369	2.72479	6.50308	4.38421	0	8.23677	1.73534	1.71012	1.24615	6.44152	5.16288	2.54658	0	5.5896	6.64994	12.7068	3.23038
ACYP2	11.1679	16.0875	8.81919	15.0376	8.82464	6.40993	8.68325	9.27466	7.22709	7.10858	17.0542	11.7902	11.4162	6.30089	3.25929	5.34495	5.67592	9.10497	5.97931	5.86758	4.94612
ADA	14.9678	16.4212	18.0102	67.3056	62.47	57.5416	54.3664	61.0302	56.4981	52.6807	36.3849	70.466	54.775	49.2918	65.5357	92.4166	75.6567	33.4821	104.522	93.4682	102.818
ADAD1	0	0	0	0	0	0	0	0	0	0	0	0	0	0	0	0	0	0	0	0	0
ADAD2	0.442229	0.413689	0.804022	0	0	0	0	0	0	0	0	0	0	0	0	0	0	0	0	0	0
ADAL	9.03068	3.65331	7.63285	2.49576	1.79854	3.33228	4.03583	5.9925	2.26138	3.39027	2.58773	2.77064	6.31495	2.97053	1.37158	6.04428	1.1011	5.39488	2.97333	3.62992	2.42718
ADAM1	1.97545	2.47774	8.46533	0.55961	1.60116	1.64071	1.17692	2.32118	1.74945	0.845153	1.98423	0.996237	1.80633	4.88058	3.45422	0.770967	1.1052	0.828889	1.00599	3.18123	0.939926
ADAM10	41.378	24.4878	18.7535	53.9674	48.6289	47.8507	54.5615	46.7667	68.9563	75.3032	112.937	57.8315	70.7383	56.2412	67.1612	65.5233	53.6659	54.4606	57.6285	65.7587	58.8699
ADAM11	0.654468	1.09997	1.23804	0.773093	0.0718951	0.25709	0.82342	0.444881	0.68925	0.331568	0	0.311508	0.451715	0	0	0.483428	1.21629	0.622833	0	0.190279	0
ADAM12	3.54996	1.31676	1.1337	4.5928	3.74335	4.17494	8.06231	5.2628	6.04341	8.99323	8.65845	6.89657	7.14956	6.7561	8.02603	9.12609	10.598	10.5322	16.4389	12.1191	13.3525
ADAM15	5.27376	6.56534	17.3451	8.07339	8.75832	7.0905	4.74848	7.10305	6.38968	5.53555	4.66501	9.78837	5.09685	5.28267	4.97299	8.30658	6.12488	10.5244	3.42266	8.59718	9.81528
ADAM17	22.9806	10.3902	10.1483	23.4766	27.3191	22.662	23.9884	25.3187	36.8817	25.9575	27.5726	33.4481	28.9079	30.1283	26.7616	28.9398	34.5221	39.7678	27.6463	30.9484	34.858
ADAM18	0	0	0	0	0	0	0	0	0	0	0	0.535172	0	0	0.594247	0	0	0	0	0	0
ADAM19	0.350646	0.429513	0.354492	2.0682	2.26132	1.31686	2.48202	2.08612	1.52451	1.86235	2.63484	3.11793	3.46574	2.70259	2.05584	3.06907	3.54729	3.04992	17.2216	20.936	22.0592
ADAM2	0	0	0	0	0	0	0	0	0	0	0	0	0	0	0	0	0	0	0	0	0
ADAM20	0.105887	0	0.287437	0.341993	0	0	0	0	0	0.107605	0.577325	0.25373	0.184024	0	0	0	0	0	0	0	0
ADAM21	0	0	0.907415	0.239857	1.4703	0	0	0.216162	0.468302	0.226419	0	0	0.19372	0	0	1.23952	0	0	0	0.324638	0
ADAM21P1	0	0.623566	1.21201	0	0.32638	0	0.372465	0.287416	0	1.50995	0	0	0	1.58439	0	0	0	0.237615	0	0	0
ADAM22	0.824035	0.683375	1.21206	0.327005	0.334873	0.29329	0.192019	0.20752	0.128707	0.108417	0.500602	0.216559	0.471016	0.842927	0.499673	0	0.24284	0.529938	0.374596	0.309896	0.253548
ADAM23	0.096145	0.404264	1.56426	1.75859	0.845849	1.76854	0.604666	1.67999	2.02279	1.17164	0.262201	0.690017	1.50124	0.102526	2.27806	0.237458	2.55453	2.45017	3.85089	2.24031	0.868001
ADAM28	11.686	9.95377	7.64066	20.0126	36.7213	30.0953	16.6103	33.7151	52.295	32.6476	65.9177	38.3907	30.2738	37.0878	25.6171	14.8172	16.355	23.7597	8.03483	8.07285	7.79324
ADAM29	0	0.130956	0	0.100521	0	0	0	0	0	0	0	0	0	0	0	0	0	1.30319	0	0	0
ADAM30	0	0	0	0.317463	0	0	0	0	0	0	0	0	0	0	0	0	0	0.313351	0	0	0
ADAM32	0.108596	0	0.29488	0.467737	0	0.142881	0	0	0	0	0	0	0	0	0	0	0	0.346522	0.300351	0	0
ADAM33	0.423824	0.831431	1.34493	0.364539	0.272998	0.444912	0	0.80378	1.33816	0.171993	0	0.202324	0.146708	0	0	1.0456	0	0.13475	0.935519	0	0.190871
ADAM3A	0	0	0	0	0	0	0	0	0.355658	0	0	0	0.218594	0	0	0	0	0	0	0.365761	0
ADAM5P	0.540413	0	0	0	0	0	0	0	0	0	0	0	0	0	0	0	0	0	0	0	0
ADAM6	0	0	0	0	0	0.662068	0	0	0	0	0	0	0	0	0	0	0	1.34003	0	0	0.380756
ADAM7	0	0	0	0	0	0	0	0	0	0	0	0	0	0	0	0	0	0.547561	0	0	0
ADAM8	0	0	0.526541	0.104445	0.3203	0.368818	0	0	0	0	0	1.56672	0	0	0	0	0	0.309287	0	0.64474	0.657463
ADAM9	237.35	157.149	88.0506	251.666	261.391	233.386	341.525	258.975	382.084	365.13	481.273	286.772	330.398	395.988	329.005	332.13	318.633	305.471	385.733	348.955	317.863
ADAMDEC1	0	0	0.367797	0	0	0	0	0	0	0	0	0	0	0	0	0	0	0	0	0.394295	0
ADAMTS1	114.942	156.041	112.344	113.983	128.694	138.717	94.5465	130.407	116.966	108.609	113.958	110.673	69.9045	90.0325	73.2995	69.1293	80.7947	79.5495	18.3713	13.023	10.399
ADAMTS10	0.613015	0.66783	1.65709	3.87729	3.44221	2.14113	2.74221	4.36533	1.00416	3.38239	1.23964	2.75692	3.29236	2.39295	4.97546	4.52929	6.78172	2.91797	7.50442	6.13991	4.74271
ADAMTS12	0.347143	0.486123	0.624882	0.372608	0.381245	0.605558	0	0.393323	0.365695	0.820276	0.105339	1.23764	0.0996989	0.677142	0.544236	0.0711736	0.230365	0.733382	1.98996	1.59731	0.129727
ADAMTS13	2.21727	2.31777	2.98448	1.2874	3.00012	1.57677	0.744742	1.49338	1.10034	0.498292	1.401	2.69136	1.8814	0.981591	0.546672	2.19929	1.31278	1.7289	0.957837	0.625562	0.521244
ADAMTS14	0.054331	0	0	0.0583036	0	0	0.273453	0.1583	0.343452	0	0	0.258115	0.187129	0.115589	0	0	0.432613	0	0.448322	1.50042	0.486987
ADAMTS15	0.402065	0.0703671	0.813529	0.862707	2.70386	2.49651	1.45453	2.58711	2.0654	1.98384	0.961066	1.90881	1.03786	1.71038	2.00623	1.7298	0.933666	1.59101	1.86545	1.3869	2.58846
ADAMTS16	2.59324	0.403493	0.777983	13.7316	14.3664	13.7214	17.6197	13.7117	13.1129	18.3243	9.28562	23.1469	19.4626	14.3473	19.5139	23.6771	17.5147	12.5089	25.1319	29.2232	28.8131
ADAMTS17	0.493908	0.188575	1.45275	0	0.0492895	0	0.0565019	0.436126	0.709847	0.136283	0.0817895	0	0.154392	0.763791	0	0	0	0.0710188	0.0616922	0.0651929	0
ADAMTS18	0	0	0	1.44707	0.211573	0	0.54562	0.0935885	0.609255	0.438797	0.0438744	0.800264	1.65757	0.256156	0	0.296048	0.191781	0	3.04599	2.44878	1.40199
ADAMTS19	0	0.0788032	0	0	0	0	0	0	0	0	0	0	0	0.299351	0	0	0	0	0	0	0
ADAMTS2	0.885885	0.625178	1.13232	1.12114	0.645553	1.57564	0.26432	0.97932	1.10652	0.762929	0.134537	0.71582	1.03868	0.605159	0.353085	0.361171	1.57799	0.730605	0	3.01925	0.0939363
ADAMTS20	0	0.0696432	0.268374	0	0.0546128	0	0.125182	0	0.62899	0	0	0	0	0	0	0	0.198013	0.0787273	0	0.0722422	0
ADAMTS3	4.94457	1.78209	1.05645	1.94317	3.65492	4.60702	2.52572	5.37309	4.12716	8.12542	6.01851	5.22831	3.36914	7.4447	4.02244	6.13738	9.35433	5.96564	4.71042	2.34624	1.09602
ADAMTS4	0.0665519	0.559288	0.359742	0	0.584895	0.174309	1.00478	0.323134	0	0.337194	0.0605653	0.633655	0.57429	0.566764	1.09741	0.573586	0	0.105574	7.51457	5.41814	4.18445
ADAMTS5	4.25057	5.78545	3.99634	3.18167	3.6094	3.75885	3.18773	4.7516	5.00445	3.50115	13.027	2.89224	1.84685	3.67994	1.90628	1.96414	1.35142	3.2165	0.878617	1.09802	0.389746
ADAMTS6	1.63631	1.09068	0.419901	3.04907	2.52277	2.79755	3.43199	3.89799	2.99816	7.36779	3.12326	4.89217	5.82132	3.60234	4.47279	3.8269	4.08298	4.92579	18.296	13.5713	19.0689
ADAMTS7	4.88995	3.86041	7.86077	7.47939	9.76744	9.59011	7.98582	10.1049	6.52272	7.16155	4.92616	8.52299	5.64162	4.81369	8.92019	11.6401	8.21485	9.30667	9.08385	11.0321	12.8176
ADAMTS8	0.793585	0.111184	2.79226	4.94711	4.44821	6.66071	2.99499	6.01003	4.17664	3.38062	5.34173	4.54338	2.19634	5.0725	4.8727	4.98955	5.47984	4.91827	0	0	0.178595
ADAMTS9	0.387137	0.541893	0.521548	0.705563	0.424885	0.454877	1.21797	0.451268	0.24487	0.117451	0.352678	0.550311	1.92811	1.3989	0.725605	0.998194	1.1812	1.83545	19.7216	20.2281	15.9196
ADAMTS9-AS1	0.087737	0.754429	0	0	0.0964564	0	0	0	0	0	0	0	0	0	0	0	0	0.577013	0	0	0.593209
ADAMTS9-AS2	0.540553	0.189575	1.10413	1.31183	0.446443	0.356665	0.339846	0.131127	1.56148	0.275251	0	0	1.18046	0	0.968037	2.68061	0.359405	0	0.187388	0	0.307076
ADAMTSL1	0.0720678	1.14688	0.291181	0.527248	0.528624	0.645024	0.0906951	0.105011	0.0759809	0	0.0328298	0	0	0	0.337513	0	0	0.227703	1.33654	3.31629	1.47187
ADAMTSL2	0.857398	0.696978	1.89838	0.753917	0.513971	0.40881	0.98366	0.605445	0.164093	0.395244	0.194022	0.371766	0.491073	1.16241	0	0.864705	0	0.564126	0.107445	1.47557	0.87685
ADAMTSL3	51.7481	69.2471	51.5704	26.3112	28.3756	27.7586	19.5706	23.5779	26.9712	21.3852	22.1825	25.4152	22.3333	15.9945	23.777	21.3682	20.067	21.9541	17.7504	15.4022	13.8845
ADAMTSL4	6.4584	6.70061	11.7015	5.24426	5.88779	5.12985	5.44576	3.13572	5.64323	2.43806	2.67485	3.10843	4.15176	3.58426	3.886	3.70798	2.09788	3.81584	0.283886	2.39754	1.85208
ADAMTSL5	2.37611	2.46193	7.28938	1.89048	0.909105	1.4943	1.81911	2.30642	0.651883	0.944699	0.375551	2.47446	0.897311	0.440847	3.18666	3.70237	1.50995	4.61181	0.999519	2.25775	0.466918
ADAP1	0.25838	0.181206	0.703221	0.696453	0.853408	0.340739	0	0.250728	0.542939	0.131511	0.469182	0	0.450919	0	0.616223	0	0	1.03351	1.96935	1.5081	0.586513
ADAP2	0	0	0.876955	0	1.42134	0	0.270816	0	0	0.109425	0.195658	0	0	0	0	0	0	0	0.297745	0.156901	0
ADAR	47.5427	49.5012	54.1938	62.1979	48.162	56.1325	49.4455	46.5594	47.2681	42.2087	43.0258	51.1536	52.2274	47.3093	54.7301	53.4076	58.7547	51.84	51.5981	52.9719	50.9831
ADARB1	3.34682	2.33474	2.58548	5.62406	4.27803	2.2545	3.14739	3.04606	2.51181	2.73449	1.96478	3.59824	1.85259	4.26589	4.05204	1.45079	3.57446	3.35217	6.1558	3.3573	4.28173
ADARB2	0	0.0937278	0.0901673	0.0717713	0.0367425	0	0.0842797	0.0650557	0	0	0	0	0	0	0	0	0	0.317278	0	0.145753	0.224297
ADARB2-AS1	0	0	0	0	0	0	0	0	0	0	0	0	0	0	0	0	0	0	0	0	0
ADAT1	4.06299	7.59647	3.33594	6.09318	6.41079	4.63377	3.72011	8.69343	6.39793	9.41694	6.57478	5.29326	6.42804	5.42663	8.54048	6.07794	8.61818	5.48476	7.59071	8.12831	4.25395
ADAT2	0.591215	1.27335	0.367882	0.438986	0.399394	0.772428	0.343369	0.220865	0.527236	0.690205	0.124259	0.647203	0.781965	0.145057	0.746825	0.335257	0.0603403	0.863251	1.24978	1.12257	0.915789
ADAT3	0.197976	0.83437	3.258	2.35822	2.84038	4.73591	1.49281	1.15178	1.45234	0.405098	0.53787	1.92782	0.349806	0.424769	4.3083	0.988027	0.791025	0.959324	0.276297	0	0.45483
ADC	0.82952	3.2973	3.01328	0.894886	1.67487	0.54752	1.73835	0.804872	0.871251	1.97162	1.25482	0.333125	1.20834	2.66029	0	0.342907	2.94174	1.10739	3.64361	5.248	9.42973
ADCK1	2.56267	5.85973	8.9729	5.08648	4.00622	3.55609	2.88024	5.22977	3.76895	4.11779	2.07958	5.06651	2.11991	3.52189	2.15018	4.08766	1.59258	5.39373	0.373664	3.49816	0.340885
ADCK2	11.0227	11.7283	10.6867	9.28761	9.20563	4.00888	7.48814	8.48353	7.3221	6.06068	2.64601	4.5702	5.52531	5.27863	5.73837	7.53316	7.41152	8.51109	2.80854	4.43639	7.1869
ADCK3	3.22499	4.80308	10.1166	5.0979	1.77355	5.56431	4.18306	3.03266	4.66391	2.14995	1.37398	3.61929	2.97485	3.00996	3.34613	2.36572	0.937303	3.69428	0.557032	1.76173	0.455292
ADCK4	4.26801	2.66144	8.36532	4.25289	2.25262	4.05672	2.61469	2.25439	1.54188	2.53182	1.32552	1.0574	2.55718	1.71863	2.44705	1.5138	4.85783	2.9317	5.0699	4.68911	8.9708
ADCK5	1.86145	5.22496	5.50439	1.50771	7.17943	4.51355	3.51029	4.66498	1.79106	3.16414	1.12563	5.24792	2.71975	0.995944	2.6031	2.3124	5.77858	1.49446	2.58646	0.906799	3.89083
ADCY1	0.492969	0.533008	0.723194	0.167986	0.393258	0.0584023	0.451243	0.174163	0.118182	0.203703	0.0612768	0.211767	0.268608	0.118959	0.313989	0.0274676	0	0.247339	0.245739	0.357405	0.149816
ADCY10	0	0	0	0	0	0	0	0.112114	0	0	0.367836	0	0	0	0	0	0	0.182911	0	0.335491	0
ADCY2	0.130005	0.0606645	0.116821	0	0.380545	0.339625	0.381727	0.126278	0	0	0.0789421	0	0.0744837	0.829226	0	0	0	0	0	0	0
ADCY3	3.93147	6.05706	7.61418	5.27737	4.4628	4.89055	3.70979	3.81779	4.48543	2.45653	1.96788	4.83417	3.39193	4.18486	4.78397	2.17803	5.04491	6.44365	4.2402	2.57183	3.97202
ADCY4	0	0	0.231283	0	0	0	0.107421	0	0	0	0	0	0.147871	0.166343	0	0	0	0	0	0	0.192385
ADCY5	0.111773	0.391295	1.05796	0.0599776	1.47251	1.24274	0.234922	0.489517	0.63942	0.792245	0.382535	0.398367	0.160527	0.237824	0.219025	0.618638	0.222511	1.8582	2.15247	0.243592	0.522343
ADCY6	3.65468	5.1818	11.1153	8.42404	7.50676	7.26849	6.28318	7.78031	6.38615	5.15684	5.17844	7.13265	7.59367	5.20613	8.07664	7.70302	8.63989	8.95476	7.86312	8.46545	10.9603
ADCY7	2.3642	4.47803	1.25009	4.12688	2.90075	3.99772	5.65834	3.55707	5.17864	4.54986	6.88163	4.83858	3.82655	4.18958	5.98232	4.38598	6.21226	3.52014	1.33774	1.41357	1.86725
ADCY8	0	0	0.190568	0	0.154874	0	0	0.0684373	0	0.0714388	0	0.167873	0.608602	0	0	0	0	0.223728	0	0	0
ADCY9	4.53694	8.60357	8.279	4.27496	4.97895	5.20538	2.71665	4.1584	3.81883	2.55267	3.53342	4.76585	4.33407	4.74341	4.54133	4.26681	2.37819	4.56666	1.80823	3.39825	2.04349
ADCYAP1	0.278336	1.82091	0.754466	0	0	0.243666	0.116603	0.450409	0	0	0.337432	0	0.160728	0.692567	0.219484	0	0	0.88641	0	0.54041	0
ADCYAP1R1	0	0	0.238234	0.142169	0	0	0	0	0.0931351	0.134116	0	0	0	0.187927	0	0	0.0585925	0	1.09307	0.577529	0.197671
ADD1	41.793	50.7238	56.0464	62.6126	65.5457	66.2357	61.7743	61.2518	49.8702	53.4532	45.8616	63.6393	55.7666	48.1837	58.6557	61.1063	59.9911	58.3117	79.5609	64.3928	68.3564
ADD2	0.229866	0.536729	0.207299	0.658735	0.551628	0	0	0.669593	0	0.233099	0.139403	0	0.927338	0.0816054	0.185498	2.17209	0.208687	0.852032	6.65406	4.79693	4.48727
ADD3	109.906	102.01	78.8253	71.2789	62.435	60.4774	85.8537	64.1078	104.124	84.5422	116.542	84.5537	101.687	101.446	96.5066	102.988	83.1755	90.7519	81.775	66.1957	68.4173
ADH1A	0	0	0	0.455228	0	0	0	0	0	0	0	0	1.11577	0	0	0	0	0	0	0	0
ADH1B	0	0	0	0	0	0	0	0	0	0	0	0	0	0	0	0	0	0.176432	0	0	0
ADH1C	0	0	0	0	0.236798	0	0	0	0	0	0	0	0	0	0	0	0	0	0	0	0
ADH4	0	0.431759	0	0.166108	0	0	0	0	0	0	0.139534	0	0	0	0	0.382127	0	0	0	0	0
ADH5	152.229	128.913	81.7304	50.9036	43.9751	57.0381	57.7457	48.9228	69.0443	69.0538	93.8319	53.0526	46.0973	52.8437	44.83	33.4648	41.3281	30.2852	58.3949	53.1859	53.3581
ADH6	0	0	0	0	0	0	0	0	0	0	0	0	0	0	0	0	0	0.168156	0	0	0
ADH7	0	0	0	0	0	0	0	0	0	0	0	0	0	0	0	0	0	0	0	0.63102	0
ADHFE1	3.55248	3.62654	3.96968	0	0.355963	2.13719	2.43594	0.939824	0.508362	1.31812	2.1965	1.1719	0	1.20999	2.71318	0.200724	0	0.259508	0.673544	3.30507	0.737224
ADI1	41.4885	41.3596	27.9001	15.832	17.1627	19.4179	17.6922	19.2191	10.6808	23.8541	56.8891	21.1454	19.5904	32.5618	14.7412	22.1557	24.1671	17.321	14.7146	4.88101	13.1615
ADIG	0	0	0	0	0	0	0	0	0	0	0	0	0	0	0	0	0	0	0	0	0
ADIPOQ	0	0	0	0	0	0	0.316104	0	0	0.254518	0	0	0	0.534839	0.295624	0	0	0.796793	0	0.0912246	0
ADIPOR1	31.9718	40.9015	44.9261	38.0219	39.5914	43.7302	38.2652	27.5984	41.4647	34.0285	36.4739	34.6034	48.7173	42.5182	42.9686	55.0023	54.638	42.4182	65.2661	54.3486	64.3848
ADIPOR2	18.9111	23.116	26.8577	21.5728	24.2298	14.8316	16.4428	17.7246	16.4512	13.4723	15.3457	22.7927	23.0869	19.75	19.4606	17.6317	20.0674	16.6939	25.9568	26.6537	24.9496
ADK	16.7255	14.4423	8.52127	6.09824	6.06419	8.0458	8.60358	5.37331	5.93568	11.3676	8.36809	2.51365	9.11861	9.25583	16.0281	19.2072	3.562	9.36071	16.3134	21.7253	17.6049
ADM	22.0702	15.6633	12.0146	43.5961	49.7147	48.9013	30.7515	28.5973	45.766	39.1829	23.1358	57.1229	44.9548	35.2058	44.5672	46.1716	66.6807	33.9802	64.1781	63.7905	63.9877
ADM2	0.339809	0.571155	1.10226	1.97082	0.0746644	0.356058	1.71009	0.725942	0.214701	2.13511	0.309226	2.26531	2.11177	0.723523	1.92166	4.43549	2.61644	2.04879	5.24137	6.42267	7.47973
ADNP	90.7893	100.16	51.3849	44.2332	49.1354	56.6167	56.1656	51.4237	73.1769	64.8833	86.0979	59.1822	60.4755	60.7564	51.0445	56.8841	63.3807	48.5869	61.6161	34.9636	40.1327
ADNP2	16.867	14.4822	14.8865	16.1068	17.2395	12.9003	18.6206	14.8877	10.0035	14.2829	22.6981	16.3755	14.3375	14.4994	17.9446	19.9565	20.2717	14.9496	14.2226	20.8032	18.0621
ADO	12.6344	8.52258	5.27633	5.78337	6.25695	6.34033	5.00375	5.67932	10.4263	7.43495	12.3443	5.766	8.36202	7.72619	8.28586	9.13274	9.21692	7.31079	3.9781	13.6149	6.8435
ADORA1	0	0.600206	1.16234	1.95913	3.35554	2.25287	1.07694	1.87006	0.675291	1.41417	1.16713	1.28264	1.30239	1.48475	0.508283	1.32322	1.84902	1.36587	3.4039	4.67943	5.08276
ADORA2A	0.347829	0.325153	2.52072	0.124904	0.255182	0.763368	1.74973	1.91295	0.121876	2.12241	0.63192	1.11322	1.6149	2.72319	1.93055	1.29117	3.08207	3.14788	0.48137	1.3524	0.787747
ADORA2B	19.1664	5.01596	3.10604	4.03636	4.47589	3.44001	10.6178	5.04185	2.38624	10.1106	16.6438	4.71599	4.8477	2.95602	7.40912	4.44235	0.864549	3.39391	2.03273	3.79968	2.96675
ADORA3	0	0	0	0	0	0	0	0	0	0	0	0	0	0	0	0	0	0	0	0	0
ADPGK	42.7943	40.2621	28.093	40.7941	35.7872	53.0045	43.3078	38.9745	40.2626	44.4241	39.3616	59.8105	43.4611	39.0847	36.2587	34.6844	66.5733	39.5376	37.6072	27.5982	37.3998
ADPRH	1.442	1.30742	1.37833	3.10082	3.07706	4.67496	3.52121	4.44706	4.55265	3.35667	7.63697	3.64558	2.203	4.15808	4.2112	1.56944	3.37963	3.91195	3.51055	1.60484	3.63042
ADPRHL1	0.181665	1.02052	0	0.196516	1.14835	0.481991	0.411522	0.952624	0.171752	0.185645	0	0.441013	1.1497	0	0	0.452578	0	0	0	0	0.832364
ADPRHL2	11.3689	14.6786	22.5951	28.7657	28.7221	25.3027	26.7351	28.9865	22.3038	22.3012	21.2676	31.1693	26.1747	33.6094	37.1351	34.0383	47.1177	24.5336	24.2753	33.2858	34.0359
ADRA1A	0.152011	0.739055	0.414781	0.140484	0.575379	0	0.982988	0	1.17199	0.147787	0.118288	0	0.26637	0.696069	0.310798	0.484338	0.558989	0	0.180574	0.190127	0
ADRA1B	0	0	0	0.431731	0	0	0	0	0	0	0	0	0	0.855641	0	0	0	0	0.37	0	0.60625
ADRA1D	0	0	0	0.119831	0	0	0.139936	0	0	0	1.11199	0	0	0	0	0	0.147871	0.532764	0.615648	0.162187	0
ADRA2A	0.299108	0.20951	0.404572	0	0.164343	0	0	0.145215	0.236172	0	0.13606	0	0	0	0	0	0	0.23751	0.927478	0.652578	1.68152
ADRA2B	3.13561	2.38539	3.15581	0.963526	1.28048	0.823368	1.91578	0.956721	0.471328	1.00029	0.16292	0.642248	0.155249	0.668483	0	0	0.951976	0.712827	0	0	0
ADRA2C	8.2539	9.17994	11.9033	1.17734	1.37294	4.32571	0.783143	0.453231	1.3077	0.317678	1.41256	0	0.27308	0.499958	2.98709	0.773895	0.414393	1.00033	0.432806	1.82083	0.710295
ADRB1	0.103116	0.144548	0	0.110996	0	0	0	0	0	0.419076	0	0.740926	0.895604	0	0	0.254854	0	0.164396	0.285038	0	0.233015
ADRB2	3.41974	14.1877	4.86662	4.49417	3.60379	2.75109	6.91656	3.46198	3.59039	3.48612	4.5865	6.81909	3.64543	3.33989	4.62777	6.64502	6.32903	7.87147	6.19373	6.51628	9.48231
ADRB3	0	0	0	0	0	0.147585	0	0	0	0	0.101867	0	0.195085	0	0	0	0	0	0	0	0.25377
ADRBK1	5.75916	6.52704	8.4865	8.83279	8.93766	9.55771	11.9325	9.86721	6.68482	10.656	7.77933	8.69532	8.35838	7.5813	7.60838	11.178	10.7982	9.56266	14.9551	19.5981	16.7884
ADRBK2	1.61751	1.17539	1.59107	1.53326	1.19455	1.33899	1.13528	1.51091	0.885624	1.25758	2.74949	1.3248	1.17369	0.594793	1.1643	1.14489	2.06283	0.933049	1.87787	2.07584	0.902548
ADRM1	18.339	21.0744	32.5024	43.9664	39.5185	40.7509	56.5077	38.6484	33.1833	26.3169	26.0127	49.2965	38.6027	35.2782	37.9914	66.7982	30.8801	35.7328	52.2903	48.8469	62.9445
ADSL	26.8174	25.5859	40.08	52.6693	42.4262	41.2352	49.0432	44.2827	41.7338	43.005	26.9275	53.0859	46.9222	53.4646	45.4536	45.7041	36.2732	49.4726	38.8317	51.4483	39.556
ADSS	45.1751	18.3288	11.2538	16.0216	19.1772	9.92705	16.1762	21.7696	29.5084	42.237	60.6585	19.1044	20.6916	17.2393	17.6652	21.6804	20.4806	25.2609	23.5135	30.514	24.2732
ADSSL1	12.4881	18.0288	19.7301	24.3456	29.6766	36.8411	31.8362	22.1766	21.5841	20.6609	13.3911	30.2855	25.0728	24.1208	19.9003	33.2816	15.4525	20.1095	31.3491	35.0019	31.7994
AEBP1	18.9854	13.1978	25.4768	39.4957	32.9244	45.758	31.8175	30.8172	25.5847	26.6406	17.5971	30.7117	19.0871	26.2497	18.0378	37.6088	19.7508	20.6897	10.93	10.3014	14.6458
AEBP2	13.3998	8.18117	5.15483	8.30844	11.0708	6.4853	9.26399	8.76909	16.0572	12.389	19.9523	8.29464	7.85358	12.8596	11.2819	7.27047	12.7633	10.8507	7.35493	3.88007	4.96643
AEN	3.48451	1.05591	4.85097	11.1447	9.32027	11.505	9.23976	6.67389	4.65654	7.84109	7.53425	9.234	10.2898	8.73604	8.92215	16.0459	6.005	10.947	17.816	13.165	12.3241
AES	27.7825	29.9747	48.6984	44.0974	38.5646	37.1152	29.5646	35.2051	22.9152	24.8007	12.9217	29.2436	31.3447	33.356	23.254	32.772	45.8682	24.4884	50.5976	57.2163	64.5479
AFAP1	9.74649	6.42608	11.2533	24.7483	22.2601	20.6316	22.786	20.932	23.3216	21.8803	15.3948	22.5518	26.2983	24.1147	25.3038	34.3104	29.3395	24.4984	52.9014	49.8631	50.9041
AFAP1-AS1	0.0417482	0.175323	0.337571	0	0.274942	0.381653	0.525362	0.20276	0.30804	0.126685	0	0.197916	0.286944	0.0887541	0.293604	0.35892	0.553863	0.264017	0.516081	0.363626	0.0933494
AFAP1L1	0.495484	0.793214	0.382756	0.988508	0.933282	0.370949	0.890534	0.266141	0.149044	0.143482	0.498806	0	0.488993	2.03502	0.667499	0.0871642	0.563844	1.12353	0.390027	1.39473	0
AFAP1L2	0	0.102149	0	0	0	0	0	0	0	0	0	0	0	0	0	0.0898389	0	0.463106	0	0	0
AFF1	16.708	15.1498	11.5909	12.964	13.1299	14.9355	12.0975	13.1707	18.468	13.1171	19.1539	13.4151	11.3879	9.85653	11.6731	9.96951	16.9315	12.4932	4.9089	5.54258	4.80452
AFF2	0.570335	0.860716	0.613321	1.14244	0.525484	0.852846	0.464738	0.61788	0.45444	0.64526	0.59853	0.436004	0.877915	0.847833	0.213129	0.41949	0.756293	0.611588	0.281137	0.562498	1.14276
AFF3	10.2226	7.05645	5.24376	2.42224	2.17474	2.54079	3.93812	2.29688	1.35628	3.92878	2.66106	3.1279	3.93005	2.03184	3.25567	2.89573	4.33528	4.06396	14.6993	15.5401	13.4342
AFF4	14.9791	10.9745	10.7514	11.3918	11.8262	10.8785	13.7877	12.2407	11.6459	18.2544	19.7264	10.838	12.2874	11.4183	14.4241	15.2038	12.7767	12.4702	12.5708	20.9618	15.204
AFG3L1P	2.41432	3.89049	2.72915	3.22164	0.995797	4.49613	3.03144	3.71068	3.27996	3.76803	1.65181	3.37172	3.84266	3.43363	2.14706	0.994247	1.25527	2.35702	5.36157	3.21222	3.18111
AFG3L2	21.9981	26.3514	19.0482	28.4722	27.1981	27.2093	25.03	23.4825	20.1678	22.8873	29.7108	21.1637	25.474	21.0186	24.1995	23.7721	27.8866	25.8612	19.2788	23.2564	17.7025
AFM	0	0	0	0	0	0	0	0	0	0	0	0	0	0	0.365099	0	0	0	0	0	0
AFMID	2.14466	4.2665	7.19953	2.44258	1.77412	0	1.68916	2.68931	1.68684	1.82588	2.59166	2.52559	2.5174	1.72355	3.01311	2.09342	2.14117	1.15147	1.74241	1.30761	0.817997
AFP	0	0	0	0	0	0	0	0	0	0	0	0	0	0	0	0	0	0	0	0	0
AFTPH	22.1036	8.23015	9.42596	7.69599	5.0346	7.88012	6.75621	8.89853	10.4414	8.15804	21.9047	10.0398	9.12372	7.0445	8.44762	10.1477	4.65763	7.56643	11.3482	5.51915	4.66939
AGA	46.4005	38.3332	18.1087	6.0587	12.7457	10.4583	10.4108	4.8883	12.2445	10.4337	6.00904	10.4158	9.43122	13.7004	11.7092	2.67936	7.46712	6.00047	6.82562	10.9323	11.7938
AGAP1	9.29309	6.46411	6.23633	3.4783	4.70787	6.64983	3.23509	7.10675	4.81671	4.24714	3.84013	4.39377	8.078	5.9673	5.90227	2.67867	6.65169	5.64582	6.53623	4.60064	7.56421
AGAP1-IT1	0	0	0	0	0	0	1.44692	0	0	0	0	0	0	1.26761	0	0	0	1.96871	0	0	0
AGAP10	0	0	0	0.121209	0	0	0	0	0	0	0	0	0	0.240244	0	0.278404	0	0	0	0.164052	0
AGAP11	0	0.260502	0	0.799812	0.204387	0	0	0.0902233	0	0.188717	0.0844955	0	0.16115	0	0	0	0	0	0.513276	0	0
AGAP2	0.441246	0	0.157383	0.316052	0	0.152517	0	0.142814	0.15485	0.177079	0	0	0.127073	0.234951	0	0	0.195282	0.369424	0	0	0
AGAP3	22.9608	22.2993	42.9265	35.3106	27.9326	37.2899	30.1096	22.8329	26.07	22.7405	20.3258	23.8069	21.1413	25.1358	22.3404	33.2968	23.5963	26.5018	43.4903	47.3311	46.9654
AGAP4	0.122916	0	0	0	0	0	0	0	0	0	0	0	0	0	0	0	0	0	0	0	0
AGAP5	0.492763	0	0.335058	0.66386	0	0	0.77458	0.597754	0.647302	0.250697	0.335621	0.296068	0.214759	0.131575	0.293454	0.610169	0.163766	0.393881	0.853066	0.179695	0
AGAP6	0.213411	0.74796	2.3175	1.26374	0.939102	0.842189	0.805226	0.932147	1.12205	1.08444	3.19975	0.511457	0.741897	0.227715	0.253356	1.45101	0.850758	1.70201	0.295067	0	0
AGAP7	0	0	0.33597	0	0	0	0	0	0	0	0	0	0	0	0	0	0	0	0	0	0
AGAP8	3.82917	0.866166	0.33597	1.46445	0.135967	0.162791	0.155332	0.119871	0.259613	0.125688	0.448691	0	0.215349	0	0.294262	0.305914	0.492623	0	0	0	0
AGAP9	0.125374	0	0	0	0	0	0	0	0	0	0	0	0	0	0	0	0	0	0	0	0
AGBL1	0	0	0	0	0	0	0	0	0	0	0	0	0	0	0	0	0	0	0	0	0
AGBL2	0.728902	0.226947	0.657727	0.0870566	0.267051	0.106231	0	0.235901	0.170488	0.0821547	0.220993	0	0.280265	0	0.382647	0	0.107551	0	0	0	0
AGBL3	0.0824412	0.231023	0.223209	0	0	0	0	0.160084	0	0	0	0	0.428044	0	0	0	0	0.39319	0	0	0
AGBL4	0	0	0	0	0.324919	0.129424	0	0	0.103585	0	0	0	0	0	0	0	0	0	0	0.286876	0
AGBL5	6.50604	12.6247	18.3965	11.6362	16.3994	14.2096	14.7468	11.3885	11.7608	9.32949	10.423	11.78	11.3243	12.0423	13.0271	8.01667	10.0842	16.9962	5.76662	5.367	5.5606
AGER	0.556772	0.347398	3.02488	0.715343	2.4584	0.914744	2.48123	0.465576	1.37808	1.13833	1.84979	1.35258	1.52406	2.58641	0.585731	0	6.70244	0.354183	2.77895	1.09153	1.2764
AGFG1	14.8259	10.5433	8.41025	9.90402	10.8552	9.76313	10.9755	16.2935	17.2917	20.6688	31.4086	13.388	14.959	13.4474	11.8041	14.8917	16.8817	16.5954	15.1417	15.9093	17.5125
AGFG2	2.14771	2.42286	2.57787	4.35487	5.96264	3.5911	2.2519	3.99768	1.94813	2.90033	1.95502	3.68785	3.59926	3.36454	4.49104	1.98188	2.69222	3.68747	1.88811	1.47383	3.34518
AGGF1	25.6583	13.1407	7.93286	8.29267	9.25472	9.10806	14.9367	17.479	12.7051	15.5195	31.9502	9.41513	11.2304	14.6737	12.4727	12.8845	8.64184	10.8299	11.5981	9.5559	7.44943
AGK	8.56325	10.8736	8.47295	8.78252	7.86726	7.81365	10.137	7.82337	7.3112	6.14047	8.9734	6.9947	6.29735	6.76992	11.4682	9.08601	11.9128	7.54639	11.2757	10.5665	7.28196
AGL	7.70483	6.13916	2.57742	3.34248	5.11722	3.86019	4.16274	3.79897	12.4771	7.95289	7.15223	3.27676	3.0806	3.85447	3.88857	2.40568	5.04419	2.64553	2.07971	2.60314	2.84959
AGMAT	0.09297	0	0.504022	0.300031	0	0.122109	0	0.812283	0	0	0.169048	1.33374	0.322409	0.297364	0	0.114772	0.123499	0.740071	0	0.40611	0
AGMO	0	0	0.327788	0	0	0	0	0	0.126701	0	0	0.289598	0	0	0	0	0	0	1.33532	0	0.273241
AGPAT1	32.7132	40.0591	69.3493	47.8186	63.8793	55.018	56.6406	46.8793	46.3631	42.4502	39.5322	56.7138	46.8682	43.4067	46.9845	62.7563	37.7711	66.0761	58.8342	45.1818	70.7627
AGPAT2	18.8445	27.6278	31.7341	26.3163	19.4125	30.1954	18.3357	21.1742	24.2736	19.4074	18.2161	32.0896	22.9331	26.9621	26.9726	40.2163	23.7515	19.3226	34.5967	16.9284	29.8177
AGPAT3	16.159	12.6739	15.4749	16.0556	15.2653	13.3304	16.4439	12.8232	10.9827	12.8674	11.9459	17.5899	12.6034	12.9544	15.1438	15.7373	14.1179	16.3045	12.9207	12.1187	14.9139
AGPAT4	3.01268	2.91154	2.70492	5.11294	3.58162	4.30637	4.37813	5.71374	4.23504	5.22178	3.72511	5.35055	7.07982	6.05957	4.19902	5.67899	7.70709	7.08226	6.9418	8.8999	6.32904
AGPAT4-IT1	1.1478	0.230174	0	0.70872	3.61495	2.17083	0.412254	1.11337	0.172057	0.836709	2.67629	1.98421	1.1518	2.10663	0.787567	2.6504	0.218201	0.790826	1.5963	2.87712	1.49788
AGPAT5	30.7667	14.6249	8.92954	22.0812	18.7362	21.7011	21.927	29.0782	40.1552	37.4241	52.0272	27.0104	27.7703	37.8379	26.8414	21.8684	27.7902	22.2666	31.1397	27.3392	31.8501
AGPAT6	7.83953	7.44276	10.4473	12.4185	12.1669	13.3616	11.2257	12.7785	8.59481	12.3988	6.93487	12.5021	9.21808	11.4484	10.7801	14.0598	12.6729	15.1792	12.8143	11.6442	9.07199
AGPAT9	17.0409	21.0942	11.4999	11.1424	5.82018	5.72693	9.90236	5.24667	15.9354	14.3439	14.7314	4.23261	11.0523	9.91296	14.2616	7.7084	7.96672	14.6433	27.8166	29.6471	32.7468
AGPHD1	0	1.76637	0	2.74761	0.463784	0	1.0462	0.806714	0.275077	0.433619	0	1.05517	0.767274	2.26619	2.10973	0	0	0	0	0	1.99283
AGPS	13.0227	4.44075	3.37892	5.61549	5.99195	5.39317	8.17107	7.16728	11.2013	9.2884	18.1831	7.77635	9.37383	7.72307	6.22086	8.46876	9.24913	7.34422	16.916	13.813	12.1984
AGR2	0	0	0	0	0	0	0	0	0	0	0	0	0	0	0	0	0	0	0	0	0
AGR3	0	0	0	0	0	0	0	0	0	0	0	0	0	0	0	0	0	0	0	0	0
AGRN	25.6843	27.3967	45.5448	52.6238	44.2782	49.1357	38.3095	35.9584	27.7694	34.5407	24.3144	37.1145	29.96	27.7078	34.2558	38.8492	44.4374	43.2799	49.8732	55.0751	48.842
AGRP	0	0.675357	0	0	0	0.655481	0	0.461703	0	0	0	0	0	0	0	0	0	1.60525	0	0	0
AGSK1	0	0.16292	0	0	0	0.305998	0	0	0.244264	0	0	0	0	0	0	0	0	0.185566	0	0.338817	0.263146
AGT	9.89624	15.9739	13.4458	9.42089	9.87709	9.99983	9.69606	6.14254	7.62082	5.38287	9.09434	8.5614	10.2161	6.01945	7.11555	5.41019	7.49422	5.69648	2.54781	1.34218	2.34514
AGTPBP1	6.0621	5.29516	1.76147	0.769975	0.572846	1.3656	2.37833	2.34208	4.53082	2.64184	7.17813	2.01658	2.58681	0.971371	1.84211	4.89498	0.692227	0.827078	3.05133	1.13707	0.585354
AGTR1	0	0	0	0	0	0	0	0	0	0	0	0	0	1.15429	0	0	0	0	0	0	0
AGTR2	0	0	0.27597	0	0	0	0	0	0	0	0	0	0	0	0	0	0	0	0	0	0
AGTRAP	29.1962	27.034	64.3003	77.1978	94.4152	81.4924	79.193	60.561	40.6545	61.114	41.2979	75.7897	70.6311	53.7081	70.7403	71.0312	51.7781	68.0757	73.9777	83.3148	78.0855
AGXT	0.390902	0	0	0.634849	0.862742	2.59677	1.4738	1.32665	0.20485	1.99929	0	2.37801	0.345187	0	0.472356	0	1.56178	0.94676	0	0.286325	0
AGXT2	0	0	0	0	0	0	0	0	0	0	0	0	0	0	0	0	0	0	0	0.362652	0
AGXT2L1	0.454771	4.68106	0	0	0	0	0.381254	0	0	0	0	0	0	0	0	0	0	0.243115	0	0	0
AGXT2L2	3.47403	8.26667	12.7751	13.6986	7.65547	6.98876	1.70908	7.03371	6.0256	5.23612	6.16621	8.0244	7.93902	8.88745	5.06526	4.50142	8.2383	6.78706	13.8459	6.17929	7.22761
AHCTF1	13.6534	11.2458	7.21187	7.1059	6.37971	7.20191	8.8792	7.20293	15.6709	9.21193	17.2625	8.27178	9.07791	8.71021	7.10856	8.61731	6.67195	9.69667	9.00947	8.53042	7.87568
AHCY	69.5002	65.319	98.5609	95.4416	99.3935	106.507	81.0362	83.865	79.742	69.1178	54.5324	80.9111	90.1926	96.1815	83.8137	86.3446	64.278	74.5719	63.4366	65.3798	76.3444
AHCYL1	74.4427	72.4775	91.5598	57.6335	63.7016	64.0128	55.3569	69.5229	67.6525	60.5464	62.3361	69.5966	68.1966	69.1373	66.8485	73.8828	63.0367	67.5412	99.9154	80.0809	86.7764
AHCYL2	96.6947	131.166	87.0309	19.1426	23.8766	28.2908	17.6739	20.2625	30.8222	22.8431	28.3317	22.0918	20.7919	14.3923	23.1659	14.1967	21.892	20.5332	12.589	13.7202	20.2577
AHDC1	6.42781	9.54924	13.5564	9.37852	11.7116	9.08177	7.42836	8.15475	4.88529	7.21046	5.61561	6.22093	4.96067	5.62473	7.38327	5.31776	7.65783	9.95769	6.12732	5.14217	7.43327
AHI1	5.24875	11.4769	4.03037	4.64549	5.13005	3.8304	4.16732	4.25102	4.21182	6.4824	20.2072	5.83232	4.0575	12.1231	7.05459	3.89318	4.0131	5.03645	6.4952	2.5639	4.92705
AHNAK	9.57361	14.0656	13.1997	18.4478	17.2	16.9757	16.1046	17.1358	11.7045	11.3988	10.4522	13.2858	7.90253	7.37183	9.11792	14.6262	15.5826	13.9748	3.61111	4.01406	3.88736
AHNAK2	16.0541	17.0311	18.7297	62.1133	57.8049	68.1435	50.1446	46.619	46.4496	35.4571	29.1927	45.4258	32.1163	33.0435	37.157	41.064	35.9114	44.7802	18.8649	15.9463	15.9199
AHR	20.0302	16.57	12.3977	12.4503	9.89479	11.0627	20.5652	19.6322	24.7566	30.5374	52.6549	20.1913	22.23	25.7006	20.6116	17.6744	25.5492	23.8351	22.7061	24.2583	20.2693
AHRR	2.39215	3.4206	2.33437	1.47435	1.2294	3.46	0.640388	1.82907	0.536264	0.978784	1.01958	2.05403	1.7519	1.51564	1.43425	1.37646	0.202549	3.22279	2.79891	1.3306	0.79779
AHSA1	19.3238	24.9279	30.0292	24.9107	32.9013	27.8884	23.4218	24.0195	27.845	16.5496	22.0055	31.7071	31.0954	29.8058	37.602	35.5614	23.0284	31.7085	31.5056	28.0286	47.25
AHSA2	8.82609	7.06896	6.31262	5.32242	6.61313	4.97041	7.80769	5.83742	6.01949	13.0021	9.69821	5.10533	5.21716	3.93041	5.28647	6.2287	9.27731	4.94397	3.21523	5.08526	4.59773
AHSG	0	0	0.545802	0	0	0	0	0	0	0	0	0	0	0	0	0	0	0	0	0	0
AHSP	0	0	0	0	0	0	0	0	0	0	0	0	0	0	0	0	0	0	0	0	0
AICDA	0	0.296654	0	0	0	0	0	0	0	0	0	0	0	0	0.251174	0	0	0.506234	0	0.308352	0.717608
AIDA	58.9057	41.4192	18.8422	40.3269	41.0003	33.1759	53.6611	39.5141	57.3301	59.8269	104.51	34.1862	44.661	35.8979	44.7613	49.0672	43.9389	26.5009	72.4499	58.4319	64.5067
AIF1	0	0	0	0	0	0	0	0	0	0.216582	0	0	0	0	0	0	0	0	0	0	0
AIF1L	2.34278	3.03971	2.35036	1.02632	0.190746	0.569398	0.218255	1.26359	0.639136	1.1447	2.08416	0.41442	0.75139	0.462354	1.84686	2.40781	0.230447	0.552058	0.478862	1.01033	0.586501
AIFM1	16.9279	20.418	16.1016	15.7075	18.9857	20.642	17.685	18.826	16.9871	11.5407	11.2961	29.137	23.0438	15.0488	18.8022	13.5253	15.1002	11.7972	15.6703	13.2187	23.478
AIFM2	2.70303	3.40918	5.61559	2.81029	3.17159	6.15314	1.02003	3.14897	2.84501	2.83521	2.3758	1.7226	3.12301	3.36162	4.26462	0.778383	2.03454	2.00746	5.97058	4.59322	6.90699
AIFM3	1.54371	2.19605	5.68229	0.281311	0.574548	0	0.163983	0.253156	0.274106	0.265596	0	0.941731	0.455401	0	0.311099	0	0	0	0	0.190308	0
AIG1	18.8751	32.3609	43.0876	17.2343	23.3978	28.8605	31.5227	20.5264	16.1433	16.7603	12.7008	19.7227	20.8642	11.8756	21.8483	21.322	27.9206	25.7691	20.3059	21.626	20.7417
AIM1	18.6139	15.3598	7.46639	3.25202	3.98694	3.86219	3.15785	4.4021	6.39639	2.27229	3.0026	3.37104	2.31502	4.41788	3.07034	1.47132	0.844593	2.01206	0	0.5979	0.167365
AIM1L	0.163621	0	0.294421	0	0	0	0	0	0.114924	0	0	0.259118	0	0	0	0	0	0.0863784	0	0	0
AIM2	0	0	0	0	0	0	0	0	0	0	0	0	0	0	0	0	0	0	0	0	0
AIMP1	11.3305	12.7424	12.5121	7.12119	8.18325	7.62105	11.4289	9.16289	8.18771	9.24372	27.873	11.0509	10.0914	10.5857	12.3533	7.59564	10.1972	5.46844	8.16872	9.63807	11.2175
AIMP2	0.267189	5.63927	1.4772	6.10276	6.79863	6.44191	4.3626	3.8831	1.95508	2.74757	3.86164	2.63333	6.2152	6.04407	5.2415	2.01433	6.77301	9.1507	4.5068	3.93097	5.5926
AIP	21.88	27.8169	42.2485	36.6919	18.0793	14.4711	21.5219	12.5156	20.9454	22.2228	12.8604	30.5087	19.7983	19.0215	26.484	9.27106	21.8038	29.2199	25.558	32.1837	31.8603
AIPL1	0	0.148779	0.288097	0.114258	0	0.279223	0.133476	0.103011	0.223222	0.107851	0.28937	0	0.18445	0.113236	0	0	0	0.338572	0	0	0
AIRE	0	0	0.423899	0	0	0	0	0.150652	0	0	0	0	0	0	0	0	0	0	0	0	0
AJAP1	0.302756	0.706594	0.798838	0.948586	0.110888	0	0	0.142106	0	0	0	0	0.256412	0	0	0	0	0	0.835856	0	1.41548
AK1	2.1227	4.09421	10.8366	5.00755	5.25897	3.67553	4.50418	1.80229	0.69686	4.32276	2.04745	4.47109	4.40182	1.70133	3.16627	6.74186	1.05845	2.12369	3.31052	5.03435	2.41068
AK2	10.8894	10.0638	14.3964	17.8952	17.6904	18.7832	16.7254	16.0229	22.7619	15.2509	15.2837	20.3635	19.8717	16.0934	17.5189	15.5801	11.1114	14.5474	19.8792	20.8754	22.0546
AK3	50.3163	29.0027	22.0556	25.0715	27.9529	24.7277	33.0589	28.1694	41.9228	41.0754	88.3871	31.2813	28.185	44.3884	33.594	29.2902	18.2473	28.5254	30.4854	35.5878	21.1237
AK4	34.4636	33.9782	25.1008	27.3831	35.0881	39.0176	31.9461	41.2317	46.3947	50.1541	45.5733	34.0896	39.7932	47.66	40.9574	42.6821	41.935	35.4417	36.6779	32.2765	25.4301
AK5	7.03237	5.42001	6.66809	4.15938	3.38244	1.73087	2.7644	2.38955	2.03498	1.51598	1.11907	2.30997	0.913702	0.862174	1.87148	2.16926	0	1.95794	0.485221	0.767732	0.792479
AK7	1.90537	2.82864	2.13124	3.50069	4.68632	3.83563	2.81917	3.48104	5.42034	4.33016	6.10957	5.10828	2.53505	1.79446	3.99603	3.32712	6.25614	5.54611	4.49646	2.12396	1.52199
AK8	1.72472	1.81497	0.391812	1.70617	0.791599	2.65789	1.62638	1.95227	3.9241	1.46464	1.30424	1.03992	1.25741	0.153695	1.71887	0	1.14699	2.07378	0.398946	0.209906	0.981241
AKAP1	3.57488	5.82544	6.90636	6.03551	5.29097	5.16294	5.23174	3.18785	7.22044	4.14196	4.24822	5.38922	4.15977	3.03006	3.7856	9.61778	6.48999	2.54832	6.23262	0.742649	3.60809
AKAP10	14.5497	14.163	4.66022	9.78713	11.2244	9.82921	11.5646	12.9463	7.65135	9.64846	19.3767	11.6119	11.9305	15.5197	11.0232	9.23773	7.11496	8.374	11.8676	9.12576	8.44487
AKAP11	20.6634	12.5345	8.54384	6.01283	7.74325	6.87503	7.88382	6.11316	7.32364	9.53813	14.0009	7.10582	8.69767	8.33937	8.35049	5.91022	6.39061	6.44142	7.97032	7.72954	8.4734
AKAP12	21.9506	8.66141	7.83694	54.4409	31.8507	28.4141	63.8221	29.9654	39.1496	65.3509	64.4181	40.8883	75.2181	52.9608	59.6562	60.2519	54.9476	47.2785	378.027	419.049	347.293
AKAP13	6.63234	8.74958	8.99925	13.4145	13.9256	14.8093	14.7078	11.3114	13.8816	12.6735	11.7273	15.7128	16.5098	12.5181	15.9263	17.3675	14.8242	17.1271	27.6183	27.1988	29.6023
AKAP14	0	0	0	0	3.25746	2.76745	0	1.84301	4.87007	0	3.38514	0	0	4.12387	2.6704	2.69038	0	1.72162	1.68854	0	0
AKAP17A	0	0	0	0	0	0	0	0	0	0	0	0	0	0	0	0	0	0	0	0	0
AKAP2	16.489	10.5655	8.20544	24.4257	24.5353	23.762	21.137	25.8231	22.5509	31.8927	29.8584	25.8005	23.7908	26.9526	26.2686	23.6636	32.9753	27.1648	32.4984	37.6264	36.7381
AKAP3	0.194733	1.09176	0.264058	0.104769	2.0345	1.15152	0.367405	1.51227	0.512099	2.37326	2.21266	4.19357	1.85856	1.55754	0.461512	0	0.388059	1.70618	0.806959	1.13447	1.53863
AKAP4	0	0	0	0.335046	0	0	0	0	0	0	0	0	0	0.332049	0	0	0	0.330803	0	0	0
AKAP5	0.613047	1.83902	0.354153	1.03311	0.672941	0.286	0.110207	0.935733	4.61533	0.575891	2.2335	0.934483	1.27959	0.884487	1.23232	1.61375	2.32387	0.9695	0.120316	0.127149	0.391788
AKAP6	7.41092	6.47219	4.14854	6.05581	5.19266	5.18399	5.34437	5.38668	5.5339	6.99626	10.9201	5.49996	5.88711	5.05569	5.50046	3.58236	5.27284	7.04165	5.6755	5.13904	7.05814
AKAP7	11.0456	4.92631	1.6345	2.05331	2.0984	1.58395	0.304624	2.92417	0.636513	3.46812	4.38089	0	2.95343	0.749735	1.1909	2.35703	2.80165	1.76031	0	1.46275	1.13402
AKAP8	5.26052	6.91001	6.00853	6.27357	6.05324	6.90101	5.99718	6.62371	5.19061	7.0878	7.47583	6.66976	4.8365	4.1162	5.24393	5.37212	8.95086	5.61874	3.51423	6.81752	5.18197
AKAP8L	9.16035	11.8486	17.9474	12.8199	19.3921	17.3925	18.176	7.91559	13.6777	10.5012	10.0012	13.8066	10.5173	9.1831	8.21535	8.70189	7.42436	14.2256	11.918	19.0215	18.89
AKAP9	25.4447	17.9589	9.14485	6.81139	5.90295	6.71974	5.72469	9.01319	9.14447	14.0514	18.5366	7.38063	9.24615	6.18017	9.20296	7.89415	10.4302	7.83181	8.70472	9.72978	9.42163
AKD1	20.5132	5.82496	3.56517	2.41277	1.9489	4.64696	3.26849	6.38538	7.92616	4.40937	5.52952	2.79262	1.5935	3.04491	3.04856	5.23219	0.773124	0.366684	1.8649	2.20429	2.0967
AKIP1	3.18163	5.57289	10.981	9.83133	14.8401	4.79735	9.9892	10.8187	6.63459	7.57359	7.01157	9.95981	12.9825	9.97189	10.3982	18.9803	8.44329	16.4324	11.7303	23.2272	21.9273
AKIRIN1	52.6039	56.5064	36.163	31.4841	29.761	28.5266	29.5127	36.1679	56.1948	49.271	48.1712	31.5162	34.3796	40.0145	39.223	34.1153	46.8159	33.7994	44.1694	44.966	42.7567
AKIRIN2	72.0724	62.5581	48.3348	58.7282	47.5534	52.4863	49.6745	48.6034	39.1485	64.0093	76.6912	47.3841	55.1753	49.5633	47.0112	49.2968	35.9604	36.8137	46.7916	41.8156	43.6306
AKIRIN2-AS1	0.379193	1.06983	0	0.830775	0.421158	1.54337	3.80643	0	1.97374	5.11136	0.682228	3.81196	2.77093	1.64478	1.9032	0	1.52198	0	5.93187	0.561641	1.79964
AKNA	0.536422	0.911743	1.5485	0.821523	0.841026	0.850345	1.01259	1.04214	0.646286	1.27865	0.453777	1.54309	1.18437	1.14017	1.70547	1.31719	1.47402	1.27154	0.946973	1.77953	1.19874
AKNAD1	0	0	0	0	0	0	0	0	0	0	0	0	0	0.410967	0.228293	0	0	0	0	0	0
AKR1A1	36.5821	35.2709	71.0384	65.5931	61.5642	59.4265	45.8797	55.3963	47.012	43.5721	33.0071	59.7451	56.1644	62.951	53.8765	73.855	62.6601	58.3084	91.8537	62.0295	62.7361
AKR1B1	25.0486	26.89	43.2401	104.256	116.982	103.544	115.585	82.5514	99.4049	104.601	77.0423	133.733	145.227	122.359	145.682	147.9	135.668	96.0261	40.8034	53.1428	46.8052
AKR1B10	0.195728	0	0.5367	0.21192	0.431987	0	0	0	0.205139	0	0	0	0	0	0	0	0	0	0	0.286736	0
AKR1B15	0	0	0	0	0	0	0	0	0	0	0	0	0	0	0	0	0	0	0	0	0
AKR1C1	0	0	0	0	0.255614	0	0	0	0	0	0	0	0	0	0	0	0	0	0	0	0
AKR1C2	0	0	0	0	0	0	0	0	0.221656	0.216724	0	0	1.325	0	0	0	0	0	0	0	0
AKR1C3	1.86131	1.12239	1.46986	0	2.94155	0	0	0.515259	0.833895	0.273407	0.240201	0.655013	0.951352	0	0	0	0	0	1.49483	0	0.618264
AKR1C4	0	0	0.759049	0	0	0	0	0	0	0	0	0	0	0	0	0	0	0	0	0	0
AKR1CL1	0	0	0	0	0	0	0	0	0	0	0	0	0	0	0	0	0	0	0	0	0.323453
AKR1D1	0	0	0	0.123718	0	0.151225	0	0.111469	0	0	0	0	0	0	0	0	0.610908	0	0	0	0
AKR1E2	0	0.544473	0	0	0	0.514881	0.487133	0	0	0	0.526617	0	0.342176	1.455	0	0	0	2.50284	0	0	0.444919
AKR7A2	26.285	46.1965	49.124	26.7468	33.1956	23.8027	22.998	32.7552	14.7371	22.872	13.5839	22.9992	19.6201	24.9793	22.2961	12.638	24.09	28.9568	25.3157	13.4398	22.2497
AKR7A2P1	0.242527	0	0	0	0.536154	0.647886	0	0.940178	0	0	0	0	0	0	0	0	0	0	0	0	0
AKR7A3	1.56969	0.736123	1.44547	0	0	0	0	0	0	0	0	0	0	0	0.64079	0	0	0	0	0	0.607835
AKR7L	0.340786	0	0.949988	0	0	0	0	0	0	0	0.613995	0	0	0	0	0	0	0.561554	0	0	0
AKT1	22.6032	21.6762	35.9639	42.1622	49.9507	46.4244	39.7366	37.5615	32.8619	35.2415	29.4538	35.5311	35.9536	35.0409	51.1375	55.4095	41.2395	43.9359	56.0189	65.2362	63.8957
AKT1S1	8.85736	8.04698	14.2401	18.9638	13.9128	12.4222	10.4753	10.2751	10.0195	11.3499	9.59381	17.2488	7.91668	16.9204	10.8652	14.2371	8.547	10.8705	12.0773	14.2239	14.2963
AKT2	2.60865	4.26154	4.54725	3.03268	5.07267	2.84298	2.32503	4.43369	1.43147	3.52143	1.48442	2.19462	1.77825	3.41089	1.5326	1.53713	2.95706	2.75424	2.4665	4.65817	1.94852
AKT3	30.7282	28.7314	18.1138	23.3366	25.7774	25.756	27.9755	33.927	42.4328	49.2447	44.4661	32.0468	30.5159	30.9523	27.0037	33.4588	32.8558	30.4195	48.3525	44.0216	50.3478
AKTIP	26.674	23.7256	11.6112	26.2531	22.259	19.7824	24.5493	27.6161	36.6817	30.6709	28.329	21.2001	26.434	25.427	24.3059	26.0866	23.7701	27.9704	18.3073	10.4378	15.9404
ALAD	10.7722	9.29027	12.4774	12.3796	13.1606	12.4543	11.2338	8.75936	10.5586	8.87972	4.43656	13.4264	8.45981	8.83413	11.1168	8.75109	11.374	8.06101	5.33857	5.76427	4.15315
ALAS1	20.5314	24.8472	23.5713	40.5609	40.3286	41.1164	26.292	34.3922	24.9035	26.987	25.1457	43.6004	37.2114	32.4511	40.6889	49.3586	30.2826	44.1296	31.6212	46.6518	41.196
ALAS2	0	0	0	0	0	0	0	0	0	0	0	0	0	0	0	0	0	0	0	0	0
ALB	0	0	0.3646	0	0	0.176663	0	0	0	0	0	0	0	0	0	0	0	0	0	0.390857	0
ALCAM	36.9511	12.4704	8.67133	37.7175	36.593	33.2163	48.0163	38.5907	68.1453	65.0376	69.8609	35.2904	42.4	54.2117	41.6181	32.4986	35.8592	36.2939	44.0147	46.3054	39.8143
ALDH16A1	4.81944	3.04617	4.35539	5.80699	5.93748	6.20806	7.77675	4.70516	4.47362	2.78265	4.12363	5.01952	1.90434	3.61709	3.31032	6.52924	9.03843	5.40306	8.68034	3.49079	7.94008
ALDH18A1	21.2191	13.2142	14.1623	18.1963	18.4253	24.6383	18.7826	24.0418	27.7367	22.2129	32.6325	25.5389	27.8431	21.1247	30.6524	27.1066	32.0945	25.617	16.8424	18.7487	18.3965
ALDH1A1	33.1189	33.5083	15.8209	13.2179	12.5242	9.66563	17.3264	7.85078	12.3528	16.5962	13.5442	6.07934	13.4502	15.3942	5.12227	6.7328	8.40283	6.87387	3.15228	6.27038	3.72844
ALDH1A2	0.182671	0	0	0	0	0	0	0	0.192196	0	0	0.187287	0.158314	0	0	0	0	1.16306	0	0	0
ALDH1A3	165.058	138.998	66.8154	8.60366	12.4622	11.3749	11.5354	11.8167	14.7395	15.4776	16.0731	7.3628	6.92641	12.969	5.91069	4.11249	5.4248	6.62726	12.3035	14.6788	10.3255
ALDH1B1	18.4671	13.7592	17.1332	67.6653	76.4261	81.7399	66.9946	88.1236	104.08	84.1011	84.4638	102.326	95.2914	116.816	113.558	118.238	118.278	118.29	23.8972	20.8089	18.4304
ALDH1L1	0.844987	0.131584	0.254524	0	0	0.123327	0	0	0.197546	0	0	0	0	0	0	0	0	0	0	0	0
ALDH1L2	6.73911	2.27323	2.03499	3.41913	1.24349	1.82421	1.66355	1.89703	2.57137	2.46638	4.54788	1.43146	1.0953	2.87119	0.442234	1.28986	0.300544	2.56633	2.69652	2.52149	3.0383
ALDH2	49.0641	37.8175	40.4988	29.0745	40.7677	32.6363	26.4769	29.9616	27.4193	32.3012	24.8292	35.4342	28.3386	41.4192	35.1719	50.9588	29.8472	26.8841	65.5455	58.2645	57.5112
ALDH3A1	0	1.95104	0	0	0	0	0	0	0	0	0	0	0.915878	0	0	0	0	0.279339	0	0	0
ALDH3A2	52.1727	59.2262	36.7513	19.7015	17.904	25.9395	19.5897	19.8454	22.2218	15.5165	18.437	21.1512	16.2008	15.6331	15.8609	11.3135	11.88	10.5368	8.59897	8.44863	8.22973
ALDH3B1	13.0894	19.4453	26.7886	6.36996	6.47763	6.76396	3.72121	2.02013	3.36462	3.78595	2.78685	4.02337	5.28901	4.3255	2.98935	5.70802	0.291121	5.06908	3.91746	2.75287	3.0842
ALDH3B2	0	0	0	0	0	0	0	0	0	0	0	0	0	0	0	0	0	0.191014	0	0	0
ALDH4A1	6.58918	10.066	13.6064	6.40738	10.4204	7.34614	7.72072	7.71128	7.02795	9.71558	4.7601	7.76582	4.22373	8.756	9.20451	7.68653	8.98758	10.2136	4.48524	6.41292	5.29142
ALDH5A1	10.8247	8.39983	5.12108	1.43712	1.22542	2.1165	1.25386	0.379263	1.05804	0.282413	0.406327	0.264977	0.288225	0.712245	0.524649	2.19595	0.444216	1.06051	0	0	0.249947
ALDH6A1	21.4185	40.7108	24.4704	6.11197	13.8488	11.1273	8.86116	10.1899	9.72412	8.58627	20.1925	5.99317	11.8357	9.30632	6.60303	15.7657	6.0643	7.96912	13.6087	12.7099	8.16824
ALDH7A1	11.9662	22.7766	17.2536	11.0361	12.3855	10.1839	5.33549	9.42108	11.4452	6.77594	12.4268	12.8406	10.0102	6.86804	9.8935	11.4336	18.0405	6.44297	11.9079	10.8884	9.37805
ALDH8A1	0.124605	0.349846	0.678551	0	0.683505	0.164234	0	0.484425	0	0	0.226476	0	0.217275	0	0	0	0	0	0	0	0
ALDH9A1	198.075	151.842	106.985	75.9396	79.1414	84.3557	74.5332	95.7104	83.099	122.032	154.885	86.4944	87.6679	100.342	90.2631	89.0056	90.8277	83.4558	54.4796	55.6501	50.2624
ALDOA	943.099	961.954	1616.11	1534.55	1488.18	1341.9	1166.4	1070.75	880.172	1045.07	824.347	1298.48	1151.97	1214.87	1173.88	1396.89	1076	1196.76	1622.75	1552.48	1686.42
ALDOB	0	0	0	0.398316	0.271203	0	0	0	0	0	0	0	0.214759	0.526301	0	0	0	0	0	0	0
ALDOC	45.7759	51.5936	101.675	74.8193	82.5081	66.7716	62.2676	53.1592	55.6918	42.1781	29.524	42.1205	51.8342	45.6462	64.5554	46.4911	41.6382	56.5196	53.0539	41.3772	48.8219
ALG1	2.35583	5.25967	4.57999	6.01149	4.28751	4.8243	1.38928	4.86095	3.10035	3.73197	3.34899	3.3335	3.56202	3.29288	2.25762	4.80749	3.90989	3.03936	4.05785	0.856579	1.65517
ALG10	2.06342	2.49754	0.254262	1.10989	0.103135	0.739199	1.76963	0.910506	0.493363	1.33322	1.70537	0.448572	0.650613	1.30003	0.888508	0	0.872149	0.896036	1.03607	3.68748	1.05801
ALG10B	2.65082	2.8505	0.826017	1.31534	0.887764	0.946011	1.82613	2.0331	3.14872	1.438	4.62824	0.527896	1.05226	0.800182	2.34849	1.47159	0.666107	2.11357	2.25807	1.37609	2.17857
ALG11	10.4983	8.88114	4.03989	7.76026	6.91423	4.86057	6.37767	8.19467	6.95934	8.26042	7.28645	4.37956	8.17788	6.10824	7.37954	4.26448	20.8403	7.9155	3.20307	8.57827	5.38675
ALG12	13.7407	16.4429	29.8389	22.422	14.0163	25.094	22.3516	20.1849	9.27242	16.5502	12.706	20.6119	12.3131	13.4664	9.91529	22.4845	17.9326	15.7255	3.66744	10.2992	7.14998
ALG13	18.794	15.7235	12.0142	11.4914	13.7774	10.6739	22.5686	17.5143	11.7039	17.5229	20.9096	14.9844	14.1325	15.1238	12.8351	17.4105	5.68151	13.059	13.9995	15.6261	16.0907
ALG14	11.4087	10.2676	11.4532	5.53245	7.02418	8.96474	0.795723	6.7512	4.6293	10.1396	2.57165	4.72616	4.57819	3.76617	7.85074	0	1.27	3.64316	2.2388	3.27344	6.69248
ALG1L	0.442433	0	1.24788	3.40645	2.08549	0.604659	1.66457	0.427818	1.83807	0	0.397053	0	0.685668	0.481591	0	0	0.592879	0	0	0	0
ALG1L2	0	0	0	0	0	0	0.88493	0.341242	0	0.364826	0	0	0.640851	0.381688	0	0	0	1.16379	0.99993	0	0.832551
ALG2	34.8577	31.6502	22.3773	20.3907	15.2667	16.4642	22.7084	27.6555	25.9508	20.6336	31.393	20.8702	19.0069	25.3865	18.3285	13.5536	19.0664	21.4674	18.6098	15.6625	19.6513
ALG3	26.9556	25.2379	71.8186	56.2928	47.0051	49.1738	42.2709	50.5513	37.6717	45.0394	29.3103	48.8535	46.8448	29.7177	51.071	50.8614	34.6658	54.8423	27.184	35.5248	35.3953
ALG5	29.2653	13.5899	36.0851	35.6296	28.2117	29.3006	25.5349	28.8743	19.0126	40.5898	30.1793	27.8063	23.5461	27.2117	29.6347	14.846	25.4339	14.6554	26.7986	22.9123	29.3547
ALG6	15.9408	9.22634	5.86683	2.51528	3.14296	2.27417	4.14125	9.16797	10.6666	8.79179	7.8783	6.82837	3.15108	6.00164	3.07333	3.42025	3.10676	3.44523	1.19539	1.76538	0.976077
ALG8	51.1265	36.0826	22.2954	35.6887	36.4856	38.5294	47.5219	42.5063	44.5325	43.8423	43.5373	48.2854	44.8107	53.8797	34.769	32.4396	46.0626	24.9718	18.9672	12.9118	21.1319
ALG9	7.49906	6.67527	7.6208	10.1831	8.36451	9.09673	9.43483	9.04853	9.61494	7.27039	9.40637	9.66861	12.3494	8.91917	11.0843	4.55685	11.3507	6.95038	9.8009	7.11967	8.33159
ALK	0.0453883	0	0.244768	0.389438	0.398604	0.296498	0.456921	0.220429	0.143508	0.137768	0	0.43061	0	0.0482566	0	0	0.060221	0.358973	0.748381	0.0659026	0
ALKBH1	12.8828	5.64498	5.00099	4.58456	4.55675	4.54346	7.81148	3.12581	8.34315	5.26364	2.82121	7.17748	3.60416	3.31545	3.82982	3.2732	3.51622	1.8368	3.97927	4.19255	7.2929
ALKBH2	6.96794	2.12936	9.09461	7.80714	5.1357	3.75828	9.25651	14.4992	8.03829	10.7873	7.40961	8.21521	15.343	5.88379	9.36524	8.61309	6.92632	13.754	5.37565	15.1748	8.94264
ALKBH3	6.98427	12.3352	12.0432	6.05111	13.4347	12.9971	8.7772	8.90043	14.2198	12.6594	6.86683	8.26069	10.5807	12.6316	11.1012	11.4545	2.65783	7.09256	6.12788	8.77207	9.17151
ALKBH4	3.56531	6.80321	5.05344	3.23175	5.02676	2.07189	1.97241	2.49063	1.94692	2.03443	2.07068	1.71943	1.74638	2.59239	1.70516	5.83894	3.60386	2.97177	2.96856	1.87438	3.89378
ALKBH5	13.1679	11.5468	21.3972	23.8402	27.9231	23.1882	16.5645	19.3003	19.222	18.1886	11.8207	21.5019	17.9458	21.9089	18.2771	22.8446	17.8269	17.5636	19.6896	20.277	16.4581
ALKBH6	6.63976	2.58846	6.81613	9.92025	8.55821	5.19002	2.62802	5.06709	4.97	4.5634	4.62515	0	3.16972	3.02197	6.09191	3.09529	2.94586	6.9093	9.89444	3.80307	13.2825
ALKBH7	8.91864	16.2701	69.757	21.2006	20.2482	21.2459	16.352	23.3611	14.376	15.0911	12.8588	14.189	16.3116	19.1843	19.4019	23.863	20.8898	14.492	17.233	22.3069	17.856
ALKBH8	1.20864	4.97953	1.92251	2.36764	2.03104	1.86306	1.25224	1.10458	3.66811	1.29722	2.19947	2.37106	1.4736	3.10385	0.83814	3.15275	2.54856	1.12853	0.68561	3.20501	2.5564
ALLC	0	0	0	0	0	0	0	0	0	0	0	0	0	0	0	0	0	0	0	0	0
ALMS1	4.57099	5.36514	4.07818	3.85118	5.08499	4.37549	4.33531	3.57807	8.9808	6.49859	6.81297	4.60593	6.08328	3.97909	6.1715	3.34572	9.30723	6.96804	6.29533	5.43407	5.55149
ALMS1P	0	0	0	0	0.431679	0.259865	0	0.189655	0	0	0	0	0.345441	0	0	0	0	0.315816	0	0	0
ALOX12	0.127048	0	0	0.136963	0	0.167505	0	0	0.133495	0	0	0	0	0	0	0	0.675642	0	0	0.741456	0
ALOX12B	0	0.167082	0.323915	0	0	0.313899	0	0.115632	0.25046	0	0	0.572306	0	0	0	0	0	0	0	0	0
ALOX12P2	0	0	0	0	0	0	0	0	0.153958	0	0	0	0	0	0	0	0	0	0	0	0
ALOX15	0	0	0	0	0	0	0	0.107217	0	0	0	0	0	0	0	0	0	0.176289	0	0	0
ALOX15B	0	0	0	0	0	0	0	0	0	0	0	0	0	0	0	0	0	0	0	0.17433	0
ALOX5	2.21408	0.490208	3.48379	6.15152	7.18146	6.75213	5.42232	6.67266	6.98202	5.21463	3.38725	6.71384	3.65233	4.10564	8.03946	4.90275	6.9699	10.0506	2.09663	0.679651	1.58364
ALOX5AP	0	0	0	5.04142	2.55541	2.60213	10.1026	10.0167	5.98613	6.36283	2.06911	2.89291	6.30888	8.3174	6.74116	4.87543	6.15625	1.90684	12.0009	6.81634	1.82102
ALOXE3	0.0905421	0.253795	0.736185	0.29219	0.099551	0	0	0.0879025	0	0.36769	0	0	0	0	0	0	0	1.58539	2.62505	0.52734	0.816745
ALPI	0	0	0.317251	0	0	0	0	0	0	0	0	0	0	0.124625	0	1.5889	0	0	0	0	0
ALPK1	6.33373	5.21675	3.30357	2.74136	2.51305	3.37627	1.94213	3.87694	5.10815	2.74794	2.85917	4.67693	3.17534	2.03807	4.25166	6.74078	3.88472	3.20257	3.07396	1.31431	2.26555
ALPK2	0.271377	0.379859	0.522284	1.82874	1.02116	0.708585	3.65905	3.12566	4.37298	5.09673	5.15633	4.50056	9.85391	2.43092	5.72223	8.33001	5.24575	6.80074	7.82525	6.63966	7.79775
ALPK3	0.0771337	0.107936	0.0691764	0.0275417	0.112822	0.100555	0	0.049958	0	0.0259768	0	0.121561	0.132166	0.0273046	0.120171	0	0	0.121684	0.141031	0.111866	0
ALPL	0.259207	1.2726	1.41108	0	0.142678	0.170913	0	0.125751	0	0.39582	0	0.623635	1.39538	0.138463	0.309088	0.642376	0.344635	0	1.02135	1.25502	0.294196
ALPP	0	0	0	0	0.113213	0.135333	0.258905	0.199811	0	0	0	0	0	0	0	0	0	0	0	0	0
ALPPL2	0	0.335326	0	0	0	0	0	0	0	0	0	0	0	0	0	0	0	0	0	0	0
ALS2	27.2089	16.9501	9.45166	12.6872	12.9982	16.8742	13.2153	14.533	16.1811	13.1372	17.7434	13.3135	12.6412	15.5404	13.7021	8.81592	14.3521	12.6318	8.95303	8.40184	9.70325
ALS2CL	0.442562	0.369663	0.238219	0.567328	0.870049	0.987542	1.10461	0.855642	1.01781	1.16057	1.35931	1.67861	0.304666	0.30887	0.825089	0.269416	0.700225	0	1.33963	5.56776	0.736409
ALS2CR11	0	0.488922	0.269694	0.375792	0.164641	0	0.875415	0	0	0.533462	0	0	0	0	0.418968	0	0	0.571577	0	0	0
ALS2CR12	0	0	0.428439	0	0	0	0.197302	0.879216	0	0.320195	0	0.758827	0.55057	0	1.50571	0	0	0.504166	0	0	0.716107
ALS2CR8	6.47612	5.42536	1.7929	1.48502	1.16043	1.95465	1.81076	2.31391	1.28289	2.01751	1.91489	1.052	2.00206	1.41317	1.17088	0.408429	4.11355	1.40272	1.06581	1.04538	1.24051
ALX1	0	0	0	0	0	0	0	0	0	0	0	0	0	0	0	0.31241	0	0	0	0	0
ALX3	0.42722	0	1.17383	2.77852	0.235874	0.853158	1.07365	0.414174	0.671197	0.437592	1.35336	0	0.378502	2.52306	0	0	0.284609	0.691554	2.68737	0.313266	0.984203
ALX4	0	0	0.141013	0.112142	0	0.136652	0	0	0	0	0	0.124088	0.179921	0	0.122756	0.321244	0	0.082737	0	0	0
AMACR	6.36495	19.3259	7.2194	5.3422	6.29355	4.69029	5.65659	6.13318	4.82409	5.16044	11.9386	2.50177	4.22712	8.12395	5.21721	2.26689	6.55655	3.74358	7.57691	7.88792	4.97026
AMBN	0	0	0	0	0	0	0	0	0	0	0	0	0	0	0	0	0	0	0	0	0
AMBP	0	0	0	0	0	0	0	0	0	0	0	0	0	0	0	0	0	0	0	0	0
AMBRA1	5.13393	7.10931	10.4727	9.5511	12.4039	7.31313	7.82345	6.92494	7.87232	7.62485	6.69907	8.40492	6.58496	4.06623	8.98635	7.71839	11.3561	6.41655	5.88545	7.21081	7.28943
AMD1	44.6914	40.4011	17.5569	19.1038	14.885	18.5811	22.9615	24.1808	29.7535	21.283	41.6331	13.1331	21.0978	25.0882	16.9402	23.1477	23.3365	22.2574	34.0706	32.773	21.3296
AMDHD1	5.94364	0.992749	0	0	0.155872	0	0	0	0	0.144187	0	0.341175	0	0	0	0	0	0	0	0	0
AMDHD2	3.15628	6.37386	13.2321	2.7769	5.4426	5.24289	3.22287	1.72151	0.20674	2.62359	1.42923	1.92068	2.78808	0.423228	4.76921	6.39876	4.20364	1.9116	0.825859	3.75723	3.62518
AMELX	0	0	0	0	0	0	0	0	0	0	0	0	0	0	0	0	0	0	0	0	0
AMELY	0	0	0	0	0	0	0	0	0	0	0	0	0	0	0	0	0	0	0	0	0
AMFR	42.7497	56.0393	74.082	53.611	52.0596	59.0472	40.5376	47.7166	41.9279	46.4859	41.9764	63.5606	45.8096	48.3066	53.3634	49.9157	42.0402	50.9617	56.719	58.9035	60.3287
AMH	0.451897	0	0.821911	0.650517	0.497899	1.39387	0	0.292272	0	0	0.819929	0.363724	0	0	0	0	0	0	1.46443	0.220081	0
AMHR2	0.396512	0	0	0	0.437603	0.790468	0	0	0	0.202836	0	0	0	0.638069	0	0	0	0	0	0	0
AMICA1	0.155812	0.21868	0	0	0	0	0	0	0.654206	0	0	0	0	0	0	0	0	0	0	0	0
AMIGO1	2.05299	2.70969	7.22412	1.56164	0.797515	1.59108	1.51868	1.75799	0.380765	1.22858	1.75488	0.290116	1.26263	2.06344	1.72521	0	3.05009	1.92997	0.167211	0	0
AMIGO2	14.7192	4.98244	2.86579	7.44342	8.76954	4.54446	11.0397	14.6507	11.5451	20.9948	28.0361	14.0204	16.3534	20.8281	14.3273	25.1402	29.6909	17.9178	48.5368	42.5344	38.1146
AMIGO3	0.891399	3.33186	3.2239	1.38561	0.653583	2.21298	0.872038	0.96144	2.70863	0.905417	0.540156	1.18529	0.859614	0.950718	1.17405	0.24469	1.97381	0.631263	0.821005	2.74106	0
AMMECR1	8.65052	4.86616	4.21625	6.16807	2.95386	3.18111	5.0875	7.75896	7.22718	8.5435	9.22503	5.88723	6.72058	4.71275	6.81542	8.04192	10.1496	5.32081	19.2204	15.0942	12.3165
AMMECR1L	4.14306	6.1487	3.50765	7.32378	6.72422	6.87969	5.05715	8.52738	9.12667	8.95755	5.40332	7.64774	7.99739	6.60516	7.42203	7.30561	5.99173	7.05827	11.9291	11.2342	10.8221
AMN	0.201298	0	0	0	0	0	0	0	0	0.205998	0	0	0.35589	0	0.487059	0	0	0	0	0	0
AMN1	17.6819	5.49061	1.58024	2.34619	3.35265	3.25481	2.91545	1.8279	6.84835	4.72652	10.9155	0	1.268	3.4098	3.12038	2.87761	1.73482	3.25331	8.65032	8.46721	3.29868
AMOT	23.5865	30.7844	26.663	13.6828	20.7419	21.6629	11.3372	25.3325	28.7403	22.0261	29.2392	20.5351	12.1329	20.1111	15.0694	10.2686	21.8752	22.6794	8.1855	6.08015	7.40904
AMOTL1	26.9554	27.3841	22.6725	18.25	20.6105	21.1954	19.5821	17.427	21.0952	18.005	23.108	17.4826	17.7735	14.0017	17.7246	21.6252	25.4955	21.2041	90.4649	99.423	87.2779
AMOTL2	41.8654	44.2916	56.9842	49.3179	60.9455	55.5981	43.3424	50.9348	47.6776	43.2108	44.3422	53.0303	38.3479	48.3361	40.0273	52.9849	52.8923	44.646	27.4526	26.154	28.4945
AMPD1	0	0	0	0	0	0	0	0.120902	0	0	0	0	0	0	0	0	0	0	0	0	0
AMPD2	19.6133	29.7718	34.4823	38.6611	35.458	32.0583	33.4351	31.903	21.4737	28.3689	21.3564	26.0897	31.579	24.6585	33.3962	39.0514	24.4537	27.5019	44.3844	49.576	50.1998
AMPD3	0	0.631094	1.78289	0.714559	0.919121	0.284849	0.820428	0.703581	0	2.05679	2.17559	0.345277	2.12751	1.54314	1.88036	0.446328	2.40375	1.37747	8.5185	8.42804	10.9096
AMPH	0.708862	3.47682	1.4404	0.0952946	0.681917	0	1.33753	0.688186	0	0.629529	0.161126	0	0	1.03892	0.419231	0	0.117666	0.845903	0.855998	1.28986	1.19837
AMT	5.2314	3.22035	6.11001	2.57924	1.77495	3.09659	0.196072	2.12509	0.163702	1.6745	2.35668	2.16292	1.04605	1.11808	1.78781	0.581407	0.993118	1.76606	3.93984	0.87251	0
AMTN	1.02236	0	0	16.3855	18.5215	15.1904	25.6651	7.58783	15.2765	15.5035	19.0339	26.3696	45.7412	20.6472	22.907	20.2778	31.8852	19.6544	9.65395	10.5754	16.0616
AMY1A	0	0	0	0	0	0	0	0	0	0	0	0	0	0	0	0	0	0	0	0	0
AMY1B	0	0	0	0	0	0	0	0	0	0	0	0	0	0	0	0	0	0	0	0	0
AMY1C	0	0	0	0	0	0	0	0	0	0	0	0	0	0	0	0	0	0	0	0	0
AMY2A	0	0	0	0.206579	0	0	0	0	0	0	0	0	0	0	0	0	0	0	0	0	0
AMY2B	0.691613	2.32867	0	0.895339	0.76169	0	0.869611	0.414315	1.16225	0.281802	0.251089	1.33318	0.241792	1.18295	0.330492	1.02925	0.367903	0.443181	0.191867	0.403896	0.943457
AMZ1	0	0.274147	0.35263	0	0.215021	0	0.246267	0.316796	0	0.198327	0.118759	0	0.337733	0	0	0.562254	0	0.206967	0	0	0.439435
AMZ2	115.412	101.359	49.6186	47.7985	48.1752	37.7318	39.9613	55.3839	65.7096	55.4591	59.6671	36.746	45.5724	44.7308	44.2299	23.0482	50.5043	33.8891	28.3998	36.7699	34.9168
AMZ2P1	6.94914	8.6685	5.50817	2.82459	1.1179	1.44567	2.98494	4.36069	2.40801	6.53514	4.23886	3.03514	2.20094	3.43175	2.00346	3.34503	1.80081	1.61723	1.16909	2.22003	2.86344
ANAPC1	9.54849	7.18812	5.95057	8.01865	8.85022	8.0614	7.08464	7.0434	5.55395	5.69613	9.68104	7.47742	7.51142	5.17162	7.29004	8.74301	7.4698	7.26653	8.60193	5.68942	5.34064
ANAPC10	8.46321	18.7713	7.92061	3.53723	8.06376	3.83792	14.1564	7.01766	4.61094	17.1634	23.5445	3.05153	3.69771	2.62587	9.14784	19.5134	5.93468	9.37972	4.59654	26.3021	5.76294
ANAPC11	25.6448	35.3586	106.391	51.1538	49.912	48.2625	55.6553	42.9528	38.741	38.5463	31.6254	54.2587	71.0412	50.0413	41.6381	49.9976	50.1183	43.889	52.4593	51.789	56.3017
ANAPC13	106.144	112.875	53.0269	20.6149	27.4994	33.2894	27.4744	36.4074	46.8621	47.775	71.469	29.9591	29.9597	50.3493	16.5895	36.9931	11.4645	22.5112	11.0338	32.9609	16.9672
ANAPC16	16.063	14.5252	15.2466	9.85077	11.1299	9.56363	17.1642	13.2641	15.6739	13.7577	23.4987	9.72359	13.6228	10.8323	14.6582	16.0264	12.2539	11.0532	9.79777	9.40702	6.50106
ANAPC2	10.6469	19.8515	20.8661	10.0469	13.2839	21.2319	12.148	13.2103	10.8481	8.36815	11.6682	9.47486	8.78098	11.5969	10.6916	10.8584	10.6482	8.93264	7.13493	6.39917	8.93945
ANAPC4	24.0867	18.0526	6.6327	5.49883	5.25154	3.06772	5.02555	9.48055	10.8531	11.2842	22.7914	5.05802	5.59943	5.92342	4.74791	4.11829	6.19556	4.78313	6.60206	5.17739	2.26052
ANAPC5	46.4968	50.4755	47.7751	43.3887	42.7725	55.1652	51.5307	40.3712	34.649	49.8592	41.096	63.486	54.938	45.4027	61.5988	36.6589	40.1406	50.9315	49.3831	38.2987	48.6631
ANAPC7	24.2977	16.9951	12.9073	19.6214	19.8188	21.5053	18.5455	22.0467	18.9781	20.6274	19.1777	17.2487	19.9248	12.5176	24.3224	17.7877	13.4001	21.0759	12.9417	13.9311	19.1546
ANG	9.94944	11.2383	25.3679	4.38466	4.43048	8.19489	12.4493	2.41306	2.05891	5.18364	4.44864	6.26835	14.1112	6.4796	6.31098	5.6907	13.312	15.8157	10.0097	21.5885	16.6177
ANGEL1	3.51498	4.33278	7.41308	2.79407	8.72801	7.73644	4.51063	5.18799	2.6648	4.48912	3.13438	3.34881	5.58469	4.71563	5.30313	9.7844	9.98642	3.90516	3.7767	1.3289	3.79109
ANGEL2	6.73886	7.35963	3.50713	4.7127	3.39536	2.99407	2.80033	4.80314	5.86069	4.69701	6.02121	2.64678	4.37101	6.2505	3.92854	4.7933	6.15464	3.72444	6.38179	3.05505	4.02277
ANGPT1	0	0	0.359349	0	0	0	0	0	0	0	0	0.31648	0.114732	0	0	0	0	0.210917	0	0	0
ANGPT2	0.05599	0	0	0.06009	0	0.073237	0	0.217491	0	0.0566929	0	0	0.0964414	0.173248	0.263241	0	0	0.266061	2.3198	3.23349	2.55389
ANGPT4	0	0.22312	0.434092	0	0	0	0	0	0	0	0	0	0	0	0	0.987756	0	0.255383	0	0	0
ANGPTL1	0.0821222	0	0.222338	0	0	0	0	0.31893	0.691465	0	0	0	0	0	0.388087	0	0	0	0	0	0
ANGPTL2	18.743	19.7529	20.0759	12.0887	13.973	17.6379	7.79111	14.3209	12.2653	6.28272	7.18962	11.668	5.35853	9.11662	9.43394	6.53155	11.4713	11.7878	3.3715	3.32013	1.65117
ANGPTL3	0	0	0	0	0	0	0	0.138012	0	0	0	0	0	0	0	0	0.756745	1.36798	0	0.415446	0
ANGPTL4	7.43753	0.725096	5.26871	28.8234	21.1505	23.1776	30.9945	26.5045	16.443	23.4508	13.6821	16.0453	22.5458	30.3717	30.8724	37.0546	42.5585	38.6602	538.739	620.689	589.13
ANGPTL5	0	0	0	0	0	0	0	0	0	0	0	0.304109	0	0	0	0	0	0	0	0.553524	0
ANGPTL6	3.79843	3.24568	2.25647	3.92625	2.3667	4.15475	3.7369	1.76213	2.42599	4.88819	0.74872	2.39864	3.48096	2.29874	3.96706	4.31269	7.47234	2.921	0.459416	1.69049	4.14962
ANGPTL7	29.451	39.9934	31.8615	484.295	591.158	709.978	677.059	824.953	809.446	845.38	931.058	992.193	1025.39	1172.96	1143.95	1169.14	1138.57	1080.48	29.834	8.44059	12.8329
ANK1	0.827062	0.95831	1.53098	0.0370622	0.0800974	0	0	0.460393	0	0.0737981	0	0.0864185	0.125297	0	0.22465	0	0	0.302082	0.259823	0	0
ANK2	19.7096	24.4797	17.7375	5.64782	11.5424	10.1542	9.16886	12.3372	11.8017	11.849	8.70008	9.71413	12.2646	11.3197	9.77372	11.1553	11.997	11.5689	16.0338	11.4566	14.103
ANK3	34.525	32.4795	26.2454	10.4106	14.884	12.2378	10.8001	11.3727	13.5566	9.6035	12.478	9.82826	9.65202	9.17126	11.8026	8.22021	5.9557	10.713	3.72162	5.65711	5.24582
ANKAR	2.54398	2.19266	0.881364	0	0.0716566	0	0	0.380065	0	0.0660932	0.0593654	0.155233	0.225101	0	0.153619	0	0.25977	0.517294	1.07771	0.189647	0.146443
ANKDD1A	3.95944	3.96373	4.856	3.14401	3.83561	3.5913	5.45467	3.8437	2.47941	4.02031	4.88512	3.15636	4.08752	3.31709	3.12601	1.51313	5.38501	6.90527	2.34321	5.62836	3.19058
ANKDD1B	0	0	0	0	0.253471	0	0.288239	0	0	0	0	0	0	0	0	0	0	0	0	0	0
ANKFN1	0.246382	0	0	0	0	0	0	0	0	0	0	0	0	0	0	0	0	0	0	0.179695	0
ANKFY1	23.9244	24.2448	18.93	19.2738	18.6975	20.1944	15.3221	17.3097	19.5729	22.0353	21.7652	18.9113	16.1088	16.4448	15.7909	17.3402	16.2912	16.7656	13.0093	10.7655	9.59347
ANKH	8.25566	7.55869	6.57735	3.39182	3.0575	3.54606	2.16451	2.80692	2.10357	2.50385	2.25661	2.44308	2.47929	2.44877	2.73779	4.34831	1.41445	3.31415	5.3822	6.63849	5.22369
ANKHD1	27.5685	26.2709	27.3111	13.6717	17.5863	21.8934	21.5826	27.5832	17.0455	19.7845	27.0701	13.2727	14.9707	17.2006	13.3099	14.9666	8.97384	16.6337	11.7498	21.9645	18.8026
ANKHD1-EIF4EBP3	3.80935	8.15256	5.101	14.2895	10.7223	8.91895	2.74564	4.02097	5.61875	3.75831	1.62093	12.2255	15.1053	5.42977	12.4943	16.4963	13.8074	9.49751	8.7822	6.57871	5.35225
ANKIB1	37.0696	28.5044	20.1958	25.8549	28.2608	23.6079	21.5564	29.3225	31.5691	28.4165	46.2067	29.5365	29.1399	27.2226	22.5153	22.143	25.4622	25.3991	34.1545	31.8078	26.2916
ANKK1	0.351224	0.492502	1.27282	1.76584	2.31915	2.7753	1.61956	2.27246	1.72285	0.595361	0.31903	2.81075	1.01937	1.37498	0.83564	1.01416	0	0.561017	0	0	0
ANKLE1	0	0.255162	0.986877	0	0.500481	0.71727	0.229027	0.265138	0	0.36966	0.248318	1.08799	0.157799	0.1941	0.215487	0.112364	0.120925	1.01429	0	0.397623	0
ANKLE2	16.7931	10.0412	12.7405	29.615	27.6707	22.5789	36.9747	27.0958	28.4339	34.5525	39.6786	39.1909	42.7896	31.624	38.1746	35.6992	38.6674	33.0857	40.7254	30.7012	41.3215
ANKMY1	0.121026	0.25307	0.32909	0.0971137	1.59854	1.43515	0.456597	0.473936	0.127196	0.985037	0.887417	0	0.210909	1.034	0	3.59599	0.482652	0.580555	0.837907	0.176514	0.823021
ANKMY2	27.9555	29.2367	14.2458	4.64305	7.17842	11.9646	4.54111	8.02642	7.3464	10.3063	7.40648	6.43132	7.70715	11.1924	8.03599	10.9544	4.64464	4.279	12.0908	7.30314	6.85948
ANKRA2	15.224	14.2384	8.96682	6.21395	7.09909	7.24131	5.00117	12.6426	8.06732	10.8965	12.9469	9.58198	8.86885	13.1948	13.4325	12.4152	9.84915	8.12826	9.89156	14.8168	10.2882
ANKRD1	0.7717	0	0	7.33354	5.44236	8.57265	13.5825	5.98908	9.23446	13.0643	14.2799	13.052	21.1043	25.9281	28.8554	14.7621	13.7574	15.8589	9.6496	12.1796	5.98201
ANKRD10	19.0019	17.5969	14.6209	16.9981	16.9676	12.1222	19.0869	16.0056	24.4936	26.5022	30.9352	13.2038	21.8614	9.31591	16.7841	32.6921	23.352	18.3319	13.7325	16.3829	11.3747
ANKRD10-IT1	11.439	2.05361	8.05172	7.13651	5.11159	1.62559	3.36322	13.9164	9.93082	5.99612	10.562	2.98594	2.60162	5.75959	4.15747	6.71147	4.86779	4.74728	6.48399	7.8664	4.50918
ANKRD11	11.8316	13.9748	16.9427	16.4387	13.1806	14.0507	13.2909	13.64	11.1684	15.0771	10.0925	14.4608	16.0342	12.986	13.8017	17.7814	14.8895	15.142	22.8329	20.2806	21.4066
ANKRD12	13.3395	12.0063	4.49768	2.90363	2.90836	2.82984	5.08772	4.37058	6.59128	8.10601	10.4323	3.28238	4.73585	5.39147	4.72265	3.60022	6.12178	5.19302	6.05617	5.17483	2.83733
ANKRD13A	21.4133	21.9011	8.4178	18.6289	15.6325	14.1785	17.338	20.2884	27.6925	31.8521	33.3007	22.2506	23.6885	20.3586	27.2686	19.5374	23.5124	15.2958	11.9463	9.05231	10.4956
ANKRD13B	1.93995	2.84822	4.25665	4.17356	4.1646	3.88238	5.22897	3.49753	3.2073	2.626	3.35952	4.19622	3.04308	2.75765	2.18719	2.73683	4.90844	3.97064	1.91308	2.01756	1.87527
ANKRD13C	9.06133	8.38745	4.75342	3.83457	4.8639	3.42192	4.94087	5.32939	6.89596	7.03132	5.91337	4.06295	4.15832	7.01342	4.13732	2.97027	3.74081	3.26696	2.00693	2.19344	2.8182
ANKRD13D	3.81306	1.38695	6.15815	4.82196	7.15533	7.27317	9.41109	5.61798	4.44938	2.58996	3.20411	4.76636	3.95186	4.98289	4.05147	8.75958	3.9443	1.8106	3.33113	6.80533	11.2436
ANKRD16	3.39738	0.814149	6.61914	3.24819	4.50725	1.71722	0.710577	2.77162	0.593973	1.89438	0.615942	1.90206	1.63708	1.20618	1.33945	1.39779	0.150179	2.77779	4.78439	3.53477	2.97724
ANKRD17	37.1928	35.5761	34.8369	31.0182	36.5563	33.3452	30.2117	30.6889	25.7883	29.2576	36.043	35.8683	32.1093	31.9978	31.1092	29.0674	28.6736	33.2862	34.8028	34.2001	28.3847
ANKRD18A	4.42791	1.52365	0.630642	2.33758	3.07343	1.93528	2.44316	2.26278	3.43451	2.9937	1.69597	3.70514	4.70163	1.15848	4.21805	2.0108	5.46705	4.0728	0.856712	1.01708	1.22341
ANKRD19P	0.130104	0	0.708268	0.280568	0.143245	0.514776	0.1636	0.252499	0	0	0.118121	0.313052	0	0.695077	0.620695	0	0	0	0	0	0.590755
ANKRD2	0	0	0	0.256922	0	0	0	0.229402	0	0	0	0	1.54823	0.702989	0	0	2.03503	0.384353	0	0	0
ANKRD20A1	0	0	0.6741	0	0	0	0	0	0	0	0	0	0	0	0	0	0	0	0	0	0
ANKRD20A2	0	0	0	0	0	0.108876	0.313183	0	0	0	0	0	0	0	0	0	0.11021	0	0	0.241525	0
ANKRD20A3	0.14607	0	0.197536	0	0	0.0957136	0	0	1.461	0	0.332247	0	0	0	0.172264	0	0.581817	0.463844	0	0	0
ANKRD20A4	0	0.232135	0	0.0890535	0	0	0	0	0	0	0	0	0	0	0	0	0	0	0	0	0
ANKRD20A5P	0.9404	0.658754	0.424162	0.252671	0	0.616569	0.394345	0	0	2.78178	0.712859	0.56073	0.271063	0.0834803	0	0.676214	0	0	0	0.456033	0.352666
ANKRD20A8P	0.316796	0	0	0.0851228	0.174088	0.103863	1.98853e-07	0	0	0	0	0	0	0.0843711	0	0	0	0	0.218392	0.460899	0.178231
ANKRD20A9P	1.21044	1.22853	2.95285	0.702846	0.574503	0.412905	0.696804	0.810441	0.669922	0.670238	1.13092	0.295704	0.756365	1.40153	0.56717	0.785946	0.753329	2.05584	0.383895	0.951648	1.00083
ANKRD22	0	0.610303	0	0	0	0	0.0913516	0.070507	0	0	0	0	0.125452	0	0	0	0	0.115283	0	0	0
ANKRD23	1.72753	0.968926	0.625917	0.74438	1.52083	0.758204	1.73806	1.22953	0.726396	0.585587	0	0.829228	0.400974	0.614746	0.273909	0	0	0	0.478117	0.335827	0
ANKRD24	0.143712	1.50984	0.582961	0	0.315813	0.470778	0	0.139546	0.756566	0.364208	0.0653792	0.855961	0	0	0.50833	0	0.0954009	0.684421	0	0	0.323004
ANKRD26	6.15188	7.20569	2.59435	0.942361	1.6996	1.0931	1.94856	2.60162	1.76449	2.79386	5.64177	1.1904	2.5169	2.75807	2.35458	1.38778	0.832814	1.65413	2.47173	0.486014	1.02935
ANKRD26P1	0	0	0.125326	0.0498475	0.102038	0	0	0	0	0	0	0	0	0.049414	0	0.114211	0.0616631	0.0735228	0	0	0
ANKRD26P3	0	0	0	0	0	0	0	0.0756815	0	0	0	0	0	0.0830301	0	0	0	0	0.107455	0	0
ANKRD27	7.56574	8.60389	6.81459	9.16577	5.54064	5.67255	6.34594	5.21201	4.56291	6.22414	10.5345	6.77037	7.25162	5.91927	8.07033	12.0995	8.32626	9.33239	15.2233	12.0318	15.2417
ANKRD28	50.8433	42.2499	22.8747	25.3833	25.311	23.3299	29.0709	24.2595	26.3714	30.0624	34.3972	23.68	27.4019	21.6361	22.9862	18.5994	27.8552	22.1677	18.6754	17.0797	15.9389
ANKRD29	1.3216	6.85925	2.15889	1.99528	2.76488	1.74345	2.32656	0.641212	0.555362	7.13187	7.07877	4.77168	0.923064	0.98861	1.89229	4.42252	0.527189	2.75002	0	0.192881	0
ANKRD30A	0	0	0	0	0	0	0	0.127018	0	0	0	0	0.338542	0	0	0	0	0	0	0	0
ANKRD30B	6.78753	3.48841	2.35509	1.73829	1.70997	2.44528	4.15246	1.51181	3.41058	1.3247	10.3155	1.48116	2.46993	3.57867	1.46565	2.52902	1.23983	2.27069	0.171418	0.362024	1.25756
ANKRD30BL	8.41991	10.3325	19.6052	18.8441	23.3744	21.374	19.5914	17.1869	17.7253	8.90415	5.84471	12.5259	9.88388	9.33322	17.3218	8.91579	24.3422	23.106	16.2067	30.7238	17.4755
ANKRD30BP2	0	0	0.693467	0	0	0	0.107363	0	0	0	0	0	0.147789	0	0	0.210564	0	0	0.117749	0.496867	0.192274
ANKRD31	0	0.198096	0	0	0.207117	0.0616332	0	0.0458108	0.546761	0.190906	0	0	0	0.050151	0	0	0.187744	0.0746233	0	0	0
ANKRD32	8.52052	3.73022	1.44081	1.55325	1.58845	0.498663	1.14848	0.738675	10.8919	0.46286	3.80645	1.99514	1.5782	1.05338	2.69316	0	2.22232	0.966715	1.15343	2.21322	1.02667
ANKRD33	0	0	0	0	0	0	0	0	0	0	0	0	0	0	0	0	0	0	0	0	0
ANKRD33B	0.69377	1.22419	0.730766	0.355525	0.89357	1.33765	0.68332	0.703282	0.763407	2.22542	0.714682	1.14176	1.18968	1.28166	1.05828	0.296031	1.40022	2.09504	2.40018	2.45044	2.96179
ANKRD34A	0.56378	0.112843	0.436031	0.432856	0.0885219	0.739458	0.303955	0	0.0847728	0.163393	0	0.384328	0.139344	0	0.190246	0	0.641722	0.128008	0.444241	0.46874	0.362582
ANKRD34B	0	0	0.199076	0	0	0	0	0	0	0	0	0	0.127181	0.627047	0.173616	0	0	0.116867	0.101419	0	0
ANKRD34C	0	0	0	0	0.115681	0.344385	0	0.0511605	0.0555021	0.106649	0.335738	0	0.0906884	0.112058	0.7425	0.0647667	0	0.667242	0.144865	0	0
ANKRD35	0.173706	0.365117	0	0.0933943	0	0	0	0	0	0	0	0	0	0	0	0	0.230711	0	0	0	0
ANKRD36	1.17932	1.778	1.10073	0.875657	0.697097	0.948167	0.856164	1.10142	0.908289	0.458923	1.23933	0.968231	0.779892	0.578698	0.744844	0.334371	1.08326	0.717472	0.560915	1.25132	0.710392
ANKRD36B	0.190287	1.39864	0.641513	0.306171	0.626717	0.0621674	0.658478	0.462056	0.902399	0.529533	0.433231	0.112873	0.409133	0.505846	0.223293	0.116922	0	0.677437	0.326899	0.828983	0.638862
ANKRD36BP1	1.97117	0.461174	4.93715	0.1775	1.44858	2.17478	2.06495	3.50541	2.24071	7.2087	0.44684	2.38542	0.86544	0	1.57804	9.39538	0.655777	2.6409	2.51302	0	1.12548
ANKRD36BP2	0	0	0.488849	0	0	0	0	0	0	0	0	0	0	0	0	0	0	0.287742	0	0	0
ANKRD37	2.58334	6.24583	7.22481	3.2321	4.91693	4.00088	0.92623	5.71443	3.07465	1.5295	1.32845	3.70327	2.01877	5.59932	3.69672	1.40576	0	7.32677	6.8156	6.0091	3.49654
ANKRD39	6.18611	8.72808	18.4192	7.62731	4.29533	6.825	8.24683	4.11504	6.84051	2.00559	3.47711	0	4.95116	1.25834	3.88711	3.44265	0	8.97757	1.10054	7.44791	2.75614
ANKRD40	6.37337	7.5688	9.36447	6.54815	7.23059	4.53744	7.23399	6.92878	6.71113	9.19789	11.0946	8.24866	7.77508	11.4323	12.0825	7.33733	5.79408	8.79486	8.77847	9.1663	8.2486
ANKRD42	2.55504	1.95421	2.20939	3.37812	1.66149	1.37641	1.60662	2.9306	0.488323	2.71657	0.843972	0.836348	1.41547	0.86794	4.42028	0.287414	1.23491	0.927432	2.25022	1.18536	2.63033
ANKRD43	1.60278	2.24582	0.913779	0	0.370918	0.11069	0	0.409501	0	0	0	0.402803	0.146047	0.179786	0	0	0	0.268288	0	0	0.190008
ANKRD44	0.189965	0.391634	0.628751	2.70044	5.2207	2.49777	4.7306	3.66806	6.19105	6.41596	10.5727	2.4333	4.49017	4.95732	6.44279	8.13512	3.58796	3.9093	2.56281	2.70802	3.02577
ANKRD45	2.77608	0.93413	0.603218	0.478353	0.977425	1.31527	0.418964	0.754438	4.08615	2.37065	4.33816	0.532642	0.772652	0.711098	0.791644	0	0.590292	2.8356	0.153599	0.647436	0.753816
ANKRD46	22.7733	10.4431	10.1113	7.2181	10.3021	8.39888	6.02291	8.77987	17.5688	10.5986	15.7623	11.9862	10.5429	8.17548	8.59036	13.8128	11.0299	10.3538	6.76802	11.3204	6.49653
ANKRD49	8.99006	7.66139	2.19232	3.46862	3.89269	3.61171	12.1089	7.47492	2.35864	4.42247	7.57051	5.04789	4.50791	6.70179	3.8527	6.9838	7.69003	3.86947	2.67824	8.21414	2.56485
ANKRD5	4.09297	2.59654	3.34346	0.580898	1.52765	2.02506	0.874317	1.34965	0.487723	0.939749	1.68602	1.10482	1.73584	0.822554	1.45839	0.761429	0.307577	1.10416	0.212847	0	0.694833
ANKRD50	10.8288	13.7316	7.07342	13.1938	12.6361	13.2679	8.52771	11.36	14.6616	15.3825	18.9757	12.0554	14.6725	10.1624	14.0131	6.28964	15.0241	12.5489	21.9649	18.57	15.479
ANKRD52	2.7363	2.32511	4.3855	3.8051	5.61175	4.67486	3.23867	3.6708	4.4996	3.06229	3.23537	2.85253	3.52066	4.22213	5.33591	5.55601	4.14783	4.62936	4.47011	5.10433	4.8725
ANKRD53	0	0	0.41668	0	0	0.201898	0.383967	0.592619	1.28251	0	0	0	0.267602	0	0	0	0	0.490242	0	0	0.348041
ANKRD54	7.06841	8.90575	14.194	12.0189	7.96542	11.2714	13.4496	6.71795	7.28921	9.99651	7.48065	5.92947	8.35155	5.24492	8.64852	15.5732	2.88476	4.63703	9.81052	4.6464	7.57006
ANKRD55	0	0	0	0	0	0	0.449898	0	0	0.121304	0	0	0.207744	0	0	0	0.317025	0.381077	0	0	0
ANKRD56	0.201783	2.12134	1.91608	0.651515	0.110969	0.663153	0	0.489675	0.212228	0.409968	0.458494	0.241555	1.05112	0	0	0	0	0	0	0	0
ANKRD57	10.6836	5.62165	3.50318	3.64658	2.30626	1.21244	4.97279	5.09762	9.82196	4.94196	3.54124	3.8188	6.49585	5.78343	3.34275	3.87592	4.9182	5.38455	17.0839	21.8999	16.9042
ANKRD58	0.589695	0	0	0	0	0	0	0	0.618028	0	0	0	0.69445	0	0	0	0	0	0	0	0
ANKRD6	9.78486	6.12891	4.32177	4.75417	5.16413	5.59245	3.5291	7.1094	5.33673	5.95738	4.74455	5.32806	2.80157	7.34655	4.38819	4.46979	3.53985	3.9738	1.43096	1.21855	1.70925
ANKRD60	0	0	0	0.743375	0	0	0	0	0	0	0	0	0	0	0	0	0	0	0	0	0
ANKRD62	0.0754726	0.211462	0	0.0810986	0	0.0989347	0.88028	0	0	0.0788486	0.411965	0.179919	0.13046	0.0803837	0.361649	0	0.100212	0.988189	0	0	0.174923
ANKRD62P1-PARP4P3	0	0	2.23935	0.220966	0	0.271265	0	0	0	0	0	0.497081	0	0.4378	0	0	0	0	0	0.597933	0
ANKRD63	0	0	0	0	0	0.774504	0	0	0	0	0	0	0	0	0	0	0	0	0	0	0
ANKRD64	2.4146	3.14993	1.57817	1.34269	0.274568	0.983165	1.57111	0.889223	0.788664	1.35159	0.302902	1.39126	0.86474	1.06465	1.57425	0.821497	0.995186	1.32383	0.689075	0	0.750026
ANKRD7	1.88391	1.65554	0.648634	0.255614	0	2.51433	0.29585	0	0	0	0	0	0	0	0	0	0	0	1.3197	0.691607	0
ANKRD9	5.36619	4.57635	4.72747	5.39371	5.49802	9.16263	4.81728	4.64608	4.62056	3.91972	5.03445	3.72837	2.70593	3.08282	6.94222	1.43376	1.78646	4.02071	6.14776	4.49108	3.51846
ANKS1A	5.59439	6.89198	9.29145	13.9676	14.1984	16.3711	10.7569	13.4761	11.4623	12.3614	9.946	15.4963	14.8501	14.2269	13.8572	12.6463	16.6264	11.8214	8.05533	7.86268	6.50808
ANKS1B	0.766371	1.52252	2.67368	1.39423	0.957539	1.58119	1.14439	0.733841	1.2727	0.6192	0.938801	0.732783	2.51791	1.13586	0.992996	0.0715054	0.856368	2.89967	1.89651	0.886674	1.03123
ANKS3	3.30717	4.63908	4.53732	3.85175	4.06752	4.73073	4.65757	3.85095	2.36253	2.64135	1.08084	3.83925	1.85147	0.989559	3.7883	3.11516	10.199	2.11983	1.83381	1.29782	1.80045
ANKS4B	0	0	0.550504	0	0	0.13337	0.127598	0	0.213394	0.103061	0.0922026	0	0.17617	0	0	0.125344	1.2131	0.323398	0.140189	0.295577	0.458358
ANKS6	5.0339	7.60115	7.58338	11.5589	14.9216	14.3355	10.3751	11.0886	10.5295	9.78118	8.16033	10.5191	10.5529	9.22596	10.0311	10.2209	12.4621	12.5297	7.4026	6.50116	7.61932
ANKUB1	0.120501	0.168985	0	0	0	0	0	0	1.01317	0	0	0	1.67975	0	0	0	0	0	0.333683	0.175743	0
ANKZF1	6.18978	5.17053	12.2872	15.6353	16.2322	16.1375	15.1074	12.5822	9.25108	9.43694	7.45419	14.0064	6.21579	11.0495	10.7575	14.2801	15.6598	10.8321	12.6882	16.6515	11.3195
ANLN	0.7825	1.26443	0.325136	0.646172	0.264443	0	0.227203	0.175366	0.126807	0.304832	0.164372	0	0	0	0.28323	0	0.0798924	0.954031	0.579814	0.0874741	0.270033
ANO1	0	0.340317	0	0	0	0	0.225406	0	0	0	0	0	0	0	0	0.299491	0	0	0.558258	0	0
ANO1-AS2	0	0	0.937951	0	0	0	0	0	0	0	0	0	0	0	0	0	0	0	0	0	0
ANO10	28.5585	19.2234	23.6054	24.9487	27.6352	22.8531	15.8077	29.3364	27.9829	16.7087	14.3784	19.6211	23.0803	28.902	20.1597	29.3003	41.9787	21.1965	24.8496	26.1437	31.4592
ANO2	0	0.328443	0.845901	0.083984	0.171764	2.5617	0.0983072	0.151749	0.246777	0.0792529	0	0	0.675712	0.166485	0.184501	0	0.415067	0.49664	0.107731	0	0
ANO3	0.191942	0	0.129424	0.205894	0.0526813	0	0	0.279643	0	0.0485595	0	0.113862	0	0	0	0	0	0	0	0	0
ANO4	0.280555	0.0982465	0.379281	0.301367	0.154124	0.459441	0	0.136214	0.0738534	0.213276	0.191463	0.668211	0.726751	0.746794	0	0	0	0.333955	0	0	0
ANO5	9.5922	6.80186	2.41269	1.05097	2.24565	2.28294	0.750898	1.20033	2.33612	1.76772	4.38696	0.909401	1.39173	2.58199	1.49901	0.157057	0.622017	1.81921	0.351287	0.742513	0.381271
ANO6	22.4788	11.3164	9.97454	48.4366	55.9601	51.6909	57.1548	61.164	69.6996	82.1176	96.1779	67.6521	78.2464	81.9219	67.7649	68.1594	82.6502	73.9873	95.3026	108.21	98.8702
ANO7	0.489974	0.196094	1.13552	0.225565	0.769051	0.458501	1.32094	0.271876	1.17926	0.141894	0.636917	0.833548	0.483505	0.298109	1.48498	0.431058	1.02221	0.888722	1.15701	0.610684	0.943634
ANO8	1.04359	0.584715	1.69289	1.1957	1.37589	0.546845	1.48801	1.35116	0.879108	0.77567	0.633073	0.662755	1.56176	0.222223	1.31189	0.942548	1.10837	1.32494	2.01243	0.708135	1.09416
ANO9	0	0.431543	1.11385	1.43592	1.01587	1.61911	1.16161	2.39061	1.29507	2.39795	2.51806	3.68641	1.42591	5.47348	1.94763	4.69177	5.18119	7.19794	0.141823	0.747515	0.695605
ANP32A	8.1054	6.95578	6.25011	9.90789	15.7121	9.88223	12.9314	9.50976	14.7486	7.99989	10.3279	7.84715	16.0219	13.6945	14.6906	11.8315	3.6987	14.5006	8.54291	14.2917	14.2594
ANP32A-IT1	0.891546	0.499748	0.483132	1.05471	0.588118	0.819337	0.336442	0.692428	0.0938102	0.271474	0.162133	0.852118	0.617937	0.380129	1.05476	0	0.473676	0.283732	0.492188	0.389356	0.602941
ANP32AP1	0	0	2.84024	0	1.11579	0	0	0	0	0	0	0	0	0	0	0	0	0	0	0	0
ANP32B	47.6352	38.7385	38.0628	32.1508	32.5586	26.3838	36.3565	30.4826	45.2813	37.8694	64.8085	42.6859	52.4282	43.8478	43.7889	55.5539	56.501	49.4941	54.8778	73.4445	68.6136
ANP32C	0	0	0	0	0	0	0	0	0	0	0	0	0	0	0	0	0	0.900831	0	0	0
ANP32D	0	0	0	0	0	0	0	0	0	0	0	0	0	0	0	0	0	0	0	0	0
ANP32E	52.4	22.5854	12.1972	15.2596	15.4631	11.5768	14.8539	27.0238	30.9702	31.7878	41.8257	17.99	19.0098	22.5895	23.9869	18.1475	14.0732	12.7598	25.1098	24.0258	19.4635
ANPEP	0	0	0	0.171233	0	0	0	0	0	0	0.0724556	0	0	0	0	0	0	0	1.20815	1.7384	1.4342
ANTXR1	49.9639	31.499	30.8598	55.1626	51.9693	45.1536	51.7288	51.0206	60.4347	64.7798	103.767	51.0475	59.3798	57.1714	62.5536	50.1846	59.1259	63.3537	40.5398	45.5989	37.1433
ANTXR2	3.13425	6.02024	2.12684	0.561308	0.385408	0.183333	0.647507	0.754529	0	0.53651	0.0319992	0.926043	0.482228	0.274194	0	0.491336	0.465866	0.277402	8.09942	12.5523	9.01899
ANTXRL	0	0	0.3871	0.306507	0	0	0	0	0	0	0	0	0	0	0	0	0	0	0	0	0
ANUBL1	4.7405	2.75754	3.8777	3.55923	2.45846	5.6367	1.57514	3.3852	2.63517	2.99596	4.47285	2.13729	3.56483	3.52765	2.96306	0.993404	3.80508	4.26994	3.95872	1.56249	0.806553
ANXA1	91.6933	50.2171	48.8387	228.827	119.398	85.5562	264.712	91.0847	86.6998	141.14	107.442	96.8732	225.534	98.2945	118.438	184.506	93.0999	85.981	591.468	656.216	600.59
ANXA10	0.65659	0	0	0.474633	0	0.291553	0	0	0	0	0	0	0.388181	0	0	0	0	0	0	3.53177	1.00934
ANXA11	44.1647	50.1976	61.6786	68.0492	65.8113	74.5644	56.664	56.0468	54.2619	49.7594	35.4495	64.0137	63.6005	54.9843	70.0068	69.1499	66.8475	62.1625	45.22	48.3336	43.2527
ANXA13	0	0.604117	0	0	0	0	0	0.625105	2.92648	0	0.19451	0	0	0	0	0	0	0.347957	0	0	0
ANXA2	353.475	383.323	441.739	1183.09	979.361	955.424	1115.39	835.936	802.16	814.785	699.066	1010.94	1298.13	850.479	1009.09	1120.69	824.194	839.243	1256.32	1303.31	1311.2
ANXA2P1	0	0	0.657273	0	0	0	0	0	0	0	0	0	0	0	0	0	0	0	0	0	0
ANXA2P2	12.0319	18.6479	14.8965	36.8052	26.3303	28.544	41.334	25.2243	21.0643	23.1934	20.8664	21.6983	32.8226	26.4164	20.9816	48.9481	45.1847	23.9549	37.8815	41.852	25.0308
ANXA2P3	0	0	0	0	0	0	0	0	0.248129	0	0	0	0	0	0	0	0	0	0	0.348214	0
ANXA3	78.8227	37.3577	17.433	89.7083	98.0325	83.4464	108.509	95.1216	132.72	113.528	172.296	117.653	116.007	111.815	104.272	100.935	67.2403	92.0738	25.8065	19.195	22.1174
ANXA4	28.6395	44.5362	17.3019	37.9042	41.334	47.1336	32.6391	43.6662	84.6011	80.0632	121.249	45.2338	48.3603	64.4096	46.8802	48.828	56.1022	47.7061	10.7661	12.5666	13.7992
ANXA5	625.977	378.899	389.87	955.609	836.694	814.018	944.776	841.827	1064.27	963.166	1122.05	960.965	1136.21	939.585	1016.23	1069.97	878.395	880.477	928.154	846.058	900.144
ANXA6	9.87209	15.5704	22.3427	8.9713	7.67904	9.60657	10.3484	8.0863	5.1918	4.38871	4.57852	6.65059	5.18066	8.4481	4.63612	6.48162	6.69595	5.41066	10.8028	12.3005	9.33151
ANXA7	28.1327	25.7849	26.97	42.4062	40.4849	41.4444	45.1484	39.6407	29.3961	44.5076	37.9757	36.8083	44.0113	46.7065	49.3448	32.4443	51.3291	44.1807	44.7234	54.7053	56.9206
ANXA8	0	0	0	0	0	0	0.186934	0	0	0	0	0	0	0	0	0	0	0	0	0	0
ANXA8L1	0.156086	0	0	0	0	0.206461	0	0.151418	0	0	0	0	0	0	0	0	0	0	0.216901	0.228124	0
ANXA8L2	0	0	0	0	0	0	0	0	0	0	0	0	0	0	0	0	0	0	0	0	0.340916
ANXA9	1.01086	1.18262	1.38168	0.910503	0.371488	1.11581	0	0	0.707021	0.343994	0.152743	0	0.592207	0	0	1.04788	0.224222	0	0	0.246415	0.385064
AOAH	0	0	0	0	0	0	0	0	0	0	0	0	0	0	0	0	0	0	0	0	0
AOC2	0	0	0.302348	0	0.25322	0	0	0	0	0.234	0	0.276083	0	0	0.273592	0	0	0	0.636909	0.162253	0
AOC3	0.0718558	0.201311	0	0.463168	0.315813	0	0	0.139546	0	0.218525	0.0653792	0	0	0.229546	0	0.619628	0.381603	0.11407	0	0.104496	0.161502
AOC4	0	0	0.398778	0	0	0	0	0	0	0	0	0	0	0	0	0	0	0	0	0	0
AOX1	2.61509	0.0813793	1.25533	1.43467	0.382935	0.988412	2.41295	0.677249	0.183654	0.41196	0.952239	0.828777	0.9013	0.185495	0.820006	0.786392	0.231386	0.64457	0	0.506652	0.390918
AOX2P	0	0.108832	0	0	0.0853729	0	0	0	0	0	0	0	0	0	0	0	0	0	0	0	0
AP1AR	36.9355	17.2524	1.71325	2.84336	5.80287	4.58262	7.90529	7.14481	21.7917	8.95974	27.1497	4.90977	6.2557	12.6517	7.21336	7.01407	8.21619	4.52965	21.0575	18.1724	10.5344
AP1B1	13.9094	17.3641	33.1917	34.1865	26.1757	28.9611	24.1561	29.3833	22.4578	20.7044	17.5754	26.0304	21.9081	22.8186	21.6414	31.449	28.6903	33.4143	31.8881	26.5537	30.0556
AP1B1P1	0	0	0	0	0	0	0	0	0	0	0	0	0	0.468481	0	0	0	0	0	0	0
AP1G1	35.8346	31.4558	22.1249	16.7875	25.3884	21.3036	22.2258	20.4579	32.3732	34.7273	55.0657	28.0671	19.009	26.7661	25.8515	18.9386	27.1165	22.8098	21.0694	20.0412	17.1494
AP1G2	7.89862	9.20282	13.0828	13.0289	17.8275	15.3758	10.3216	11.3512	9.92519	11.9852	8.85658	21.1274	9.9776	11.5994	8.76099	10.6476	18.5363	11.2834	12.0504	10.7602	8.3441
AP1M1	19.6597	25.8739	29.4256	42.1626	36.7768	49.8187	26.7171	34.3216	20.4529	30.0418	23.2193	39.7763	31.073	30.581	29.1172	43.0249	29.262	37.4441	41.7764	36.9388	43.593
AP1M2	1.4107	0	0.482476	1.90692	4.66713	2.80536	1.55155	2.56538	0.924743	0.900628	1.27858	2.1384	0.620716	2.64503	0.849064	1.09764	1.87784	3.69166	0	0	0
AP1S1	0.993694	0.349397	0	1.34938	1.37326	0	0	0.481485	0	0.510214	1.12279	0.610092	1.32897	0	1.82054	1.55772	0.331282	3.63675	0	1.82539	1.15167
AP1S2	57.243	36.9174	18.6289	26.5359	18.5463	14.5812	29.2883	21.9631	30.4144	51.4484	51.6096	24.0704	19.7587	24.4677	16.9556	14.5145	25.546	14.9537	35.3869	36.1048	34.0673
AP1S3	1.01231	0.810319	1.17331	2.17511	1.35067	0.284258	0.909688	2.87867	1.67489	0.952928	1.51315	0	2.12362	0.461992	1.53472	0.267237	0.96002	1.83672	1.594	2.6289	2.43796
AP2A1	24.0495	30.2454	36.9801	39.5632	38.7681	46.0562	35.384	30.4444	33.0004	37.1645	22.8758	39.5678	22.3657	22.5496	37.3693	46.542	34.9875	36.2194	50.1772	47.8635	49.3897
AP2A2	9.20358	6.91817	10.0079	16.6454	14.1069	11.6421	13.0565	12.8957	9.88617	10.4472	9.38919	14.691	14.2705	11.1093	12.9379	20.1441	12.4622	11.8448	18.7881	19.1218	14.552
AP2B1	13.4108	14.5515	11.129	19.8222	21.5657	22.2361	17.498	21.4165	15.159	18.4393	16.407	25.3893	20.0714	15.4907	23.5259	20.7106	33.4194	21.4578	29.7094	27.0039	25.8748
AP2M1	234.77	320.854	372.856	586.699	581.599	596.316	496.946	451.828	359.723	384.399	324.403	506.021	453.406	408.401	455.516	540.924	393.125	426	416.601	428.029	456.871
AP2S1	20.3907	27.3575	54.5409	52.8793	37.9078	39.4271	56.0857	32.248	23.6652	28.4889	28.9377	48.4012	41.6499	34.7663	35.5221	61.1759	48.2819	40.3544	39.6475	38.3626	49.4332
AP3B1	26.213	18.3091	15.1215	21.9211	20.5849	17.794	20.8282	21.6456	36.1613	30.4755	30.0599	29.2398	28.1012	18.0166	21.9203	20.8435	22.3664	23.4024	24.4116	27.0338	20.4029
AP3B2	0.548878	0.988694	0.848811	0.589903	0.603231	0	0	0.456797	0.330155	1.11335	0.142653	0	0	0.334112	0	0	0	0	0.324304	0	0.352869
AP3D1	37.279	38.5037	53.9692	61.5468	60.8437	62.835	50.7153	48.0996	38.0974	45.5674	39.1216	51.4372	43.0453	45.4597	48.9119	52.0729	39.5392	49.9629	47.4055	45.5456	44.5469
AP3M1	28.3682	29.4176	12.0598	13.7312	12.4058	12.1251	14.3378	16.216	10.5897	22.4476	26.8424	13.4009	12.3128	17.0532	14.7022	14.6653	13.7106	12.6533	13.1347	12.7378	13.1425
AP3M2	6.60616	7.56261	6.54227	2.77104	6.1983	5.38906	3.95251	3.36344	1.95029	5.55694	5.71566	7.11207	5.71472	2.3174	3.61563	6.65518	6.52602	5.63392	15.9973	17.4656	18.1344
AP3S1	127.365	79.8919	37.2804	40.5078	35.136	32.1137	54.6926	75.1702	79.5658	105.11	135.25	39.9563	49.0986	68.3944	60.5359	49.5903	19.6884	29.7196	40.0261	50.0163	63.8219
AP3S2	1.13438	7.53093	4.80331	0.010443	2.10607	4.01872	3.73983	7.95756	8.30103	4.52178	0.321773	8.88772	4.77611	0.365999	6.72215	0.00893007	5.22512	2.66209	5.3461	5.96245	0.00977857
AP4B1	3.1221	3.70468	4.57081	4.78762	3.03977	6.16963	3.92624	2.79689	1.8931	2.56529	4.47154	3.74973	6.69509	4.10337	4.85979	5.49986	7.18289	4.22151	6.48389	9.45682	7.89231
AP4E1	4.24745	1.12971	3.20573	2.00404	1.58515	3.71681	2.35179	2.80548	2.37281	2.66385	8.24063	2.71869	3.3577	1.30938	3.98339	3.39106	4.78983	2.14909	2.56714	1.9115	2.5646
AP4M1	5.41428	3.22436	8.06919	11.7009	11.3939	7.6025	7.63123	7.0025	11.3625	7.8698	10.4139	9.9271	10.0844	7.20199	6.69843	5.91601	7.64159	4.48407	12.5499	10.5558	13.1145
AP4S1	5.10642	7.17804	2.96921	5.99187	1.33559	2.33008	1.56621	4.2834	10.474	6.95677	8.61219	5.95519	5.05105	6.65242	0.65855	4.38619	3.94042	2.18974	4.52934	0.648007	2.49827
APAF1	2.9542	3.14546	2.22882	1.86686	2.30447	3.57911	3.13748	2.98445	3.06013	3.32913	6.06785	3.35976	2.46205	3.47115	1.76172	3.14373	3.35061	3.62782	2.82581	3.92166	4.30559
APBA1	2.84626	1.32815	7.3239	15.3074	12.1184	12.5613	12.6988	14.1584	14.5455	13.0877	10.6449	12.2695	13.2675	10.2233	11.6291	12.4486	10.4703	10.911	8.94551	8.01385	8.96993
APBA2	8.31746	12.4455	13.1156	13.2805	11.982	14.8285	11.1743	12.3094	10.2844	10.6487	8.66702	16.9556	8.94183	11.6145	17.5494	14.0388	12.4394	14.375	8.35163	8.92961	10.5429
APBA3	2.79872	0.392654	4.95711	9.81365	8.63093	8.86864	11.4367	6.38146	6.31958	7.12808	3.81005	8.09465	6.85114	5.53549	4.01345	9.71994	7.6303	10.0901	8.15375	9.39889	7.63785
APBB1	12.3624	12.5322	30.1975	24.77	20.8416	23.5902	11.2682	15.5056	10.7309	15.6705	10.0974	10.0683	12.2373	12.6694	17.5272	13.7587	19.7725	16.8397	14.5936	8.92847	13.8644
APBB1IP	0	0	0	0	0	0	0.283181	0	0	0	0	0	0.195897	0	0	0	0	0	0	0.328239	0
APBB2	4.7884	3.52159	1.64178	4.46295	4.75338	3.19416	5.94539	8.11645	12.7001	8.43495	7.24602	4.72796	5.60972	4.31108	6.97713	6.13401	7.82925	6.29442	14.4826	14.0191	12.8428
APBB3	5.39133	6.36934	12.2819	5.28428	7.34436	6.74468	6.77817	5.70328	2.53242	4.13429	4.71288	2.39336	4.46688	3.44806	2.3734	10.3849	1.8863	2.72803	0.786895	1.03526	2.90494
APC	170.847	150.716	77.6472	45.8301	79.063	85.1499	40.4377	78.1637	105.019	60.6893	93.5049	55.8007	32.1082	52.4234	47.681	20.6006	34.8574	40.8325	12.3513	13.4286	11.3661
APC2	1.02445	1.20113	1.56472	0.622915	0.78977	0.433236	0.662086	0.268986	0.321201	0.167866	0.605607	0.589273	0.237292	0.382291	0.647291	0.339578	0.146879	0.567986	0.379758	0.401599	0.308807
APCDD1	2.20663	2.76846	2.84065	0	0	0.458802	0	0	0	0	0	0.278783	0	0.371974	0	0	0	0	0	0	0
APCDD1L	1.79179	1.58604	3.06801	149.24	54.7539	59.3388	155.037	57.0344	76.6896	121.8	69.4438	78.2598	158.16	78.833	101.631	138.674	94.2073	64.1211	282.975	292.913	302.359
APCS	0	0.522601	0	0	0	0	0	0	0	0	0	0	0	0	0	0	0	0	0	0	0
APEH	28.5382	37.0005	57.6741	44.3578	35.5268	45.4465	27.2567	38.2176	29.8955	31.1852	23.1046	33.429	29.8405	33.8865	30.5718	30.241	39.4911	29.4363	39.7566	30.957	44.8835
APEX1	60.956	69.6104	87.1764	109.474	94.4629	104.807	99.899	77.5149	76.6908	83.1291	76.1814	113.328	112.439	113.017	126.017	160.695	112.518	132.149	104.193	93.4394	122.664
APEX2	4.77653	6.70352	4.62581	16.4725	11.206	13.2446	7.74844	7.6233	10.6747	12.4136	8.38596	10.7959	14.3154	10.2218	12.5563	8.03833	5.53472	11.3791	15.8412	20.0398	24.2382
APH1A	11.7685	20.072	31.39	30.6022	19.0676	23.9372	17.0208	17.8551	16.0873	19.0243	12.0522	26.5114	28.1763	13.46	18.8194	19.3822	17.5861	30.068	32.3331	37.3102	38.4704
APH1B	5.85395	6.26952	4.28166	4.2159	3.85841	2.52656	4.41837	5.95118	7.03279	4.62869	5.10423	4.75527	3.80456	2.56596	2.84739	5.86303	4.57091	2.59357	4.17308	3.61572	3.40341
API5	51.7382	36.9021	12.7326	20.0503	24.2515	20.5411	27.8169	25.0678	34.8911	33.426	55.783	24.2711	29.5484	28.0505	27.6781	26.6062	25.3878	23.7192	29.064	26.6654	26.5784
APIP	25.4653	11.5791	4.2615	5.03267	8.24961	7.57125	9.36982	7.97591	3.22777	8.72244	6.2758	12.0209	10.1073	10.5228	11.3305	1.93723	14.7531	5.02696	13.0028	16.6413	8.95752
APITD1	6.43031	8.52227	9.99354	9.13526	8.49884	10.4349	8.07794	4.94242	4.92537	4.31666	4.71087	9.75378	7.86745	5.95361	9.65884	7.20837	8.5671	6.80781	4.34183	2.60197	4.60271
APITD1-CORT	0.710057	2.21853	2.60971e-08	0.00064516	0.328614	4.50503e-06	7.14877e-221	2.00273e-16	1.19631	9.07778e-06	2.04187	5.57774e-06	5.79432e-26	4.38682e-12	3.61332e-05	5.17684e-07	3.33236e-28	1.268e-35	6.7191e-10	5.45477e-05	4.68334e-09
APLF	0.90394	0.316585	2.44548	0.809429	0.827788	1.38242	1.32673	2.7794	1.50675	3.66629	1.71325	4.48927	1.17186	2.88826	1.24427	1.2996	0.40008	2.03387	2.69928	2.84878	0.338816
APLN	0.0908275	0.254573	0.738435	0.195385	0.299595	0.596334	0.2285	0.352704	0.382258	0	0.660661	0.651266	0.15743	0.290475	0	1.12103	0	0.144561	0	0	0.204811
APLNR	0	0	0	0	0.518976	0	0	0	0	0	0	0	0	0.557326	0	0	0	0	0.436307	0.434935	0
APLP1	44.171	48.071	66.0487	26.559	31.2957	36.1809	22.7148	24.2805	13.9761	21.2313	21.9256	23.1675	20.6339	20.8445	21.2183	15.1108	19.4688	15.9966	38.872	29.7186	29.3183
APLP2	302.048	314.073	294.842	264.603	313.674	282.257	281.433	260.208	265.495	274.507	261.283	302.477	290.115	287.369	310.814	309.482	278.729	278.527	493.159	421.154	400.454
APOA1	0	0	0	0	0.431371	0	0	0.375667	0	0	0.349158	1.95475	0	0	2.92864	0	0	1.93234	2.21075	4.60313	6.46005
APOA1BP	20.6644	21.6132	49.9379	25.7323	56.8822	30.9406	40.4047	31.4521	31.7514	23.1189	27.4376	37.2785	31.3262	38.8597	44.4113	29.7592	34.2893	48.3334	25.3856	40.0241	31.05
APOA2	0	0	0	0	0	0	0	0	0	0	0	0	0	0	0	0	0	0	0	4.39463	0
APOA4	0	0	0	0	0	0	0	0	0	0	0	0	0	2.09387	0	0	0	0	0	0	0
APOA5	0	0	0	0	0	0	0	0.466252	0	0	0	0	0	0	0	0	0	0	0	0	0
APOB	0	0.110809	0.106471	0	0	0	0.224284	0	0	0	0.0180498	0	0.0338904	0.0210192	0	0	0	0.124841	0	0	0
APOBEC1	0	0	1.09632	0	0	0	0	0	0	0	0	0	0	0	0	0	0	0	0	0	0
APOBEC2	0	0.267703	0.522309	0	0.210286	0	0	0	0	0.194888	0	0.926771	0.672614	0.204373	0.460159	0	0	0	0	0	0
APOBEC3A	0	0.616702	0.603177	0.475781	0.2423	0	0	0	0.229732	0	0	0	0	0	0	0	0	0.71082	0	1.28739	0
APOBEC3B	0	0.574466	1.68333	0.664392	0.45133	1.35941	2.56898	1.58566	0.856759	1.04626	0.370182	0.498225	0.361633	0.219393	0.49495	0.765681	0	0.330496	9.7068	1.79784	4.23173
APOBEC3C	2.34658	4.1297	4.87954	0.639127	0.974407	2.36436	0.736653	0.28411	1.83793	1.81328	0	0.726048	1.58215	0.949364	0	0	0	0	4.13421	1.29666	0
APOBEC3D	0.119096	0	0.323773	0	0	0	0	0	0.125176	0	0.108171	0	0	0	0	0	0	0	0	0.34736	0
APOBEC3F	0.306172	0.686051	0.330803	0.920366	0.336289	0.24043	0.693404	0.297333	0.644988	0.0620265	0.167211	0	0.105581	1.69428	0.432289	0.602829	0.406388	0.194137	3.0752	0.444969	0.274757
APOBEC3G	0	0	0	0	0	0	0	0	0	0	0	0	0	0	0	0	0	0.269338	0	0	0
APOBEC3H	0	0	0	0	0	0	0	0	0	0	0	0	0	0	0	0	0	0	0	0	0
APOBEC4	0.106417	0	0	0	0	0	0	0	0	0	0	0	0	0	0	0	0	0.169735	0.147131	0	0.481224
APOBR	0	0	0	0.25081	0	0	0.195728	0	0	0.157787	0.14153	0	0	0.165731	0	0	0	0	0	0	0
APOC1	17.9513	2.85275	32.6504	12.4524	22.582	10.0949	12.4455	8.61039	17.2621	21.4959	21.9536	24.7847	24.1554	10.1041	19.5117	9.4491	4.06756	21.5613	9.05638	24.4834	20.7573
APOC1P1	0	0	0	0	0	0	0	0	0	0	0	0	1.18451	0	0	0	0	0	0	0	0
APOC2	0	0	1.445	0	0	0	0	0	0	0	0	0	0	0	0	0	0	0	0	0	0
APOC3	0	0	0	0	0	0	0	0	0	0	0	0	0	0	0	0	0	0	0	0	0
APOC4	0	0	0	0	0	0	0	0	0	0	0	0	0	0	0	0	0	0	0	0	0
APOC4-APOC2	0	0	2.55839e-06	0	0	0	0	0	0	0	0	0	0	0	0	0	0	0	0	0	0
APOD	0	0	0	0	0	0	0	0	0	0.301232	0	0.723621	0	0	0	0	0	0	0	0	0
APOE	297.114	405.652	896.078	448.187	419.783	456.905	337.915	369.341	271.289	324.912	225.906	422.912	274.794	354.965	337.771	386.995	361.67	388.664	247.725	293.506	352.614
APOF	0	0	0	0.397303	0	0	0	0	0	0	0	0	0	0.590433	0	0	0	0	0	0.268795	0
APOH	0	0	0	0	0	0	0	0	0	0	0	0	0	0	0	0	0	0	0	0	0
APOL1	0.210352	1.32722	1.42762	1.69876	2.19873	1.66027	1.05844	0.918962	1.21686	1.57087	1.68622	2.26838	2.32756	2.13253	1.99754	0.780113	2.23653	3.18747	0.872511	0.613084	0
APOL2	5.73177	7.05317	9.85584	5.16696	5.92164	3.38909	5.14875	3.40579	4.18052	4.99674	2.86883	3.36994	7.33308	5.3703	5.56606	2.75033	6.06368	3.92371	3.88563	3.24072	2.9146
APOL3	0	0.199744	0.388035	0	0	0	0	0	0	0	0	0	0.141014	0	0	0	0	0.228191	0	0	0
APOL4	1.81642	3.68885	5.41155	2.44068	1.59677	2.7413	0.913381	2.73157	1.24151	1.38929	1.65056	1.08468	0.471948	3.6769	1.07415	0.560123	2.95085	3.32267	0	0.528564	0.409313
APOL5	0	0	0	0	0	0	0	0	0	0	0	0	0.391084	0	0	0	0	0.357166	0	0	0
APOL6	0.360374	0.0775856	0.223802	0.267286	0.12165	0.21688	0.24422	0.215448	0.263118	0.224092	0.151584	0.655541	0.285095	0.47108	0.453653	0.985967	0.257349	0.918626	0.646369	0.723751	0.432854
APOLD1	4.70384	6.2382	4.34502	0.464914	1.22312	1.70045	1.32323	1.3818	1.49871	2.50673	2.7592	1.47136	0.746725	0.790039	1.01913	1.52268	3.36677	0.882655	2.46926	0.809193	1.38804
APOM	1.92063	0.678921	1.3602	3.17647	1.6056	0	0	2.3205	0	0	0.430343	0	3.57618	1.04768	0	0	4.50832	0	0	0	1.16062
APOO	45.0522	25.01	18.6639	12.0232	16.6931	8.21322	10.6786	10.481	8.99446	14.7626	14.1697	9.4176	10.3091	5.99976	12.2656	15.0014	10.5505	8.14408	14.9498	33.8306	25.5891
APOOL	7.59842	5.28781	5.68367	2.40221	2.79634	3.27031	3.97945	5.58871	11.9898	5.28762	12.4813	4.37421	4.83196	8.07791	3.1932	4.04664	4.42873	5.69578	1.99124	4.27241	4.12631
APOPT1	11.0507	6.29306	10.1779	6.58028	5.82081	5.98842	9.5838	9.17766	18.4302	9.19643	12.5984	7.77391	10.8202	8.78393	6.44653	12.888	16.8479	5.14625	16.6356	13.1581	14.0639
APP	123.182	133.815	98.0407	55.7925	63.2886	65.7046	60.5917	85.4885	87.1776	102.934	109.538	67.9043	64.4256	65.7592	74.6582	57.6401	67.5	81.2419	91.0418	81.8924	72.2787
APPBP2	26.7043	18.6918	9.59119	10.6451	9.73899	9.40932	12.5463	14.1211	17.6375	13.9522	19.9221	8.95671	11.4759	16.1091	10.4036	11.0069	12.82	10.8359	8.56838	10.5854	10.3158
APPL1	50.3928	26.5632	12.6656	21.9132	22.7373	19.761	26.9486	26.7766	44.9904	46.5722	62.2318	25.961	23.0204	32.7587	27.1112	18.0635	23.9288	26.0063	12.7146	12.3437	14.5047
APPL2	29.8234	34.4265	18.1785	12.6748	13.6544	13.4503	18.5861	17.2485	21.7459	14.9989	19.4512	15.5991	13.5119	23.965	12.2293	15.2156	12.2816	15.87	10.8861	11.8775	8.78923
APRT	29.9387	29.9533	62.8481	58.119	57.1017	61.5063	51.3351	55.6478	33.7043	47.6074	36.3505	49.3799	56.9291	57.7094	68.1522	99.5611	44.0286	78.068	54.9239	62.3387	72.8513
APTX	12.1708	6.84988	9.70819	11.9526	9.71278	14.8713	7.58198	10.3703	8.00544	11.1936	7.42681	10.808	10.6312	7.45801	9.63385	20.2713	10.3901	10.7534	14.176	13.7057	13.9835
AQP1	426.322	482.723	645.007	56.6226	68.5041	74.2492	31.3361	44.4339	38.3134	33.6004	24.9719	45.7225	35.5203	36.709	43.5651	37.0861	25.6194	44.936	25.8397	22.5603	32.0108
AQP10	0	0.482814	0	0	0	0	0	0	0.180367	0	0	0	0	0	0	0	0	0	0	0	0
AQP11	9.39956	18.305	12.2336	11.3525	12.2069	14.8192	11.2893	7.75886	11.7871	12.8635	14.8968	7.10126	9.81286	5.99966	11.0658	12.0072	3.91817	4.94574	0.973187	0.409695	1.91444
AQP12A	0	0	0	0	0	0	0	0	0	0	0	0	0	0	0	0	0	0	0	0	0
AQP12B	0	0	0	0	0	0	0	0	0	0	0	0	0	0	0	0	0	0	0	0	0
AQP2	0	0	0.186817	0	0	0	0	0	0	0.0700362	0	0	0	0.220714	0	0	0	0	0	0	0
AQP3	0	0	0.921123	0	0.928719	0	0	0.817078	0	0.687988	1.52743	0	0.592207	2.52595	0.404969	0.41915	0	1.08408	0.234417	0.246415	1.54026
AQP4	0	1.56515	0.150772	0	0	0	0.281241	0	0	0	0.203493	0	0.288756	0.0594185	0	0.0686965	0	0.177003	0	0	0
AQP5	0	0.473919	0.461423	0	0	0	0	0.491145	0	0	0	0	0	0	0	0	0	0	0	0	0
AQP6	0	0	0.303713	0.120418	0.369069	0	0	0	0	0	0.507898	0	0.19452	0	0	0	0.742962	0.892325	0	0	0.506073
AQP7	0	0	0	0	0	0	0.648003	0.499888	0	0	0	0	0.460773	0	0	0	0	0	0	0	0
AQP7P1	0	0.129161	0.7494	0.693957	0	0.121038	0.231856	0.447353	0	0	0	0.660988	0.319563	0.589535	0	0	0.489694	0.880275	0.890662	0	1.24721
AQP7P3	3.20337	2.28134	7.03585	0.900046	2.7059	2.27533	6.00746	0	0	0	0	2.15756	3.14888	2.67285	0	0	1.0832	0	27.3635	14.5922	12.217
AQP8	0	0	0	0	0	0	0	0	0	0	0	0	0	0	0	0	0	0	0	0	0
AQP9	0	0	0.263964	0	0	0	0	0.0944838	0.307151	0.197701	0	0	0.168899	0	0.461346	0.240419	0	0.310103	0	0	0
AQPEP	0	0	0	0	0.0683369	0	0.156555	0	0	0	0	0	0	0	0.146431	0	0	0	0	0	0
AQR	24.9196	22.895	15.6771	13.6146	16.2835	18.216	18.2314	20.2045	26.8468	22.0932	21.4034	17.8179	16.4144	16.1948	19.7492	17.3363	20.2025	17.7733	12.0208	13.2701	14.281
AR	0.87893	1.4673	1.41872	0.188981	0.18874	0.175074	0	0.0649084	1.45846	0.350335	0.158414	0	0.615037	0.187237	1.2619	0.164601	0	0.424155	5.83848	1.52443	0.150104
ARAF	10.7105	22.9517	23.2318	21.5268	20.0005	16.9643	16.3445	20.4384	18.3397	26.0766	15.1925	21.9703	16.146	19.2768	28.3643	22.6439	18.7164	18.462	23.3269	21.4123	24.8207
ARAP1	12.4405	15.4098	20.5533	29.1023	26.4033	25.1005	22.3756	21.9262	19.7112	20.1868	12.5335	23.7246	20.6894	19.2936	22.3395	23.5182	26.1018	21.3609	37.2905	39.3938	43.1964
ARAP1-AS2	0.294354	0.20652	0.401373	0.476593	0.16214	0.583445	0	0.428369	0	0.150018	0.267075	0	0.257679	0.157416	0	0.548055	0	2.12456	0.817335	1.9349	1.67567
ARAP2	1.69177	2.09894	0.103594	1.03049	1.64572	1.90742	1.01611	2.42768	1.90507	0.466588	3.39765	2.00394	1.45264	0.898976	2.88245	0.613693	0.663073	0.486092	0.422349	0.167414	0.429623
ARAP3	2.66352	3.50124	5.28172	9.04149	11.1621	15.2841	9.9859	8.13004	6.07062	8.86035	7.91846	10.7171	5.42942	11.0442	8.81419	5.88238	5.48245	10.4165	17.5679	11.9241	13.2769
ARC	4.80414	1.82379	5.15881	4.09312	1.98145	0.657801	2.39184	0.0971543	0.10527	0.305004	1.00067	0	0.347527	0.32026	0	0.618225	0	0	0	0.145793	0.22605
ARCN1	53.3863	44.0278	30.1447	44.2367	44.3835	49.4009	58.5042	46.1237	53.61	51.8735	55.9048	46.4921	52.8504	49.616	53.3286	59.99	65.3447	54.2079	63.8872	67.5333	61.6434
AREG	0	0	0	0	0	0	0	0	0	0	0	0	0	0	0	0	0	0	0	0	0
AREGB	0	0	0	0	0	0	0	0	0	0	0	0	0	0	0	0	0	0	0	0	0
ARF1	95.3386	109.245	140.85	188.845	155.874	183.495	157.152	149.42	168.956	164.458	131.595	204.774	165.946	159.341	159.979	158.63	173.898	183.462	270.544	241.087	252.113
ARF3	19.1035	19.8442	29.4281	37.6206	36.5657	35.2155	31.2826	30.5396	29.206	29.1541	33.4766	41.4669	35.6271	27.9001	36.1906	43.8669	52.708	45.9477	58.3734	59.4311	58.5885
ARF4	335.994	210.713	97.1921	139.626	122.993	127.153	215.627	201.685	354.619	325.1	530.159	171.459	195.391	210.262	168.064	177.109	160.752	132.148	194.148	208.942	203.672
ARF5	33.9718	38.4428	69.0385	54.8905	69.214	59.5614	51.0335	54.3456	24.065	39.0931	32.8349	42.1185	54.6363	59.2656	53.9505	65.4131	53.4659	65.1312	35.5203	40.697	56.7995
ARF6	28.9676	11.9472	6.56246	15.0876	12.6838	16.8624	11.2844	16.2768	17.4937	25.1198	32.9103	11.9143	11.0528	12.2143	13.1806	9.96442	22.0614	16.227	18.945	23.8452	19.5046
ARFGAP1	7.83482	9.96995	20.0106	23.6335	25.0507	19.9833	24.582	17.7479	18.4775	21.1164	10.9724	21.0911	16.0753	19.3918	19.8204	21.1169	20.6942	15.0485	34.1834	31.7274	25.3804
ARFGAP2	21.5029	20.0892	30.7029	31.5164	30.7099	30.4296	26.3272	26.5864	21.5954	24.0121	16.3907	26.5604	26.17	20.0261	23.5774	27.7332	19.9789	23.4895	30.7745	24.7991	23.1252
ARFGAP3	20.9483	20.6183	13.2985	29.7359	26.7187	26.0476	37.3356	26.7154	27.6293	33.8751	45.5563	26.1664	29.5839	28.7104	29.5645	31.3076	34.9062	25.9308	46.3993	38.1245	44.2957
ARFGEF1	31.5733	22.7572	14.8142	17.9354	19.7399	18.4578	21.349	25.1001	34.36	34.2739	40.2459	24.0058	23.3373	24.2909	25.304	19.3358	21.0467	23.6471	19.4131	14.0787	16.2377
ARFGEF2	30.5697	24.3909	15.8364	13.4115	17.097	14.2038	14.5306	15.0766	14.9463	16.9195	17.5065	14.6592	16.4754	16.7526	16.6165	10.4034	14.4005	17.7835	17.0437	13.6181	12.8503
ARFIP1	13.1015	23.1643	6.66078	4.19245	4.10092	7.61194	4.15251	7.56116	14.3302	11.538	22.9753	9.63777	6.81817	6.3811	9.22457	12.4973	5.93064	3.94986	10.9814	11.4983	10.0742
ARFIP2	8.80387	12.8855	10.4833	15.9954	11.7392	15.9985	16.0574	12.8715	10.0874	12.0461	8.27504	15.3276	13.4711	11.606	11.742	11.9179	14.5459	10.1305	7.53197	12.5989	12.9749
ARFRP1	5.1491	7.65571	10.0298	10.3384	7.46962	8.1682	5.15095	6.3602	7.50354	7.59698	3.18895	9.83337	6.24873	5.74745	4.73324	7.78782	8.39947	11.7763	13.6746	11.9447	15.4863
ARG1	0	0	4.81365	0	0	0	0	0	0	0	0	0	0	0	0	0	0	0	0	0	0
ARG2	16.1425	6.47276	7.13276	12.6171	7.6233	6.70893	13.7229	12.8264	8.39175	11.9153	19.1055	7.057	13.7436	10.1988	8.84289	25.2061	4.29515	4.68937	77.1046	86.7188	78.1556
ARGFX	0	0	0.152676	0	0	0.0739773	0	0.219692	0.0595778	0.0572647	0.102969	0	0.487142	0.240663	0.398872	0	0	0.35836	0.155586	0.410835	0.507093
ARGFXP2	0	0	0.741559	0	1.48376	0	0	0	0	0	0	0	0	0	0	0	0	0	0	0	0.623932
ARGLU1	23.8056	25.7508	12.5444	10.488	10.501	10.9876	16.1804	17.2735	25.5229	19.2734	70.8015	23.0947	12.4143	19.6488	14.8586	16.9037	8.45028	14.4827	12.5232	14.1918	15.3362
ARHGAP1	30.4748	42.949	56.7716	52.1143	50.6865	60.6323	55.9095	52.3907	41.349	43.4228	32.4764	55.0656	42.0494	42.0664	49.3625	53.2216	62.2799	44.591	29.4003	30.3773	34.8307
ARHGAP10	1.73061	0.943282	1.04284	6.82747	4.22924	8.21107	6.89319	3.63997	4.14672	3.80782	3.93301	5.98015	9.17423	2.35809	9.11225	3.44314	4.08724	8.72872	3.98368	2.10029	1.519
ARHGAP11A	9.24314	10.3902	6.30641	1.5705	1.48013	2.25854	1.85424	0.493525	2.19527	1.48107	1.15676	0.864752	0.437548	1.24297	0.596653	1.77457	0	0.884792	1.04823	0.959449	1.08675
ARHGAP11B	0	0	0	0	0.36832	0	0	0	0	0	3.29264	0	0	0	0	2.52096	0	0	0	0	0
ARHGAP12	5.26099	14.3505	4.11724	3.64338	2.58584	2.267	3.65782	5.24309	3.20726	5.89342	6.29904	2.14302	3.10766	3.24285	3.91565	2.5576	3.95171	1.09852	5.05333	4.32805	4.19892
ARHGAP15	0	0	0	0	0	0	0	0	0	0	0	0	0	0	0	0	0	0	0	0	0
ARHGAP17	12.515	13.7611	16.0052	24.9748	26.2615	28.7749	25.8307	21.679	20.1169	20.2133	17.2937	26.8091	29.2926	21.9585	28.0871	23.7627	32.0174	30.3787	29.9156	25.6	30.752
ARHGAP18	18.5731	11.5532	9.92294	12.8042	5.95077	8.08626	11.8392	9.29922	12.0965	12.675	9.08978	10.3382	13.4076	8.43103	10.4326	11.6072	9.73365	10.7263	10.4542	12.1202	6.18961
ARHGAP19	2.55431	3.42986	2.53149	1.93322	2.26924	2.18062	1.80026	0.771944	2.34491	2.5013	3.46432	3.27186	2.55452	1.07088	3.30555	2.30681	1.68764	1.76196	2.33167	2.574	3.96947
ARHGAP19-SLIT1	0	2.91281e-37	7.86754e-124	8.19263e-212	1.28009e-123	1.12049e-58	4.88988e-36	5.88433e-260	0	8.34701e-08	4.99071e-260	2.65255e-160	1.12156e-270	0	7.42148e-44	2.63441e-56	0	6.02713e-210	5.39743e-220	7.17276e-61	5.19051e-77
ARHGAP20	8.77893	11.9042	9.29561	9.26799	9.5869	8.04727	6.94056	9.55377	9.30062	6.51083	9.12559	7.0867	6.24392	7.08604	7.33292	7.28523	10.4893	7.7799	2.21054	1.00109	1.43987
ARHGAP21	24.1488	16.4312	14.1646	15.3394	21.1687	19.7642	16.6123	17.7754	25.3317	19.5861	18.0382	13.0173	15.1387	15.8365	19.0781	19.558	15.7296	17.491	19.593	19.849	18.2866
ARHGAP22	0	0.452814	0.876955	0.231847	0.236891	0	0	0	0	0.109425	0	0	0	0.459544	0	0	0	0	0.744362	0.627603	0.730444
ARHGAP23	11.4804	11.2107	22.8988	18.214	15.7815	17.0212	17.3598	13.7743	11.1325	13.1801	11.1138	15.4527	11.9493	13.9007	12.681	15.117	13.6332	14.5028	11.9338	7.42539	9.93403
ARHGAP24	4.40484	5.0277	3.72129	1.25674	2.7221	2.25388	1.81842	2.27234	1.23207	0.7673	0.250514	0.655546	1.1883	1.39225	1.29761	0.508556	1.18783	2.40275	5.87728	3.90283	1.54611
ARHGAP25	0.717212	0.861768	0.555954	0.330819	0.338093	0.526954	0.773198	0.59672	0	0	0.186202	0.736055	0.533835	0.874397	0.729136	0	0	0.319392	1.69926	0.149204	0.462932
ARHGAP26	0.69849	0.311023	0.769288	1.12276	0.348358	0.248492	0.679268	0.0616712	0.234339	0.160445	0.0578479	0.225359	0.272275	0.573389	0.222856	0.467453	0.252649	0.401009	1.43765	0.783055	0.566946
ARHGAP27	0.796563	1.78564	1.50922	0.25685	0.700384	0.313403	0.501038	0.232022	0.670764	0.484769	0.362278	0.190027	0.688968	0.169721	0.376252	0	0.52889	0.253176	1.20815	1.39072	1.25492
ARHGAP28	19.6568	20.0099	7.37809	1.82674	3.17233	1.88866	1.6879	2.70587	2.39196	3.34231	7.18763	2.81742	2.22015	4.17036	1.57532	3.80566	3.0124	2.85871	1.13496	0.0749388	0.924452
ARHGAP29	14.0874	10.4197	4.07518	2.7145	2.98289	2.45814	3.07153	3.51139	3.19256	6.77566	7.51654	3.50856	3.02003	4.95551	3.39663	3.63856	2.82724	2.97503	1.82262	1.61345	0.896351
ARHGAP30	0.076515	0	0.828145	0	0.168177	0	0	0.14859	0	0.0775913	0.208827	0.182437	0.132287	0.138571	0	0	0.60962	0.607745	0.896172	1.13579	0.688476
ARHGAP31	1.25843	1.81026	2.07123	1.42374	0.882277	1.23168	1.05581	1.66391	0.958254	1.48433	1.68802	1.407	1.61984	1.56	2.45514	2.78874	2.96755	1.93254	10.3638	12.0725	12.5696
ARHGAP32	5.00731	5.94357	4.89266	5.30038	5.2968	6.18456	4.80058	6.19901	6.47421	5.87616	5.0518	4.79452	6.85129	5.03305	5.35188	9.30796	6.71965	7.48895	6.86328	5.4041	5.4576
ARHGAP33	0.295733	0.698667	1.39993	0.514399	1.2999	0.35846	0.688613	0.465054	0.14409	0.554704	0.811004	0.352418	0.255521	0	0.174396	0.337021	0.196321	1.87846	0.509411	0.322588	0.498688
ARHGAP35	11.8886	11.5359	14.0833	19.874	23.3759	23.2839	16.3584	19.1871	17.0157	17.8807	17.4487	20.0304	17.8907	17.5469	18.3951	15.7925	16.6514	22.124	13.0066	13.2004	15.7809
ARHGAP36	0	0	0	0.409337	0	0	0	0	0	0	0.0864694	0	0.164991	0	0	0	0.126358	0.302955	0	0	0
ARHGAP39	0.723176	0.389482	1.65184	0.776117	0.305445	0.654855	0.209987	0.216106	0	0.450605	0.658392	0.396509	1.05404	0.769339	0.784573	0.889425	0.664444	1.1455	1.14773	0.565744	1.74556
ARHGAP4	0.539987	0.756696	1.4076	0.931291	0.3958	0.472636	0	1.04844	0	0.0913299	0.0818135	0.645174	0.623874	1.05527	0	0.444249	2.03218	1.28898	1.61485	1.31016	0.811593
ARHGAP40	0	0	0.282393	0	0	0	0	0	0	0	0	0	0	0	0	0	0	0.829523	0	0	0
ARHGAP42	12.7506	8.29353	6.03889	7.71988	8.16376	10.2808	10.5686	11.5611	15.5313	20.0761	28.8783	15.375	16.0436	17.3624	16.4929	12.0459	17.0843	18.1986	2.2453	2.54678	5.01551
ARHGAP44	2.50841	3.51345	3.2986	2.03877	2.6813	2.39744	0.341177	1.97498	1.85618	1.5115	0.987096	1.61406	1.87246	0.721738	2.39609	1.58615	2.16	3.11935	1.21374	1.08423	1.06588
ARHGAP5	41.7467	37.6832	13.3299	16.4841	18.1654	14.8266	18.9144	23.3139	29.4207	37.6391	55.8693	18.3636	18.638	29.2589	22.749	12.5816	21.0201	18.6382	24.354	22.4861	17.6518
ARHGAP6	0.240216	0.513874	0.216734	0.472941	0	0.105009	0	0.0712356	0.0772395	0	0	0	0.253535	0	0	0	0	0.232978	0	0	0.540654
ARHGAP8	3.70478	2.88954	9.93791	2.27237	3.15868	4.56984	3.74735	3.70147	2.60084	1.17094	2.42042	1.87801	4.10604	4.50247	4.14735	2.61743	1.77899	3.74434	1.43616	2.03207e-19	0.473085
ARHGAP9	1.16253	1.22341	2.2325	0.156838	0	0	0.548116	0	0	0	0.104274	0	0.254337	0	0	0.901704	0	0	0	0.212248	0
ARHGDIA	31.7678	35.8908	70.0146	64.4738	56.252	72.0132	65.7754	43.1115	35.4282	42.0684	32.1564	53.426	41.1102	52.2137	53.9057	67.6032	46.5408	42.5779	77.4284	93.5867	83.5091
ARHGDIB	0.803903	0.377053	0.740817	0.582938	3.26108	3.23063	3.02904	1.81738	3.64135	1.65344	1.93639	2.64137	2.39777	6.35062	3.286	1.3469	2.50264	7.86717	0	1.57704	4.36308
ARHGDIG	1.46056	0	2.04146	2.79744	1.6214	3.46215	2.74936	4.59402	3.80316	3.78216	4.601	9.15378	1.33062	10.2862	3.65461	6.0247	3.41849	3.62259	3.11108	4.32297	1.72854
ARHGEF1	6.11915	4.62274	6.64269	15.3081	11.0251	11.4915	9.74638	9.42282	8.62539	6.25586	7.62503	11.1121	6.86232	12.9623	9.06237	13.9518	11.3922	14.406	16.8685	14.9787	15.7974
ARHGEF10	11.3838	11.5075	9.77903	14.2402	15.9183	17.8187	16.958	15.4196	13.2324	17.413	17.3848	21.0876	17.1329	18.731	17.7434	14.6847	18.4932	18.748	11.4398	7.4146	10.5181
ARHGEF10L	10.6984	9.10478	21.4143	17.3082	19.4155	22.5258	20.2013	15.5832	15.473	17.0863	11.7155	23.4135	17.8831	16.2912	14.1991	26.2642	23.1914	25.9178	28.2544	26.5917	30.5999
ARHGEF11	8.93625	9.85685	13.4434	9.1683	11.068	10.3345	11.7091	8.5385	7.99641	7.9117	6.20013	9.11732	7.13012	6.54923	9.75979	10.1123	8.78562	11.143	6.72782	9.05121	7.3102
ARHGEF12	30.4806	28.4976	18.9984	21.4461	24.4771	18.4672	20.061	30.605	36.0866	30.9862	36.6629	21.3797	22.3553	26.8914	28.4343	19.6884	21.7584	26.3922	16.5033	15.1233	16.5124
ARHGEF15	0	0	0.377225	0	0	0	0	0	0	0.0706838	0	0	0.240935	0	0	0	0	0	0	0	0
ARHGEF16	0.40609	1.13847	1.10183	0.655616	2.45665	1.60164	0.766148	1.18256	0.640651	0.515689	1.38405	0.97237	1.05781	0.866355	0.240803	1.63069	1.48377	0.647278	0	0.443694	0.688052
ARHGEF17	8.64598	12.3546	17.5399	17.5658	18.7382	18.6972	12.4286	14.8999	11.6707	14.0821	9.98651	14.6494	10.6812	11.8783	14.6552	17.1405	16.1235	21.0315	17.0831	22.3115	20.203
ARHGEF18	3.72715	6.90696	8.13702	8.64663	9.93122	6.30831	5.31025	7.29287	7.56869	5.49393	2.79453	8.20313	6.32475	5.36425	6.18331	8.62796	9.09253	9.11511	2.93998	7.16657	6.75579
ARHGEF19	0.291175	0	0.263213	0.62661	0.213478	0.382611	2.44162	0.376873	0.30629	0.591422	0.441137	0.928906	0	0.724536	1.15006	0	1.28942	0.154609	2.01095	1.27221	1.31458
ARHGEF2	2.83254	3.64714	5.51786	8.69313	3.24732	4.37523	9.82638	5.32991	1.9265	7.27551	5.80414	5.75506	7.77457	5.88128	8.7923	15.5151	14.2942	7.07079	27.2883	29.6034	22.4537
ARHGEF25	0	0	0.364757	0.433413	2.20957	0	0.673748	0.389941	0	0.272813	0.243197	0	0.467942	0	0	0	1.24688	0.643392	0	1.36866	0.30431
ARHGEF26	1.76765	5.64653	2.38573	1.00779	0.788582	1.22823	0.764558	0.590129	2.09509	0.83894	3.21865	1.44358	0.951436	0.705167	1.16852	0	0.879709	1.3124	0.911716	0.32101	0.123801
ARHGEF26-AS1	3.77535	3.20827	6.83882	1.84851	2.26604	1.80746	3.45307	1.99863	1.44319	3.95535	4.67678	0.549079	3.58433	4.27448	2.1764	2.40613	1.06437	5.48022	1.10812	2.50188	4.66252
ARHGEF3	52.2906	61.2201	53.4003	42.3797	59.9178	49.5111	34.7595	46.8842	44.8317	36.5596	48.8753	49.4251	45.7549	40.0122	42.6854	37.3582	40.8005	43.3554	40.329	23.3884	33.67
ARHGEF33	0	0	0	0.143922	0.515272	0.0877514	0	0	0	0	0	0	0	0	0.157853	0	0	0.106299	0	0	0
ARHGEF35	0.361818	0	0.655866	0	0.530976	0.635586	0	0.351137	0.126756	0.245391	0.109537	0	0.630468	0	0	0.59721	0.320639	1.15644	0	0	0
ARHGEF37	15.3912	27.6647	23.4091	3.48152	2.91445	3.85802	3.33888	4.06611	2.17417	3.16532	3.27452	2.66355	1.9311	1.75691	2.35801	0.94316	0.626142	2.14936	2.1096	1.71383	1.85146
ARHGEF38	0.418851	0	0	0	0	0	0	0	0	0.226085	0	0	0.0901326	0	0	0	0	0.0828951	0	0	0
ARHGEF4	8.97395	19.5532	20.5755	5.79503	8.1315	11.7437	3.90336	5.2632	5.70537	3.40144	1.22609	5.14635	2.05726	4.72672	3.74494	3.05256	4.67641	5.00241	0.218639	2.53787	2.58866
ARHGEF40	7.95516	9.23335	14.8289	23.1925	19.6537	23.9506	23.5101	23.5346	20.7896	23.5228	19.1569	31.5666	21.5334	19.539	25.2035	32.2378	28.892	28.1736	51.8852	48.1982	44.9019
ARHGEF5	0.416323	0.145731	0	0.502537	0.685694	0.476285	0.458376	0.45489	0.493501	0.0526784	0.284309	0.370706	0.716668	0	0.366723	0.76777	0	0.823912	0.143107	0.151182	0.233136
ARHGEF6	10.4161	7.21658	3.51418	1.6883	1.48932	2.90887	1.43351	2.37099	1.94336	1.81251	3.60571	0.386595	1.40137	1.38502	0.509952	0.466991	1.5839	1.71833	1.11914	0.945742	1.94504
ARHGEF7	8.48975	11.9988	13.0882	8.89125	9.89641	11.7271	10.1899	12.8299	9.87281	8.89522	7.58958	12.2233	11.7775	11.9586	10.4696	9.76929	7.30868	8.98246	10.5044	11.234	13.7432
ARHGEF9	4.62475	6.62448	5.1098	2.85793	3.50623	4.25337	2.52939	2.6984	4.29725	2.39566	1.61422	2.6736	3.15811	2.60357	2.64342	2.40033	5.2864	3.65187	3.99503	2.9416	4.64122
ARID1A	22.3384	28.1833	37.189	28.9736	29.5219	30.0872	25.4255	24.4815	18.3643	22.4811	17.5407	22.913	24.4597	24.047	25.1083	26.5647	31.3307	30.9171	41.0368	38.666	31.7836
ARID1B	15.7696	18.6229	20.1969	15.0431	19.0381	17.4698	14.9403	17.4555	18.4846	14.7221	19.0989	15.1147	17.4388	19.6147	16.931	21.1415	20.7979	17.3026	16.7271	18.7084	18.3123
ARID2	14.2954	15.0172	10.1395	11.1064	12.5052	12.8694	13.4196	14.146	17.4623	16.6742	15.6367	12.8565	12.864	14.7986	11.6982	11.2452	15.8674	11.9981	13.9935	17.2606	12.3508
ARID3A	1.67426	1.17353	2.84018	5.29448	1.95685	1.5138	2.76383	3.65655	2.53098	2.33927	2.18716	4.0111	1.45456	2.56776	2.98025	3.75062	4.86651	5.17272	1.1572	2.59199	2.36524
ARID3B	1.29287	0.9531	2.57514	2.55793	1.19611	3.20851	1.71219	0.858989	0.931515	1.86192	1.54803	2.26814	2.23187	1.7386	1.28271	0.418962	2.34867	2.05134	2.3428	1.68185	3.66811
ARID3C	0	0	0	0	0	0	0	0	0	0	0	0	0	0	0	0	0	0	0	0	0
ARID4A	14.9824	11.1342	5.73369	2.70247	4.33847	3.35744	5.71826	5.23544	6.16792	4.62083	14.6642	2.63834	4.80117	2.40039	3.01169	5.80146	3.80149	3.83054	5.36412	3.29996	2.32241
ARID4B	27.2818	19.9599	12.4424	9.32603	10.9013	8.21272	11.4534	14.9644	16.0223	17.5802	32.5416	10.2405	13.6108	10.6094	13.5417	13.606	8.04798	12.8454	10.5528	11.2093	11.0067
ARID5A	5.46441	5.94104	6.69807	29.472	18.2036	22.7184	28.5141	21.7388	12.1968	19.0621	14.8798	23.3642	25.0662	17.2308	29.6923	21.1735	25.9783	24.2864	36.1865	40.0851	52.7851
ARID5B	32.7322	24.7493	16.0034	19.5633	18.9751	15.0442	25.3424	25.057	30.834	35.8998	56.0139	26.8746	27.1143	30.5466	29.7397	29.4335	27.5612	27.8204	13.235	8.41556	8.82117
ARIH1	30.9422	23.1127	15.1446	15.3748	18.8433	17.4548	14.2574	15.2372	14.0616	17.4284	20.1862	14.4933	14.8229	13.5601	19.4594	16.9488	11.2056	23.7257	20.2285	19.7058	22.9499
ARIH2	13.7999	18.932	20.1969	25.1405	27.5114	27.4012	23.2679	22.3103	23.3681	20.1895	17.6048	24.7397	29.3646	23.6317	26.4991	19.8025	24.1766	19.308	19.991	19.6538	20.6217
ARL1	75.2797	66.3681	29.181	35.1368	40.3322	44.2153	47.4036	55.5421	62.7877	52.3362	101.05	35.7699	47.9257	48.9297	42.335	46.1768	40.604	42.2645	48.6218	42.6446	36.8335
ARL10	3.60635	1.91849	4.39756	5.76366	7.1183	9.99833	7.19352	7.24084	3.52836	6.20075	4.06539	10.4625	9.54084	4.51622	4.1482	14.0144	4.95964	7.1581	5.85645	6.89351	7.61531
ARL11	0.0772044	0	0	0	0.0848459	0	0	0	0	0	0.0702317	0	0	0	0	0	0.615094	0.490601	0	0	0
ARL13A	0	0	0	0	0	0	0	0	0	0	0	0	0	0	0	0	0	0.330244	0	0	0
ARL13B	11.02	4.24199	1.40059	3.92657	2.74521	3.37397	2.90074	2.8905	7.19225	5.55008	13.7591	2.78355	3.76266	4.22241	5.002	2.05698	4.41989	4.72539	1.96805	3.55046	6.27361
ARL14	2.50226	1.05584	0.690377	1.08746	0	0.669036	0.314325	0	0	0.513984	0.226171	0	0.446351	0.538539	2.44589	0	0	0	0	0	0
ARL15	3.35934	3.19671	0.652397	3.36132	2.90507	5.37391	1.20703	5.00673	4.16122	3.66148	5.33941	1.44092	2.29939	5.12472	1.71369	2.52474	5.42234	2.87576	0.664428	1.04984	0.543814
ARL16	9.19124	11.412	18.6888	13.8219	9.87033	17.3866	6.11139	11.5239	14.1275	9.45377	7.81318	17.9939	11.6158	9.32004	11.2764	11.2127	11.5422	7.05704	9.12255	4.37573	22.017
ARL17A	3.7968	6.45567	7.31764	6.44258	4.1097	4.75258	4.02668	7.23106	3.08591	8.50326	3.605	4.38054	4.01647	2.82719	5.13021	3.00149	4.2469	5.67461	3.13297	5.23974	2.0662
ARL17B	0	0	8.07261	2.05771	0	0	0	0	0	0	0	2.48773	0	0	0	0	0	0	0	0	0
ARL2	22.5286	24.5038	59.1642	40.2878	40.8845	43.8228	31.4172	31.2978	14.5741	20.386	21.5446	36.8527	26.2738	35.5189	57.178	17.1776	39.0404	41.8606	25.6248	30.204	41.8346
ARL2-SNX15	3.89415e-05	2.32742e-06	7.7915e-12	1.53006e-08	5.31799e-05	2.79894e-05	4.2256e-05	4.31221e-05	8.25193e-06	8.17611e-12	3.15271e-06	1.22052e-09	4.21298e-05	2.10652e-25	3.15365e-16	2.34959e-21	2.30914e-05	9.40663e-08	1.73413e-09	6.46055e-05	1.51538e-06
ARL2BP	7.92977	10.1149	7.46815	7.93545	10.9585	7.61815	9.78885	13.1491	7.72128	9.25647	8.11148	10.4326	9.83937	12.0261	10.3465	8.94539	10.5471	5.77891	10.0054	16.4244	16.0785
ARL2BPP2	0	0	0	0	0	0	0	0	0	0	0	0	0	0	0	0	0	0	0	0	0
ARL3	7.70622	6.18389	8.09587	12.7019	8.71491	10.003	11.4832	7.11937	5.98625	7.28259	5.58146	8.9169	11.7674	9.32292	10.2388	9.03504	10.4308	10.4562	10.6203	14.691	11.9454
ARL4A	26.8339	30.4216	17.6554	10.1272	17.2352	14.9787	12.6569	15.4246	17.2387	16.0972	25.7832	18.3938	13.1707	17.4557	14.2616	13.1993	13.9282	9.30199	9.81452	9.91178	13.6167
ARL4C	19.343	5.76293	9.75958	15.7405	8.96149	8.70115	11.0779	8.83047	9.19506	7.60939	11.0324	7.3944	8.10467	5.68742	12.0847	11.8257	7.47442	8.70827	77.962	85.3346	90.6861
ARL4D	4.14262	1.93987	4.86914	7.68989	7.61964	3.93217	4.95826	5.73837	3.1011	5.44899	4.10904	7.68279	7.31872	10.7924	5.24613	7.62929	7.6191	8.60221	1.65173	0.867054	4.07833
ARL5A	58.6156	35.4767	13.731	23.4427	30.416	27.401	36.2923	68.2752	70.5987	64.6757	65.7502	29.5861	31.4683	50.2097	27.8436	27.026	31.3335	26.9483	17.8959	16.9949	15.3178
ARL5B	11.6761	3.97624	3.73154	3.48638	1.6042	2.12715	6.32417	3.85757	3.15773	8.30744	6.85881	2.70873	2.24479	5.01057	2.87328	1.39971	2.26124	3.99535	3.01906	5.5451	4.92841
ARL5C	0	0.515617	0	0	0	0	0	0	0	0	0	0	0	0	0	0	0	0	0	0	0
ARL6	6.14362	0.33217	3.2544	0.769424	2.35011	0.630713	5.34343	4.12231	2.39166	1.45454	4.06005	3.47446	4.20429	0.25399	1.72725	2.66365	4.09508	2.68585	5.43758	2.77593	3.27913
ARL6IP1	161.215	142.691	54.959	54.134	65.947	72.5313	82.4891	80.4078	156.804	109.661	161.301	81.1983	92.2974	78.9048	71.9454	54.9751	69.2187	84.3929	98.6762	63.9596	62.4378
ARL6IP4	24.5145	26.7159	48.8427	58.4191	58.3608	60.1011	64.662	36.6274	48.1909	38.6394	36.9396	66.8059	51.5287	47.9063	48.7691	55.2427	40.3838	66.5425	38.9902	54.643	77.3402
ARL6IP5	55.5605	106.863	41.054	57.1932	58.6939	45.4146	72.5376	47.9788	71.9268	60.0867	112.576	66.1248	66.6142	67.6128	53.3436	57.4708	54.4293	62.4056	97.407	101.056	92.7821
ARL6IP6	15.7344	11.6432	4.23945	8.57845	4.95547	7.55359	10.8418	8.20389	21.552	16.2125	34.7792	10.8866	13.9336	10.919	4.49318	21.3182	6.21354	6.41008	16.1082	26.0528	16.2215
ARL8A	5.7516	5.9159	11.4777	16.6731	10.9756	12.9767	16.233	16.496	19.8757	19.6445	13.462	14.1413	24.0842	12.2895	19.199	22.0093	16.4833	20.0371	22.4916	19.9543	21.1746
ARL8B	61.5166	47.1197	18.183	34.4783	38.7069	43.7927	43.0276	52.6338	65.5359	68.4898	102.155	41.9971	41.7509	45.3161	34.821	33.1217	38.2446	32.0429	41.13	45.2316	34.7255
ARL9	0	0	0	0	0	0	2.66365	0	0	0	0.381434	0	0.782585	0	0	0	0	1.41654	0	2.52324	1.01626
ARMC1	47.0522	34.8021	11.2661	15.1777	15.1939	15.9957	19.9302	28.7934	52.8495	31.6923	40.2248	16.4118	16.0931	21.5335	16.484	15.6305	12.322	14.4662	15.0795	22.5136	12.6488
ARMC10	92.0553	68.4667	30.0659	31.6569	20.1219	32.6201	36.936	40.2701	77.3699	84.563	86.2439	33.8599	30.8138	41.2833	29.5832	30.5252	23.8707	23.8685	37.9875	28.3526	26.254
ARMC2	0.513043	0.59908	0.694769	1.01133	0.375991	0.673285	0.645376	0	0.0899846	0.347066	0.233282	0.204188	0.444205	0.455625	0.202177	0.949317	0	0.271989	0.353908	0.497796	0.192637
ARMC3	0.631442	1.91793	2.57096	0.113297	0.11577	0.692073	0.264726	0.408605	0.22134	0	0.191272	0	0.182879	0	0.249805	0	0	0.335661	0	0.306695	0
ARMC4	0.651932	0.913428	0.661844	0.175199	0	0.427585	0.205029	0.158242	0.0857714	0.248002	0	0	0.141014	0	1.73277	0	1.29864	0.647684	0	0	0.183463
ARMC5	3.05784	1.8039	6.97033	4.39703	5.92576	5.88251	3.17804	5.39503	3.30325	3.14292	3.22049	5.75981	2.22837	1.7428	4.64899	9.42543	2.24405	5.24367	3.83792	3.39537	3.14983
ARMC6	7.54643	6.35043	11.292	12.4732	8.86125	9.61645	8.06619	8.42172	9.78	8.44808	6.16981	9.67706	5.70342	10.0828	9.29255	2.18091	10.1999	4.62621	4.70439	9.17233	7.13328
ARMC7	4.69408	7.98307	11.2435	7.06066	7.05057	6.5751	6.61738	6.7626	5.37764	4.34814	3.48532	9.94634	7.71353	4.8671	3.06116	3.17655	4.35128	6.61191	1.97386	1.86951	2.26537
ARMC8	38.3633	19.7154	10.2378	9.17094	13.3187	13.6918	13.1697	12.8455	25.9397	16.3499	28.4287	16.807	19.7212	16.5533	12.6784	9.33288	22.5821	11.4719	14.5847	17.4889	13.2721
ARMC9	26.3459	25.1475	27.7413	26.9527	23.4794	33.694	23.0524	20.6882	11.2692	18.1185	16.2716	26.4939	20.8808	21.9183	28.215	29.9706	13.0025	25.6626	10.1695	16.8505	13.2708
ARMCX1	45.1691	25.9433	20.773	12.9458	16.169	16.962	12.6009	19.9954	24.1629	30.6325	41.6326	16.3335	9.87462	19.0159	7.76124	14.8836	12.3901	8.14368	14.1012	27.0012	13.8064
ARMCX2	111.963	81.2156	32.1304	33.6912	29.5969	28.5187	42.8919	44.0207	53.14	61.5626	77.805	38.2458	30.1327	32.6569	22.0859	22.709	36.5665	26.3035	19.7318	29.2671	25.3107
ARMCX3	68.1022	62.856	22.6749	24.0697	25.7642	28.1504	32.3603	35.0632	47.9271	48.4727	43.9784	27.1473	28.3863	30.5186	22.1148	15.1103	25.0415	21.389	21.887	21.0261	24.2254
ARMCX3-AS1	0	0	1.5005	0	1.17648	0	0	0	0	0	0	0	0	0	0	0	0	0	0	0	0
ARMCX4	0.581215	0.665848	0.427764	1.3607	0.232073	0	0.39891	0.718441	0.389703	0.481397	0.240547	0.501915	0.0909689	0.505812	0.496533	0.194899	0.280471	0.418313	0.0726557	0.383764	0.35511
ARMCX5	13.1875	10.5653	4.58471	11.5762	8.90102	8.5906	7.94432	10.8438	14.913	8.2092	13.5924	9.90798	8.86578	5.20393	6.58296	10.8269	10.0145	7.48746	10.4233	9.04795	7.52223
ARMCX5-GPRASP2	3.74991	1.75915	14.8642	1.3307e-26	1.1732	5.4868	3.15742	2.67211	3.05179e-30	2.81031e-16	1.14322	7.9406e-19	6.43849e-15	5.33561	2.92755	7.68361	6.52104e-32	5.06041	7.47563e-55	1.05955e-17	2.78583
ARMCX6	13.9653	17.14	23.4362	20.5349	25.425	16.8996	32.5289	14.8139	11.9665	9.77762	9.68502	21.4323	21.368	15.3282	15.1909	28.2294	27.3414	17.9401	9.81358	15.8432	23.0068
ARMS2	0	0	0	0	0	0	0	0	0	0	0	0	0	0	0	0	0	0	0	0	0
ARNT	11.1412	12.6218	14.1966	11.5927	13.8633	13.3375	11.6319	11.7476	12.8942	11.7638	17.5902	14.943	15.8573	14.2597	13.3909	11.3077	15.5737	14.2814	12.5518	8.87275	13.6894
ARNT2	24.5912	22.6065	24.1591	25.8138	29.8922	36.758	22.3917	29.7315	27.9272	28.0302	25.5532	32.232	30.3605	26.096	30.0508	28.1862	33.7171	36.4223	22.3627	23.8218	22.6587
ARNTL	2.80798	6.20782	2.93232	20.8499	9.74302	16.4823	23.9039	15.9816	18.7375	37.0994	34.3753	19.6711	24.2221	24.2572	19.4936	24.4356	24.4042	18.1828	43.6251	38.9478	31.5092
ARNTL2	2.53176	8.66161	2.16032	5.98218	1.39511	2.51224	3.18281	4.45146	1.99287	5.004	19.6611	4.97354	4.71903	4.74191	4.17529	6.68543	8.42148	4.06697	10.7768	9.94561	14.0793
ARPC1A	43.1152	47.4696	34.077	48.5699	49.5056	39.2154	49.5483	38.2296	32.977	45.4896	40.2827	49.6113	52.4673	49.7842	64.3706	71.697	27.7131	40.8172	96.9967	74.5365	109.243
ARPC1B	16.9834	21.5886	21.0825	62.8525	44.187	55.6468	47.7669	44.4997	38.5572	41.5904	39.5435	41.8673	57.202	43.6074	74.8611	52.744	33.9327	63.7184	100.495	92.1511	120.858
ARPC2	81.3984	94.7591	97.5005	170.533	146.203	131.721	171.44	163.267	156.037	147.236	152.993	171.514	190.963	174.919	191.655	167.095	176.435	153.929	289.378	308.139	339.878
ARPC3	111.926	113.3	79.8816	144.857	114.715	149.988	135.462	128.949	177.759	156.845	199.83	118.628	161.616	162.274	191.216	162.143	121.753	157.63	155.503	202.884	192.967
ARPC4	15.543	16.4475	33.9305	56.4323	57.7079	45.5104	54.367	41.7734	43.8166	33.2579	32.7028	53.8501	59.4522	45.8463	58.8981	66.6582	59.5032	45.2061	41.4813	80.0929	70.3557
ARPC4-TTLL3	0.759346	3.32615	0.473264	2.81994	1.89036	4.12813	1.16893	0.731916	5.39482e-27	1.72365	0.758455	3.86084	1.4114	0.257084	0.896223	2.94961	0.0383574	0.99442	0.921814	0.862464	1.17856
ARPC5	216.65	143.399	67.5132	174.881	168.804	169.254	227.943	237.156	283.71	295.992	474.586	239.058	250.207	258.116	230.52	172.144	202.986	204.981	221.79	182.771	167.431
ARPC5L	10.199	4.17221	7.32719	17.9625	5.10672	15.5329	14.455	14.3343	14.7546	9.85621	10.0813	7.37552	17.8633	8.1811	10.6219	29.1212	15.8264	27.0616	23.2716	13.6033	22.4363
ARPM1	3.64102	2.12902	2.48366	1.14662	2.17307	0	2.09806	2.20769	1.43336	3.24846	0.412879	1.46557	0.79749	1.29846	1.45378	0	3.43096	0.730451	0.421447	2.21669	1.03718
ARPP19	67.9818	38.8228	27.691	38.2046	32.3338	34.5225	43.5368	39.4203	60.5802	56.2561	78.2486	34.3843	40.4009	45.4805	39.8831	42.6226	48.2746	42.1585	35.7697	44.4691	35.1707
ARPP21	0	0.855517	0.244761	0	0.0993074	0.237193	0.15628	0	0	0	0	0	0.469619	0	0	0	0	0.940919	0.124673	0	0.281542
ARR3	0	0	0	0	0	0.328392	0	0	0	0	0	0	0	0	0	0	0	0	0	0	0
ARRB1	2.37725	1.84843	3.25278	1.45623	2.60896	2.41348	1.61454	2.19504	1.63003	1.4117	0.653158	1.69827	1.61962	1.3232	1.94428	1.6214	2.35248	2.08687	2.79747	4.98352	5.22734
ARRB2	1.79829	0.917873	2.67982	2.11973	2.80805	3.24634	1.64413	3.64734	1.88699	2.16886	1.63064	2.37363	3.15768	2.55659	1.96274	3.4554	3.26319	3.67925	1.59141	1.19512	1.11984
ARRDC1	6.84079	15.3754	18.7573	11.6389	8.19605	7.53064	7.12338	7.58085	4.097	4.59837	3.36339	7.13404	10.0104	6.70864	7.5577	5.11968	2.60296	6.62732	8.18108	8.58976	9.87428
ARRDC2	0.833543	0	2.58987	6.41616	3.27688	6.74586	4.19347	3.69863	3.88034	5.57272	3.786	4.00409	3.73422	4.15693	9.63796	9.92906	4.27412	3.99585	13.801	16.3505	13.4933
ARRDC3	38.9419	16.3349	15.5765	20.5789	26.464	21.5511	23.4923	21.8392	41.0055	37.1474	56.0899	27.6066	29.9651	29.6363	27.65	27.528	28.4759	22.9131	62.53	60.6602	50.996
ARRDC4	45.2885	27.7858	12.6886	19.6285	26.0911	18.3511	22.4509	24.5079	53.0005	53.3303	43.7953	27.9447	19.2796	27.6318	24.809	26.7108	22.6539	21.7807	12.243	10.9591	12.6222
ARRDC5	0	0	0	0	0	0	0	0	0	0	0	0	0	0	0	0	1.26545	0.919985	0	1.11338	0
ARSA	7.57948	6.05824	14.0717	11.2708	10.975	12.3062	6.58621	9.13172	7.76976	8.64449	5.41252	9.52823	8.54205	8.96399	9.81475	13.7463	6.27462	7.93126	7.22014	6.11825	7.04979
ARSB	12.4528	17.1301	17.9391	11.0315	13.311	15.5363	13.1809	12.1899	13.3395	11.3289	10.7954	16.1145	11.0191	12.8509	13.075	10.6546	17.2793	11.6313	21.3061	15.2151	21.1082
ARSD	3.05159	5.67155	5.99088	7.80036	5.36176	7.40216	7.67939	5.71184	5.02703	6.34809	4.44518	6.72286	10.7037	6.84687	6.65124	8.80263	3.46079	10.7218	10.2261	10.5597	7.95865
ARSD-AS1	6.34619	2.79875	8.90242	13.4845	11.4609	10.2449	8.45951	11.8957	20.6322	7.82427	8.20129	10.9994	11.6316	17.6529	11.9882	8.08091	2.6545	17.1284	25.9947	9.40954	12.2746
ARSE	0	0	0	0.292674	0	0	0	0	0	0	0.123149	0	0	0.29002	0	0	0	0	0	0.198044	0
ARSF	0	0	0	0	0	0	0	0	0	0	0	0.715203	0	0	0	0	0	0	0	0	0
ARSG	0.961093	0.898249	2.31931	0.804824	1.29227	2.2476	1.07447	1.76208	0.673747	0.86823	0.388148	1.79151	1.11372	0.455786	1.01423	0.132013	0.993321	2.21436	0.147649	2.48988	0.965863
ARSH	0	0	0.502796	0	0	0	0	0	0	0	0	0	0	0	0	0	0	0	0	0	0
ARSI	5.18361	0.518903	4.01441	49.9849	41.0177	44.3735	43.3131	29.8337	25.3203	29.5084	21.5441	32.0893	27.2833	31.3824	31.5601	26.8526	37.7483	30.651	15.4635	15.9036	15.4505
ARSJ	2.27273	1.11831	1.82512	2.57189	3.10352	1.28632	3.32325	1.55095	2.00568	3.11103	5.64696	3.6521	3.70699	1.50347	3.18012	1.5118	1.71216	3.21333	16.1467	18.5686	16.813
ARSK	11.2679	4.52882	5.9156	4.22683	2.49672	2.63703	2.74691	5.7665	0.919156	2.57074	5.08348	3.54703	4.38786	1.48955	1.65283	2.37095	1.50819	2.9181	3.73648	4.83139	3.93693
ART1	0	0	0	0	0	0	0	0	0	0	0	0	0	0	0	0	0	0.398514	0	0	0
ART3	0	0.287377	0	0	0	0	0	0	0	0	0	0	0	0	0	0	0	0	0	0	0
ART4	0	0	0	0.505535	0	0	0	0	0	0	0	0	0.828285	0	0	0.291621	0.310467	0	0.326217	0	0
ART5	0.51928	0.365258	0	0.282256	1.44025	1.38991	1.30451	2.26426	2.71472	2.66851	0.703801	1.27778	1.85579	0	0.635682	0.325978	0	0.42298	0	0	0
ARTN	0.343011	0	0.468962	0.556236	0	1.47405	1.72474	0	0	0	0.31094	0.415586	0	0	0	0	0	0	0	0.752681	0.392167
ARV1	24.3324	18.7944	12.0537	12.1227	17.6738	11.3891	10.1912	17.2128	12.3958	15.2745	19.0431	16.0686	15.5529	4.2383	10.6465	7.94868	14.0214	9.58822	7.66508	4.82381	4.54953
ARVCF	11.8971	12.75	21.1255	10.6251	13.5446	10.7995	7.48377	7.09838	9.2062	5.30355	3.71696	9.04933	5.07587	5.03684	6.75988	5.38549	9.80072	7.0538	7.50415	4.58583	5.63771
ARVP6125	0	0	0	0	0	0	0.522689	0	0	0	0	0	0.36814	0	0	0	0	0	0	0	0.478643
ARX	0	0.143794	0.278357	0.220829	0	0	0.258039	0	0	0.10422	0	0	0	0	0	0	0	0.327056	0	0	0
AS3MT	0.00679038	3.05326	0.00531619	1.42207	1.50027	1.11434	1.82561	2.11318	2.03427	1.84607	1.42813	0.0118336	0.210547	0	2.01589	0.000190953	0.00341358	0.579376	0	0.243601	1.09682
ASAH1	441.055	316.895	217.131	89.0902	103.871	124.613	98.0639	119.818	138.374	87.0963	178.691	90.4741	88.6398	107.626	104.702	72.512	90.1521	87.6536	57.8053	56.3118	55.7624
ASAH2	0	0	0	0	0.14281	0	0	0	0	0.132044	0	0	0	0	0	0	0	0	0	0.946543	0
ASAH2B	0	0	0	0	0	0	0	0	0	0	0	0	0	0	0	0	0	0	0	0	0
ASAP1	35.1963	21.1085	16.0107	19.9124	21.9836	18.9635	29.3483	26.7719	28.899	30.4182	47.4579	30.7408	26.7424	34.5686	28.748	27.9652	35.5722	36.7513	20.9147	20.0469	16.9775
ASAP1-IT1	0.277956	0	0	2.72273	0	0	0	0.538546	0	0	5.27055	0	0.996685	0	0	0	0	0	0	0	0
ASAP2	37.5322	26.132	12.2787	21.4491	26.0475	21.79	23.2904	28.8047	40.622	40.9386	48.0496	21.727	20.2395	40.2411	17.899	26.9648	23.3396	18.2937	36.3453	43.6678	31.6048
ASAP3	19.1046	27.0548	34.6889	16.6124	22.0107	26.4939	16.3755	16.2882	15.066	16.6409	12.1815	21.8567	12.6888	15.5722	17.4413	14.8246	12.9092	16.2151	11.1621	8.70896	10.2912
ASB1	1.03774	0.697277	2.34942	3.33816	2.09582	1.2468	1.46261	2.49985	1.26888	1.09164	0.945271	2.5581	2.13969	1.32368	2.4326	1.88626	3.02882	2.69062	3.70585	5.42313	6.40402
ASB10	0	0	0	0	0	0	0	0	0	0	0	0	0	0	0	0	0	0	0	0	0
ASB11	0	0.301899	0	0.347837	0	0.283302	0	0	0	0	0	0	0	0.344723	0	0	0	0	0	0	0
ASB12	0.498643	3.156	0.687811	0.270866	0.275653	0	0	0	1.30396	0	0	1.22479	0	0	1.82745	0.938098	0	0.405595	0	0.732836	0
ASB13	29.291	23.1589	38.2835	35.6808	46.7031	36.5055	24.8577	33.2894	28.4049	25.0434	18.882	26.8175	24.3384	27.5919	22.7904	30.8578	33.9126	30.448	5.4324	4.20842	6.5365
ASB14	0	0.192313	0	0.147874	0.203015	0.180939	0.344734	0.133012	0.719938	2.51331	1.85808	0.330245	0.479149	0.439603	0	0	0	0.658711	0	1.00063	0.623205
ASB15	0	0	0	0	0	0	0	0	0	0	0	0	0	0	0	0	0	0	0	0	0
ASB16	0	0.594731	0.385086	0.304923	0.155631	0	0	0.685474	0.445169	0.143963	0	0.340639	0.247125	0	0	0	0.751689	0	0.196053	0	0
ASB17	0	0	0	0	0	0	0	0	0	0	0	0	0	0	0	0	0	0	0	0	0
ASB18	0	0	0	0	0	0	0	0	0	0	0	0	0	0	0	0	0	0.36839	0	0	0
ASB2	0	0	0	0	0.472362	0.988599	0	0	0	0.218135	0	0	0.373082	0	0.509655	0.663702	0	0	0.445224	0.625706	0
ASB3	11.2998	2.59821	0.00176003	5.76723e-06	9.974	6.67749	1.1739	0.950621	0.000317039	0.000176655	9.24491	7.5732	9.88235e-05	3.43125	3.30359e-10	7.99909	9.14246	2.77224	8.97013	13.4581	6.79858
ASB4	0	0.2849	0	0.0815018	0	0.0994284	0.764475	0	0	0.153818	0	0	0	0	0	0	0	0.12047	0	0	0
ASB5	0.09699	2.31101	0.263026	0	0.106663	0.127446	0	0.094152	0.20405	0.492503	0	0	0	0	0.229847	0	0	0	0	0.282514	0
ASB6	8.6787	7.14458	11.9305	12.4666	11.4097	11.6566	10.4146	10.815	7.66651	9.84117	5.39749	8.45259	7.39681	9.50112	9.48001	9.62597	13.1184	8.69823	5.53028	9.9639	10.2186
ASB7	7.20328	8.73188	4.67681	3.71834	6.73338	5.66519	6.24756	5.58663	5.59561	4.44359	11.1436	4.25402	5.17339	4.79147	5.29507	6.53419	7.96926	6.22064	4.05097	5.20133	3.88358
ASB8	12.7341	11.1594	15.4455	11.267	10.7595	7.03491	11.7251	9.60042	9.68159	8.55505	8.46967	7.36586	8.90431	10.3163	10.2726	18.0035	6.64885	9.07636	9.28145	5.46987	8.23668
ASB9	0	0	0	0	0	0	0	0	0	0	0	0	0	0	0	0	0	0	0	0.533145	0
ASB9P1	0	0	1.05129	0	0	0	0.241031	0.185972	0	0	0	0	0	0	0	0	0	0	0	0	0
ASCC1	15.9572	14.8334	12.0856	17.6248	19.463	17.3698	21.297	18.3327	21.1848	14.8669	17.8617	17.8604	22.1123	19.2788	18.2543	16.0962	15.5452	17.0372	10.9041	16.0983	14.582
ASCC2	9.52523	15.1178	22.4524	33.8705	32.1487	30.1733	32.5917	24.1969	23.322	30.0788	17.3173	31.4412	23.6425	24.7107	37.5653	32.4652	25.0278	33.7625	27.8964	12.5691	17.8243
ASCC3	9.09998	7.84702	5.72073	12.6031	12.3828	10.6636	13.4488	15.9318	18.9449	26.7694	25.1163	15.2929	13.8405	15.3178	16.8217	11.1105	9.09329	12.7937	11.2132	8.02383	9.65573
ASCL1	1.9213	2.18913	0.326486	0	0	0	0.151009	0	1.13586	0	0.218124	0	0	0	0	0	0	0	0.166253	0.175126	0
ASCL2	0	0	0	0	0	0	0	0	0	0	0	0	0	0	0	0	0	0	0	0	0
ASCL3	0	0	0	0	0	0	0	0	0	0	0	0	0	0	0	0	0	0	0	0	0
ASCL4	0	0	0	0	0	0	0	0	0	0	0	0	0.232361	0	0	0	0	0	0	0	0.302227
ASF1A	25.0644	27.1521	7.10436	8.44746	14.6424	8.60586	17.3287	11.9896	5.7433	18.487	48.1204	16.5458	14.6914	12.8109	11.5915	11.615	11.2107	11.3873	19.0753	17.1496	16.1495
ASF1B	0.178621	0.250823	0.977698	0	0	0.236868	1.34709	0	0.187327	0	0	0	0	0	0	0.222422	0	0	0.24879	0.784226	0.408974
ASGR1	0	0	0	0	0.462372	0	0	0.222721	0	0	0	0	0	0.493954	0.559169	0.862904	0	0.745607	0	0.3373	0.964065
ASGR2	0	0.382263	0	0	0	0	0	0	0	0	0	0	0	0	0	0	0	0	0	0	0
ASH1L	22.2144	20.7227	12.6813	14.2045	14.9654	15.02	14.3242	14.7352	16.5249	17.7265	19.836	16.0362	16.5989	14.8408	15.7963	12.6686	14.9659	17.7996	12.1109	11.3594	15.5512
ASH2L	16.2252	17.7487	20.9504	17.2303	14.239	14.6967	12.4456	13.6252	25.1121	16.62	20.1748	15.4657	17.2271	16.3385	16.6941	11.3899	28.7533	15.8031	17.0384	17.9516	14.0708
ASIP	0	0	0	0	0	0	0	0	0	0	0	0	1.34006	0	0	6.37171	0	0	0	0	1.73582
ASL	4.25524	5.60378	9.03587	12.8585	8.11358	9.15159	13.0766	7.79661	4.63151	8.19909	5.43174	7.62013	13.2131	10.748	11.287	16.9695	8.98934	5.28405	14.0186	18.1314	24.8558
ASMT	0	0	0	0	0	0	0	0	0	0	0	0	0	0	0	0	0	0	0	0	0
ASMTL	0	0	0	0	0	0	0	0	0	0	0	0	0	0	0	0	0	0	0	0	0
ASMTL-AS1	0	0	0	0	0	0	0	0	0	0	0	0	0	0	0	0	0	0	0	0	0
ASNA1	25.9854	31.9374	48.0393	33.4448	40.7279	48.5784	30.7399	34.2264	29.025	28.7652	30.098	44.6396	33.7646	40.7278	35.7723	35.4494	29.9453	29.1516	20.8902	27.0713	32.1853
ASNS	14.4465	8.31444	3.31144	30.3619	14.2365	10.4272	52.0495	20.9151	20.5448	50.1491	38.4322	30.9174	75.2398	30.6815	55.7038	82.5763	62.2885	26.8155	171.007	149.127	152.463
ASNSD1	35.2632	28.2823	11.1646	14.0548	15.4186	11.1376	22.0208	15.3531	19.419	19.043	25.007	6.38255	14.3098	17.2813	13.2266	15.3986	16.5347	9.26385	17.39	5.81229	10.128
ASPA	0	0	0	0.257134	0	0	0	0	0	0	0	0	0	0	0	0	0	0	0	0	0
ASPDH	0.417006	0	0	0	0	0	0	0	0	0	0	0	0	0	2.10973	0	0	0	0	0	0
ASPG	2.00867	4.7707	4.63898	0.50058	2.55398	1.02172	0	1.94863	0	0.945478	0.560621	0	0	0.165334	2.22221	1.91933	0	0.496159	0	0.225803	0
ASPH	212.392	143.557	74.4502	78.2287	84.1754	66.1419	96.388	83.4684	124.526	116.154	139.912	69.1411	75.8816	79.1139	70.7354	62.7321	69.5332	55.4107	120.361	129.086	99.0147
ASPHD1	1.06805	1.80117	7.04299	4.86242	6.13273	3.9814	4.0262	2.69213	4.69838	2.18796	4.44675	3.64999	4.54203	5.50486	3.62695	2.40243	1.70766	5.87821	2.98597	9.08472	3.93681
ASPHD2	0.617695	1.73118	1.43442	4.55502	4.55963	3.93851	3.66301	4.28343	3.15701	2.68678	3.77126	3.7947	4.58635	4.32651	3.96635	5.00863	5.3914	7.58141	4.01862	8.09235	8.15457
ASPM	2.32028	3.35508	1.00313	0	0.197974	0	0.0583818	0.0250467	0	0.468742	0.0422535	0	0.0797867	0.355923	0.240996	0.189679	0.51284	0.122015	0	0.0747799	0
ASPN	0	0	0.961644	0.762329	0.432605	2.76399	0.823429	1.65214	3.57745	1.33338	10.3903	0.630358	0.61616	0.839679	1.96433	0.1623	1.39312	1.50709	0.181529	0	0
ASPRV1	0.693003	0.388895	1.51048	0.747628	1.6791	1.09783	0.697085	0.403445	0.291143	0.141187	1.76114	1.00194	0.24229	0.296337	0.331174	3.43781	0.73729	1.77636	0.192258	1.01179	0
ASPSCR1	3.99708	12.3914	10.9243	16.0191	10.6489	13.6743	10.6772	8.07724	5.06747	7.82001	8.00309	13.3072	6.72992	8.20342	14.0059	9.11376	10.6387	11.2493	7.41384	10.4731	7.99091
ASRGL1	5.24761	6.46267	9.05575	5.57424	6.25735	11.3073	6.43781	7.32792	4.43785	6.16153	6.27543	5.84921	5.35961	4.78593	9.46056	7.45243	3.23315	4.91398	2.12814	2.05424	1.74277
ASS1	23.1122	41.1679	50.0016	62.1489	57.245	59.503	44.2286	48.5141	33.4715	37.6928	28.1426	59.7803	39.1329	42.4935	45.6414	52.5869	41.5524	54.9673	14.6451	13.878	11.0456
ASTE1	4.56932	6.40649	7.8707	6.72145	6.49907	5.7205	4.7655	4.4349	5.27264	2.15274	3.6451	6.14807	2.32655	3.44955	6.62155	11.3026	2.07355	3.20183	4.77907	3.08657	3.78305
ASTL	0.497295	0	0	0	0	0	0	0	0	0	0	0	0	0	0	0	0	0	0	0	0
ASTN1	5.17663	5.33191	5.21478	3.53466	7.44243	7.03739	3.31274	5.3769	4.52952	2.93608	4.23155	4.78041	3.89354	4.67614	5.61356	6.61998	5.54739	5.01619	4.31604	4.01447	2.68141
ASTN2	25.2777	31.1866	63.0128	11.2242	11.8331	6.82528	11.7329	18.1354	26.6158	19.9992	23.9794	11.1043	22.0273	26.9862	18.6216	8.57773	16.8438	60.4655	7.21552	23.0496	16.2683
ASXL1	7.12632	9.74995	10.2516	15.6285	9.85433	12.8513	11.3982	10.4724	8.02137	10.6674	7.98843	11.6401	7.88466	10.7411	13.3042	9.24552	11.0563	11.9349	13.5466	10.987	13.0504
ASXL2	10.0289	7.40595	6.91559	8.08529	9.40367	10.929	9.93754	12.695	9.03205	11.3405	15.3945	8.41996	10.1727	8.60272	9.15936	9.89039	9.114	7.67583	11.8199	11.7485	15.3559
ASXL3	1.4062	2.48621	2.29282	0.833028	0.812224	1.25586	0.372558	1.1503	1.36546	1.94575	2.56224	1.40234	1.01653	0.983115	1.21337	1.36283	0.0981767	0.877023	1.27009	0.537043	0.826773
ASZ1	0	0	0	0	0	0	0	0	0	0	0.0917991	0	0	0	0	0	0	0	0.228591	0.147136	0
ATAD1	44.6653	39.7888	14.7138	17.7226	19.0726	23.1705	27.1763	22.3846	32.9195	41.1296	59.2731	25.9629	28.7477	17.1515	26.404	21.2986	16.6043	18.8288	32.2519	28.2215	29.0878
ATAD2	8.15597	7.39756	2.21444	0.770497	0.67586	0.268245	1.03272	0.896763	0.2162	3.27105	0.794031	1.21784	1.05947	1.41845	0.36142	0.945903	1.2933	1.05565	2.46833	1.86264	1.95304
ATAD2B	2.98586	3.24512	2.83793	2.44741	1.69299	1.8338	2.51975	2.76401	3.18526	3.26752	4.03287	3.65983	1.80847	3.28483	2.22061	0.905203	2.93565	2.94072	3.94646	2.49786	1.88308
ATAD3A	3.21468	1.62321	5.59913	9.84754	6.22495	9.66512	5.17424	6.36232	4.18824	5.49775	4.78679	5.25847	5.83396	6.04485	5.8261	6.21314	8.03529	8.63764	5.34556	6.75077	8.75574
ATAD3B	1.35088	0	2.338	3.17652	2.83872	2.58938	3.24311	2.02604	0.516235	1.74936	0.446106	1.1805	1.28445	1.0493	0.877553	1.82473	1.95905	4.12264	1.3606	4.47827	4.45534
ATAD3C	0	0.210481	0.20323	0	0.0825528	0	0.0945086	0.0729431	0.0790873	0	0.205031	0	0.259695	0.24003	0	0	0	0.835172	0	0.109269	0.168941
ATAD5	0.409843	1.53004	0.24558	0.244204	0.449912	0.0594964	0.0573036	0.619239	1.48781	0.276448	0.622114	0.108011	0.313202	1.54932	0.640989	0.447602	0	0.0720331	0	0.462845	0.713228
ATAT1	3.71028	2.03101	5.75929	3.8805	7.38596	4.99264	6.62801	6.1564	7.29333	4.44455	3.15553	6.33371	7.65882	8.4512	4.87474	2.67929	6.02183	6.20248	7.8837	9.29692	10.0668
ATCAY	1.64983	0.716989	2.15033	0.366362	0.999639	0.669802	0.143165	0.718264	0.239733	0.0576085	0.155376	0	0.392068	0.605267	0.133761	0.069978	0.528528	1.08156	0	0.4133	0.637693
ATE1	39.4218	13.3953	18.5777	15.1554	10.5153	7.92146	16.9802	19.0595	10.3161	16.5328	20.5534	11.5001	12.1565	18.3715	16.2896	5.75054	10.7024	7.86476	12.4854	6.96955	14.2613
ATF1	11.6613	11.8474	3.2349	8.71857	8.11964	9.09114	15.4132	10.8554	7.25399	11.1357	29.7216	6.85861	8.70603	23.7604	11.8952	11.6353	10.9137	7.98507	10.0485	5.89998	9.16752
ATF2	12.4718	9.25232	7.03401	17.9452	13.4221	11.5502	11.8959	14.0477	9.63436	12.7089	11.8379	14.8658	18.5601	14.4095	19.1999	14.2296	19.4479	14.9376	21.0884	10.2584	14.3532
ATF3	0	0	0	2.65761	1.6672	1.50059	3.32368	1.65418	0.59407	3.47347	4.28131	4.59124	5.99779	2.43039	4.55906	1.17728	1.5078	4.87555	5.26136	6.08544	4.41636
ATF4	75.1955	71.0956	120.652	229.035	163.598	142.85	273.422	164.984	131.413	264.328	139.875	285.48	367.272	248.226	328.439	404.147	305.815	259.579	456.495	395.143	513.783
ATF5	1.46474	0.61659	3.19539	2.84577	3.24663	4.70507	4.66226	2.27374	2.92462	1.19435	1.19612	4.24116	1.79491	2.66217	4.20643	2.18159	9.74157	3.28977	7.11861	1.41427	4.33539
ATF6	23.495	24.2066	22.4879	35.6505	29.1572	26.0563	24.8733	28.153	30.4892	28.7784	28.7425	34.2636	38.6373	35.5857	35.3848	32.9411	59.9124	40.7997	49.2904	31.992	32.8716
ATF6B	1.02548	1.59769	2.47743	0.367663	1.12844	2.25082	1.99938	1.65904	2.63573	1.15864	1.34578	1.0931	0.792856	0.48636	1.34995	0.84564	0.453618	1.9943	0.472503	1.49502	2.06361
ATF7	9.03214	18.317	12.9068	6.74656	8.28591	6.97195	8.48941	6.865	4.09085	15.6058	9.20577	5.41886	6.66975	5.68467	8.5541	11.3183	9.37749	10.0926	17.185	11.5279	12.5767
ATF7IP	60.3637	57.7691	51.4655	33.0325	39.7544	32.6844	38.3237	42.2741	40.7203	46.5313	56.7397	37.2478	31.471	26.4439	31.7784	26.4058	27.8261	26.1961	32.5017	25.45	28.0831
ATF7IP2	3.96381	1.81344	2.40881	2.69557	3.64541	0.424423	1.22116	1.72791	0.766301	1.64116	1.54514	2.31625	0.979759	1.89608	1.91096	1.09717	0.751975	1.54292	0.557763	1.17703	0.364199
ATG10	6.82654	1.65729	5.72832	2.68992	2.8909	2.77063	2.80628	5.72756	2.2067	3.33998	4.17143	3.7913	5.7298	1.31757	5.28949	0.976124	1.0473	3.57176	1.09177	2.69907	3.87537
ATG12	19.7089	9.97876	5.21873	5.50159	5.70546	6.01655	6.36664	7.11236	7.78327	9.37777	9.87688	5.0717	9.42293	3.7566	4.23488	6.05976	4.86142	8.62884	6.96809	14.0326	6.72829
ATG13	19.4509	21.5323	27.6596	27.5372	34.7412	37.3804	26.2351	29.0979	27.3817	24.9252	19.7105	30.5456	29.5316	33.5667	30.2405	27.3675	28.4768	31.0366	16.5812	22.7008	21.7458
ATG14	5.57051	2.79824	4.41552	2.08005	3.59118	1.90176	1.82839	3.17528	6.12273	3.12779	6.22796	2.44764	2.81845	2.83503	2.42189	3.20372	1.2055	3.64698	1.74981	2.11186	1.35825
ATG16L1	3.34258	3.05705	4.38996	9.1881	6.3422	7.03598	5.97985	7.46767	6.58963	5.95979	7.41601	9.22218	10.3528	7.76705	6.10948	6.87904	5.80346	6.27867	9.91948	11.789	14.3888
ATG16L2	4.78941	4.15032	6.52609	10.7913	8.6885	5.76628	5.66769	6.42375	5.17781	7.74995	6.77553	8.82882	7.14411	7.37985	5.72452	10.6591	5.99502	9.0297	17.7854	25.0943	12.1755
ATG2A	6.82318	6.24313	9.37848	9.37419	10.9658	13.8657	6.39751	8.49007	8.41343	6.49703	4.42732	8.03769	6.05676	3.60331	6.38072	7.77982	13.2538	8.60512	5.5757	6.92816	7.38265
ATG2B	10.8462	9.2337	3.94513	4.79346	6.9614	6.13017	5.85489	7.81089	7.73309	7.96934	15.5314	6.33484	6.10774	6.12147	7.44387	5.20806	8.28138	8.9736	3.67484	4.10658	3.77699
ATG3	53.8417	53.6858	31.0472	26.1437	25.4402	28.6881	31.1875	22.2859	25.9607	26.0595	35.1855	22.5167	39.2428	27.863	37.1287	24.2876	18.8274	27.258	31.2088	27.2922	33.3978
ATG4A	7.81935	10.962	6.35597	10.3483	8.99468	7.69587	11.0882	9.12311	12.3621	8.80707	6.12219	17.7839	12.6177	10.7876	9.59218	13.4364	4.82763	10.0388	16.8447	4.54147	4.41576
ATG4B	7.07273	7.32804	12.5167	15.5568	11.6131	14.9453	13.0213	12.8352	10.9959	10.6224	7.82528	16.6928	12.0552	9.62251	13.6017	7.21972	20.8378	16.0136	11.758	14.3361	15.0543
ATG4C	8.04562	20.354	11.7387	3.74649	2.56054	2.91681	3.62366	5.27041	16.5449	13.0685	44.1997	6.91004	3.27695	5.44067	5.26666	2.19279	4.12365	2.476	4.29195	2.26136	0.752164
ATG4D	4.35731	2.03873	6.17139	8.54331	6.9372	12.3883	5.07191	6.88802	8.80649	6.75138	4.5368	8.5888	5.94869	3.80059	4.64837	7.42238	7.51593	9.07735	9.64839	3.53906	4.05229
ATG5	15.2494	9.35745	7.09104	8.05514	5.95258	9.12287	5.67516	10.2492	14.0514	13.2811	26.2542	11.4293	9.69579	9.81121	13.6672	9.91127	8.27001	11.7755	7.47298	8.8014	7.93456
ATG7	4.36708	2.90753	2.803	5.53929	5.48103	6.08372	5.28077	3.13961	4.06292	4.42223	2.78815	5.25625	5.40411	6.03395	4.5337	3.55781	5.74461	4.62287	9.16657	11.7014	7.76779
ATG9A	17.6407	12.9087	23.0244	36.9926	31.565	30.2958	32.033	22.8881	19.5555	26.2028	14.0588	23.2782	21.5979	23.1983	28.3967	33.6829	22.2845	27.4042	27.1145	28.6157	26.168
ATG9B	0.565673	0.880259	1.35842	1.48465	1.93309	1.06959	0.711718	1.58696	2.38317	1.27346	0.800892	0.448544	0.650416	1.27097	1.03566	1.31508	0.250286	0.797244	0	0.274063	0.141048
ATHL1	1.96967	0.752791	1.69817	3.37014	4.52799	3.17376	3.3786	3.91132	1.88409	1.36314	1.87237	2.5673	1.86176	2.67219	4.23715	2.6517	2.37839	3.98921	5.06641	1.56403	4.44051
ATIC	42.3094	28.9692	38.0572	36.5626	31.5524	42.8352	38.0227	26.5196	21.8314	36.0078	24.9343	31.919	34.0996	31.8759	34.4396	19.3069	36.3571	29.8425	29.0621	34.19	35.4136
ATL1	1.24077	3.32146	0.305856	2.79459	0.868727	1.48499	3.83073	3.5036	5.21824	1.37624	3.17701	1.6234	0.784888	5.65949	3.21775	1.11615	2.54884	3.24099	5.15052	1.15091	4.34106
ATL2	12.5568	17.0402	6.40147	8.22956	7.34154	6.7914	7.19587	5.75291	15.4208	9.10658	15.9048	6.47746	7.72455	3.94796	9.19543	5.95907	8.19666	7.87929	10.297	10.959	7.68637
ATL3	8.93176	13.6512	9.07477	9.34505	9.98184	10.2013	9.72235	8.5375	7.14214	13.9818	22.8723	14.1215	10.2441	11.3974	13.6825	13.3845	13.472	8.74995	8.13202	18.8735	15.7469
ATM	6.19462	4.43798	1.48839	1.52737	2.008	2.32997	0.93775	3.0196	2.82939	3.59056	5.80215	2.56455	2.58773	2.16967	1.73965	1.59157	1.83476	3.18843	1.77988	1.79016	1.28068
ATMIN	49.1116	41.5294	35.0264	28.7955	30.0448	33.4033	32.6399	41.1105	41.7972	41.7375	44.1698	38.5431	26.5215	27.8535	33.8371	24.0092	21.7538	31.7663	33.4219	37.4392	31.0714
ATN1	18.5803	24.4446	39.9946	32.4971	28.4311	29.5458	25.5479	23.6492	16.9814	24.88	18.2984	27.9564	22.1028	19.2141	23.4471	22.9585	31.3602	26.2114	25.3103	28.941	35.0161
ATOH1	0	0	0	0	0	0	0	0	0	0	0	0	0	0	0	0	0	0	0	0	0
ATOH7	0	0	0	0	0	0	0	0	0	0.219313	0.581351	0	0	0	0	0	0	0.693212	0	0	0
ATOH8	0.729038	0.748512	1.44207	0.990614	0.2668	0.698739	0.550424	0.236031	0.409741	0.344303	0.265561	0.346016	0.0836149	0.310102	0.570444	0	0.515927	0.769125	0	0	0
ATOX1	32.6627	54.4008	120.669	126.122	134.26	118.462	105.391	102.867	100.087	101.249	106.566	99.1515	186.485	140.195	147.867	122.962	158.752	198.834	128.008	85.9108	196.344
ATP10A	0.273241	0	0.295008	1.75936	0.780131	0.64324	1.71905	1.43301	0.460606	1.60453	0.995091	1.03855	1.97644	0.930133	0.770594	3.15862	3.69872	1.81757	1.35286	2.77869	3.06161
ATP10B	1.12159	2.35485	1.6115	0.240465	0.0820599	0.24401	0.141147	0.108951	0	0	0	0.0885543	0	0.0397305	0.0875684	0	0	0.295367	0	0	0
ATP10D	9.10466	7.22248	3.03879	3.30105	4.90184	4.9269	4.31009	3.62167	4.20414	4.16664	5.52855	5.65378	4.02403	5.34643	4.57505	7.34946	3.50878	5.00491	4.16918	2.26597	1.84243
ATP11A	12.3336	6.36922	8.88803	10.1634	12.3664	11.7068	8.85279	10.3661	11.3782	10.1356	11.0443	9.11893	8.81152	7.72884	10.2872	11.7972	10.7245	12.7761	6.88207	5.78389	5.66979
ATP11B	12.6821	9.79589	5.83394	7.12962	7.25636	4.59349	5.74158	6.79805	8.47814	7.74199	15.3926	6.13734	8.83146	7.51986	5.97864	9.35215	7.5399	6.41591	12.317	12.6266	11.2332
ATP11C	32.3829	36.1405	9.65836	6.53559	7.33678	8.66976	7.14067	10.9438	11.0337	19.7387	18.1665	7.6137	7.27918	10.5836	8.07635	10.8021	8.58417	9.9621	10.7383	10.2662	10.8252
ATP12A	0	0	0	0	0	0	0	0	0	0	0	0	0	0	0	0	0	0	0	0	0
ATP13A1	22.0382	24.6777	38.9347	37.7757	42.6692	42.8401	36.684	31.5158	23.1224	29.4141	21.8908	41.2754	23.9689	28.7407	38.2041	41.2898	28.9632	28.8097	23.9672	29.4381	29.8367
ATP13A2	20.6817	20.2683	50.7338	145.013	127.571	137.421	139.179	107.567	88.2836	127.798	72.6627	143.139	102.189	101.351	125.799	126.003	113.594	111.153	125.786	134.373	125.264
ATP13A3	43.9637	29.1467	15.1971	36.5292	31.6298	34.8508	49.8806	58.279	70.0489	116.423	112.832	42.6505	54.3372	72.5897	58.2876	56.2553	57.8598	51.5282	169.694	174.044	132.44
ATP13A4	7.96455	6.2396	5.47327	0.434948	0.296607	0.353601	0.254757	0.524344	0.35539	0.0684005	1.10561	0.964123	0.349522	0.143709	0.159027	0.498669	0	0.214172	0	0.0981308	0
ATP13A5	0.715461	1.67066	1.07582	4.87026	2.79587	4.69148	2.00011	5.0942	4.3512	4.51534	4.19397	5.68917	5.36296	3.81099	4.50577	5.09625	8.76183	5.55851	0	0	0.178908
ATP1A1	61.734	78.2837	81.1378	97.9644	86.2962	106.621	90.6747	89.435	66.777	81.7133	63.1876	87.2654	96.114	75.6664	95.2449	89.2784	96.1508	100.461	241.71	211.892	200.595
ATP1A1OS	3.69719	9.89576	12.2395	8.04723	6.05464	10.1425	5.04192	5.7957	10.5519	6.18012	6.20177	11.7201	11.3761	8.10573	9.41678	19.4639	4.69493	10.6341	22.9744	9.0564	22.7845
ATP1A2	0.104554	0.439183	0	0.112184	0.172204	0	0	0	0.110165	0	0.0475998	0.124135	0.0899947	0.166809	0	0	0	0.0827686	0	0	0
ATP1A3	27.142	46.0719	46.8429	12.6934	20.6401	31.8406	7.11762	15.9228	11.9964	10.8974	6.71229	14.0902	7.80488	12.8433	9.10627	5.56148	10.1274	8.34267	0	0.596599	0.923121
ATP1A4	0	0.105586	0.203902	0	0	0	0	0	0	0	0	0	0	0	0	0	0	0	0	0	0.169502
ATP1B1	139.21	166.989	142.205	100.358	82.5388	96.0315	101.992	105.162	80.1618	101.459	131.082	107.935	131.7	111.165	132.224	121.988	108.597	95.2458	68.4111	57.0078	62.9124
ATP1B2	13.858	11.922	18.0585	3.11255	2.60349	1.95724	1.65495	1.19212	1.29212	1.69128	1.2761	1.88572	1.06358	2.05664	1.24484	0.10822	2.56289	2.09307	1.08931	1.53204	0.988362
ATP1B3	93.6989	71.1121	62.431	93.5641	101.284	87.9014	94.0627	101.324	115.509	118.615	142.746	86.5641	84.3312	96.9583	86.2986	73.9064	66.9726	84.1184	80.5941	64.8787	76.3903
ATP1B4	0	0.0843509	0.650705	0.12932	0	0.0788228	0	0.058494	0	0	0	0	0	0.769851	0	0	0.0799453	0	0	0.0875322	0
ATP2A1	0	0	0.225667	0	0	0	0	0	0	0	0	0.198939	0	0	0	0	0	0	0.230014	0	0.187681
ATP2A2	46.3402	50.294	30.8112	55.8577	51.3844	61.7499	60.1385	49.5703	56.1003	54.6559	70.5294	57.8516	53.8645	40.2456	61.8954	56.1571	55.2225	47.2554	59.1761	49.052	49.7412
ATP2A3	0.961674	0.576984	0.185586	0.442443	0.15085	0.269782	0	0.533336	0.0722901	0.347899	0	0	0.118523	0.195274	0	0.507283	0	0.678776	0.505293	1.59567	0.823405
ATP2B1	8.8721	10.6035	6.20384	5.83366	6.98214	6.72253	8.11021	7.1138	10.5869	9.10122	17.3065	7.44	9.99569	11.5216	8.92777	11.976	11.7149	8.60149	24.2574	17.3142	17.0311
ATP2B2	11.7898	11.5445	13.1201	0.75275	1.47147	0.861245	0.7233	0.558319	0.606024	0.677747	0.378224	0.52075	0.821534	0.644486	0.373499	0.705175	0	0.857023	0.21904	0.555873	0.99783
ATP2B3	7.01744	12.044	10.1299	8.74569	7.82291	9.47821	6.95723	7.38396	5.37333	5.72397	7.39497	7.27092	5.12235	4.95898	5.77311	6.53411	4.29786	5.80562	1.27693	1.505	1.83548
ATP2B4	32.9865	33.1319	29.5656	34.9283	32.3547	31.2215	35.4836	33.3336	35.2809	33.9516	35.3147	29.8753	27.5908	28.8573	30.9088	24.4509	27.4157	29.4876	48.9713	42.9216	43.6199
ATP2C1	111.375	111.538	82.0152	53.5855	64.848	61.5128	61.4511	60.922	72.6908	63.0819	97.677	70.2737	59.9926	65.1756	65.65	68.0511	60.3133	63.164	58.4741	64.1086	52.1658
ATP2C2	0	0	0.233636	0	0	0	0	0.251226	0	0	0	0	0	0.183853	0	0	0	0.274398	0.595056	0.125544	0.971742
ATP4A	0	0	0	0	0	0	0	0	0	0	0	0	0	0	0	0	0	0.260083	0	0	0.18418
ATP4B	0	0	0.576853	0	0	0	0.263926	0	0	0	0	0	0	0	0	0	0	0	0	0	0.967109
ATP5A1	339.61	314.393	290.653	247.588	261.691	267.304	239.014	216.95	241.327	246.229	218.382	253.503	264.397	252.597	238.706	269.37	212.052	233.217	220.679	210.967	205.197
ATP5B	239.658	287.341	363.689	299.864	279.808	293.777	256.672	233.917	197.806	231.54	179.541	274.612	304.602	273.745	294.925	320.017	202.136	268.645	330.843	342.689	359.591
ATP5C1	83.206	103.405	85.8509	64.6786	87.4698	73.9532	95.4801	68.7902	98.602	78.8341	81.7117	102.153	107.481	76.1188	81.8806	71.4355	73.5329	72.2593	105.88	78.8006	108.481
ATP5D	32.1687	33.1423	107.741	76.6803	72.6307	90.4278	68.4244	68.3728	39.7102	47.3594	27.5299	54.132	72.7334	63.163	77.3557	58.688	95.516	63.2455	52.2492	58.1103	82.4568
ATP5E	342.032	299.615	483.269	190.286	262.764	155.714	186.576	235.643	349.622	230.569	282.924	202.389	293.866	265.68	356.454	305.224	199.737	195.358	239.402	244.634	205.927
ATP5EP2	0	0	0	0	1.68351	0	0	1.4	1.47602	0	1.27886	0	0	0	0	0	0	0	0	0	0
ATP5F1	92.0805	83.8568	77.1704	62.9524	66.9355	68.3635	60.404	74.9122	81.0804	77.3652	82.5218	58.2709	86.5505	70.4831	72.4916	62.978	69.6023	68.9898	52.7809	63.8955	60.5138
ATP5G1	25.3965	22.0584	71.6562	56.7808	77.6404	76.433	59.2255	51.6755	23.224	30.6644	35.7921	58.1071	65.5975	56.1795	58.5452	49.1628	57.1069	68.5438	44.6365	31.9624	44.2481
ATP5G2	75.5355	108.833	228.55	99.3184	111.199	97.3039	85.3355	85.7107	81.0613	78.0118	52.98	114.641	115.941	109.422	116.522	78.5537	102.695	123.48	96.9075	131.395	107.308
ATP5G3	95.222	69.3195	66.4166	40.2637	39.2399	43.4347	47.9162	50.7121	54.6352	68.8357	52.3917	48.1456	49.7763	66.5726	46.0331	47.0159	59.5282	37.8457	43.0662	40.3562	46.4937
ATP5H	86.7226	105.091	122.181	44.391	46.1008	57.4538	68.1617	66.5677	43.0927	50.8011	59.8099	69.8427	93.2918	77.3723	80.2878	63.6133	61.3744	57.63	64.7192	67.5903	59.6822
ATP5I	43.389	41.0132	187.796	51.9593	59.8428	52.6634	76.1416	80.9796	68.883	44.3464	38.9269	60.0705	107.579	79.6669	61.2767	118.497	59.696	139.52	44.8118	119.711	64.6619
ATP5J	158.095	104.354	130.968	51.3746	66.0806	61.7775	98.0247	75.5126	173.138	97.344	97.8849	52.4776	103.303	102.356	116.811	47.5423	81.8899	86.0001	62.1988	66.7146	59.8268
ATP5J2	36.8206	31.1473	70.9082	53.7099	46.372	44.7683	59.3004	37.3653	67.9707	24.9742	35.591	43.6265	53.8601	53.1084	37.1122	42.9206	72.8732	40.2835	38.9101	37.3906	40.4253
ATP5J2-PTCD1	0.0279376	0.0188033	0.0356462	0.000632546	0.0147255	0.0173258	0.0282827	0.0249832	0.127637	0.0134921	3.3446	0.0314477	2.16987	0.134692	0.0316136	0.133121	0.017858	0.0210168	0.384278	0.0195483	0.416527
ATP5L	99.4253	136.777	111.575	41.8795	39.9834	34.549	51.7682	83.8223	99.5245	62.4495	56.1079	55.2216	52.8896	44.3157	45.5668	27.0164	28.4281	35.0295	35.5944	47.5058	43.2482
ATP5L2	0	0	0	0.495628	0	0	0	0	0	0	0	0	0.833892	0.490472	0	2.30679	0	0	0	0.669947	1.08273
ATP5O	73.0274	88.0756	145.737	118.058	107.572	107.751	106.659	103.336	73.9896	67.7436	89.1111	106.453	128.493	107.622	143.906	95.74	66.2392	110.224	87.9997	95.3531	102.672
ATP5S	4.20819	5.50892	5.81571	4.48364	3.33619	2.00361	4.56177	3.33002	6.14252	4.49328	1.33273	3.46043	5.20719	6.47253	5.204	4.35224	3.61057	2.11474	2.98247	1.34576	4.0449
ATP5SL	13.241	16.7057	30.1598	25.0161	19.4086	24.1559	21.5111	19.3121	17.7722	20.613	15.8018	18.9785	25.4715	16.2529	18.7498	30.9904	24.0961	17.17	23.2699	20.2206	28.3517
ATP6AP1	41.5449	60.721	93.5982	54.4877	61.4952	60.5965	37.5435	44.3665	33.6278	39.5446	38.8768	49.4073	45.1844	38.7198	46.9293	44.0346	46.8154	50.4189	42.8458	53.5129	45.9631
ATP6AP1L	0.965356	2.04757	2.73545	0.532276	3.76638	1.32548	3.63073	2.79912	2.00232	0.504356	4.32562	3.70752	4.49581	9.48006	1.23798	0	2.58987	2.43489	5.55166	2.15819	2.33448
ATP6AP2	130.897	111.717	67.9131	76.2874	93.1318	81.1829	85.097	92.7132	130.227	107.453	145.269	75.5777	95.0441	110.517	84.2455	87.9178	59.6939	73.6696	111.172	123.058	106.632
ATP6V0A1	44.1843	41.9297	47.3856	46.1788	42.7727	47.8492	37.0465	43.5663	41.263	43.2263	37.8266	43.7572	47.3354	32.3195	45.3687	49.9068	43.4634	44.0593	31.8729	41.386	34.3381
ATP6V0A2	4.34101	5.83388	4.798	6.0518	4.95567	5.84038	8.84954	6.87296	5.85659	6.76288	7.31476	4.01413	5.89447	6.96836	7.53297	5.38576	8.17828	9.47331	6.79839	7.37369	7.37907
ATP6V0A4	0.87225	0	0	0.938542	1.17242	0.509371	0.731396	1.50533	0.815585	0.393675	1.14531	1.15936	0	0	0.68894	0	0	1.38943	0	0.141086	0
ATP6V0B	59.9307	57.227	121.174	108.896	89.1931	105.126	84.8025	83.7715	74.0349	65.6588	61.917	99.4508	116.778	97.8685	87.7945	100.368	68.3883	116.31	117.725	126.285	151.439
ATP6V0C	87.9244	111.379	243.921	150.892	129.753	137.807	117.438	126.104	115.493	98.0269	70.8936	131.786	144.177	122.283	143.702	106.155	117.063	121.303	112.218	113.205	183.452
ATP6V0CP3	0	0	0	0	0	0	0	0	0	0	0	0	0	0	0	0	0	0	0	0	0
ATP6V0D1	39.2388	45.1841	58.0681	71.0326	55.1853	53.0643	41.1368	47.6105	50.109	37.8287	40.1003	63.2492	42.6234	52.4314	48.4462	26.8818	36.398	51.279	29.2913	35.9404	36.2388
ATP6V0D2	0	0	0.687544	0.136204	0	0	0	0	0	0	0	0	0	0.539899	0	0	0	0	0	0	0
ATP6V0E1	8.72601	13.9937	10.0152	19.5743	18.9545	14.0194	14.9286	19.9541	23.1081	15.2367	16.4026	21.9988	21.8093	18.9446	30.9695	18.6871	9.55619	14.4933	12.9974	7.64525	22.6609
ATP6V0E2	20.0757	19.1729	44.9455	14.9119	16.6756	14.8225	9.28748	8.64378	8.41298	8.49928	6.41373	9.893	9.49515	12.5166	7.17389	8.67714	9.72314	8.31653	7.2322	5.24276	8.10579
ATP6V1A	96.9204	82.4246	47.1909	46.7872	49.5159	53.9272	46.871	56.7887	59.0862	62.7286	107.305	51.9771	54.4218	55.5727	48.6332	54.4794	52.8557	44.869	38.2634	32.4872	22.3392
ATP6V1B1	0	0	0	0	0.346978	0	0	0	0	0	0	0	0	0	0	0	0	0	0.218787	0	0.359103
ATP6V1B2	56.5776	53.7227	37.4398	81.8602	100.018	112.398	94.8452	98.3166	91.7111	107.952	109.707	115.725	92.3017	91.7362	109.815	78.6934	95.8131	99.654	80.5449	71.5709	73.8772
ATP6V1C1	27.1017	22.6831	8.09378	8.04671	9.99186	11.177	10.7593	13.6956	19.6537	13.6643	18.1678	9.8513	9.8092	14.0389	10.2146	5.65465	6.63516	9.33898	7.35498	7.91591	3.5829
ATP6V1C2	9.53712	7.90181	8.72312	1.27171	1.24867	1.61603	0.95219	1.40343	1.19457	0.864749	1.46244	0	0.820606	1.51347	2.24144	2.10306	0.754213	1.65754	0.130646	0.275567	0.407442
ATP6V1D	83.9824	53.0941	56.3591	46.9573	47.7064	38.3671	56.9595	50.0642	78.2738	88.5316	103.622	42.0985	48.8177	47.0722	52.8414	44.5084	32.1949	28.5068	55.2368	49.587	61.5365
ATP6V1E1	56.1029	78.8661	79.2581	80.7398	73.3046	84.1977	69.7612	60.7425	48.7871	52.4162	60.376	61.1217	81.1575	77.8462	78.1182	81.361	77.0643	50.305	94.042	77.6248	73.1279
ATP6V1E2	0.15391	0.432001	0.42005	0.498606	0.50879	0	0.38699	1.04517	0.484676	0.941745	0.139611	0.371846	4.58647	2.63492	0	2.48523	2.0476	0	1.28297	0.674739	0.350875
ATP6V1F	53.5025	47.8437	159.156	103.117	90.0932	104.219	75.2869	78.5233	82.1173	61.8065	45.6491	103.792	79.3082	102.023	72.8278	106.598	91.4548	80.0332	63.2814	45.9502	77.6617
ATP6V1G1	46.2865	47.6078	32.3865	66.8821	45.0915	54.281	70.8282	61.4091	62.1162	53.2832	83.8491	42.4006	78.9852	67.7135	61.7599	70.7671	70.4093	52.5218	56.4644	64.1122	67.5786
ATP6V1G2	0.218495	0.614148	1.20124	0.94772	0	0.291036	0	2.75373	0	4.47803	0.593169	0	0	0	0.530338	0.819614	0	2.4776	0	0	0
ATP6V1G2-DDX39B	1.9933e-07	9.78066e-06	7.27412e-06	1.77215e-08	0.000272293	4.23672e-05	6.97803e-09	2.17667e-08	1.44016e-09	1.81787e-10	6.01639e-06	7.62467	2.12632e-08	0.000252596	5.27416e-05	2.64616e-10	3.25907e-11	5.00009e-07	0.000302748	4.68391e-05	2.07315e-10
ATP6V1G3	0	5.26702	0	0	0	0	0	0	0	0	0	0	0	0	0	0	0	0	0	0	0
ATP6V1H	53.5122	39.7806	34.1996	50.0434	43.7665	48.046	56.1772	47.8723	83.6946	75.7745	65.038	58.7239	66.9511	76.7552	67.369	46.9069	56.0599	51.0031	49.5818	46.1955	49.9082
ATP7A	6.97919	8.1864	3.40068	3.34801	3.31857	2.81853	1.96579	3.38993	3.25894	3.9979	5.35995	3.0679	2.96509	2.71882	2.95563	2.65089	3.04164	4.14615	5.65549	4.19519	3.93281
ATP7B	7.38494	10.4738	8.34895	5.08706	5.59724	8.96233	6.02347	4.87363	2.44121	5.81473	4.58343	8.20109	4.48043	2.9531	5.94169	5.8475	2.72162	6.06249	7.60635	10.443	4.7495
ATP8A1	16.44	17.6294	9.05818	1.91281	3.05065	4.29946	4.31932	4.1676	5.7538	4.75352	5.81654	2.8437	1.88462	4.92302	1.92811	2.48511	2.36723	2.0599	0.989145	0.946139	0.843104
ATP8A2	0	0	0	0.184325	0.125734	0.149777	1.00839	0	0	0.173906	0	0	0.0986332	0	0	0	0	0.18139	0.393755	0.415881	0.641701
ATP8B1	0.767501	1.27601	0.517516	1.44076	1.63255	0.877646	1.20722	0.978411	0.960468	0.97085	2.00947	2.0488	0.825153	1.37721	2.25174	1.00217	1.59122	2.73251	1.6482	0.905581	2.04009
ATP8B2	3.14915	5.72095	5.77341	10.9009	6.19522	12.3559	10.4673	7.55965	6.40784	7.26051	7.02814	6.58015	10.9633	5.80154	6.28047	7.41354	10.7887	10.7003	11.4335	11.5152	10.1277
ATP8B3	0.0576903	0.888954	0	0.495535	0.247153	0.66238	0.283178	0.22417	0.182301	0.284858	0.157593	0.548614	0.198852	0	0.271375	0.780907	0	0	0	0.335396	0.378362
ATP8B4	0	0.703543	0	0	0.110341	0.0656856	0.316146	0.0488045	4.76545	0	0.366054	0.238558	0	0	0.353975	0.185302	0	0.0795358	0	0	0
ATP8B5P	0	0	0.60221	0.366047	0	0.311176	0	0.40217	0.435726	0	0	0	0	0	0	0	0	0.188714	0.859006	0	0
ATP9A	12.1649	12.0653	12.1638	17.0806	13.8418	14.4179	17.8918	12.9406	15.1459	14.7535	14.8223	16.3513	20.9508	12.1741	14.596	20.6145	19.0576	14.7992	41.2411	36.0676	33.1832
ATP9B	8.00259	7.13273	11.4395	5.96615	8.86393	9.26696	6.82322	7.51424	7.38292	5.02624	4.93548	4.56504	7.7611	6.05459	9.50277	8.95695	8.69178	7.02898	4.37117	5.19194	8.31615
ATPAF1	30.5601	29.166	19.8563	22.2575	14.6008	16.8599	14.1373	16.5525	14.7296	16.6598	21.1296	18.6572	20.05	12.9481	18.9602	17.6805	17.55	13.4855	7.24732	11.6959	15.558
ATPAF1-AS1	0.827785	0	0	0	0	0	0	0	0	0	0	0	0.76107	0	0	0.527973	0	0	0	0	0
ATPAF2	6.86919	10.2187	15.5228	7.65926	14.4951	8.59597	10.6635	7.63974	4.02228	5.16909	9.14694	11.8124	7.8593	9.32203	13.2007	15.3827	17.7612	14.6932	12.1294	4.73738	13.4701
ATPBD4	19.9295	4.57775	6.3917	2.56113	2.61386	5.0952	3.35578	6.06053	2.64667	5.99796	2.69073	2.50537	3.97333	3.8944	0.709995	6.07465	2.76148	2.8545	3.95227	4.98227	6.07896
ATPIF1	79.1816	88.1094	252.831	50.6974	72.7435	66.8368	84.841	61.6836	82.5229	67.1096	57.0341	62.9078	98.2817	84.1498	130.719	84.7277	81.2973	65.4827	67.5027	29.8784	52.1227
ATR	6.70534	3.25595	2.48755	2.74995	3.37867	5.04444	4.13318	5.45028	5.98777	5.08407	9.25779	4.21144	5.2249	3.56221	4.40445	3.40083	3.76639	4.75486	2.39464	2.82951	2.59751
ATRIP	2.85092	1.89874	3.87511	4.50639	3.02372	2.75742	5.25863	3.05473	3.99534	2.41677	1.51968	2.56746	2.89691	3.80522	1.75904	2.24259	4.90123	1.7708	4.2755	6.063	4.90888
ATRN	16.1669	14.3591	20.4512	18.5209	18.7477	19.9179	13.9444	18.3415	15.4775	15.8	17.9437	18.0235	17.4265	14.6408	20.075	21.8394	17.4867	17.6663	15.3373	15.0199	18.3171
ATRNL1	19.4357	17.2605	10.0835	8.13055	11.2298	11.6671	6.37912	14.4586	16.7492	17.3614	27.2416	11.7665	9.52598	10.9758	12.0117	8.47755	10.6627	11.47	3.05686	1.63944	0.792809
ATRX	28.7498	23.8564	12.7639	12.4418	11.9437	10.9041	13.0365	14.843	22.6984	20.5041	28.6061	11.5924	12.5472	18.6917	11.8315	10.8827	9.2137	13.9694	12.9446	13.0601	9.1735
ATXN1	3.95247	6.08773	3.28337	4.77401	4.27787	4.87643	7.37827	5.92736	8.25323	7.47787	8.80036	3.38663	6.68247	5.04278	5.45601	5.49759	3.9752	6.19417	7.38497	12.273	8.75565
ATXN10	120.689	83.0225	58.49	97.6836	107.777	124.079	86.1126	128.836	117.752	114.823	136.484	140.608	116.158	122.168	133.59	133.521	117.968	105.419	82.8409	82.0167	85.928
ATXN1L	9.54388	7.13104	6.47503	7.5378	10.1016	8.7566	6.99871	9.61956	4.6528	7.87201	6.37438	9.85568	9.05341	8.5401	6.30101	5.19677	8.51918	10.4859	16.7803	5.36285	7.93445
ATXN2	18.5129	21.8194	20.299	21.974	20.3339	23.1098	19.0648	22.0726	16.3465	20.1138	21.3558	26.8804	23.0706	19.4409	22.2849	25.0368	17.1115	18.8861	23.1235	24.7741	21.1089
ATXN2L	15.2058	20.2362	28.6188	34.3161	31.867	39.6144	39.0659	31.3636	30.8259	35.003	27.3652	31.2589	31.1903	25.7265	35.0112	42.1016	41.9717	41.5739	41.4361	45.3005	45.7798
ATXN3	6.12566	1.74806	1.87625	1.25434	2.01788	1.49159	1.71187	2.34056	3.07037	1.94946	2.25348	1.67316	2.39082	1.23952	1.75642	1.1323	1.49315	2.01307	1.66991	2.16666	1.6285
ATXN3L	0	0	0	0	0	0	0	0	0	0	0	0	0	0	0	0	0	0	0	0	0
ATXN7	5.01179	5.89852	3.22897	2.75879	2.77562	1.56435	1.84179	1.98168	2.15034	2.46789	3.43275	2.31387	2.97356	3.01814	3.43249	2.016	1.17689	1.50537	3.35142	1.48106	3.3098
ATXN7L1	0.902186	1.761	1.73951	1.3396	0.761333	0.838877	0.530345	1.8542	0.640912	0.800011	0.819874	0.875788	1.33796	0.280189	0.700535	0	0	0.886741	2.83465	0.918371	0.47209
ATXN7L2	0.626585	1.05455	4.43199	3.64721	1.65542	3.469	1.57587	1.33772	3.16043	1.65792	0.796568	2.10901	1.09275	0.803179	0.895936	0.93125	0	3.00597	3.12472	1.09692	4.54838
ATXN7L3	2.51065	3.97154	5.26175	8.27038	3.64955	5.0991	6.19978	7.14486	3.83599	6.31189	3.46222	6.37723	5.18489	3.2789	5.35703	5.29263	6.13026	10.9103	7.81793	6.93429	9.11581
ATXN7L3B	40.016	31.7362	32.2553	28.2481	32.0954	32.7069	28.8936	34.1784	30.5735	28.8184	34.1023	30.6871	29.3506	29.9325	30.1931	34.8328	42.8663	40.0079	31.122	29.5106	32.1476
ATXN8OS	0	0	0	0	0	0	0	0	0	0	0	0	0	0	0	0	0	0	0	0	0
AUH	18.3066	18.5274	9.17714	6.82064	7.82046	3.40042	1.73168	7.63482	10.315	4.83303	5.70477	10.0613	5.56381	10.7691	6.66204	15.7164	4.45676	6.04009	11.8116	6.05623	8.1386
AUP1	20.0604	16.9624	30.9714	44.7024	42.1241	35.7062	35.4914	30.5943	25.5165	33.4679	28.5768	41.2265	34.7365	36.7658	32.9437	35.9517	59.1371	41.8209	35.8671	33.9511	40.6945
AURKA	1.43109	1.00385	1.94869	0.926503	0.945739	2.45736	0.714656	0.831954	0.150046	0.689305	0	0	0.249949	0.918106	0	0.177266	0	0.934503	0.396989	0.626787	0.650834
AURKAIP1	20.5476	24.295	61.2384	41.2022	28.4587	56.6628	47.0218	37.539	19.7393	27.342	34.9775	52.0071	37.5299	42.7824	43.4676	71.7166	25.3764	28.7849	30.8835	41.3062	45.5726
AURKAPS1	0.204279	0	0.560686	0.885191	0.225497	0.815029	0	0	0	0.209094	0	0	0.361355	0	0	0	1.63268	0.660488	0	0	0.939663
AURKB	0.525723	0	0	0	0.290761	0	0	0	0	0	0	0	0	0	0	0	0	0	0	0	0
AURKC	0.298365	0	0.827692	0	0.286898	0.401266	0	1.44757	0.311512	3.08189	1.34869	0	0	2.90413	0	0	0	0	1.68624	1.76214	0.69773
AUTS2	6.62625	11.003	8.52244	6.6498	5.36117	3.79637	7.15801	7.16056	4.8545	7.07705	4.83613	8.75301	3.80748	7.45532	6.11807	4.35028	6.1685	6.91907	6.20437	8.91044	6.02941
AVEN	6.3609	4.03629	12.9547	9.33652	10.4195	7.36875	10.0562	12.1355	6.87937	8.82175	4.64435	12.0035	15.6102	12.112	11.9248	7.42968	6.01333	13.9339	16.6215	6.61688	8.96807
AVIL	0.491166	0.137688	0.532869	0.951364	0.108035	0.258196	0.741346	0.858217	0.826625	0.698405	0.267875	0.235085	0.17049	0.209531	0	0.485333	0.522029	0.626024	0	0	0.221793
AVL9	3.43822	3.39351	3.11857	5.90311	3.50476	5.3727	4.96403	5.80793	3.61265	5.31406	2.19688	5.81895	4.66536	2.44875	4.85747	6.15217	3.21673	4.07384	5.46953	9.10396	7.80213
AVP	0	0	0	0	0	0	0	0	0	0	0	0	0	0	0	0	0	1.09553	0	0	0
AVPI1	11.9001	23.1639	44.0907	15.1463	7.58506	17.0911	10.0633	11.0911	8.86362	9.62132	7.86645	8.40156	11.3856	9.83811	11.1362	10.5976	6.71061	11.5081	1.2816	4.70285	9.51524
AVPR1A	0	0	0.188003	0	0	0	0	0	0	0	0	0	0	0	0	0	0	0.441421	0	0	0
AVPR1B	0	0	0	0	0	0	0	0	0	0	0	0	0	0.372568	0	0	0	0.279942	0	0	0
AVPR2	0	0.538733	0.977698	0	0	0	0	0	0	0	0	0	0	0	0	0.72965	0	0.287742	0	0	0
AWAT1	0	0	0.626138	0	0	0	0	0	0	0	0	0	0	0	0	0	0	0	0	0	0
AWAT2	0	0.199783	0	0	0	0	0	0	0	0	0	0	0	0.30451	0	0	0	0	0	0	0
AXDND1	0.0798407	0.111861	0	0.0858159	0	0	0	0	0	0	0	0	0	0	0	0	0	0	0.770617	0	0
AXIN1	5.28164	5.71608	7.98973	11.2022	11.6726	11.5202	12.3525	7.24912	6.8144	8.63139	5.46974	7.64639	8.44574	4.56925	6.60265	8.21723	7.47799	10.7007	13.9115	10.8798	13.949
AXIN2	5.45306	7.35158	4.79073	2.92843	4.19363	3.39266	2.31546	3.11094	6.60363	3.17767	6.51294	2.92128	2.00043	1.95933	1.12434	2.76997	0.99539	1.51416	1.8775	1.09015	2.44969
AXL	49.2545	26.576	24.943	41.9966	33.3224	32.6657	29.2728	44.0129	48.9333	61.7791	54.6359	30.1911	33.6517	30.223	33.3812	32.5725	33.1502	26.3316	32.7329	35.0681	36.942
AZFP	0.898111	0.843085	0	0	0	0	0	0	0	0	0	0	0	0.323095	0	0	0	0	0	0	1.40051
AZGP1	0	0	0.706185	0	0	0	0	0	0	0	0	0	0	0	0	0	0	0	0	0.376075	0
AZGP1P1	0	0	0	0	0	0	0	0.537466	0	0	0	0	0	0	0	0	0	0	0	0	0
AZI1	1.90867	2.44179	4.04453	3.92545	4.36863	2.86653	3.64003	3.22573	1.89372	2.93504	1.73592	3.96167	1.86727	1.50321	4.74742	2.25155	4.37616	1.31937	1.94586	2.89827	1.86876
AZI2	34.8794	52.2526	13.9262	16.2182	12.5114	21.3648	16.8748	20.7317	35.3773	29.9335	31.4146	17.541	18.7446	17.2002	13.767	6.48645	18.7677	10.5638	13.8631	15.7895	15.355
AZIN1	60.14	36.6663	13.0017	21.4009	24.9943	22.1305	29.5627	28.4994	45.79	43.2841	58.4752	27.1542	25.5036	23.5802	29.7351	15.5901	20.3204	25.7005	42.5505	30.9835	27.4705
AZU1	1.52095	1.60921	0	0	0	0.515937	0	0	0	0	0	0	0	0	0	0	0	0	0	0	0
B2M	897.382	914.195	645.852	822.286	876.208	800.992	1030.33	1056.18	1044.58	948.773	1467.91	918.451	1287.94	1289.59	1257.03	1203.77	1140.61	1115.89	1275.98	1458.83	1547.32
B3GALNT1	31.2856	24.0381	7.22314	5.1608	6.64417	5.42193	4.91432	3.08714	4.01499	3.69936	7.10394	6.05766	4.09448	3.07043	4.30106	2.63175	7.72529	4.64136	4.51503	1.19044	1.80267
B3GALNT2	21.1171	16.4486	14.4648	15.0918	13.2346	12.8228	11.9448	13.652	15.4484	23.054	21.6589	18.2343	18.991	19.4282	14.0332	13.4045	21.9707	16.8812	13.5674	12.6472	14.1982
B3GALT1	1.67076	0.781333	0	0.450632	0	0.551449	0	0	0	0.709174	0.126364	0	0	0	0.99816	0	0	1.33843	0	0	0
B3GALT2	0.410367	0.574976	0.666612	0.264684	0.270636	0.215333	0	1.43433	3.54166	0.0832611	0.149295	0.587621	0	0	0	0.404835	1.41692	0.65236	0	0	0
B3GALT4	0.367963	0	4.5344	1.39338	0.405894	0	1.38745	0	0.192911	0	0	0	0	0	0	0.458442	0	0.296596	2.82037	0.538678	0.843286
B3GALT5	0.338825	1.26693	0.306779	0.60826	0.994261	0.594704	2.98014	0.657735	0.949935	1.72265	1.84704	0	2.94821	1.56736	0.805479	0.139684	0.290379	1.62285	0.312494	0.124604	1.78967
B3GALT6	13.6541	11.7223	18.9635	27.007	19.7946	23.8067	17.173	20.5477	15.4713	16.7799	16.2551	23.5877	19.131	18.4084	25.1272	19.7562	22.7849	18.7379	22.8278	21.1303	22.0152
B3GALTL	15.3406	7.38631	7.22025	8.60623	13.1671	11.7513	15.5091	11.3054	16.2983	21.655	35.7092	14.8392	11.3505	10.4992	10.9743	12.5662	14.8196	9.23685	5.47062	9.16078	10.1532
B3GAT1	3.14119	3.01139	4.92395	0.266576	1.27205	0.86758	0.727892	0.386035	0.17398	0.419297	0.451076	1.38106	0.286107	0.528455	0	0.713572	0.658652	1.83986	0.570036	1.32316	2.04749
B3GAT2	1.26952	5.56834	0.433329	2.39982	0	1.46976	0.59849	2.61697	5.32951	2.75212	6.33256	1.53484	1.94888	2.20799	1.90349	0.78882	1.26687	1.01973	1.32347	0.695894	1.81038
B3GAT3	11.001	14.1197	28.0661	14.5753	15.4858	15.8657	16.2101	13.7948	11.9302	11.8301	9.62215	19.3655	15.7278	11.1858	11.9044	15.8421	18.9424	14.6886	11.9018	10.5551	18.2751
B3GNT1	36.472	42.3392	52.3245	30.0386	34.2086	32.9013	19.8891	26.148	33.0661	32.2474	20.467	26.1538	17.6927	26.9451	30.4966	24.5429	29.0299	23.0214	16.0641	14.5488	14.3401
B3GNT2	36.9285	14.3391	13.1543	7.99872	7.5805	8.64003	13.8116	10.5545	20.2642	30.8579	25.2399	6.96778	8.79703	16.3138	11.5055	6.38913	6.58118	5.83955	25.0106	29.8112	19.9655
B3GNT3	0	0	0	0	0	0	0.136956	0	0	0	0	0	0.189355	0	0	0	0	0	0	0	0
B3GNT4	1.67516	0	0	0.226914	1.84949	0.835924	0.263126	1.21806	0.438703	0	0	0	0.741499	1.57351	1.52244	1.30779	0	0.338755	0.292578	0	0
B3GNT5	1.47179	0.589029	0.37899	1.35512	0.231009	0.0918175	3.4388	0.680552	0.737973	3.69395	1.08413	1.16847	3.75198	1.49244	1.98253	0.517931	1.2096	2.00219	19.5978	19.0573	13.7003
B3GNT6	0	0	0.644726	0.25554	0	0	0	0	0	0	0	0	0	0	0.282223	0	0	0	0	0.172928	0.268687
B3GNT7	1.60471	2.69797	1.95465	1.98357	2.5574	4.20936	2.62433	2.57078	1.85797	1.7091	1.24067	3.82856	1.24929	1.19673	2.65321	2.17633	3.62265	0.892628	2.32337	5.13655	3.61192
B3GNT8	0.326971	0	0	0.353299	0.540627	0.216428	0	0.951497	0.85775	0	0.444734	0	0.861217	0	0	0.609789	0.217552	0.26281	2.27355	0	0
B3GNT9	18.7321	28.1054	31.2362	28.311	23.1403	25.2253	24.2477	24.0292	17.7373	22.0477	11.0479	27.3165	18.2884	18.2373	19.5181	18.4223	18.3425	20.2764	8.18112	11.9745	8.92136
B3GNTL1	0.461138	0	2.53891	1.00078	2.03802	0.615107	0	0.446971	0.241344	1.18231	0.417111	5.64485	1.22944	0.743483	0	4.61804	0.307335	1.49644	4.19728	0.338479	1.59829
B4GALNT1	0.195423	0.136955	0	0.315426	0	0.128405	0.245804	0.189703	0.616687	0	0	0	1.35655	0.521028	0	0	0	0	0	0.853882	0
B4GALNT2	0	0	0	0	0	0	0	0	0	0	0	0	0	0	0	0	0	0	0	0	0
B4GALNT3	0	0	0	0.182457	0.186546	0	0	0.164757	0.0892949	0.258285	0	0	0.146913	0.180842	0.200596	0	0	0.40481	0.702327	0	0
B4GALNT4	5.06606	5.91548	12.1188	8.98718	5.94015	8.64184	5.52313	4.75457	4.88725	6.16831	5.60553	4.63655	3.80075	4.67875	5.78833	5.93626	7.7374	6.04208	6.17325	6.88126	7.60739
B4GALT1	12.6514	17.9135	23.0489	79.908	93.3688	91.4162	78.9793	88.6668	85.6528	93.8661	139.588	122.467	129.039	124.372	139.354	113.211	141.85	141.074	64.3959	74.1795	71.6679
B4GALT2	10.1674	11.2875	16.5625	21.4622	18.8895	21.4639	21.3574	17.961	14.6562	17.4848	10.7379	17.2254	16.7521	15.4236	14.542	22.0337	25.033	15.5874	24.245	19.0689	25.2453
B4GALT3	7.03295	10.5818	16.3721	17.922	16.0566	19.2212	13.3479	18.6122	17.1977	18.2126	11.9588	22.0236	18.4263	17.4161	14.3373	10.3704	20.2311	17.3387	40.0355	30.0954	27.7827
B4GALT4	23.4952	14.8271	11.2252	17.9276	20.7939	20.1771	18.729	20.0458	19.2794	16.1144	31.2683	14.4068	18.8119	24.0186	15.2357	11.0441	9.37222	11.0702	16.7774	14.9456	11.4789
B4GALT5	6.92538	6.46575	7.0555	11.9999	11.6099	12.3231	18.9557	13.038	10.8781	13.2295	12.7182	13.5792	19.1666	13.3171	16.724	16.1466	15.2395	12.518	43.5563	38.4927	34.8872
B4GALT6	23.1922	20.7061	10.9488	3.07203	3.92886	3.12066	2.47549	2.6634	2.07247	7.36686	7.92356	2.12621	3.08306	3.99675	1.96354	6.52861	2.37395	3.21261	5.00433	3.72549	2.94183
B4GALT7	21.9989	14.0644	33.7752	33.8524	40.0426	36.0515	38.4418	28.6208	20.445	22.841	17.3433	31.2457	22.9897	26.6399	28.8639	29.8439	41.4281	29.6768	35.624	22.7724	24.1618
B7H6	1.95937	1.80788	2.04104	3.10426	2.78634	4.18855	2.85789	4.5849	2.72219	3.24378	3.89363	3.37934	3.52156	3.59806	4.38684	3.06362	3.89945	2.81723	8.01485	9.82753	9.26462
B9D1	10.417	9.44519	27.0614	19.1459	21.8944	9.07792	11.2044	11.5209	10.8471	9.25328	8.70382	10.2719	10.1812	16.5336	13.0513	10.3955	6.96725	14.1626	2.11474	1.1016	6.17179
B9D2	2.28664	0.460261	4.54575	2.13987	1.81072	7.48893	1.6403	3.79541	3.74793	3.03657	2.061	4.88006	2.36383	1.76562	0	8.25923	2.18236	1.07442	12.4744	1.92925	3.07138
BAALC	27.5225	36.2608	15.187	4.96283	6.20462	7.49433	9.29367	11.6037	20.6897	12.5289	15.1623	6.20508	9.18062	9.17524	6.0419	9.83689	6.48457	9.91258	22.0566	21.4397	24.1198
BAAT	0	0.117445	0	0	0	0	0	0.0839238	0	0	0.235882	0	0.149725	0	0	0	0	0	0.119272	0	0
BABAM1	17.5445	21.1843	32.5564	32.9621	37.7678	39.8786	32.7827	20.4906	13.6583	23.2179	16.4832	19.2547	27.9566	24.6519	22.4205	22.5125	15.2885	23.013	18.8872	34.9894	36.345
BACE1	25.7229	31.9048	28.0612	27.3476	30.1554	29.5745	26.7161	30.6016	24.4688	28.1823	28.5737	33.1846	34.0641	30.1406	29.0645	28.1752	22.7308	31.0401	17.167	14.2648	14.2097
BACE1-AS	0	2.5497	2.54729	0.992923	1.50693	1.85143	0.565702	2.18085	0.468384	0	1.21423	2.29699	0.835372	0	2.29872	1.15537	0	5.2859	1.93925	0	1.08465
BACE2	62.8613	68.4798	82.3876	57.4419	49.6591	59.6015	41.7333	47.1853	45.5638	39.5323	34.2902	58.6728	51.4245	50.4982	63.2078	53.8432	54.1992	62.1166	65.9391	64.0044	61.643
BACH1	21.3956	11.9564	7.77834	8.51978	8.43191	7.07497	8.55911	9.13142	12.3652	12.1698	11.7465	6.84411	8.87376	8.03217	8.07687	7.15034	13.7593	10.6315	13.0032	16.1596	10.3075
BACH2	0.43287	0.129785	0.416137	0.463839	0.848145	1.12931	0.583692	1.17149	1.53247	1.46883	1.97237	1.53637	1.21966	0.985394	1.15728	1.40359	0.410078	1.90374	0.169663	0.224254	0.275989
BAD	13.0275	17.4937	38.3285	24.6421	32.8176	34.7718	29.6078	34.1423	8.07185	28.0548	16.1972	28.3329	26.8791	24.3962	21.0868	16.5123	36.2478	26.1502	23.4673	27.5946	24.9426
BAG1	10.1031	11.8469	14.779	16.4043	19.5728	17.9515	14.8757	17.5126	20.7212	11.3063	15.1149	17.8387	17.7207	17.3756	20.4831	12.9107	11.3279	15.9263	14.8518	7.51078	11.9487
BAG2	12.5637	11.4075	8.86868	17.7102	16.9352	22.0722	20.4417	21.7969	28.2444	20.4908	56.0565	23.1875	20.1874	24.0307	16.6297	20.1828	18.0883	18.4934	4.72012	6.04571	8.41517
BAG3	9.95019	16.5479	11.3191	25.8004	21.3902	23.0047	17.8972	16.1699	17.1487	19.7673	15.1344	25.827	25.7831	31.3741	17.3377	22.0464	24.2971	20.3253	27.54	28.3404	23.5819
BAG4	16.8052	13.6222	11.8521	6.61294	6.6925	4.98258	8.60182	9.33256	14.9683	9.05349	13.5503	4.56723	5.00737	6.86511	5.16592	3.69146	6.32433	7.03237	6.37769	3.84398	5.35694
BAG5	14.6778	12.0178	8.79026	12.2616	15.7772	12.3908	11.17	12.8749	15.5238	21.3391	15.2468	14.7735	13.0572	16.7517	12.947	13.6894	13.7467	15.2882	13.0296	10.9225	15.4632
BAG6	52.3791	47.3933	86.0009	91.9589	95.5544	94.0897	76.1569	67.2814	71.369	76.6025	62.1615	87.6553	72.8609	71.8727	62.8869	88.2694	82.4539	82.8518	113.44	111.411	122.235
BAGE2	0	0	0	0	0	0	0	0.193767	0	0	0	0.486651	0	0	0	0	0	0.322869	0.557904	0	0
BAHCC1	0.497381	0.928041	1.11541	0.888093	0.454723	0.612518	0.76509	0.402671	0.233134	0.418823	0.40293	0.522744	0.378903	0.234784	0.258395	0.440565	0.109939	0.218017	0.530593	1.60317	1.23274
BAHD1	3.36957	4.98633	6.01206	6.28037	5.5869	6.65845	3.51958	5.06266	5.28985	4.25107	4.86059	4.68893	3.94796	3.99232	3.14322	2.34763	3.46005	6.04882	4.901	5.82189	5.99302
BAI1	0.309904	0.0723191	0.557466	4.48886	2.49535	2.36349	5.91428	2.55842	2.72118	6.16933	2.63371	3.55642	8.35722	4.01025	5.9445	10.8584	9.45861	8.25876	12.9247	14.5545	16.0805
BAI2	12.6113	11.5259	23.9225	10.5879	13.0366	13.6613	8.63149	11.8897	7.00528	8.70692	5.57322	7.64386	4.90568	8.19437	6.44619	14.1436	11.3439	9.77533	4.28091	5.28882	8.15651
BAI3	0	0.0708712	0	0	0	0	0	0	0	0	0	0.120162	0	0	0.237732	0	0	0	0	0.0735184	0.226708
BAIAP2	13.463	20.2319	17.8255	11.6086	10.4395	9.91548	12.3742	7.12713	7.16725	6.50973	4.83634	5.95367	5.49297	6.67635	8.13184	12.6001	5.59017	9.05187	7.6726	7.16883	6.57993
BAIAP2L1	5.54393	6.32476	5.78755	13.194	8.26918	11.2172	10.3618	10.3042	6.16905	10.523	8.86103	9.82393	14.9321	13.3306	14.9623	10.9352	13.7772	11.9561	11.9024	9.10276	11.0504
BAIAP2L2	0.140865	0	0.767775	0	0	0	0	0	0.295875	0	0.38352	0	0	0	0	0.349478	0	0.225742	0	0	0
BAIAP3	0.897535	1.07746	0.172914	0.275235	0.352007	0.0837752	0.241826	0.373455	0.405024	0.454592	0.0582388	0	0.442181	0.0681092	0	1.10482	0	0.101471	0.35287	0.838617	0.431411
BAK1	7.69974	10.4162	16.1062	22.6934	17.1108	17.6046	13.4849	11.7402	10.1092	10.7839	11.2318	10.2689	15.6202	16.1675	13.4669	11.0826	18.6505	15.4168	15.4469	18.0658	18.7536
BAMBI	12.5604	9.32287	11.2957	22.9012	21.3732	21.893	25.0345	22.2748	27.6617	37.3994	28.2943	38.3172	40.13	21.9203	37.1739	33.7414	25.5591	25.7285	23.4947	17.3324	16.8467
BANF1	15.5881	14.9666	32.0134	30.7135	37.3933	20.3268	31.2437	20.9448	13.3135	19.4235	14.2439	24.8486	34.9802	29.5166	42.0263	39.4456	29.6092	32.2985	28.2771	17.1329	33.4084
BANF2	0	0	0	0	0	0	0	0	0	0	0	0	0	0	0	0	0	0	0	0	0
BANK1	0	0	0	0	0	0	1.21355	0.28096	0.40595	0	0.613919	0	0	0.411528	0	0	0	0.461008	0	0	0
BANP	4.06668	3.79629	4.95404	4.82446	6.18367	4.37649	8.52882	4.33727	3.10564	5.59018	2.67267	5.3662	3.21311	2.33166	3.58172	4.61539	4.53264	7.31732	2.25874	2.38765	5.09422
BAP1	19.5643	23.4306	33.404	33.3343	30.6941	28.8571	27.471	33.0249	17.0889	23.7166	17.4256	29.2505	21.9128	26.2933	26.274	33.8331	31.1557	27.2265	26.5321	22.7972	25.4025
BARD1	5.24304	7.51133	9.29055	4.29705	3.5118	1.95071	5.01702	3.42931	4.79283	4.63591	7.45514	3.55549	5.3561	4.74516	6.23337	7.05025	2.57526	3.82167	3.62727	3.48951	6.70922
BARHL1	0.3207	0	0	0	0	0	0	0	0	0	0	0	0	0	0	0	0	0	1.33754	0	0
BARHL2	0	0	0.578657	0	0	0	0	0	0.220681	0	0	0	0	0.452354	0	0	0	0	0	0	0
BARX1	0	0	0	0.461638	0.470281	2.26789	1.8731	0.825797	0.892188	2.1811	0.192745	2.07903	1.13187	0.685956	0.516467	0.798286	1.41863	0.344678	2.38124	3.74744	2.45262
BARX2	0	0	0.477496	0	0	0	0.658228	0	0	0	0.316431	0	0	0	0	0	0	0	0	0	0
BASP1	22.7831	24.2909	31.8533	50.3707	40.2307	41.0823	38.1131	42.2021	43.1279	34.4586	41.617	55.209	79.221	57.2458	59.7387	53.9268	69.9951	70.0206	62.465	62.6469	65.0244
BASP1P1	0	0	0.791516	0	0	0	0	0	0.298474	0	0	0	0	0	0	0	0	0.934389	0	0	0
BATF	0	0	0	0	0	0	0	0	0	0	0	0	0	0	0	0	0	0	0	0	0
BATF2	0.706128	0	1.15466	0	0	0.932463	0	0	0.296628	0.143889	0	1.02138	0.246995	0	0	0	0.751303	0	0.195951	0	0.321248
BATF3	0	0	0	0	0	0	0	0	0	0	0	0	0	0	0	0	0	1.14535	0	0	0
BAX	6.13528	4.3752	2.67133	8.27285	7.16092	4.83728	7.35446	12.8346	7.7755	10.1404	4.31145	5.91772	10.6333	5.3048	4.50067	22.6783	16.4253	11.0951	3.36213	11.6202	15.9321
BAZ1A	10.5418	2.49262	2.42515	5.73647	5.39026	4.63844	7.2299	8.59847	10.3447	10.5032	10.6028	7.57891	10.6333	9.46086	9.10753	8.49117	6.19331	6.396	17.0409	18.4873	16.4576
BAZ1B	16.5205	15.962	17.8205	14.675	16.246	14.7763	17.3337	16.3627	13.7815	13.844	15.5966	19.43	17.4469	14.5474	17.7988	21.6151	15.0044	15.5344	19.6967	14.3934	17.7041
BAZ2A	11.922	13.5952	16.2183	15.8173	11.3509	14.071	10.995	11.9188	8.58052	11.4764	9.05313	12.0158	12.2261	11.9951	13.5035	17.5298	11.1693	14.0424	19.1713	19.9045	19.0081
BAZ2B	16.3626	9.36433	9.24295	10.2177	12.896	11.7619	10.9068	15.7603	16.4113	18.505	29.1851	14.2809	13.6835	11.0871	14.6078	12.6364	11.5878	10.4583	15.226	14.94	12.697
BBC3	0.237706	0	0.654909	0.884537	1.1267	0	1.02607	1.38807	0	1.04468	0.859857	0	1.26921	1.78364	1.15885	0.29778	1.26768	0.659972	3.66439	2.09474	5.16418
BBIP1	23.8937	26.2843	14.4808	20.0601	17.4841	15.1692	17.7053	18.7002	18.1185	20.8975	27.3121	15.1307	14.4984	15.9333	14.4681	18.1251	14.1257	14.4245	6.75765	20.3657	10.4491
BBOX1	0	0	0	0	0	0	0.612205	0.157465	0	0	2.06086	0	0	0	0	0	0	0	0	0	1.11186
BBS1	31.0251	27.8092	29.1087	22.0855	20.7691	21.1565	14.0629	18.6782	19.3336	21.5467	19.8595	20.4916	21.164	19.5808	15.9864	24.9116	23.9411	24.8136	19.491	11.1002	12.1072
BBS10	11.6155	14.9088	3.07851	2.61943	2.94624	2.13094	6.02879	2.36595	13.2516	9.64057	13.594	6.00865	3.93542	8.22153	1.53517	5.60881	5.93278	5.29362	4.70468	2.36381	3.29149
BBS12	11.0987	5.69032	3.66774	6.79347	4.96046	3.08043	4.99412	4.02958	4.74707	3.11418	5.41491	4.52858	5.47342	5.57892	4.05742	6.01356	4.91404	4.4517	6.97477	2.23317	4.27244
BBS2	17.955	25.9064	11.9701	8.13865	13.745	14.2238	20.7336	12.3321	16.2315	10.6698	10.3052	14.3394	10.9472	12.547	14.2057	10.5121	5.85987	13.0605	11.1766	12.0866	6.17107
BBS4	14.8384	13.9281	19.8456	9.6707	15.4093	17.3403	11.2864	18.349	16.0987	9.98178	14.7812	22.9936	17.3039	17.7617	17.3761	7.70239	14.6339	19.5034	11.0999	5.93349	11.3898
BBS5	7.15146	5.85735	10.0702	4.49589	3.16586	3.53755	3.38792	3.78683	4.00622	2.35736	1.94209	3.55299	3.7039	4.95104	3.73862	1.49051	7.89591	6.50597	2.69287	3.11035	3.35207
BBS7	5.97991	8.06024	4.62592	5.78678	13.5885	9.23792	5.82466	8.06991	8.55498	14.9507	28.5285	10.4968	10.5833	8.86625	8.68582	8.70789	13.2729	9.08949	8.06195	4.13717	4.76874
BBS9	7.80014	9.98315	4.86696	3.11324	5.77425	5.87249	3.36452	2.38589	3.35072	2.93852	2.82745	2.47923	3.10895	3.7709	6.30572	4.78879	1.43927	5.02835	4.66146	6.35577	4.38556
BBX	34.2973	24.339	17.4157	17.776	16.6013	15.6532	23.0292	24.9876	24.266	20.2813	37.7268	16.1576	20.7546	21.3842	21.1819	22.6306	20.0738	19.3723	19.5313	24.3251	21.6028
BCAM	36.2579	55.1622	80.2299	30.8664	38.694	26.4031	32.3054	25.8837	18.8593	16.759	13.8416	26.5855	18.6415	16.2787	16.3945	21.0034	17.974	31.8296	21.7892	16.6741	21.1821
BCAN	8.03927	11.9084	13.2126	4.09849	3.6065	3.31151	3.49224	5.47227	3.80705	4.6092	2.37175	9.03785	4.66048	3.7651	5.3691	6.84821	1.67588	3.07675	5.68629	3.67283	6.2528
BCAP29	9.50785	9.0069	3.37855	4.26207	3.01201	2.01482	3.94317	5.78905	5.99114	7.32364	10.0384	4.04048	3.74362	4.32559	4.56825	3.604	4.07966	4.04149	15.4753	14.5623	10.3754
BCAP31	61.3818	81.6213	65.8	107.627	93.9486	106.485	85.8089	75.7042	71.7123	63.5415	57.4456	98.3409	98.6018	69.3236	73.3675	115.461	64.3002	100.076	117.796	93.6396	119.332
BCAR1	33.2545	33.7492	65.9738	46.3757	69.9879	53.4951	30.3486	38.2338	39.9342	33.752	28.7299	46.0468	27.7894	32.3549	45.6355	28.2361	52.048	42.9585	21.0143	29.9303	30.9297
BCAR3	13.4039	23.3193	10.0224	20.1858	13.3154	12.9905	20.3485	15.0763	12.4487	20.5529	26.726	12.3762	17.4696	16.8527	16.634	17.6873	18.6646	13.2444	26.8012	34.1871	32.5269
BCAR4	0	0	0	0	0	0	0	0	0	0	0	0	0	0	0	0	0	0	0	0	0
BCAS1	0.419476	0.587764	0.90873	0.0901968	0.276661	0.110079	0.105536	0.407262	0	0.255362	0.0762993	0	0.435706	0	0.198302	0.72432	0.891349	1.06721	0.115726	0	0.188953
BCAS2	123.681	72.9112	21.7873	21.989	19.377	25.0726	25.4294	42.5846	72.8261	62.6096	77.2145	23.6381	29.046	43.0276	23.5113	18.5726	40.8201	26.4967	29.7795	25.0303	38.9008
BCAS3	5.47286	6.75251	8.40338	5.6197	7.90095	4.92898	3.90475	4.28263	4.98642	5.88334	4.75487	4.87331	6.78491	4.96074	4.21915	9.51607	6.18316	4.1551	6.19583	4.87316	5.5171
BCAS4	8.35742	15.0664	39.4766	14.3047	4.69564	10.465	5.23779	7.6557	4.36014	6.8194	4.61589	1.48018	2.79472	4.17876	7.02063	8.18139	5.00943	5.44522	9.15233	4.59997	14.6056
BCAT1	54.0456	27.8431	11.7762	33.0112	34.7041	34.4737	47.0625	60.2657	74.7401	102.92	139.307	48.443	45.6799	58.896	46.4883	38.1552	35.4173	42.2211	65.3534	59.586	45.9925
BCAT2	15.3157	15.341	23.6674	22.3816	19.2884	17.8337	23.5362	18.4127	15.8473	12.47	15.4239	17.8671	12.9722	16.4351	16.0207	6.70112	5.17851	18.1191	15.6744	16.0228	20.6997
BCCIP	42.005	45.8561	27.8157	19.4287	23.4278	16.4414	22.0674	28.8614	26.3499	27.9579	52.6678	28.7993	33.8579	29.1818	24.3396	20.1775	20.1499	25.5725	18.2453	13.3868	19.5894
BCDIN3D	3.33319	1.89368	1.70881	3.48806	0.990471	2.1291	1.69977	1.48677	1.89574	1.37165	4.34127	1.72231	3.12248	0.672214	2.55834	3.44655	2.0342	2.72396	1.36779	1.70493	0.812451
BCHE	0	0	0.331903	0	0	0	0	0	0	0.124174	0	0	0	0	0	0	0	0.19508	0	0.356027	0
BCKDHA	26.4151	25.3909	28.0456	44.532	39.0972	49.9809	48.0575	43.3329	27.5325	32.1373	26.6213	48.885	39.1323	39.2841	48.537	46.2864	39.7861	33.8515	26.1378	28.2223	26.6366
BCKDHB	31.5302	26.6424	10.3777	16.3854	9.82285	10.9578	12.5446	11.3755	12.6424	15.3963	18.7424	11.2464	13.361	8.16941	16.8449	10.4458	12.3658	11.3894	10.0333	12.3614	10.9369
BCKDK	23.9361	26.3084	38.8386	67.1913	52.7247	58.5651	49.7099	46.4911	46.3996	46.0301	27.5059	58.1174	53.8451	41.8034	49.1052	49.2622	46.8612	54.0993	53.1198	57.9232	59.9137
BCL10	3.02499	3.1797	3.07544	5.59347	4.78171	5.58814	4.04275	4.40483	4.27624	6.23908	10.3126	6.3303	6.39431	6.45087	6.26949	5.36897	6.27884	7.07497	9.1377	11.0124	9.3851
BCL11A	1.5308	0.737713	2.34986	1.93504	1.09754	2.97566	0.723328	2.6443	2.56328	1.5951	6.3978	2.87345	1.46592	1.27342	1.46158	2.16302	0.874308	2.94424	13.7388	10.0284	9.67612
BCL11B	0.75939	1.40584	0.501036	0.877282	1.38804	0.776903	0.702201	0.542026	1.7648	0.0752177	1.11838	1.49783	0.447066	1.18594	1.13264	0.273989	0.444103	0.571283	0.510699	0.377892	0.249315
BCL2	4.90048	9.24905	4.48489	3.18195	3.78298	3.55704	1.48662	2.84749	0.968882	2.67434	3.70626	1.76375	1.95546	0.697726	1.43656	3.25431	2.43813	2.98578	1.8033	0.765565	1.07656
BCL2A1	0	0	0	0.431731	0	0	0	0	0	0	0	0	0	0	0	0	1.58114	0	21.3143	36.1956	25.825
BCL2L1	20.2337	22.9912	32.3543	39.9627	48.7565	50.8242	35.5847	32.1647	44.1267	28.6197	25.8792	47.7333	27.1311	30.3569	37.3444	30.6488	36.6091	39.7455	28.4856	28.8239	31.3418
BCL2L10	0	0	0	0	0	0	0	0	0	0	0	0	0	0	0	0	0	0	0	0	0
BCL2L11	3.40247	2.82956	1.97021	1.82726	1.86946	1.35242	1.75912	2.03077	1.66477	3.15434	1.02263	2.02371	2.43285	3.23458	1.8594	3.88969	1.85573	2.59425	7.93181	7.33206	8.54703
BCL2L12	0.99304	1.39268	4.97031	2.85891	1.64046	1.31363	3.74655	2.08501	2.0819	3.38118	1.50103	2.00502	0.871315	1.59336	2.38558	5.35441	3.30461	3.99341	1.84212	4.60239	5.29114
BCL2L13	58.0317	72.0805	61.0925	110.812	93.0727	101.898	106.171	92.3001	104.244	100.265	102.467	117.059	107.424	95.1307	111.807	109.908	91.3616	105.696	82.8259	73.8609	80.5314
BCL2L14	0	0	0	0	0	0	1.22365	0	0	0	0	0	0.56908	0	0	0	0	0.260491	0	0	0
BCL2L15	0	0.161431	0.155629	0.0618669	0	0.0754083	0	0.223911	0	0.0583699	0.104944	0	0.29796	0.245304	0	0	0.0764992	0.273976	0.158594	0	0.129234
BCL2L2	2.78051	1.03118	3.76374	4.48347	1.71564	7.12165	5.76115	2.69961	1.97967	4.17706	4.15381	5.46454	4.67015	3.11918	6.45264	5.27539	7.16789	8.84008	6.54152	6.42591	6.07599
BCL2L2-PABPN1	5.96634	5.29771	9.62269	12.2101	18.3308	11.3664	21.1943	12.9106	5.64242	7.96374	15.4779	14.6468	18.2481	12.3468	10.0791	11.7473	12.6187	11.1461	12.1838	9.05823	15.7579
BCL3	2.63136	2.07777	4.04439	22.5696	16.1348	21.1209	27.91	15.7931	14.6681	20.9808	16.5527	28.2621	25.7062	20.9537	30.4147	26.5843	31.2961	29.0854	28.1342	19.96	26.2933
BCL6	15.9939	6.53702	5.43256	4.88175	9.70466	6.61237	6.46744	11.5431	16.2159	13.7471	7.96308	6.60585	6.92017	8.19732	9.24654	6.11136	10.2395	7.69783	21.2806	22.3271	18.7099
BCL6B	0	0	0	0	0	0	0	0.0802337	0	0	0	0	0	0.0880532	0	0	0	0.262762	0	0	0.372165
BCL7A	3.90202	2.0082	1.50866	1.62086	1.9255	3.6553	2.20388	2.70613	0.670524	2.85568	2.10061	2.08959	2.47948	2.29057	2.25675	2.25799	1.7977	3.66996	1.31754	5.79292	5.37657
BCL7B	8.37328	11.1595	11.8785	24.2734	11.5721	25.5045	11.3732	11.8585	10.2716	17.6078	8.12539	21.35	24.7261	14.3196	26.6418	11.7357	9.87758	14.581	23.0538	16.6872	16.8569
BCL7C	11.9135	17.3982	33.4793	24.3506	17.3578	17.9005	21.1289	16.69	10.252	12.8091	18.4564	16.6131	27.9337	19.6383	16.6048	15.1924	6.60081	16.409	18.1713	17.6794	26.4729
BCL9	1.94753	2.34602	2.19819	3.06026	3.82836	3.432	3.30561	3.87128	3.29366	2.74945	2.475	2.68553	4.75025	3.56335	3.82491	1.9476	4.50693	3.86859	5.10297	3.15656	5.16801
BCL9L	4.85786	8.53763	13.6761	18.519	20.9237	19.26	18.2943	16.2147	15.2491	16.6561	12.4788	16.4354	13.4813	14.9431	18.9892	20.7592	21.4153	19.62	18.4021	20.8844	24.6426
BCLAF1	51.1227	41.1091	28.1777	30.1486	28.8001	25.183	32.1495	34.287	38.863	44.4888	58.9482	29.2071	34.3407	29.3297	31.2706	26.6317	26.6644	32.3687	30.0618	27.0966	24.1497
BCMO1	14.1606	28.6666	18.7548	1.99069	1.08432	3.40778	1.08393	1.07548	0.517611	0.751753	4.13748	0.887799	0.643984	2.76184	1.75992	0.762366	2.2917	1.57481	0	0	0
BCO2	1.26672	0.88788	1.92248	0.340915	1.85798	1.99611	2.38979	1.63939	2.77516	1.33686	2.40348	2.66604	0.550311	1.12628	0.501114	0	0.561051	1.17842	0	0	0
BCOR	11.9127	18.9482	18.4726	15.809	16.6938	18.006	15.0577	15.4826	9.76623	11.7414	10.1993	14.0726	14.5805	16.022	12.9956	18.7257	14.0215	14.6106	8.79263	7.67101	8.83729
BCORL1	1.43104	1.66929	1.49964	2.89808	2.05055	2.128	1.2506	1.69897	1.75996	1.5277	0.977712	1.60128	1.02421	1.18298	2.0493	4.24664	1.00195	1.57075	1.47389	2.65413	1.59937
BCORP1	0	0	0	0	0	0	0	0	0	0	0	0	0	0	0	0	0	0	0	0	0
BCR	14.5304	18.7356	23.827	16.7293	16.7571	18.1193	11.6923	13.5973	10.0528	10.1428	8.09071	13.969	10.2669	7.91808	9.20993	11.8125	13.1951	13.135	19.2817	15.5666	15.648
BCRP2	0.256936	1.26133	1.04885	0.138506	0.848618	0.677615	0.807726	0.124665	0.53992	0.392306	0.233286	0.618059	0.224171	1.64705	0	1.27329	0.341609	0.822103	0.534054	0	1.16632
BCRP3	0	0	0	0	0.492093	0.593723	0	0.215926	0	0	0	0	0	0	0	0	0	0	0.311668	0	0
BCS1L	5.00604	7.95355	8.9745	9.20352	9.15485	6.37785	9.02334	9.07291	5.47041	9.14318	5.71207	12.2284	7.71903	4.90911	6.3405	8.70729	5.5105	8.81302	8.82692	2.87345	9.53372
BCYRN1	18.0382	8.89535	36.8707	36.6388	54.9247	40.1614	28.2197	57.1472	32.3361	20.7252	28.5764	0	26.6552	8.02708	72.2811	83.6698	52.4082	14.6407	79.4475	51.267	65.5706
BDAG1	0.547605	0.736697	0.795489	0.0348188	0.292069	0.0359522	0.393786	0.207494	8.06478e-06	0.000533984	1.37054e-05	0.530855	0.000988952	0.000579279	0.525114	1.01313e-05	0	1.19874e-05	0.676647	1.26666e-05	6.69054e-05
BDH1	2.28185	1.2298	3.26164	1.03814	1.17346	1.26721	1.43516	1.19284	0.55407	0.712532	0.469319	1.02707	0.760116	1.02893	0.207504	0.757974	0	0.418815	0.968836	2.42722	1.78011
BDH2	22.608	22.4944	20.2632	16.837	20.2038	19.7693	19.9303	17.5368	10.2968	13.944	26.4189	18.365	19.8035	22.2849	16.0375	14.34	16.3598	16.4077	18.2698	13.9676	12.9951
BDKRB1	0.750678	0.351947	0	7.34035	6.08655	7.35939	8.48678	11.1543	7.59016	8.48074	4.29726	17.2119	8.48067	8.07808	11.618	12.2407	7.34142	10.5851	2.45774	6.61981	11.0238
BDKRB2	0.412752	0.289072	0.743887	10.5661	7.4823	10.0023	11.5975	5.41084	5.86757	6.48398	4.19412	9.66468	7.00751	6.00566	5.83636	7.79406	7.3061	4.36644	3.97939	2.80063	3.09069
BDNF	1.20878	0.891104	0.393496	1.32494	0.507852	0.1009	0.815322	1.19666	0.648731	0.390507	2.03305	2.02093	1.73195	1.14709	0.545277	2.12891	1.33007	1.26316	1.09623	1.84726	1.90353
BDNF-AS1	1.11822	2.72074	1.17382	0.909457	0.47427	0.197154	0.317196	3.14346	2.23732	7.00147	0.580011	0.521428	0.522511	0	1.74329	0.633595	0	1.52915	0	0	0
BDP1	10.6927	7.16215	3.54483	5.26544	4.47513	4.12885	4.97487	4.2833	6.73459	9.59969	15.7965	5.09107	6.2515	6.86149	5.50645	5.99629	7.15718	6.23546	6.32358	7.93732	6.61024
BEAN1	0.408259	0	0.248807	0.0987419	0	0.361738	0.692989	0.593751	0	0.186417	0	0	0	0.293656	0	0	0	0.730802	0.887336	0.133653	0.41413
BECN1	26.9327	29.4777	20.3672	26.6257	29.6644	34.6336	29.7857	27.0894	30.6542	30.1698	70.3836	31.953	30.8259	35.5804	32.6978	33.4097	27.1928	25.9874	26.2166	33.3563	25.3387
BEGAIN	0.221605	0.932196	0.601899	1.07408	0.853482	0.437488	0.836201	0.752889	0.932068	0.901242	0.604081	1.86034	0.771001	0.473066	0.526588	1.23344	0.147221	0.530532	3.37226	3.39211	2.50749
BEND2	0	0	0	0	0.156273	0	0.390421	0	0	0	0.128755	0	0.248166	0.660552	0	0	0	0.454798	0	0.0901994	0.317147
BEND3	2.55713	2.02847	2.75715	2.55928	2.61972	3.33985	2.19889	3.39457	3.41406	3.10405	2.25154	3.94043	2.27054	1.94811	2.59807	2.30332	5.14538	3.84115	1.40504	0.92807	2.66869
BEND4	0	0	0.0863166	0.103181	0.0351791	0.167553	0	0.311882	0.304671	0	0	0	0	0.306959	0.0750328	0	0	0	0	0	0.143258
BEND5	5.55372	1.35823	3.99328	2.88421	3.20273	2.90238	3.94347	3.97832	5.05297	3.22186	4.36648	2.36915	1.72015	3.1165	4.71214	9.38074	2.57558	7.45532	4.7391	2.48295	3.91313
BEND6	0	0.769438	0.89426	0.827392	0.966105	0.866608	1.93263	1.06535	1.15406	3.90514	1.59565	0	1.14535	1.52282	0.782313	0.407191	0	0.3503	1.51807	1.59979	1.98654
BEND7	3.95995	4.4483	3.32413	6.23618	6.53914	10.0411	8.66798	4.6664	9.00534	4.70308	12.9095	15.0841	12.4752	10.3643	8.46578	12.3567	6.40088	7.47209	8.02523	9.30614	8.6746
BEST1	179.852	306.183	277.81	18.4331	20.0324	34.8992	10.8721	14.4964	15.4555	11.0029	8.24984	12.8468	10.1529	9.58071	13.8623	9.77094	10.767	15.2408	7.71682	3.34286	2.87703
BEST2	0	0	0.43691	0	0	0	0	0	0	0	0	0	0	0	0	0	0	0	0	0	0
BEST3	0	0.287368	0	0.110327	0	0.673867	0	0.099494	0	0.312421	0	0.490954	0	2.40562	0.24317	0.126656	0.109516	0.163398	0.424988	0	0
BEST4	0.722398	0.202723	0	0	0.954919	0.381719	0.181654	1.26159	0	0.736196	0.655515	0.348499	0	0	1.03688	0.358576	0	1.3899	0	0.211014	0.328836
BET1	29.2732	12.3758	4.94478	9.29389	10.3436	9.20545	11.5894	14.7209	17.7697	10.1364	23.4699	13.0871	17.983	9.82525	10.9153	15.1706	1.27504	7.94901	7.95337	6.98873	8.88128
BET1L	18.7878	25.0136	37.036	26.7795	30.8279	32.7556	22.1183	26.4887	25.828	26.3442	16.5965	30.2357	22.6155	22.2847	22.9195	28.6702	16.7722	30.63	33.5393	37.0107	28.9453
BET3L	0	0	0.825962	0	0	0	0	0	0	0	0	0	0	0	0	0	0	0	0	0	0
BEX1	13.8849	38.6239	14.9149	28.2365	17.2535	16.6777	43.5454	56.8858	45.0158	39.0416	77.7988	31.9833	40.5082	46.5798	34.0273	36.9656	26.2453	25.1387	83.3048	96.3436	94.5011
BEX2	32.0609	13.6586	70.3253	23.3423	24.4405	27.749	15.6654	31.546	23.7255	13.2118	53.7412	15.5912	27.7423	33.6897	27.2522	18.7601	12.9528	17.261	8.77573	18.9335	25.768
BEX4	151.106	73.9905	77.9641	68.1699	76.4068	58.103	84.764	71.5349	89.6808	74.7718	109.619	73.033	109.714	90.7425	77.5803	73.4359	75.8516	83.5871	97.4824	87.728	116.256
BEX5	0.872213	0	1.22923	2.39759	0	0	1.64088	0	0.906121	1.81655	0.391477	0	0	1.4236	2.21525	0	0	0.728494	0	0.648105	0
BFAR	21.4413	22.4713	23.048	27.6427	18.375	18.0205	25.6329	18.9389	19.202	17.9493	17.6471	17.3302	19.2713	19.569	21.9708	28.0295	20.0162	24.7685	27.6137	23.7716	32.2646
BFSP1	0.294021	1.65037	1.20277	0	0	0.721219	0	0.998447	0	0.599405	1.46734	0.709512	1.54435	0.628971	0.703717	1.0949	1.3689	0.707388	0	0.429515	2.34333
BFSP2	0	0	1.05055	1.2447	0	0	0	0.185843	0	0	0	0	0	0	0	0	0	0	0	0	0
BGLAP	0	0	1.3665	0.861277	3.45547	1.51676e-79	0.00676748	8.53036e-14	8.87962e-06	8.31158e-09	2.14641e-99	0	1.93009e-16	0	0	0	0	0	0	0	7.77357
BGN	14.054	12.5112	21.9351	187.285	197.872	211.763	211.313	162.599	153.991	150.203	116.868	217.307	169.556	194.212	192.68	232.111	201.933	203.158	256.731	257.039	259.894
BHLHA15	0	0	0	0	0	0	0	0	0	0	0	0	0	0	0	0	0	0	0	0	0
BHLHA9	0.528907	0	0	0	0	0	0	0	0	0	0	0	0	0	0	0	0	0	0	0	0
BHLHB9	9.3372	6.90047	5.42958	3.58862	3.47384	3.72405	4.43969	3.14108	5.41835	7.55196	7.15731	3.32887	1.39738	4.85435	2.94816	1.53989	1.36656	1.98452	2.1921	3.36563	0.79799
BHLHE22	0	0	0.465509	0.0923999	0	0	0	0	0	0	0	0	0	0	0	0	0	0	0	0	0
BHLHE23	0.633816	0.446416	0	0	0	0	0	0.306873	0	0	0	0	0	0	0	0	0	0	0	0	0
BHLHE40	113.416	98.0117	98.4947	236.669	239.548	243.968	224.522	194.527	188.89	194.559	194.661	256.293	236.117	253.67	262.798	272.119	254.767	254.407	536.182	499.626	461.303
BHLHE41	76.2373	51.3052	30.3295	36.3845	33.749	33.0152	59.0133	47.6344	46.8762	61.5839	62.2292	48.1457	44.07	47.4306	47.479	49.5832	61.3703	51.4674	21.2713	24.2349	25.5602
BHMT	0	0	0	0.38548	0	0.157087	0	0	0	0	0	0	0	0	0	0	0	0.571615	0	0	0
BHMT2	0	0	1.65059	0.261644	0	0.3199	0.15265	0.353437	0	0	0.110242	0.291643	0.42312	0.129636	0	0	0	0.19401	0	0.177046	0
BICC1	0.0940796	2.10966	0.510101	1.11332	0.724166	1.23582	2.24841	0.456649	1.18769	0.764196	0.513175	0.224986	3.10006	0	0.891286	1.16154	0.62488	0.749017	1.81873	4.52083	1.48584
BICD1	4.00677	3.22408	5.54875	6.12854	8.0272	6.05807	9.53219	6.47726	8.70906	6.99658	6.71882	8.93549	15.2925	8.79096	7.70358	16.7159	15.2847	10.0118	18.6893	24.2383	22.6868
BICD2	11.0341	11.2133	11.7015	14.2233	12.5435	11.5858	14.9737	13.9659	8.80538	15.2229	11.6232	10.4949	13.6688	14.0302	13.3409	18.5578	11.4192	8.55328	26.6943	22.4032	20.8474
BID	28.5583	36.4736	32.9206	40.3243	34.2993	35.2704	33.5855	44.5379	42.0816	41.8341	32.8787	40.7847	47.7197	38.2852	47.2277	48.6994	33.4479	46.4553	38.6421	35.2653	40.4041
BIK	0.361315	0	0	1.18605	0	0	2.2672	1.74849	0.752769	1.12244	0	0.905171	2.63149	2.34834	4.5168	3.66722	0	0.597115	0.512876	0	0.854622
BIN1	11.3251	16.7519	21.7679	9.25873	11.8966	12.0041	8.93832	7.65745	6.64726	5.91755	3.20774	4.04517	3.6683	3.3665	6.48276	3.6431	2.92399	10.0848	6.30912	5.35164	7.34079
BIN2	0	0	0	0	0	0	0	0	0	0	0	0	0.238122	0	0	0.337928	0	0.218246	0	0	0
BIN3	3.29117	3.92702	7.1944	4.80116	7.07453	7.18984	5.37846	5.26751	3.79871	7.7256	5.07319	8.76264	6.06924	8.45699	7.50954	11.254	6.56955	5.82062	5.95067	10.5876	11.2755
BIRC2	14.7389	15.3238	6.29748	8.33671	10.6566	9.25583	12.6866	11.298	15.1886	19.5102	17.5005	7.02974	16.0969	18.0137	16.1156	12.9082	18.5412	18.3632	38.4974	34.9832	31.4144
BIRC3	3.21978	4.04145	2.09883	2.14809	2.31823	2.18597	2.08206	3.98787	7.7123	19.4052	15.9732	5.04771	9.07576	8.78058	6.94731	9.15077	14.7532	7.43704	23.9938	25.0869	20.4468
BIRC5	0.355732	0.66513	0	0	0	0	0	0	0	0.603082	0	0	0	0.253217	0.564395	0.880594	0	0	0	0	0.806005
BIRC6	22.7416	15.5977	12.0927	13.7258	16.6142	16.1422	15.196	15.6866	15.2135	17.4693	21.382	15.1958	14.3299	11.9849	14.272	16.5136	16.4555	15.8035	14.6423	15.6198	13.5417
BIRC7	1.27536	0.71757	0.704078	9.54992	10.2105	7.5317	12.2279	5.82748	3.81289	5.76566	2.41624	5.01733	2.27711	10.508	1.87175	2.88097	4.08265	7.35458	4.42861	7.17636	11.8394
BIRC8	0	0	0	0	0	0	0	0	0	0	0	0	0	0	0	0	0	0	0	0.658792	0
BIVM	21.5056	44.2802	8.53216	7.16919	12.5181	7.57427	6.84279	11.3419	28.4725	19.3673	19.3423	7.63024	7.36348	8.91045	9.2824	8.98346	2.66445	7.77751	8.48987	8.77492	8.60942
BIVM-ERCC5	7.76364	2.13836	4.23394	3.42218	4.48633	6.88784	0.455351	3.63377	0.00216049	0.000602579	6.4156	5.20612	2.56035	0.810023	9.30703	1.18113	4.21137	9.22549	2.95357e-08	0.000320604	3.43549
BK250D10.8	0.836311	0	0.574169	0	0	0	0.525457	0	0.219022	0	0	0	0	0	0	0	0	0	1.1685	0	0
BLCAP	30.5787	32.8628	39.8739	32.2054	29.2537	34.5014	25.8819	33.5738	38.995	28.7403	22.8701	30.967	39.9768	16.2749	35.3589	21.1113	38.4941	32.5466	26.3059	24.4087	37.3749
BLID	0.408379	0	0	0	0.454041	0	0	1.18512	0	0	0	0	0.750152	0	1.03113	0	0	2.7177	1.74765	2.42374	0.974238
BLK	0	0	0	0	0	0	0	0	0	0	0	0	0	0	0	0	0	0	0	0	0
BLM	0.444832	0.178001	0	0	0.139608	0	0.319814	0	0.401576	0.836944	1.44594	0.151185	0.328844	0.405811	0	0	0	0.403067	0.96225	1.84736	0.998371
BLMH	20.0709	24.0298	19.7798	16.0599	24.0259	17.004	16.8273	18.5678	13.0776	22.5626	18.5508	17.472	21.2582	18.5472	19.5492	21.9333	15.445	26.2487	13.9716	19.34	18.3462
BLNK	7.56801	3.08949	2.88909	0	0.388135	0.466647	0.884849	1.19485	0	0.359552	0	0	0	0	0	0	0	0.850187	0	0	0
BLOC1S1	21.4826	39.1244	88.854	26.0414	18.3329	30.1604	27.1159	21.395	9.68492	23.8537	18.243	13.1367	29.4955	27.2876	20.4815	34.9254	19.3081	56.7386	20.7048	38.2538	41.8264
BLOC1S1-RDH5	0.0883384	1.77605	4.02818e-15	5.71629	1.7838	4.34548	0.385397	3.02151	2.22266	0.12995	1.8663	5.28018	1.42166	1.46627	0.741024	8.58048	8.8338	2.34771	2.36156e-20	3.99748e-08	2.90166
BLOC1S2	19.9339	15.5184	4.50554	26.7424	19.5644	17.5088	36.6119	27.647	35.7948	44.3161	40.6818	31.2388	42.8735	39.3165	31.3644	38.4486	38.9529	25.3168	41.1166	41.6514	42.6866
BLOC1S3	3.31498	3.84672	4.96951	2.83202	1.25787	1.35446	0.287518	2.32981	1.56217	2.09226	1.55764	3.01739	1.98961	0.488104	0.815459	2.82837	0	1.8252	6.16863	2.83309	5.43501
BLVRA	16.9623	15.2024	9.42202	25.2239	14.3508	15.7714	17.0375	7.76538	9.65681	10.4976	17.5241	16.0737	17.2374	20.9806	19.0669	0	22.6539	9.10589	33.5228	30.9303	37.573
BLVRB	35.0233	39.5549	90.3294	30.3055	59.1037	40.9633	33.5967	34.2765	32.1319	26.1254	28.8767	23.9579	28.0236	36.2629	17.6999	37.311	48.0003	25.3773	19.9919	17.7335	33.4433
BLZF1	6.60105	6.1726	4.93192	4.32618	5.41511	5.12081	5.69647	5.02396	5.43953	7.5103	4.93561	4.67101	5.19552	5.11683	8.02632	7.37711	7.2278	3.52063	10.9417	4.15512	5.58256
BMF	12.1685	17.7005	23.7987	24.9049	35.6291	31.2507	28.5836	24.637	23.9978	22.789	16.4587	31.9692	22.2745	20.1807	22.4684	29.3574	25.3391	29.3315	9.71905	5.47243	8.6044
BMI1	16.5443	20.0847	26.1793	5.1308	12.2774	20.2228	16.8517	5.51333	5.04329	46.3646	0.00321991	5.50414	6.37265	11.8139	13.7509	15.8174	5.0452	24.8324	14.2513	7.68477	10.5763
BMP1	10.2256	6.10147	5.66484	36.1504	24.9725	26.0671	33.3656	25.9072	20.4587	25.1217	16.8954	31.4783	28.6384	30.0313	32.2998	40.9183	28.3552	20.8266	68.3163	61.4542	73.157
BMP10	0	0	0	0	0	0.262336	0	0	0	0	0	0	0	0	0	0	0	0	0	0	0
BMP15	0	0	0	0	0	0	0	0	0	0	0	0	0	0	0	0	0	0	0	0	0
BMP2	19.6431	11.612	16.4031	105.554	51.0809	61.0156	130.099	50.1583	60.5285	106.239	82.6063	78.1308	199.038	92.1095	135.796	194.918	127.499	92.0425	789.607	774.283	728.094
BMP2K	11.6399	11.3191	8.45567	12.2787	7.719	9.38315	8.65913	13.9608	12.4935	9.50094	15.0601	9.41602	10.4193	9.63741	10.4698	9.58184	12.1863	10.6369	11.6658	8.7559	9.43449
BMP3	0	0.417784	0.134163	0	0.109206	0	0	0	0	0	0	0	0.0855763	0.105778	0	0	0	0.0787131	0	0.144458	0.111355
BMP4	32.8449	41.8392	49.8763	11.9526	20.8573	19.8562	10.1037	16.6091	10.3128	6.92543	6.30511	11.253	5.04286	10.5133	6.44463	6.66382	5.69932	10.9196	5.21764	3.65488	0.408299
BMP5	0	0	0	0	0	0	0	0	0	0	0	0	0.728746	0.742722	0	0	0	0	0	0	0
BMP6	14.0851	19.2107	19.2215	14.9498	17.1518	16.3919	15.3387	15.2334	13.4254	10.6544	9.79693	14.2432	13.2805	13.2041	13.6585	13.189	13.939	13.9994	51.4322	47.0782	38.8202
BMP7	89.2006	144.856	161.269	22.4343	36.9808	30.6545	19.6817	22.2287	21.0053	15.5677	14.5607	23.0805	15.7435	19.6388	20.1372	18.9181	19.8175	20.8474	16.1155	18.6803	19.8386
BMP8A	0.0507202	0.142029	0	0.217666	0.111378	0	0	0	0.10689	0.154011	0	0.361221	0	0.107885	0.357327	0	0.134608	0.24086	0	0	0.113585
BMP8B	1.76926	1.93983	0.41629	0.413332	1.26806	1.1094	1.4516	0.448144	1.1337	0.0780086	0.419867	0.733702	0.266007	1.22906	0.726306	0.189621	0.61286	1.22201	0.74225	1.34281	1.55741
BMPER	0	1.20339	0.697825	0.831079	0	0	0.864248	0	0	0.522881	0	0	0.892341	3.29487	0.81229	0.741603	0.68436	0	0.236976	0.874958	0.580467
BMPR1A	17.859	17.6956	8.71036	13.2299	11.1407	15.1938	19.1269	14.4497	19.3904	13.4641	17.2685	12.284	10.7168	22.7977	15.2016	8.4308	12.7126	13.2971	17.5269	13.8116	14.3051
BMPR1B	4.31282	2.87552	3.18623	3.30521	2.76233	3.02057	4.39316	2.99199	3.78701	3.01426	7.57367	3.41316	3.26978	5.18765	3.73818	3.34531	1.90769	2.92607	3.17654	3.95248	5.28965
BMPR2	22.6594	18.1596	13.9258	27.8744	28.5226	32.7694	30.0388	32.5259	38.3251	43.4334	57.7943	35.4947	36.0257	34.2167	34.6525	31.763	34.4196	35.9912	44.6878	44.0013	40.2604
BMS1	4.73773	5.35397	4.44242	8.27528	7.20162	9.11385	6.84564	6.2046	10.0643	6.52848	6.97052	5.40104	8.19156	7.30876	6.65519	8.31318	8.56539	8.37058	7.61094	10.1341	7.60305
BMS1P1	0	0	0.184259	0.292843	0.149773	0	0	0.397142	0	0	0.31014	0	0	0	0	0	0	0.108154	0	0.495522	0.153105
BMS1P4	0.466675	1.30994	0.424629	0.839999	0.171423	3.08625	1.17339	0.603627	0	0.475974	1.12878	1.87968	0.81829	0.665852	1.49181	1.93252	0	0.499587	0.432311	0.682034	0
BMS1P5	0.204439	0.0954515	0.184213	0.146385	0	0.0892582	0	0	0	0.0690626	0	0	0	0	0	0	0	0.216254	0	0	0
BMX	0	0	0	0	0	0	0	0	0	0	0	0	0	0	0	0	0	0	0	0	0
BNC1	48.7509	47.2341	47.829	43.2388	62.8611	66.016	36.7869	59.9959	56.0097	37.0075	44.3725	56.6451	37.1988	50.7553	44.0199	45.344	45.181	40.9189	28.5735	19.9339	21.6827
BNC2	0.714669	1.4242	0.640655	0.208733	0.712626	0.761942	0.626924	1.11517	0.822411	0.918704	0.611988	0.511609	0.704548	0.482859	1.06197	1.11489	0.344604	0.580487	2.58265	1.78985	2.12338
BNIP1	4.27263	2.17524	1.42318	5.60288	5.13385	3.44065	4.65355	5.55602	4.32964	4.98598	3.08556	5.1553	6.13604	9.86909	4.41523	3.94406	5.2118	2.32841	8.68544	8.37132	5.98091
BNIP2	37.5106	32.0249	13.1882	16.4467	17.4506	21.3526	22.1726	25.0351	38.0586	39.8391	40.9493	24.4369	19.1679	24.006	20.5571	29.5832	14.4702	18.7153	27.6822	17.9457	27.3461
BNIP3	180.37	123.407	93.2859	182.095	177.412	177.264	192.445	187.584	212.575	199.089	279.528	177.641	208.621	240.815	207.705	184.553	186.542	165.169	120.089	141.642	131.856
BNIP3L	141.712	89.7147	48.2469	75.7278	93.2616	77.8885	100.341	124.815	157.557	164.979	240.428	117.064	93.9684	112.942	118.069	98.5796	83.5956	85.7844	110.022	123.104	100.504
BNIPL	0.139783	0	0	0.150813	0.153955	0	0.351527	0	0.440444	0.28482	0.126864	0	0	1.05927	0.668183	0	0.185902	1.11995	0.387859	0.204098	0
BOC	26.2111	39.3554	58.4631	13.605	12.066	16.0611	7.29055	10.1418	10.9273	6.76001	4.4762	9.30374	6.97834	3.80176	6.5088	11.6985	5.36698	7.48308	7.51602	7.93495	8.777
BOD1	32.8821	26.3687	36.2698	19.9514	15.137	21.305	18.8549	25.1354	23.0981	17.7151	22.9096	25.191	23.5396	18.4538	15.4211	19.7726	13.8635	21.5552	12.946	16.8454	18.7283
BOD1L	14.2536	11.5948	11.3268	9.98926	10.7851	9.37868	11.0318	10.198	12.3353	13.6212	22.0964	10.8345	13.8344	11.1765	11.8318	13.657	9.18643	12.4425	14.3229	14.7609	11.7649
BOD1P	0	0.244646	0.472945	0	0.0959666	0	0	0	0	0	0	0	0	0	0	0	0	0	0	0	0
BOK	8.56968	7.69025	12.4186	41.3549	34.3255	36.2542	36.0685	32.8256	25.585	29.628	20.8638	42.7739	32.6158	30.4938	41.5708	38.5911	37.6621	40.5025	21.6602	28.4857	22.507
BOK-AS1	0	0	0	0	0	0	0	0	0	0	0	0	0	0	0	0	0	0	0	0	0
BOLA1	6.58278	7.55059	11.5626	8.12931	5.03223	2.24106	3.61273	1.98986	4.27796	4.7039	2.21802	5.19991	9.07414	2.23503	7.27639	2.62345	0	4.10873	3.5225	0.610565	4.91024
BOLA2	0	0	0	0	0	0	0	0	0	0	0	0	0	0	0	0	0	0	0	0	0
BOLA2B	0	0	0	0	0	0	0	0	0	0	0	0	0	0	0	0	0	0	0	0	0
BOLA3	16.1015	5.32926	16.0397	31.7012	11.8428	13.7399	17.8045	9.38485	25.3941	5.57831	12.1869	6.01073	25.982	29.9104	26.2666	21.8062	7.08354	15.6909	11.4518	32.7457	22.6981
BOLA3-AS1	7.23242	15.4564	3.731	5.16476	1.88055	5.64939	3.64477	4.4667	5.47465	3.6572	4.63862	11.8839	3.89841	1.82678	4.12561	2.64998	4.82301	1.77331	3.51909	2.98676	7.01941
BOLL	0	0	0	0	0	0	0	0	0	0	0	0	0	0	0	0	0.424826	0	0	0	0
BOP1	3.2806	1.59271	6.86588	11.8334	7.77854	12.4755	13.0107	9.55066	5.17076	8.09014	8.24922	12.136	6.38238	7.81772	8.72161	9.06463	15.2651	8.87905	4.71965	7.73148	9.16053
BORA	0.213329	1.34581	0	0.459362	0.938738	0	0	0.310596	0	3.79407	0.19385	0.255628	0.370802	0.68288	0.253256	0.791151	0	0.170135	0	0.932615	0.241181
BPESC1	0	0	0	0	0	0	0.20835	0	0	0	0	0	0	0	0	0	0	0.26332	0	0	0
BPGM	13.4618	10.4196	6.13618	8.06243	4.37695	9.14843	12.3657	3.34789	9.41407	10.0417	8.13515	15.0593	10.0146	14.6048	12.0405	16.9674	9.87778	7.77812	83.1156	59.4061	43.8169
BPHL	5.26989	12.1122	16.6816	10.3368	8.94647	5.92748	7.63913	13.3285	11.2134	9.53947	4.83486	11.3546	9.95949	8.26255	9.80818	3.79396	7.54662	14.5006	7.35606	6.83023	9.19479
BPI	0	0	0	0	0	0	0	0	0	0	0.150821	0	0	0	0	0	0	0	0	0	0
BPIFA1	0	0	0	0	0	0	0	0	0	0	0	0	0	0	0	0	0	0	0	0	0
BPIFA2	0	0	0	0	0	0	0	0	0	0	0	0	0	0	0	0	0	0	0	0	0
BPIFA3	0	0	0	0	0	0	0	0	0	0	0	0	0	0	0	0	0	0	0	0	0
BPIFA4P	0	0	0	0	0	0	0	0	0	0	0	0	0	0	0	0	0	0	0	0	0
BPIFB1	0	0	0	0	0	0	0	0	0	0.182969	0	0	0	0	0	0	0	0	0	0	0
BPIFB2	0	0	0	0	0	0	0	0	0	0	0	0	0	0	0	0	0	0	0	0	0
BPIFB3	0.217655	0	0	0	0	0	0	0	0	0	0	0	0	0	0	0	0.290027	0	0	0	0
BPIFB4	0.416429	1.36319	1.1346	2.09655	0.917263	1.83253	1.0472	0.538738	0	0.141402	0.251969	0	0.727995	0	0.663375	1.72154	0	0.444772	0.577655	0	0.63124
BPIFB6	0	0	0	0	0	0	0	0	0	0	0	0	0	0	0	0	0	0	0	0	0
BPIFC	0.769119	0	0	0	0	1.42391	0.580162	0.447681	0.322938	0.470607	0	0	0	0.32918	0	0	0.818581	0.246949	0.427414	0	0
BPNT1	1.57684	0.680408	2.96849	3.26784	0.801036	0.479451	3.0507	2.00113	0.764864	0.987222	0.881279	2.03992	2.5366	2.97934	0.86649	1.50166	0.322477	2.32631	1.00773	1.7691	2.19967
BPTF	26.9189	23.6084	17.2773	15.7699	17.0547	16.3032	14.635	17.3329	18.5188	16.331	23.1757	16.9291	14.7136	16.3936	13.4952	15.8705	17.185	14.4767	11.272	15.6965	13.6887
BPY2	0	0	0	0	0	0	0	0	0	0	0	0	0	0	0	0	0	0	0	0	0
BPY2B	0	0	0	0	0	0	0	0	0	0	0	0	0	0	0	0	0	0	0	0	0
BPY2C	0	0	0	0	0	0	0	0	0	0	0	0	0	0	0	0	0	0	0	0	0
BRAF	1.79894	2.10131	1.62671	4.84005	2.52817	3.80966	3.0169	3.00742	1.57677	1.31975	3.17934	4.06711	2.60261	4.15731	3.55468	1.97542	4.24902	4.14088	6.35195	3.20278	5.19148
BRAP	18.6825	8.95836	10.4933	8.80019	10.185	9.88634	8.13605	11.373	11.8024	13.5485	15.7564	6.84769	8.93723	6.80987	6.60829	10.8877	10.5895	7.3005	8.51381	9.19564	10.1746
BRAT1	5.27081	9.98707	18.5303	14.7042	14.0622	10.9027	10.0673	13.0756	11.3967	13.6803	7.8078	11.6781	11.1795	9.68077	11.1042	10.8498	8.68816	9.64076	5.52801	14.3583	10.1364
BRCA1	3.2265	3.84728	1.4908	0.597863	0.787007	0.936138	0.250599	1.08337	0	1.12381	0.28771	0.660648	1.2259	0.667242	0.745507	0.386274	0.211334	0.629681	1.20339	1.83724	1.06789
BRCA2	0.665133	0.620479	0.39763	0.422186	0.0540466	0.224777	0	0.358999	0.129916	0.024887	0.0673608	0.174675	0.0844049	0.235436	0.0575571	0.332244	0.0326681	0.272001	0.0337777	0	0.604145
BRCC3	14.3761	9.85734	7.26074	8.12687	10.078	10.4112	7.97628	10.611	7.83021	9.98312	13.5731	8.98586	8.57576	12.137	8.09515	4.72757	12.1394	9.56222	12.0078	7.68341	10.5172
BRD1	10.1084	6.99103	7.07975	5.35952	7.26506	7.67758	8.47884	7.33206	9.79247	8.0909	9.37093	6.23368	6.99461	6.44148	5.28722	6.75788	6.04615	6.52926	10.8214	8.8877	6.58077
BRD2	44.621	47.0737	54.2417	49.4363	49.2713	43.8881	45.4538	49.8559	38.8349	49.5257	35.0458	41.4282	45.2793	38.6929	49.0812	52.8962	57.2904	43.7954	61.4868	54.9517	61.4844
BRD3	17.7621	22.1136	22.871	15.4831	15.6791	15.8312	19.6834	18.9177	16.4832	15.6795	20.4932	15.5721	16.0653	13.8993	14.9301	20.0972	20.6904	17.9713	19.6317	23.0128	20.5657
BRD4	17.4759	14.3615	26.6822	25.4206	21.2786	26.2833	19.112	18.6741	17.8969	16.3723	15.7143	21.9556	19.3139	14.5525	17.9177	19.8585	19.8737	24.0154	22.7672	20.9473	25.1275
BRD7	22.2133	38.2714	20.5201	20.4594	19.1687	27.2227	26.7963	38.9744	39.5474	28.4304	29.0226	24.7002	26.7629	24.1583	37.1934	19.8105	25.0593	21.4229	26.2929	30.7275	24.1914
BRD7P3	0.120606	0	0	0	0	0.476689	0	0.234091	2.53512	0	0	1.15891	0.840624	0	0	0	0.961918	0	0	0	0.546727
BRD8	8.95288	13.8155	14.0897	12.1664	16.2981	13.2885	15.259	15.809	10.7972	9.14408	9.43993	12.9393	14.917	13.7643	14.7814	19.5484	12.7422	12.8189	11.7784	9.48778	10.414
BRD9	6.26341	3.42588	7.77403	8.99459	7.78508	5.9454	5.94472	6.07868	4.47395	7.26994	5.15357	11.3451	11.482	7.19741	8.72937	8.06692	7.0687	10.0705	14.0674	9.8171	8.03238
BRDT	0	0.329752	0.212325	0	0	0	0	0	0	0.0795702	0	0	0	0	0	0	0	0.155349	0	0.114138	0
BRE	22.0692	27.4758	33.6425	29.9757	37.9843	39.1316	36.7646	30.5583	39.3671	27.4486	28.6871	46.4321	55.8862	36.5824	42.9664	35.919	51.5825	37.3253	29.6307	29.0939	46.4798
BREA2	0	0	0.942729	1.4784	0.75035	0	0	0	0.352686	0	0	0	0.613291	0	0.841727	0	0	0	1.91609	0	0
BRF1	7.23843	9.94494	14.0191	8.32437	5.45069	7.84416	8.81754	6.31129	7.92492	4.61767	3.56328	6.74138	5.56045	4.94799	4.50755	5.62546	4.83273	6.69773	5.13245	5.55332	3.5138
BRF2	4.4117	7.25868	11.6229	7.22739	8.04588	5.8329	5.16395	6.34612	4.15216	3.41264	3.8641	4.04171	7.7309	10.4166	5.46715	6.42342	3.44046	6.83673	1.90182	7.11313	7.2808
BRI3	88.073	76.7412	189.508	121.073	108.251	89.9523	97.2784	90.4446	72.9524	81.8552	66.724	118.615	98.9681	112.851	98.9361	105.245	76.4656	109.316	82.4372	120.193	128.496
BRI3BP	3.55802	2.50243	4.9105	1.93334	2.81033	2.71926	1.91542	2.46271	1.86053	1.30546	1.1484	0.624766	1.361	1.6413	2.48618	0	0	1.65488	1.07025	1.86807	3.53817
BRIP1	0.276603	1.40337	0.465583	0.333517	0.189706	0.180474	0.261075	0.0335873	0.182273	0.349549	0.157513	0.327428	0.534023	0.477582	0.161879	0.212172	0.366896	0.382275	0.142367	0.702386	0.463296
BRIX1	24.6293	11.0719	1.40167	8.00204	11.5116	8.82923	14.9903	13.0404	23.6337	13.8249	28.9133	11.235	16.3162	17.2175	18.0073	18.479	9.82073	11.1598	16.0385	22.0226	12.3717
BRK1	69.421	60.0359	88.7467	108.335	112.625	87.4992	107.14	89.9388	117.98	75.4656	83.0714	104.628	143.98	88.9557	124.721	131.171	129.109	89.718	152.235	158.849	167.634
BRMS1	6.84353	7.22969	17.5941	14.5941	15.3512	10.067	7.7619	13.1353	12.7054	11.5305	7.58571	15.3948	11.3509	7.34663	13.7719	17.6242	19.5739	12.3993	11.3326	18.1256	16.2836
BRMS1L	14.6142	3.71111	5.0031	7.06566	6.20484	5.45445	11.5774	6.14254	13.5481	21.1804	42.5448	4.69496	7.61201	6.26514	6.02085	5.41019	10.2472	8.08533	7.64342	3.52322	2.08457
BROX	0.552682	0	0.504509	0.79729	0.609659	0.733367	0	0.178661	0	5.64879	0.166924	0.447422	0.324705	1.38233	2.22114	0	0	0.594005	0	0	1.26667
BRP44	22.0035	22.4234	12.9795	5.13779	9.10948	3.46262	5.46644	13.1854	16.6414	15.7041	17.9422	11.1533	8.82102	14.3918	7.75652	11.48	10.8139	5.38959	9.14319	18.8359	10.205
BRP44L	24.545	21.5663	18.8733	17.5093	13.0273	11.5516	19.6436	7.91913	13.7136	9.57334	16.9748	19.5862	20.0576	12.7118	10.6602	13.0804	20.4529	10.5734	13.6254	3.68297	10.9271
BRPF1	4.14736	3.58742	3.12986	5.89298	6.63183	8.78044	5.21821	6.33761	4.36049	5.43199	4.82988	4.78631	4.31116	4.60804	6.3147	6.67943	2.50936	5.00859	4.53252	6.9138	4.78891
BRPF3	5.24699	4.69872	6.24676	7.96054	8.77022	8.46266	7.19736	7.34605	3.93547	7.9403	6.06991	12.1124	5.60995	6.7855	7.43247	7.72576	8.27915	9.42361	6.49633	4.80499	8.04054
BRS3	0	0	0	0	0	0	0	0	0	0	0	0	0	0	0	0	0	0	0	0	0
BRSK1	0	0.264702	0.256021	0.304783	0.726901	0.124052	0.118783	0.550039	0.794765	0.191773	0.1717	0	0.163785	1.00691	0.223676	0	0	0.902249	0.78242	0.962594	1.06538
BRSK2	0.415559	0.582264	0.225041	0.3574	1.55307	1.41754	0	0	1.57449	0.758888	0.604711	1.38871	0.287718	1.32839	0.39284	1.64	0.993384	0.528566	0.114636	0.483781	1.68447
BRWD1	23.1078	28.3985	12.2119	15.7436	18.4795	15.903	14.0446	20.0058	28.409	20.4725	25.4949	18.2254	17.5145	23.4186	22.2877	13.2412	15.6867	17.08	21.263	26.1531	19.9017
BRWD1-IT2	0	0	0.912512	2.14765	0	0	0	0.634816	0	0	0.295466	0.816411	0	0.708815	0	0	0	0.539214	0	0	0
BRWD3	4.8585	3.00094	3.35486	4.75783	4.56095	4.59148	3.96649	4.80539	5.14808	5.59257	10.1743	5.22196	4.60933	7.11027	4.70175	5.92846	7.19699	3.6233	4.43992	7.2985	4.8282
BSCL2	35.9224	49.3815	56.9444	34.962	34.1363	44.9361	44.2927	32.1376	25.1645	34.5615	23.1218	39.5251	43.9543	39.6417	31.573	51.7948	49.0579	46.5991	23.8543	16.0929	28.0171
BSDC1	12.2577	10.6956	23.5397	24.5263	25.4379	24.6554	25.2861	16.4929	12.7666	18.3372	12.0821	27.7566	20.7293	16.6535	22.2648	26.727	18.1676	21.958	31.0212	21.0711	27.4921
BSG	297.519	323.714	520.818	391.143	395.336	395.801	348.617	305.828	307.053	294.766	206.136	348.157	294.688	291.735	354.114	360.477	317.026	334.066	370.343	313.56	326.63
BSN	0.122445	0.097891	0.658282	0.468197	0.517957	0.341745	0.154118	0.407894	0.350638	0.282597	0.14353	0.495528	0.29929	0.928363	0.285689	0.600084	0.487041	0.441034	0.311572	0.684624	0.233706
BSN-AS2	0.114168	0.480242	1.86123	0	0.25126	0.150306	0.574322	0	0.120018	0	0	0.547921	0	0.121874	0	0	0	0.36458	0.789857	0.166444	0
BSND	0	0	0	0	0	0	0	0	0.243972	0	0	0	0	0	0	0	0	1.13506	0	0	0
BSPH1	0	0	0	0	0	0	0	0	0	0	0	0	0	0	0	0	0	0	0	0	0
BSPRY	1.53163	1.7902	1.7366	1.92642	0.562065	1.51462	0.963	0.619292	0.26822	1.29914	0.92713	1.53492	0.890742	0.681794	0.912935	0.63247	0	0.204171	0	0	0
BST1	0	0	0	0	0	0	0	1.65414	0	0.218452	0	0	0	0	0	1.06606	0.568334	0.345226	0	0.938327	0
BST2	19.7962	23.2649	33.824	77.0429	21.5703	23.8391	10.121	19.8682	16.7997	10.6334	12.5375	19.3046	24.0532	19.8618	18.3514	24.1985	37.2643	23.0393	2.6033	17.9049	17.3588
BSX	0	0	0	0	1.19505	0	0	0	0	0	0	0	0	0	0	0	0	0	0	0	0
BTAF1	19.9669	14.651	9.11259	9.23648	12.8132	13.141	13.7285	16.3059	15.0644	21.1715	25.5227	14.0233	16.5968	18.3984	15.3777	10.9249	16.8758	14.5717	15.0373	16.2443	15.2082
BTBD1	23.6894	17.531	10.0964	7.91969	10.8276	12.1137	14.2498	14.3848	11.7633	17.29	14.4412	12.3661	15.0653	16.4554	15.9537	10.9484	21.6838	10.4471	17.5101	16.7903	14.3543
BTBD10	32.7997	13.8319	8.07666	14.0852	17.3953	15.4973	21.6702	23.8741	31.6017	25.5063	34.1089	14.2699	24.4275	23.4757	22.0619	23.3873	22.7469	17.4681	33.8899	23.2226	40.9302
BTBD11	8.01898	2.49856	2.81751	29.6976	12.0842	10.808	30.0058	11.4059	13.688	21.1689	17.7916	18.2475	31.2095	21.2055	15.596	23.9809	21.5027	18.0527	218.797	194.421	182.786
BTBD16	0	0	0	0	0	0	0	0	0	0	0	0	0	0	0	0	0	0	0	0	0
BTBD17	0	0	1.51974	0	0	0	0	0	0.193938	0	0	0	0	0	0	0	0	0	0	0	0
BTBD18	0.385655	1.35132	0.522893	0.311212	1.06028	1.14013	0	0.374373	0	0.881202	0.262931	0.691978	0.501836	0	0.228455	0	1.28084	1.22855	0	1.54454	0
BTBD19	1.19471	0.839209	1.63862	2.58765	1.97785	1.58796	4.00376	1.9307	0.417331	0.611207	0.360635	0.484835	1.75949	0.640876	1.44473	1.49077	2.12164	1.28669	1.1117	2.91762	2.28774
BTBD2	31.6563	32.9318	56.1045	47.541	41.4508	51.0836	39.8121	34.2483	23.8562	28.3808	18.5539	38.3855	28.434	29.6736	37.7667	38.5989	33.4773	35.3239	22.9199	30.2701	33.3913
BTBD3	13.3552	13.4105	7.02172	10.8222	11.7619	10.3052	10.3038	11.6048	11.6776	8.29648	12.2113	11.9887	11.7321	14.2808	11.8634	6.82308	8.52918	12.186	11.4462	9.61418	8.4824
BTBD6	16.3952	19.1383	21.7439	26.8039	17.2216	12.1567	12.9066	14.2702	13.8327	8.75013	7.2277	13.6956	14.5023	12.6237	12.4844	12.7507	13.6577	15.2501	13.1975	21.7188	15.0188
BTBD7	14.628	11.2514	11.0539	10.9119	14.0459	13.2069	11.2016	13.3447	14.4782	15.7927	23.2747	12.0532	12.9861	14.3777	14.021	9.10273	12.923	13.6439	10.6916	9.31084	9.52546
BTBD8	1.0978	1.23439	0.603669	0	0.969979	0.585007	0	0.425681	0.919654	2.24988	0	0.536505	0.389466	0.707522	0.533208	0	0.58516	1.06711	0	0.644212	0
BTBD9	1.06373	3.342	4.07758	3.24192	2.99106	2.12522	1.46542	2.00213	2.27828	2.62108	1.85155	2.04574	2.05322	2.86074	3.50089	2.37021	2.55733	2.64986	5.29187	3.328	2.67488
BTBD9-AS1	0	0	0	1.31552	0	0	0	0	0	0	0	0	0	0	0	0	0	0	0	0.888723	0
BTC	0.970963	4.43768	4.6841	0	1.34158	0.648471	0.304942	0.470501	1.01588	0.498334	1.53626	0.595545	1.29722	0.783296	0	0	0	0.394527	0	0	2.81048
BTD	11.6022	25.5538	19.6247	8.56023	12.1345	9.12085	6.46269	10.259	8.48116	7.63444	5.06367	10.2774	9.77041	5.18359	7.73292	11.4843	9.57224	4.711	8.97125	7.07939	7.02243
BTF3	185.545	160.881	171.211	234.865	177.142	171.151	193.405	160.664	155.083	154.163	224.563	185.96	241.924	195.182	213.216	262.602	169.821	205.933	206.269	221.219	233.682
BTF3L4	44.5221	36.7345	27.1292	16.3446	26.0319	14.8398	28.448	24.4646	42.5643	47.2654	49.5048	27.4134	24.7816	34.158	25.2959	18.5799	33.3321	21.5316	37.6572	33.568	33.4179
BTF3P11	0	0	0	0	0	0	0	4.10736	0	0	0	0	0	0	0	0	0	0	0	0	0
BTG1	20.0771	10.4043	12.1068	11.6672	7.89022	10.6074	11.6648	9.42079	16.5557	14.18	11.5683	8.90711	17.0445	13.2639	16.0379	17.1512	12.9577	13.9182	49.8549	48.5424	54.2732
BTG2	6.33595	13.7839	11.5695	15.6452	23.6769	20.9861	22.3945	21.0999	20.6747	16.6561	24.1193	22.5249	20.5164	24.0155	22.0579	19.7214	24.8242	17.9534	3.92802	2.86586	4.20097
BTG3	23.5941	22.4944	27.345	35.7888	21.1445	32.9505	37.6496	25.2661	34.204	27.9186	55.1994	27.9953	33.0469	40.8818	47.7676	40.0549	34.2956	40.8363	57.4609	72.3279	70.2898
BTG4	0	0	0	0	0	0	0	0	0	0	0	0	0	0	0	0	0	0	0	0	0
BTK	0	0	0	0	0	0	0	0	0	0	0	0	0	0	0	0	0	0.545038	0	0	0
BTLA	0.191271	0	0	0	0	0	0	0	0	0	0	0	0	0	0	0	0.635277	0.609286	0	0	0
BTN1A1	0	0	0	0	0	0	0	0	0	0	0	0	0	0	0	0	0	0.330042	0	0	0
BTN2A1	6.05367	7.74275	10.3799	13.7851	10.03	12.1371	10.4535	8.9	7.15546	9.40526	7.72529	11.448	11.9675	14.3152	12.9511	12.4795	14.1425	13.2137	19.2366	16.2966	17.8522
BTN2A2	8.66226	8.97047	11.2376	7.89639	8.7735	5.38996	6.63319	7.62402	4.08495	6.02445	5.93949	7.40222	9.43424	8.9767	5.13071	18.5801	10.044	8.2292	10.284	15.7917	11.3404
BTN2A3P	0.240266	0.168468	1.30652	0.388355	0.528887	0.158265	0.30215	0.699525	0.883831	0.366631	0.327328	0.288569	0	0.128287	0	1.04097	2.87441	0.575916	0.665307	0.876016	0
BTN3A1	6.19118	7.58083	7.75625	4.99419	2.98844	2.45157	2.24424	2.80377	2.62977	3.62851	1.85422	4.45898	3.35886	3.23635	1.95898	3.52404	3.9116	1.62131	4.11028	4.07996	6.69805
BTN3A2	5.22407	4.55773	9.36016	3.30649	2.76713	4.39785	3.93593	2.88366	2.30679	2.09752	4.55528	7.25497	5.08076	2.89313	5.47333	10.9868	2.77856	3.66309	6.4829	15.3358	8.45946
BTN3A3	7.2817	9.31405	8.68318	5.37385	8.0081	4.5071	3.9497	5.82401	7.26871	6.62689	4.40587	7.34821	6.90267	2.61677	7.0012	7.11862	3.73324	4.1115	10.4405	12.1313	3.43264
BTNL2	0	0	0	0	0	0	0	0	0	0	0	0	0	0	0	0	0	0	0	0	0
BTNL3	0	0	0	0	0	0	0	0	0	0	0	0	0	0	0	0	0	0	0	0	0
BTNL8	0	0	0	0	0	0	0	0.377955	0	0	0	0	0	0	0	0	0	0	0	0	0
BTNL9	0	0	0	0	0	0	0	0	0	0	0	0	0	0	0	0	0	0.529533	0	0	0.187507
BTRC	10.1332	8.55174	7.66931	5.38505	6.44462	6.62089	6.14265	4.01921	3.94218	6.51649	9.73806	4.8308	8.14439	4.53143	6.55629	5.58811	8.29335	7.86653	5.46629	6.73853	5.19299
BUB1	1.49782	0.932749	1.80252	0.357834	0.365869	0	0	0	1.4888	0	0.302719	0	0	0.088667	0.393322	0	0.994585	0.52921	0	0.847643	0
BUB1B	4.65571	1.95677	0.839902	0.416953	0.25583	0	1.07378	0.150682	0	0.157385	0	0	0.268358	0	0.183184	0	0	0.123278	0	0.225762	0
BUB3	34.0865	29.8196	29.8653	30.0014	21.3864	26.0316	25.7052	36.428	26.4005	42.577	41.8501	34.1624	36.694	22.7122	28.2311	43.4288	14.3908	26.3523	29.0502	28.0556	27.058
BUD13	1.72398	5.16183	2.31545	6.63121	8.4749	9.37588	5.32493	6.31692	6.80374	3.89591	7.31966	6.58148	8.35593	4.40604	3.58931	5.29604	8.90168	5.25114	9.85184	10.5697	8.07302
BUD31	3.22087	7.26026	3.58378	14.4134	15.3516	9.98491	7.27823	12.4748	5.71207	8.97904	10.7431	17.6286	15.719	12.531	23.9628	7.73271	12.479	8.46949	15.9363	27.5747	27.2328
BUTR1	0	0	0	0	0.551791	0	0	0	0	0	1.77289	0	0	0	0	0	0	0	0	0	0
BVES	1.89161	2.86933	0.425282	0.676538	0.923112	0.549594	1.12396	2.34752	0.553609	1.01061	0.669782	0.873364	0.633166	1.11776	0.863995	0.839824	0.557791	1.54231	2.16751	2.21344	2.00099
BYSL	3.82427	4.9376	5.42678	10.2411	7.58506	8.09076	13.2698	7.71685	8.51069	10.6073	6.52192	9.23797	14.2094	16.0396	15.0289	11.5893	8.14025	11.2954	19.3378	18.1058	17.7826
BZRAP1	4.02873	5.00663	9.12924	4.27842	3.3057	2.80151	2.79558	3.62087	2.26253	2.77936	2.50402	1.8729	3.16785	1.76056	2.46942	4.57618	3.64608	2.55826	0.516922	0.437133	0.841274
BZW1	215.65	113.321	52.014	87.7706	85.4743	83.8402	117.262	106.698	240.651	222.897	345.943	127.843	123.662	119.082	117.189	91.3017	145.128	112.596	304.324	267.588	207.802
BZW2	35.5851	34.3566	37.9083	34.9935	28.5848	31.416	32.1789	30.2987	32.2308	30.3404	46.1992	35.5892	48.6097	36.2493	42.5495	28.1186	26.3727	31.7449	49.3894	36.2246	49.0406
C10orf10	0.147256	0.206631	2.00795	0.476849	0	0.194587	0.370281	0.428597	0.618449	0	0	1.42146	0.51564	0	0	0.548352	1.567	0.472383	0	0.860418	1.34127
C10orf103	0	0.434296	0	0	0	0	0	0	0	0.419708	0.187706	0	0	0.220341	0	0	0.137217	0	0	0.30092	0
C10orf105	0.0605734	0.254591	1.1457	0.0650272	0	0	0.228714	0	0	0	0	0	0	0.580383	0.285113	0.223677	0.0804035	0	0	0.264172	0
C10orf107	12.169	2.54968	2.86021	1.12584	1.14542	2.7718	0.325215	2.25792	0.541462	1.06434	0.467899	0	0.462584	2.50886	1.26765	0	0	0	1.4545	1.52294	0
C10orf108	0.470565	0.667046	1.56214	0.731153	1.27064	2.41629	1.63869	1.46663	1.31307	0.211449	0.661906	1.62928	0.180772	0	1.3677	0.257185	1.24429	0.497714	0.143822	0.606408	0.235162
C10orf11	0	0	0	1.27856	0.431987	0.528092	0.487833	4.13814	0.809238	0.403444	0	0	0	0.843735	2.9331	0	5.72355	0.64507	0	0	1.84851
C10orf111	0	0	0	0	0.398407	0	0	0	0	0.184546	0	0	0	0	0	0	0	0	0	0	0
C10orf112	0.0820977	0.115029	0	0.0882544	0	0.430795	0	0	0	0.333144	0.0746695	0	0.142078	0	0	0	0	0.130511	0	0	0
C10orf113	0	0	0	0.784476	0	0	0	0	0	0	0	0	0	0	0	0	0	1.21707	0	0	0
C10orf114	0.306112	0.644394	1.67072	0.330542	1.18056	0.202383	0.577269	0.148483	0	0.624308	0.555364	0	0.536509	0	0	0.38019	0	0	0.850493	2.68385	0
C10orf116	0	0	0	0	0	0	0	0	0	0	0	0	0	0	0	0	0	0	0	0	0
C10orf118	7.15722	4.12206	3.66425	3.93526	4.82353	2.60402	5.07324	3.78392	14.6091	5.59148	12.377	5.58682	6.30876	7.27235	4.67567	5.0646	4.68797	5.08732	4.43528	4.80139	3.24321
C10orf12	2.65858	3.98938	2.39427	3.33034	3.54609	4.64045	4.38031	2.70471	3.53346	3.39878	2.70779	3.91532	4.36729	2.22323	4.17246	3.506	3.86506	2.71	3.31109	6.62447	5.11424
C10orf120	0	0	0	0	0	0	0	0	0	0	0	0	0	0	0	0	0	0	0	0	0
C10orf122	0	0	0	0	0	0	0	0	0	0	0	0	0	0	0	0	0	0	0	0	0
C10orf125	7.92977	4.68466	22.4391	18.2925	19.4655	8.64487	17.37	12.6814	0.492124	12.4359	9.24996	10.9199	9.70614	15.3032	23.0807	16.8389	14.1274	8.76416	8.85861	11.3069	14.8909
C10orf128	0	0	0	0	0	0	0	0	0	0	0	0	0	0	0	0	0	0	0	0	0
C10orf129	0	0	0	0	0.199335	0	0	0	0	0	0	0	0	0	0	0	0	0	0	0	0
C10orf131	0	0	0	0	0	0	0	0	0	0	0	0	0	0	0	0	0	0	0	0	0
C10orf136	0	0.415639	0	0	0	0	0	0.285928	0	0	0	0	0	0	0	0	0	0	0	0	0.689999
C10orf137	11.8774	5.24399	7.80549	4.67904	4.96739	7.8108	4.87641	6.90391	5.55692	6.04478	8.23211	4.63169	3.92643	6.40181	7.69374	2.4737	3.75173	5.67643	6.67406	2.67638	4.5447
C10orf140	1.1188	0.301191	0.347992	0	0.0472338	0	0	0	0	0	0	0	0	0.045744	0	0.105713	0.0570899	0.340221	0	0.187413	0
C10orf2	4.68112	3.88751	5.18991	15.2224	9.54689	13.237	11.6769	6.3942	6.17361	8.81198	5.81742	9.61628	11.6864	10.9403	7.48377	10.1875	6.21794	5.89909	7.95374	5.56848	5.94941
C10orf25	2.27969	1.6613	0.494262	1.96164	1.00262	1.79617	1.72054	0.708203	3.83769	1.01826	0.829091	3.70537	0.790322	1.26374	3.45359	0.90041	1.33238	2.46741	0.503517	0.132761	1.85072
C10orf26	26.6571	27.0936	31.3729	52.6612	62.441	67.7286	52.2933	60.3283	61.3216	44.9294	53.4395	59.5306	58.4266	61.5593	65.3285	49.8967	61.7233	61.51	40.9836	31.0918	42.8625
C10orf27	0	0	0	0	0	0	0	0	0	0	0	0	0	0	0	0	0	0	0	0	0
C10orf28	6.58426	10.0761	5.86683	3.44686	8.0955	6.25396	4.46819	7.48577	3.19086	6.50593	6.85412	4.34533	7.35251	7.47897	4.09777	5.77168	7.5943	6.61484	3.58617	5.54834	4.09953
C10orf31	0	0	0	0	0	1.03781	0.91985	0	0	0	0	0	0	0	0	0	0	0	0	0	0
C10orf32	18.9622	20.8209	12.1316	5.02374	6.87646	5.98243	4.78347	7.8588	26.8205	8.23964	27.0769	10.2801	9.19687	7.33862	8.18301	8.43072	11.9168	6.2764	2.11382	4.44204	7.79026
C10orf32-AS3MT	3.78786	0.000529363	3.71659	0.011813	0.0974369	0.00134335	1.19033e-19	0.000100147	2.48282e-05	5.71029e-05	0.00018692	0.284393	0.000244672	2.05208e-106	0.00043979	1.46527	2.29264	0.000614339	0	0.284223	5.457e-05
C10orf35	4.03181	3.93132	11.1999	5.75019	6.5289	7.09668	6.23018	6.90785	4.53155	6.71868	4.19558	9.2394	6.15285	5.02398	6.13788	1.17422	0.828444	5.0885	2.18944	2.74477	10.9027
C10orf40	0	0	0	0	0	0	0	0	0	0	0	0	0	0.90716	0	0	0	1.09021	0	0	0
C10orf43	0	0	0	0	0	0	0	0	0	0	0	0	0	0	0	0	0	0	0	0	0
C10orf46	15.7028	18.7992	11.4607	11.7369	11.2288	8.68709	11.2841	13.7806	17.3504	20.4829	34.4352	10.9774	14.9749	17.0946	13.1266	8.37645	15.9177	15.5088	14.9768	16.6231	19.5808
C10orf47	1.75362	1.84302	2.13782	2.82869	2.02429	1.84152	0.992657	1.53224	1.8453	0.889864	1.59463	0.628369	1.51892	4.39232	1.03703	2.48826	1.97978	3.20835	1.57294	0.893405	0.592826
C10orf53	0	0	0	0	0	0	0	0	0	0	0	0	0	0	1.5912	0	0	0	0	0	0
C10orf54	5.53286	2.3582	5.19761	21.305	20.4764	20.1475	14.377	12.4985	12.9231	13.279	9.25158	15.4436	12.3372	12.0952	15.9884	19.8316	13.0909	14.3932	2.48274	3.4085	1.61877
C10orf55	0	0	0	0	0	0	0.447387	0.115655	0	0	0.538543	0	0	0.126621	0.564446	0	0	0.189456	1.47741	1.38342	0
C10orf57	36.695	22.3974	19.9376	10.9502	9.53189	14.1951	7.12651	13.6033	16.757	23.7226	15.9692	12.6033	12.0177	19.7858	11.7867	8.14843	13.493	13.6412	12.014	15.0365	10.873
C10orf58	98.4757	97.5555	103.563	86.3351	61.8419	70.7698	57.5528	61.6255	71.8636	59.7151	76.4247	69.1422	70.7448	66.0887	65.9131	68.7665	64.8006	57.9301	113.625	141.687	102.029
C10orf62	0.261367	0.735421	0	0	0	0	0	0	0	0	0	0	0	0	0	1.96926	0	0	0	0	0
C10orf67	0.200173	0.280582	0	0	0	0.13156	0.125886	0.485771	0	0	0.181939	0	0	0.533766	0	0	2.26058	0.637995	0	0.291586	0
C10orf68	0.544693	0.305461	0	0	0.95883	0	0	0.740157	0	0	0	0	0.757724	0.581278	0	0	0	0.521449	0.753277	1.10905	0
C10orf71	0	0	0.268364	0	0	0	0	0	0	0	0	0	0	0.316562	0	0	0	0.428401	0.136684	0	0
C10orf76	7.04791	8.39155	7.05102	7.72233	6.65957	7.47934	6.29554	7.04904	6.45635	6.64381	8.72167	7.55429	8.88559	6.7539	6.81223	9.80957	11.5091	7.7186	5.72816	3.99694	6.80992
C10orf81	0	0.415484	0	0	0	0	0	0	0	0	0	0	0	0	0.213163	0	0	0.237484	0	0	0
C10orf82	0	0	2.8573	0	0	0	0	0	0	0	0	0	0	0	0	0	0	0	0	0	0
C10orf85	0.638432	1.34416	3.05117	5.34494	5.45324	7.60328	8.82857	4.79968	4.35513	7.16481	2.31599	6.56185	8.6821	4.78344	6.51049	13.2904	3.82268	7.69319	5.76874	7.93285	6.55611
C10orf88	5.4217	4.79921	1.28947	2.66069	1.25517	1.99936	2.75176	1.84672	8.60537	1.64196	7.60931	0.910031	1.31993	2.94129	2.70391	4.46302	2.14809	1.96921	2.36442	1.38515	3.43429
C10orf90	0	0.133496	0	0	0	0	0	0	0	0.19344	0	0.227827	0	0	0	0	0	0	0	0.138707	0.214944
C10orf91	0	0	0	0	0	0	0	0	0	0	0	0	0	0	0	0	0	0	0	0	0
C10orf92	0	0.38957	0	0	0	0	0	0	0	0.0940712	0	0	0	0.0987868	0	0	0	0	0	0	0
C10orf93	1.57589	0.276727	0.540226	0	0.869564	0.523524	0	0.191006	0.825789	0.403044	0	0	0	0	0	0	0	0	0	0	1.35743
C10orf95	0.215109	0.302311	0	0.233191	0.237542	0	0	0	0	0.220355	0	0	0.381262	0	0	0.806554	0	0.696551	0	0	0
C10orf96	0	0	0	0	0	0	0	0	0	0	0	0	0.321379	0	0	0	0	0	0	0	0
C10orf99	0	0	0	0	0	0	0	0	0	0	0	0	0	0	0	0	0	0	0	0	0
C11orf1	14.8743	53.6358	20.2618	6.80625	3.83745	7.94774	10.8542	16.7425	9.01359	15.3849	38.01	6.04951	16.9566	13.477	7.75878	7.88696	6.01141	6.84499	1.96089	6.13589	7.34325
C11orf10	22.9762	43.4132	138.695	80.353	53.6399	83.5579	79.8088	69.3195	40.3326	74.948	41.252	71.6322	99.8971	86.8215	124.501	85.1239	123.958	100.488	145.409	119.962	137.888
C11orf16	0	0	0.433329	0	0	0	0	0	0	0	0	0	0	0	0	0	0	0	0	0	0
C11orf2	35.9774	43.4578	71.981	46.4409	40.7718	52.5511	38.8236	42.1759	28.7042	34.6633	25.1284	29.9405	37.2296	34.7392	33.6289	24.5426	36.774	38.3204	31.066	36.8816	35.7824
C11orf20	0	0	0	0.546056	0	0	0	0	0	0	0	0	0	0	0	0	0	0	0	0	0
C11orf21	0.138566	1.36109	0	0	0	0	0	0.26893	0	0	0	0	0.242238	0	0	0	0	0	0	0	0
C11orf24	8.06552	6.06256	14.9205	15.077	16.9758	14.4591	16.1167	13.1354	7.1083	10.2741	9.67139	14.59	13.8612	11.8594	10.6799	17.1569	17.8155	9.46732	17.191	13.883	16.389
C11orf30	5.49245	5.44127	7.27033	7.78337	10.4685	11.5844	9.71472	8.00169	7.42519	8.2871	6.32218	11.0727	9.45446	7.77063	10.5886	8.91842	9.5576	10.2541	12.2538	10.01	9.8651
C11orf31	16.6895	26.2762	74.9018	27.8736	23.9599	16.9812	31.2909	19.07	22.1475	24.0462	14.6354	23.249	27.0989	33.2365	27.9944	29.3665	32.8863	32.4173	33.2006	17.5719	37.5351
C11orf34	0	0	0.558992	0.441272	0	0	0	0	0	0	0	0	0.360249	0	0	0.508531	0	0	0	0	0
C11orf35	0.288657	0	0	0.778806	1.1129	0.190656	0	0	0	0.147083	0	0	0.252562	0	0	2.50737	0	0.231403	0	0.421584	0
C11orf36	0	0	0.470515	0	0	0	0	0.333747	0	0	0	0	0.605152	0	0	0	0	0	0	0	0
C11orf39	0	0	0	0	0	0	0	0	0	0	0	0	0	0	0	0	0	0	0	0	0
C11orf40	0	0	0	0	0	0	0	0	0	0	0	0	0	0	0	0	0	0	0	0	0
C11orf41	0.0965046	0.641426	0.194701	0.129206	0.0529303	0	0	0	0	0.0974901	0	0.0570184	0.330622	0.179332	0.169091	0.207054	0	0.190264	1.35624	2.58901	0.914331
C11orf42	0	0	0	0	0.319315	0	0	0	0	0	0	0	0	0	0	0	0	0	0	0	0
C11orf44	0.0821466	0.115098	0	0	0	0.107763	0	0	0	0.0833359	0	0	0.142164	0	0	0	0	0	0.113294	0	0.369918
C11orf45	0.0802588	1.57427	0.217248	0	0	0	0	0.779251	0	0.162819	0	0	0	0.0855054	0	0	0.746057	0	0	0	0
C11orf46	45.8205	31.0669	13.3441	12.433	12.4876	9.69864	18.3955	18.2495	17.1779	17.4378	46.5857	15.6286	13.7933	22.2102	8.38521	15.3962	16.2331	12.3413	15.766	12.2354	10.3635
C11orf48	4.62428	8.89898	10.0647	12.1585	10.4922	10.4038	11.0069	6.36853	8.91227	7.99482	7.48143	8.95783	13.4417	11.5192	8.90887	17.3888	7.78847	7.51652	6.14273	9.65422	9.58202
C11orf49	16.2623	14.0766	29.3739	25.9911	28.5606	30.0648	26.4821	22.7319	18.233	14.702	13.5728	21.5233	25.4161	23.6508	24.8123	34.2598	11.3208	20.316	22.139	30.5155	21.505
C11orf51	7.13947	7.83649	8.90242	15.2244	11.4609	17.2546	20.4024	10.7445	13.6173	10.7069	4.99209	17.9991	13.8125	17.2224	16.9833	12.6264	4.77809	19.1048	5.08593	18.231	5.66522
C11orf52	0.578628	0	0	0.630226	1.60162	0.776996	2.5432	1.68148	1.51093	0.595985	1.04452	1.43126	0.519789	0	0	1.82178	2.31729	1.4199	0	0	0
C11orf53	0	0	0	0	0	0	0	0	0	0	0	0	0	0	0	0	0	0	0	0	0
C11orf54	19.0309	11.4139	9.53704	5.26337	9.92349	6.60153	9.13177	5.71055	10.6568	6.753	10.4597	9.03025	9.38889	11.1005	14.62	4.9621	9.48765	10.8115	6.41714	6.02752	9.37234
C11orf57	16.3891	17.1602	9.72592	12.3834	12.0436	12.6986	10.0573	14.3834	11.9796	18.546	45.3663	9.0243	12.7661	11.3193	9.58799	9.3197	11.8619	12.3011	8.55988	8.17516	15.366
C11orf58	48.4363	38.9175	23.6035	24.8469	19.6586	23.5407	31.3831	30.2247	41.1189	42.3207	57.4354	27.727	32.2927	28.0359	28.645	26.4318	24.8159	29.2132	27.7574	24.3268	28.2829
C11orf61	6.09017	1.51884	2.58016	5.25509	4.47103	4.46497	2.04207	2.88904	7.81885	2.7566	3.31691	4.23716	4.0196	5.06281	3.55483	3.69133	4.31923	4.76782	5.63004	8.29729	6.76584
C11orf63	7.83479	8.26009	6.28843	3.7423	1.9612	2.27701	1.33433	2.16247	2.44954	1.64594	4.20802	1.69721	2.78432	2.2683	2.64189	1.33038	2.55628	2.58238	1.25936	1.18013	2.05876
C11orf65	0.325892	0.459166	0.906922	0.355784	0	0.439446	0	0.31554	0	0	0	0	1.17895	0.352274	0	0	0	0	0	0	0
C11orf66	0	0	0	0	0.942714	0.568264	2.30699	0.206878	0	0.655825	0.772751	0	0.37812	0.229131	0	1.06684	0	0	0.569696	0	2.45842
C11orf67	7.78768	12.342	35.6786	3.90326	5.85803	4.94709	7.56837	3.32791	1.77028	6.48519	3.06086	9.40586	15.4524	7.73142	7.12821	10.4066	21.1027	0	11.6421	21.0967	6.65439
C11orf68	16.5064	24.6039	41.9762	28.1255	17.107	21.4093	26.0547	23.4204	17.8904	22.8649	22.7845	24.0237	23.8446	18.3392	20.4542	40.1978	17.9629	28.2997	28.6637	26.548	31.3947
C11orf70	7.81776	0.769644	0.747235	3.10697	1.81253	0.543098	0	14.5504	2.88119	3.77186	0.995912	2.09077	2.15729	2.49235	0	12.3034	0	1.3181	0.380445	0	0.623529
C11orf71	5.38907	3.39591	6.87505	8.64681	9.38195	2.499	5.24961	4.62357	0	3.15423	2.13752	4.6926	3.41789	1.31596	4.71603	0	1.61123	0	0.871467	0.898682	8.86463
C11orf73	11.6935	15.1181	11.2619	17.1371	14.1674	16.7604	22.5683	9.36603	16.0661	11.7103	18.0093	15.7965	27.6037	20.8205	22.1677	16.815	15.7068	12.0485	14.3524	23.1796	14.2335
C11orf74	57.9148	91.0306	51.5419	22.0221	19.384	20.8122	35.4986	32.8457	32.5714	20.8569	85.219	23.2152	25.7272	29.8489	23.2213	21.1553	25.6704	23.2727	15.5735	24.592	9.3958
C11orf75	12.2296	9.85157	15.6002	5.73063	12.0181	13.7008	9.64819	10.4851	7.64715	4.6996	3.46141	5.24109	6.9828	11.7253	8.71455	7.08422	7.94142	8.07074	1.48611	0.516614	3.29882
C11orf80	7.8769	8.87493	7.38032	12.391	10.6626	15.6665	18.8356	12.1546	6.6479	6.44097	7.85513	10.5623	10.1408	8.82986	7.69909	13.4393	5.32228	9.71032	11.4526	9.79804	15.242
C11orf82	6.36951	0.915324	0.442152	0.351127	0.359027	0.428479	0	0.554992	1.11733	1.15975	1.18837	0.779498	1.13048	0	0.38587	0	0	1.5577	0	0.475292	0.183848
C11orf83	1.5644	4.17173	7.26034	5.40678	3.62042	2.48325	6.68687	1.82113	1.642	4.62747	0.993254	3.025	3.01789	8.20336	2.2508	1.55492	3.95466	4.01985	1.7392	5.03021	4.99523
C11orf84	0	0.654597	0	0.671617	2.22724	0.411264	0.195455	1.96068	1.3055	0.317135	0.987132	0.375719	0.54521	1.16458	1.49094	0.965707	1.8616	0.4993	0.864126	4.31709	3.89984
C11orf85	0	0	0	0	0	0	0	0	0	0	0	0	0	0	0	0	0	0	0	0	0
C11orf86	0	0	0	0	0	0	0	0	0	0	0	0	0	0	0	0	0	0	0	0	0
C11orf87	1.39134	0	0	0.154394	0	0.0626999	0.120743	0.0931982	0	0.048551	0.174766	0	0	0	0.112607	0	0	0	0	0.209017	0.322175
C11orf88	0.522899	2.96034	3.84078	0	0	2.88509	0	0	0	0.547929	0	0	0	0	0	0	0	0.88434	0	0	0
C11orf9	98.8334	127.308	162.395	62.2779	70.765	78.5275	53.7333	53.273	47.035	44.1001	33.1302	51.4212	35.6227	37.7788	44.1711	35.3792	44.3302	46.9414	31.2817	34.6638	31.0208
C11orf91	0.385013	0	0	0	0.42771	0	0.966167	0	0	0	0.346276	0	0.704134	0.417652	0	0	1.54557	0	1.09575	0.570462	0.914597
C11orf92	0.0519326	0	0.280263	0.0557215	0.0570226	0	0.130693	0.0504387	0	0	0.141861	0	0.178793	0.0552357	0.121985	0.127695	0	0.575536	0	0.150868	0
C11orf93	0.224747	0	0	0.243787	0.993074	0	0	0	0	0	0	1.64902	0.399043	0	0	0	0	0.364367	0	0	1.55633
C11orf94	0	0	0	0	0	0	0	0	0	0	0	0	0	0	0	0	0	0	0	0	0
C11orf95	7.61893	8.01858	7.72597	4.7181	6.45654	7.01911	6.17682	5.51262	4.79531	6.83196	7.58941	5.58427	5.54455	5.87341	4.56342	6.97751	8.68528	6.15189	8.22515	6.23869	8.58896
C11orf96	0	0	0	0	1.60278	0	4.55414	0.468446	0	1.73639	0	0	3.44344	1.29969	1.17912	1.81726	3.54455	1.9637	21.6839	19.5262	35.2503
C12orf10	18.5077	23.7776	43.752	25.3829	28.785	20.4811	19.2025	18.7111	14.0187	20.4127	14.2946	23.1355	20.6418	14.7364	24.9992	31.3468	15.7463	17.5002	19.6075	26.0469	32.4445
C12orf11	10.3847	6.51551	9.65768	4.89585	5.11236	5.97939	11.9423	11.0407	5.92967	8.84018	9.61903	6.62796	7.72524	7.17285	6.56507	9.52908	8.14669	6.46105	4.78226	10.2281	6.47657
C12orf12	0	0.139329	0	0	0	0	0	0	0	0	0.0903492	0	0.172553	0	0	0	0	0	0	0	0
C12orf23	38.1433	28.1824	9.62771	23.3043	24.0159	18.66	23.9907	40.903	51.2683	63.8688	98.3827	30.0226	24.1737	32.4293	25.0124	19.0372	24.1789	20.5466	17.8226	19.1791	17.1899
C12orf24	4.54801	3.48572	4.54052	4.03174	6.61837	3.85013	4.41627	6.41377	3.68184	6.13754	2.80733	7.05636	6.21945	11.982	6.00894	5.67943	3.85549	3.00885	2.0214	3.63658	3.80535
C12orf26	1.15584	3.44628	2.36338	0.623704	1.11407	1.52687	1.63489	2.66336	7.43394	0.588957	10.4882	2.09099	0.758501	0.154507	1.03688	0	2.4982	1.62155	0	0	2.95953
C12orf28	0	0	0	0	0	0	0	0.994612	0	0	0	0	0.621389	0	0	0	0	0	0	0	0
C12orf29	5.03014	3.45363	3.06424	0.662982	1.58083	1.61972	2.58231	3.68689	4.53442	3.65042	3.63855	0.73756	1.24814	3.50434	2.92255	0.887965	2.59156	2.45477	2.55376	2.69206	1.85565
C12orf32	9.12293	14.1863	14.0977	3.09341	10.729	9.36051	8.36684	7.57451	12.9806	10.9072	12.562	9.25997	7.07267	7.3073	5.52188	4.51446	6.34479	5.22801	10.6066	5.58246	8.74589
C12orf33	0	0	0	0	0.150144	0.179943	0	0	0	0	0	0	0	0	0	0	0	0	0	0	0
C12orf34	1.30775	1.70188	3.79827	0.904385	0.308143	0.122694	0	0.453405	0.196546	0.379363	0	0.670081	0	0.0995939	0.221208	1.72981	0.372256	1.04107	0	0	0
C12orf35	8.71937	6.26319	3.07741	3.18256	2.10481	2.2665	1.89571	4.07938	4.9556	2.81755	2.07885	2.05733	1.72692	3.6888	2.46328	1.51442	2.60452	2.31082	4.39095	2.58513	3.16648
C12orf36	0	0	0	0.0984093	0	0	0	0	0	0	0.249549	0	0	0	0	0	0	0.582515	0	0	0
C12orf37	0	0	0.622452	0	0	0	0	0	0	0	0	0	0	0	0	0	0	0	0	0	0
C12orf39	0	1.97474	0	0	0	0	0	0	0	0	0	0	0	0	0	0	0	0	0	0	0
C12orf4	5.62033	7.3417	4.10974	3.59104	2.25353	1.89176	3.1531	3.02357	4.23765	3.15763	5.18207	1.62966	2.23204	1.86058	3.7641	1.12321	2.01695	3.25722	1.36087	0.994296	0.512476
C12orf40	0	0	0	0	0	0	0.133329	0	0	0	0	0	0	0	0	0	0	0.845367	0	0	0
C12orf41	18.8061	7.91273	7.50374	11.6224	11.0412	7.76753	9.61718	8.75999	12.5157	11.7383	17.7601	10.8514	11.3698	11.1157	8.66474	14.9069	15.001	7.01717	6.426	14.9981	14.2203
C12orf42	0	0	0	0	0	0	0	0	0	0	0	0	0	0.260844	0	0	0	0	0	0	0
C12orf43	4.13784	3.1273	6.95363	10.3149	7.71763	8.42329	5.602	3.39641	5.34479	3.73431	7.21672	1.92424	8.37711	7.32462	6.10929	7.31797	6.56444	6.13641	14.6008	4.88544	3.99463
C12orf44	4.85841	11.1436	17.6983	21.1737	24.4974	20.5156	21.8488	21.5967	17.6404	23.3805	14.5555	21.9854	29.6544	14.579	28.314	21.5002	19.176	20.8166	31.5551	24.7976	24.911
C12orf45	6.96313	14.3713	12.7652	11.9785	6.38319	5.30342	5.54804	1.83214	9.79379	4.67904	2.25698	19.955	7.26949	20.2143	11.7086	19.0014	6.81937	7.6115	8.32104	8.56778	3.14117
C12orf47	3.81256	2.02852	4.29481	2.9771	3.32934	2.77468	1.98375	7.78184	1.93363	1.74007	3.22254	2.21485	3.90197	1.96678	5.01897	0.325854	5.76858	2.52493	3.09792	5.75587	3.58254
C12orf48	2.85944	0.267177	0	0	0.733704	0.626107	0.239779	0.277582	0.701883	0.483936	0	0.683961	0.826696	0	0.225802	0	0.633102	1.82155	0.263263	0	0
C12orf49	13.1096	19.4244	14.178	11.8194	15.3599	17.8054	13.5389	15.5178	18.9407	15.4894	16.2708	15.0702	20.3781	15.0117	14.4242	17.9188	12.4633	17.0001	11.0521	9.47421	9.88062
C12orf5	6.68937	3.793	3.41822	4.92672	4.14079	5.64022	5.18061	4.86535	5.06372	8.04585	8.06409	4.30424	6.24004	4.22805	4.97868	3.45226	5.86982	7.09771	3.38995	4.92789	3.67716
C12orf50	0	0	0	0	0	0	0	0	0	0	0	0	0	0	0	0	0	0	0	0	0
C12orf51	5.29955	7.2362	9.44882	7.44858	6.2116	8.46867	6.07436	8.1748	5.78313	6.10535	4.51607	6.92257	6.60671	5.89614	8.11692	6.18112	8.52376	6.83082	7.41149	6.96968	7.25985
C12orf52	9.89942	12.4363	24.2273	25.7258	27.3856	29.6931	22.9221	25.4354	23.1359	17.0275	16.5295	21.8933	18.6369	19.535	23.4021	14.2661	15.2571	28.2377	7.2533	11.9424	10.3299
C12orf53	16.6908	16.5865	32.5917	25.0597	17.9229	21.8517	19.5872	20.7832	12.7092	17.5696	7.57423	15.0835	14.3468	18.8843	14.6245	11.2129	19.0524	18.7188	16.5933	14.0123	12.0183
C12orf54	0	0	0	0	0	0	0	0	0	0	0	0	0.719199	0	0	0	0	1.95557	0	0	0.934124
C12orf55	1.39579	0.48856	0.13448	0.374356	0.0547314	0.130321	0.125453	0.0484167	1.31323	0	0	0.709937	0.171558	0	0.117045	0	0.132295	0.157798	0.274104	0	0.111619
C12orf56	0.196701	0	0	0	0	0	0	0	0	0.201225	0	0	0	0	0	0	0	0	0	2.59365	0
C12orf57	38.6009	59.3412	119.508	37.2502	47.7821	38.277	38.6182	32.7086	26.1472	36.1816	27.3944	39.3582	55.916	32.5802	50.1576	67.4541	34.4327	44.6022	42.3143	69.0514	76.2567
C12orf59	0	0	0	0.913039	0.349855	0	1.8666	1.64634	3.34424	3.44737	0.577988	1.7782	5.15871	2.3753	3.775	8.12444	1.26778	2.5361	0.732798	1.39027	0
C12orf60	0.879969	0.41297	2.43977	0	0	0	0	0.85233	0.918964	1.51107	0	0.726048	1.58215	0	0	0.739092	1.56639	0	0.413421	0	0
C12orf61	0.368454	0.258728	0.504509	1.19594	1.21932	0.244456	0	0.178661	0	0.753172	0.333849	0.447422	0.324705	0.197475	0.444228	0	0	1.18801	0.256746	0.269703	0
C12orf62	20.6119	29.2684	48.0444	25.9533	17.8978	50.3066	10.8196	22.4422	15.7555	14.0714	20.7203	24.5785	38.3848	13.9382	28.2758	20.0245	34.0521	22.9441	10.7177	7.01262	16.5799
C12orf63	0.996652	1.39779	1.35557	0	0	0	0.469989	0	0	0.38033	0	0	0	0	0	0	0	0	0	0.908691	0.565138
C12orf65	5.04829	8.72383	10.1008	6.09314	5.35085	6.18992	6.34159	6.20626	4.67861	3.37023	9.13043	9.90628	11.9781	4.56528	8.90332	7.50338	13.4397	10.3334	4.87919	8.31588	4.90116
C12orf66	1.25741	5.28925	1.55297	0.738788	3.01888	1.65545	1.15007	0.776603	0.480668	4.18452	3.01144	1.64585	3.5813	0.488104	2.17456	4.66681	0.759632	0.547561	0.79085	1.99983	2.32929
C12orf68	0	0.717412	0.347974	0.965012	0.985445	1.34886	2.09036	0.992702	0	0.390471	0.116105	1.8454	0.446216	0.819681	0	0	1.19007	0.818226	1.24028	2.42549	1.7412
C12orf69	0	0	0	0	0	0	0.72359	0	0	0.146618	1.56671	0.347009	0	0	0	0.892646	0	0	0	0	0
C12orf70	0	0	0	0	0	0.339907	0	0	0	0	0	0	0	0	0	0	0	0.827438	0	0	1.17939
C12orf71	0	0	0	0	0.392716	0	0	0	0	0	0	0	0	0	0	0	0	0	0.50196	0	0.83596
C12orf73	1.46404	3.59806	0.501094	4.15769	2.82608	3.88481	4.1403	2.12973	3.45409	4.67568	6.63298	6.66541	4.8372	4.51148	5.73525	1.59588	4.87291	6.19463	4.33519	7.23314	5.032
C12orf74	0	0	0	0	0	0	0	0	0	0	0	0.399516	0	0	0	0	0	0	0	0	0
C12orf75	19.6469	13.8117	10.3059	15.4851	8.27052	9.3631	17.6309	11.1082	4.16147	11.7565	21.1535	19.4804	17.4709	18.8587	12.5326	5.27196	22.4489	15.9464	6.55266	13.0502	18.3858
C12orf76	7.05582	5.50165	6.84907	6.60464	4.14708	3.73349	7.29341	6.23632	5.26628	11.8352	9.67056	2.27405	5.49989	1.8458	7.52024	3.89628	5.00676	2.51824	3.05064	4.81258	2.50345
C12orf77	0	0	0	0.449678	0	0.276068	0.782267	0	0	0.212447	0.375708	1.01198	0.367278	0.222733	0	0.259147	0	0	0.28988	0	0
C13orf15	0.29937	0	0	0	0	0	0	0	1.25027	0	0	0	0	0	0	0	0	0	0	0.441292	0.700254
C13orf16	0	0	0	0	0	0	0	0	0	0	0	0	0	0	0	0	0	0	0	0	0
C13orf26	0	0	0	0	0	0	0	0	0	0	0	0	0	0	0	0	0	0	0	0	0.800979
C13orf27	9.99016	14.0626	2.37201	6.83785	12.9551	7.27919	8.24419	24.0549	20.2754	5.58435	20.355	9.17201	12.8113	12.3119	5.62033	7.54561	4.57186	7.93376	12.4611	8.82832	6.65992
C13orf30	0.0885536	0.248186	0.239922	0	0.097357	0.116251	0	0	0	0	0	0	0	0	0	0	0.235238	0.140898	0	0	0.199605
C13orf33	0.250407	0	0	8.90725	3.03218	4.78611	7.24243	2.55152	5.65732	5.60627	6.2531	2.70907	5.677	4.68093	3.28204	7.13302	3.49545	4.40469	14.9155	13.5163	11.6444
C13orf35	0	0.188372	0	0	0	0	0	0	0	0	0	0	0	0	0	0	0	0.215	0	0	0
C13orf41	0	0	0	0	0	0	0	0	0	0	0	0	0	0	0	0	0	0	0	0	0
C13orf44-AS1	0	0	0	0	0	0	0	0	0	0	0	0	0	0	0	0	0	0	0	0	0
C14orf1	15.4908	12.8871	25.7331	16.3393	17.7745	17.89	26.1263	20.1576	16.8714	16.0641	21.5921	23.3449	24.1552	26.2484	23.1911	17.812	16.2904	18.781	22.486	18.8208	19.6876
C14orf101	14.3443	12.3203	8.96176	7.92101	8.92009	10.2798	8.59784	8.27866	11.7565	9.53109	11.9451	9.18189	8.52614	6.48284	8.92763	7.16523	15.719	9.33953	5.21807	7.08281	8.05419
C14orf102	3.28126	6.72074	4.9468	3.79987	4.8997	8.06048	6.88082	5.39053	4.60521	4.86644	1.91327	5.02707	3.06857	4.12493	6.16481	2.38722	5.05773	4.42671	1.99508	3.54616	3.60864
C14orf105	0	0.166362	0	0.255651	0.261132	0.156266	0.447579	0	0	0.120673	0.107755	0.569795	0	0.380027	1.12939	0.146834	0	0.379078	0.164228	0.173003	0.268805
C14orf109	41.9977	34.9219	22.461	21.7902	34.3795	28.9668	24.453	64.1822	50.4372	78.6636	64.9007	30.7109	48.949	72.408	59.5795	43.2645	41.3495	40.7129	39.5767	25.511	26.3951
C14orf118	7.24135	9.8054	6.88354	7.53465	8.35921	5.40009	6.21575	5.38178	4.94134	3.92452	14.6575	4.63358	5.46161	2.70352	7.17553	8.26273	8.17273	5.58697	11.851	14.6899	6.05139
C14orf119	29.6318	18.6559	16.6485	23.9513	20.3576	18.0478	21.446	22.3035	21.9774	21.974	20.9761	22.9135	29.9851	22.0735	26.6469	27.3693	20.4462	21.0538	21.4132	21.8141	22.0883
C14orf126	5.5299	12.8702	1.50193	3.21585	2.31204	2.47432	1.53005	2.89833	3.13959	4.72214	6.43102	5.56989	3.84747	2.71488	2.3652	2.46196	0.14698	4.94212	4.43631	1.28965	2.00196
C14orf128	2.26849	4.60894	1.39113	8.76427	8.08234	3.70736	6.64897	4.39653	12.654	4.40139	9.34017	8.05224	6.74646	10.3081	2.46469	5.05945	5.04233	2.46119	6.72104	9.26239	1.75389
C14orf129	50.0409	27.9223	11.9698	27.4796	23.3724	28.2259	36.6087	42.7294	55.769	60.399	82.3128	24.7132	24.0768	33.4889	23.1101	13.9835	21.4086	24.1698	22.1405	22.0135	24.9846
C14orf132	8.38157	11.7318	11.1887	16.8369	19.9301	18.7775	12.7809	17.4571	15.9607	12.7515	12.2104	18.8702	12.9009	11.0338	14.8575	12.8393	14.6244	14.497	9.64156	8.60271	7.4239
C14orf133	8.80109	8.13735	10.0872	9.57605	12.3647	19.2167	13.0401	11.5148	13.3582	7.04872	7.04759	8.89428	16.5667	13.7085	15.1169	8.16467	13.4529	15.3495	16.9873	15.9121	14.552
C14orf135	50.0145	33.9482	14.9428	17.0153	18.6971	11.2949	18.3482	19.8833	22.8773	40.5509	40.7454	18.0808	16.8015	20.3954	18.4183	13.4319	16.7237	16.9594	19.2852	14.9982	16.2294
C14orf142	34.0135	20.4043	9.26053	12.4418	8.63974	7.8525	21.358	35.6514	14.2742	20.0859	27.4388	15.8318	15.9978	15.6274	25.3554	14.7305	13.3946	15.0289	11.7707	9.44064	16.2436
C14orf149	3.00242	0	0.635819	10.0248	9.95211	4.62123	8.70497	8.05891	6.5271	6.15846	6.89376	18.095	14.3685	7.6957	6.74613	9.54104	11.0827	8.61939	2.26395	0.339054	4.26953
C14orf159	10.5716	9.67896	19.6239	12.7767	8.74079	5.8187	8.00465	6.73112	3.17597	5.45922	5.78312	9.56743	7.50174	7.82759	5.63615	10.9282	3.58372	6.5395	12.2316	8.6465	11.2224
C14orf162	1.14805	0	1.26404	0	0	0	0	0	0	0	0	0	0	0	0	0	0	0	0	0	0
C14orf165	0	0	0	0	0.411977	0	0	0	0	0	0	0	0	0	0	0	0	0	1.05441	0	0
C14orf166	68.9271	53.4949	66.5514	85.6637	85.2354	90.2922	98.9519	117.109	86.5623	83.9988	103.571	99.1836	137.202	108.267	117.05	137.456	75.028	80.2065	115.448	140.341	120.599
C14orf166B	0	0	0	0	0	0	0	0	0	0	0	0	0	0	0	0	0	0	0	0	0
C14orf167	8.08102	6.79736	4.38793	4.87249	6.40104	6.37867	3.65871	4.70607	5.77796	7.6981	10.6715	5.42362	5.1974	6.43866	4.34972	2.66383	0.286186	5.15658	5.2146	4.08245	4.38609
C14orf169	3.7585	3.40054	2.96717	7.44737	6.00512	4.79237	8.0808	6.00076	4.20491	6.04406	4.62469	4.66059	5.49349	6.08551	12.7028	7.35488	8.38072	6.78205	2.51821	5.65861	8.24506
C14orf176	1.02978	2.3151	2.82699	0	1.13681	0	0.258813	0.199684	0	0	0	0	0	0	0	0	0	0	1.72602	0	0
C14orf177	0	0.351947	0	0	0	0	0	0	0	0	0	0	0	0	0	0	0	0	0	0	0
C14orf178	0	0.877514	0	0	0	0	1.54964	0	0.638385	0	0	0	0	0	0	0	0	1.06056	0	0	0
C14orf180	0.498432	2.56559	2.27032	0.179552	0	0.440025	0	0	0	0	0	0	0	0	0	0	0	0	0	0	0
C14orf182	0.110377	0	1.19911	0.118866	0	0	0	0	0	0	0.200569	0	0.191981	0.1178	0	0	0	0	0	0	0
C14orf183	0	0	0	0	0	0.473064	0	0	0	0	0	0	0	0	0	0	0	0	0	0	0
C14orf184	0.114499	0	0.311117	0	0.125996	0	0	0	0.240731	0	0	0	0	0	0	0	0	0	0	0	0.259248
C14orf19	0	0	0	0	0	0	0	0.683377	0.729361	0	0	0	0	0	0	0	0	1.23085	0	0	1.7799
C14orf2	24.8798	42.8281	132.733	54.5941	41.7579	41.1751	50.5208	39.5154	45.3651	38.6769	44.9463	40.1909	75.4308	53.3558	38.8697	50.8105	48.6085	59.6943	71.5097	54.2121	36.5019
C14orf21	0.148285	1.87271	0.404443	0.480212	0.980198	0.391939	0.559297	1.00704	0.46706	0.453477	0.538146	0	0.519339	2.06195	1.06499	0.368161	0	0.47575	1.44126	1.51634	0.675441
C14orf23	0	0	0	0	0	0	0	0	0	0	0	0.446567	0.161926	0	0	0.115281	0	0	0	0.543876	0.210657
C14orf28	4.05792	1.27984	1.65151	2.29296	1.22742	1.06696	2.42435	0.787796	1.81385	1.85511	1.93625	0.728732	2.29022	0.216428	2.88747	2.2562	0.808733	1.13189	1.82246	3.10356	2.29179
C14orf33	1.04066	0.877375	2.85754	0.451053	0.689341	0.27692	0.523083	0.807152	0.654114	0.213098	0	0	0.736855	0	2.01715	0	0	1.00996	0	0	0
C14orf34	0	0	0.413349	0	0	0	0	0	0	0	0	0	0	0	0	0	0	0.972842	0	0	0
C14orf37	9.9093	10.4163	8.52535	4.81807	9.32529	8.26173	5.39317	8.2321	7.31712	6.19223	9.18153	7.29302	5.78484	5.7912	5.86878	4.70611	4.30361	7.28364	1.97378	7.49278	4.51542
C14orf38	0	0	0.309297	0.12262	0	0.599466	0	1.5468	0	1.85205	1.44782	0	0.198124	0	0.270673	0	0.907787	0.363511	0	0	0
C14orf39	0.535391	0.750579	1.16284	0.345868	0.117799	0.704305	0	0	0	0	0.389198	0	0.372269	0	0	0.529503	0.284579	0	1.77666	0	0
C14orf43	5.35571	5.16917	5.6715	6.96845	6.56611	7.1353	7.34252	6.71233	7.12605	5.30276	7.57066	9.09685	6.72182	6.63283	9.34039	6.34791	11.4161	8.22757	6.79485	4.90795	6.51917
C14orf45	13.7968	2.38395	3.33057	4.2699	4.57223	5.08965	3.92251	2.56861	4.37419	3.4543	9.44995	4.06806	1.3112	2.0152	3.35748	3.26694	1.88301	2.10671	1.43543	1.6513	1.27934
C14orf48	0	0	0.699511	0	0	0	0	0	0	0	0	0	0	0	0.378006	0	0	0	0	1.38216	0
C14orf49	0.267983	0	0.24204	0	0	0	0	0	0	0	0	0	0.154789	0	0	0	0	0	0	0	0.402753
C14orf50	0.226407	0.318271	0.622976	0	0	0.301859	0.284462	0	0	0.232121	0	0	0.402111	0.243294	0.550598	0	0	0	0.316902	0	0
C14orf55	0	0	0.26228	0.728467	0.212727	0	0	0.0938882	0	0.196445	0.0879192	0	0.503446	0	0	0	0.128489	0	0	0	0.218315
C14orf56	0	0	0	0	0	0	0	0	0	0	0	0	0	0	0	0	0	0	0	0	0
C14orf64	0	0	0.596374	0	1.19806	0	0	0	0	0	0	0	0	0	0	0	0	0	0	0	0
C14orf70	0	0	0	0	0	0	0	0	0	0	0	0	0	0	0	0	0	0.927196	0.53421	0	0
C14orf79	3.72486	8.41108	3.98155	7.87381	6.96178	4.71588	6.71846	3.29902	8.49743	3.80085	3.3778	4.70176	3.41157	1.04021	4.27649	6.24101	2.155	7.02774	6.98072	2.84131	1.4789
C14orf80	1.63299	2.29827	5.94886	1.95883	3.39541	2.98613	1.70719	3.16132	2.23291	0.555112	0.820492	1.49229	1.80533	0.970346	2.47086	3.38317	0.815701	1.51922	1.71033	2.09428	2.22299
C14orf82	0	0	0	0.582746	0.594965	0.356488	1.01904	2.35914	0	0.137557	0.245218	1.30113	1.17986	0	0.645033	0	1.79614	0	0	1.97165	0.306922
C14orf86	0	0	0	0	0	0	0	0	0	0	0	0	0	0	0	0	0	0	0	0	0
C14orf93	7.725	6.05037	2.7296	3.08748	5.67473	6.35672	3.19085	4.18605	1.73306	1.54961	3.37963	6.55537	4.75694	3.51831	3.932	1.24243	4.04939	2.43516	6.74554	2.22134	4.88496
C15orf17	28.2985	30.9153	29.3133	30.5086	29.7522	31.0969	21.1528	20.9448	20.4604	20.0539	15.0698	34.6487	36.3391	17.7413	28.4899	33.1766	24.0733	19.8198	24.2086	27.0937	31.3956
C15orf2	0.0701439	0.147263	0.472296	0.0375909	0.0769736	0.045769	0	0.0340696	0.0369776	0	0.0319546	0	0.0601935	0.186329	0	0.129138	0.279128	0.387792	0.0481398	0.610711	0.234995
C15orf23	4.39161	3.94663	5.50829	9.47638	4.26178	5.35599	3.53286	9.68891	7.02412	6.35465	3.34364	7.2934	4.94617	7.83353	4.65139	6.37914	2.43477	5.37439	15.6542	9.51036	11.5282
C15orf24	106.213	103.033	75.1546	57.2546	61.6765	56.9801	78.2498	76.9825	62.7091	101.755	104.938	72.7325	91.3247	111.322	64.6133	63.06	64.9958	71.5594	74.1443	76.493	95.5299
C15orf26	0.198688	0.279129	0	0	0.438566	0	0	0	0	0.609867	0	0	0	0	0	0.247914	0	0	0	0	0
C15orf27	0	0	0	0	0.274526	0	0	0	0	0	0	0	0	0	0	0	0	0	0	0	0
C15orf29	11.9927	2.72648	1.17344	3.60638	3.09047	2.13217	3.26123	4.2996	10.5653	6.47902	6.3812	4.40287	5.63529	3.80469	6.15837	3.07237	6.17371	5.68807	6.12551	6.61321	5.13147
C15orf32	0	0	0	0	0	0	0.225243	0	0	0	0	0	0	0	0	0	0	0.288699	0	0	0
C15orf33	0.457391	3.85135	0	1.15238	0.67198	0.403174	0.383359	0.443729	0.480149	2.64293	0.829841	0.368261	0.534377	0.815608	0.730613	0.378697	0	2.69192	0	0	1.04247
C15orf34	0.554101	0	0.300996	0.358039	0	0	0.278749	0.645364	0	0	1.91303	0	0.385535	0.118277	0	0	0.147276	0	0	0	0
C15orf37	1.30854	0.612026	1.58572	0.941526	1.76181	1.72877	2.01082	1.12849	2.29001	2.2227	2.11084	0.701516	0.508949	0.777461	2.08725	1.62395	4.44794	1.16572	0.605461	2.97305	0.992906
C15orf38	3.46555	3.35825	6.92893	2.28946	2.69054	0.289847	4.54427	2.32172	1.41327	1.41552	1.65076	0.722189	1.45316e-294	0.585912	2.8034	1.16618	4.13656	0.327028	0.830831	3.46899	1.74713
C15orf38-AP3S2	4.21416	3.66613e-25	2.32045	7.14796	4.7345	2.75994	2.62658	7.15763e-05	3.16141e-60	1.96064	2.9177	1.2224e-09	2.90606	6.48425	0.270014	11.5365	2.48526	5.93833	1.82113e-12	0.108467	6.18169
C15orf39	2.73256	3.37156	6.15343	4.33164	2.6444	4.08901	4.25655	4.4226	1.50743	2.30723	1.59872	4.95442	2.58187	5.60943	2.60467	3.68429	2.33185	3.30202	7.52426	4.25595	5.98843
C15orf40	3.5757	7.14959	5.44729	2.41015	4.76806	2.66	4.31504	4.61455	4.21824	3.41294	1.25959	1.32763	1.9272	6.27363	3.9415	5.51284	4.62815	3.92843	0.253981	4.48567	3.11313
C15orf41	6.64373	7.8701	10.4041	9.44272	11.3026	8.74709	3.45737	11.3846	6.62284	7.97298	11.1353	4.94802	7.37716	9.59859	6.66506	2.4822	5.02401	5.30447	0.963654	4.91704	2.85294
C15orf42	0.468084	0.238275	0.688219	0.273785	0.140126	0.222312	0.642585	0.206667	0.0448527	0.0430451	0.1938	0.20176	0	0.180939	0.0997705	0	0.0564553	0.269136	0	0	0.190324
C15orf43	0	0	0	0	0	0	0	0	0	0	0	0	0	0	0	0.636008	0	0	0	0	0
C15orf44	16.9085	15.1556	11.1306	21.6034	17.2397	23.6	10.9736	16.2712	18.1191	12.561	18.8627	16.1871	16.4981	13.6236	18.5447	22.8499	13.4675	10.6763	9.80557	12.9287	16.0636
C15orf48	2.68471	0	0	3.44621	0.498143	0.61185	0	3.89383	1.39392	0.932661	3.21209	0	5.79616	0	0	4.00948	0	0	21.1506	13.9751	13.9766
C15orf5	5.20328	0	0.571509	0	1.1489	0	1.56925	2.82503	0	2.34408	0	0	0.368428	0	0	0	0	0.336652	1.74464	0	0
C15orf50	0	0	0	0	0	0.322197	0	0	0	0	0	0	0.429644	0	0	0	0	0	0	0	0
C15orf52	1.9858	2.47996	5.64908	3.80108	6.36488	6.45697	4.52465	4.01365	4.63688	3.53175	3.76267	3.56927	4.34354	3.19702	6.30548	2.50783	3.70366	3.22964	2.28801	4.05423	5.65187
C15orf53	0	0	0	0	0	0	0	0	0	0	0	0	0	0	0	0	0	0	0	0	0
C15orf54	0	0	0	0.410333	0.524256	0	0.359793	0	0.702125	0	2.42698	0.684201	0.992383	0.305012	0	1.64829	0	0.303698	0	0	0.215171
C15orf55	0.458733	0	0	0	0	0	0	0	0	0	0	0	0	0	0	0	0	0	0	0.222431	0
C15orf56	1.28086	0.79872	1.93956	0	0	0	0	0.828499	0	0	0	0	0	0.152176	0	0	0	0	0	0	0
C15orf57	12.8267	21.2208	13.064	12.5527	8.67888	11.0088	11.1789	10.8313	5.85197	13.1316	13.2979	9.58389	10.2517	17.0984	16.0363	10.8508	10.7484	17.7324	21.3854	12.4344	24.2779
[truncated: 23,549 more rows]
