# Supplementary material for: Transcriptome Landscape of Epithelial to Mesenchymal Transition of Human Stem Cell–Derived RPE
Source: Invest Ophthalmol Vis Sci. 2021 Apr 1;62(4):1. doi: 10.1167/iovs.62.4.1 (PMC8024778; doi:10.1167/iovs.62.4.1)
Supplement: Supplement 6 [file iovs-62-4-1_s006.xlsx]

## Sheet: Overlap_DEG
	Gene ID
0	NTM
1	UNC5D
2	SYNE2
3	LOC100505761
4	TTC9
5	TAGLN2
6	CCDC80
7	FNDC3B
8	GDI1
9	DCN
10	FNIP2
11	RPSAP52
12	CLDN4
13	ERMP1
14	LOC100506554
15	TM6SF1
16	ANKLE2
17	ZNF331
18	MMP1
19	DZIP3
20	NFKB2
21	SDC4
22	TP53BP2
23	CDC20B
24	GREM1
25	LOC100129931
26	C1orf88
27	BTBD11
28	SESN3
29	MSN
30	NT5E
31	FSTL3
32	ALDH1A1
33	SLC7A1
34	SLC43A3
35	G6PD
36	NR2F2
37	APEX2
38	NELL2
39	ATP1B1
40	FDPS
41	NGEF
42	POU2F2
43	FLRT1
44	KIAA1468
45	NANOS1
46	NRP2
47	LMOD1
48	BHLHE40
49	TUBB6
50	IER2
51	VPS37B
52	PEG3-AS1
53	TJP3
54	LUZP1
55	AFF1
56	SEMA4A
57	CLCN4
58	SPNS2
59	CCL2
60	MYO5C
61	HMGN2
62	NES
63	DSTNP2
64	GALNT9
65	EHD2
66	CDKN1C
67	FXYD6
68	CTTNBP2
69	FOSL2
70	MYRIP
71	FLNB
72	PRELP
73	IQSEC3
74	ADAMTSL3
75	GDPD5
76	SLC1A5
77	EIF4EBP1
78	GPCPD1
79	PTK7
80	RASL10B
81	YARS
82	DUSP1
83	VDR
84	CCDC24
85	IRS1
86	KANK2
87	COL9A1
88	STOX1
89	CAB39L
90	CADM1
91	INE2
92	B7H6
93	ADAMTS13
94	CACNA2D4
95	DDIT4
96	PPARD
97	PTGES
98	ACTN1
99	LOC100652734
100	EFNB1
101	AHNAK2
102	GALE
103	XRCC4
104	STX17
105	PXN
106	EPDR1
107	BAG4
108	SLC16A14
109	MTUS1
110	LOC100652935
111	KANK4
112	NMNAT2
113	MAB21L1
114	FURIN
115	LOC100506583
116	SLC35C1
117	IL4R
118	ECE1
119	TMEM164
120	CFH
121	IGF2BP2
122	RAPH1
123	SORL1
124	LOC100128054
125	ENPP2
126	RIPK4
127	FAM164A
128	F2RL1
129	FMNL3
130	ARHGAP11A
131	PPARGC1A
132	ARSJ
133	IL11
134	ZC3H12B
135	PRICKLE1
136	ARHGEF37
137	SLC4A5
138	FOSB
139	ITGA2
140	EHD1
141	TPD52L1
142	TIAM1
143	HNRNPAB
144	SLC23A2
145	DTNA
146	FMO2
147	SRC
148	FOXP2
149	BYSL
150	TMEM132D
151	NCCRP1
152	NID1
153	CCDC121
154	MARS
155	GPR146
156	VAV2
157	FGF1
158	UPP1
159	LRP2
160	GCET2
161	LIG3
162	PTGS2
163	NDRG4
164	MYH11
165	TMEM116
166	RPRM
167	LOC100126784
168	SLC39A12
169	SIK1
170	PCDH17
171	KCND2
172	ATG16L1
173	GADD45B
174	NOG
175	ACSL4
176	ENPP5
177	GYG2
178	CRMP1
179	IRF1
180	KIAA1949
181	PLSCR4
182	BMP1
183	LOC100505487
184	DSP
185	PHC2
186	FOXK1
187	LONRF2
188	C1orf168
189	MAF
190	S100A11
191	ZFP106
192	F3
193	TNFRSF10D
194	SDC1
195	PIK3CD
196	SEMA4B
197	TNFAIP3
198	SCN2B
199	FST
200	IGDCC4
201	CRISPLD1
202	BCL11A
203	EZR
204	INTU
205	LYNX1
206	METTL7A
207	PHF19
208	FOXC2
209	COX6C
210	FLVCR2
211	TOMM34
212	MAFF
213	SLC25A37
214	TRAF1
215	APCDD1L
216	GNGT1
217	FGF13
218	MTHFD1L
219	CPEB3
220	2020-09-04
221	RHOA
222	SYDE2
223	MYO9B
224	ABTB2
225	HBEGF
226	OAF
227	ID2
228	ENO1
229	ABCB5
230	NCKAP5
231	TMEM206
232	RAB11FIP5
233	PANK1
234	SETMAR
235	EPHB1
236	KIAA1737
237	TNFAIP8L3
238	MICALCL
239	PANX1
240	LDLR
241	NTRK2
242	CGNL1
243	PDGFB
244	EPHA4
245	ANXA2
246	ME1
247	LOC100507307
248	PFKFB2
249	MCM2
250	KCNJ3
251	PGM5
252	SPHK1
253	ST3GAL1
254	MAP7
255	ATG7
256	VASP
257	MIR31HG
258	MATN2
259	PIM1
260	PTPRD
261	RNF44
262	LPIN1
263	MYL12A
264	WLS
265	TRIO
266	CSRNP3
267	TPST2
268	WDSUB1
269	PLXNA2
270	FKBP1A
271	PAQR4
272	PSMD2
273	PLK3
274	SERPINB8
275	PPP3CC
276	CTSC
277	TUBA1C
278	HK1
279	SMAD7
280	HMGA1
281	UBASH3B
282	ARHGEF2
283	TMEM37
284	SYNPO2
285	NEDD4L
286	FILIP1
287	SLC4A7
288	RELT
289	PFN1
290	EPHX2
291	ACAT2
292	FLRT3
293	TPBG
294	AKAP12
295	PER3
296	IRAK1
297	ARHGAP20
298	ANGPT2
299	RHOC
300	ADAMTS1
301	NUP210
302	LOC100652898
303	DUSP2
304	EGR3
305	SLC9A7
306	MLX
307	ANXA1
308	CDCP1
309	CUBN
310	LOC339535
311	MACF1
312	KIAA0182
313	ILK
314	EHD4
315	ALDH5A1
316	SPRY4
317	MYH9
318	HN1L
319	MAMLD1
320	SLC35D3
321	GLS2
322	IL8
323	PFKP
324	ANK3
325	LTBP1
326	GART
327	CLIC1
328	OTX2OS1
329	RUNX1T1
330	PEG3
331	PBX1
332	SSH1
333	SOX6
334	ATF4
335	SGK3
336	TYMP
337	PIK3R1
338	MEIS2
339	MRPL37
340	LAYN
341	SLC30A10
342	TMEM117
343	SLC39A14
344	EGFR
345	RLBP1
346	LTBP2
347	TBC1D10A
348	ZNF503
349	FAM189A1
350	VCAN
351	KIAA1462
352	FAM70A
353	KRT19
354	DLC1
355	ALDH1B1
356	GALNTL4
357	EYA2
358	CCDC148
359	CITED4
360	EXT2
361	PLCB4
362	TNFRSF10B
363	MYLIP
364	MVP
365	DACH1
366	HMGN3
367	RAB3B
368	DYNC1H1
369	KLHDC2
370	OSBPL1A
371	FAM84A
372	LINC00340
373	CEP70
374	DNAH7
375	LOC100289251
376	SLC16A4
377	IL6
378	CA11
379	MCF2L
380	MME
381	PPP1R14C
382	GXYLT2
383	CEBPG
384	LCP1
385	LRRC8A
386	FAM161A
387	VEPH1
388	CTSB
389	LOC100507245
390	CDK1
391	SFRP5
392	STON1
393	LIMK2
394	NAP1L3
395	SEMA3A
396	TRPV4
397	KLC2
398	LOC100129213
399	PCLO
400	PARM1
401	SYT17
402	LHFP
403	TMC5
404	NLGN1
405	KCNJ13
406	TUBA4A
407	PDLIM4
408	MYC
409	TRPM3
410	PRKCQ
411	KLF7
412	2020-03-03
413	KAT6B
414	DGKI
415	GPRC5A
416	BPGM
417	ST3GAL5
418	FAM83G
419	DUSP6
420	C4orf19
421	DLG2
422	ACOT9
423	ATP1B2
424	CRLF1
425	HYOU1
426	MAP1B
427	FABP5
428	RGR
429	SETDB2
430	NR2E1
431	PLP2
432	LPCAT2
433	OCIAD2
434	C13orf33
435	HKDC1
436	GPR64
437	DNER
438	PLCE1
439	MAP2K1
440	KAL1
441	CCM2
442	REEP1
443	GM2A
444	LAMA3
445	FBP2
446	EPHB2
447	FBN2
448	LIMCH1
449	IFIT1
450	TMEM98
451	PARD6B
452	POMGNT1
453	BEGAIN
454	CYP26B1
455	EXPH5
456	RIN3
457	CDC42EP3
458	LINC00312
459	IGFBP5
460	PALLD
461	MEX3D
462	ITGA5
463	DAXX
464	BEST1
465	MAP3K4
466	LRRTM2
467	AQP1
468	ATP9A
469	PRPH
470	TUBB4
471	ARAP3
472	PHLDA3
473	HUNK
474	ITGB3
475	ESM1
476	PTPN13
477	PHYHIPL
478	WNT2B
479	FAM171B
480	LOC100507632
481	GAL
482	GALNT14
483	GPR56
484	HSD17B2
485	TF
486	C5orf4
487	PRKD2
488	ODZ4
489	NDUFC1
490	CADPS2
491	ILF2
492	ARHGAP28
493	SMTN
494	PCDH7
495	LHX2
496	IRAK2
497	TMSB10
498	VEGFA
499	SLC7A8
500	SCN2A
501	UCP2
502	S1PR3
503	CDS1
504	TANC1
505	PVR
506	SHANK2
507	TMEM155
508	NQO1
509	INPP4B
510	SLC6A13
511	EGR2
512	CXCL12
513	GALNT2
514	MICAL2
515	ATP1A1
516	HMGA2
517	PRTG
518	EIF4A1
519	EFNA5
520	MNS1
521	SYNM
522	TRPM1
523	TUBA1B
524	KCNN4
525	TYR
526	LOC730101
527	FBLIM1
528	METTL23
529	SLC35F2
530	SH2B3
531	LRRC32
532	DENND3
533	ZEB1
534	CHST11
535	CSPG5
536	ZSWIM6
537	BCL3
538	TACC2
539	OR51E2
540	TET3
541	COBL
542	PDLIM7
543	MANSC1
544	KCNQ1OT1
545	ATP2B2
546	CSRNP1
547	SAV1
548	SEMA6D
549	ITGA3
550	FAM150B
551	SLCO4A1
552	PXMP4
553	NCAM2
554	CNNM2
555	CMTM7
556	STK24
557	SH3BP5L
558	MITF
559	STC1
560	AHCYL2
561	CA12
562	MCM7
563	SOX3
564	2020-03-04
565	TMEM189
566	TNFSF9
567	SMURF1
568	ABCC3
569	PDE8A
570	TGFB1
571	GHR
572	ST6GALNAC2
573	BUD31
574	CA2
575	PLCH1
576	KDM6B
577	SPAG6
578	RPE65
579	ERMN
580	SLC40A1
581	MAPKAPK2
582	WNT5A
583	LOC100129940
584	TMEM14A
585	GTPBP2
586	LRAT
587	IGF2BP1
588	SH3PXD2A
589	IL32
590	EFHC1
591	FAM13A
592	AIM1
593	SLC4A4
594	LRRN1
595	XBP1
596	CD302
597	PTP4A3
598	VAT1L
599	AMOT
600	TUBB2B
601	FRZB
602	IGF2R
603	MAP2K6
604	BDKRB2
605	SCIN
606	PPP1R14B
607	LMCD1
608	RAP1GAP2
609	NFKB1
610	PPFIBP2
611	EPHX1
612	PCDH18
613	CFI
614	FGFR2
615	PNP
616	SMOC2
617	COMMD6
618	PPM1H
619	LPHN3
620	ADAMTS5
621	ELK3
622	PLEKHA2
623	COBLL1
624	ITGB8
625	TNFAIP2
626	SLFN5
627	NRIP3
628	FAM129B
629	LOC100507002
630	ACCN1
631	DCT
632	SPOCD1
633	ANGPTL7
634	TMEM38A
635	SOX4
636	ATF3
637	ADAMTS9
638	PRUNE2
639	LIF
640	ETV4
641	DBP
642	PCDH1
643	JAG1
644	TSHZ2
645	PKIA
646	RGL1
647	DNAJC3-AS1
648	STEAP3
649	DHFR
650	VASH2
651	BMP7
652	FOXC1
653	TMEM43
654	SH3BP5
655	P2RY6
656	GPR125
657	RASGRP3
658	LAMC2
659	TXN
660	C11orf63
661	FAM149A
662	PLAU
663	SORT1
664	SYT10
665	CRX
666	SPOCK1
667	MFSD4
668	LOC283174
669	RUNX1
670	FAM124A
671	AATF
672	COL3A1
673	MAPRE1
674	HERPUD1
675	CAMLG
676	ADA
677	STK10
678	PIP5K1B
679	B3GNT5
680	GNB3
681	NIPAL4
682	LOC100652789
683	ITPRIP
684	ADAM19
685	EMILIN3
686	KCNG1
687	AP3M2
688	LOC100128130
689	WNT5B
690	STARD13
691	PLAUR
692	SERPINE3
693	HORMAD2
694	PLEKHO1
695	ERGIC1
696	CNTN3
697	PTPRZ1
698	NAV1
699	SPON2
700	SQRDL
701	MEST
702	SOX7
703	KIF21A
704	PHLDA2
705	KIAA1274
706	PLD5
707	TSPAN1
708	GNG11
709	LOC100507452
710	PTTG1IP
711	RSPO3
712	FXYD5
713	RGS20
714	C11orf96
715	FLII
716	PPP1R9A
717	STXBP1
718	CSRP1
719	CPNE5
720	SLC22A8
721	OTX2
722	HSPA1A
723	GPNMB
724	ITGB1BP3
725	S100A16
726	DBN1
727	WDR17
728	NAV2
729	ITIH5
730	EDNRB
731	ACHE
732	SOX11
733	HAS1
734	TNFAIP1
735	RAN
736	LAMC1
737	TMEM27
738	NRCAM
739	SOSTDC1
740	EPHA2
741	CCL20
742	CLCF1
743	C3orf52
744	LRRC1
745	2020-09-03
746	GLIS3
747	SMAGP
748	ARPC1B
749	SGK1
750	HIVEP2
751	BCMO1
752	TIMP1
753	CNTN1
754	ICA1L
755	SULT1C2
756	IL1B
757	TTC18
758	ACLY
759	UQCRB
760	CCDC165
761	FREM2
762	GPR161
763	HLF
764	PROCR
765	NWD1
766	SERPINE1
767	SEC14L2
768	FHOD1
769	TEX2
770	CDO1
771	LRRC15
772	SMARCA2
773	CREB3L1
774	ITPR2
775	PRDM16
776	CADM2
777	DGKA
778	ASB13
779	RNF150
