# Supplementary material for: Transcriptome Landscape of Epithelial to Mesenchymal Transition of Human Stem Cell–Derived RPE
Source: Invest Ophthalmol Vis Sci. 2021 Apr 1;62(4):1. doi: 10.1167/iovs.62.4.1 (PMC8024778; doi:10.1167/iovs.62.4.1)
Supplement: Supplement 7 [file iovs-62-4-1_s007.xlsx]

## Sheet: Canonical pathways_diss_3h
© 2000-2018 QIAGEN. All rights reserved.
Ingenuity Canonical Pathways	-log(p-value)	Ratio	z-score	Molecules
Wnt/β-catenin Signaling	7.21	0.116	-0.5	SOX4,SOX7,UBB,TCF4,PPP2CA,PPARD,SOX10,ACVR1,ILK,MYC,TGFBR2,FZD8,JUN,SOX6,TGFB1,CD44,DKK1,UBC,SOX15,SOX3
ERK5 Signaling	6.67	0.182	3.464	MYC,FOS,LIF,YWHAH,SGK1,RPS6KA3,ATF4,FOSL1,RPS6KA5,NGF,CREB5,SFN
NRF2-mediated Oxidative Stress Response	5.16	0.0933	2.5	UBB,PRKCQ,DNAJA1,MAFK,MAFF,PRKCG,HMOX1,FOS,JUN,SOD2,STIP1,PRKCD,ATF4,FOSL1,MAP2K3,SQSTM1,EIF2AK3,MAP2K1
ERK/MAPK Signaling	4.39	0.085	2	ETS1,PPARG,YWHAH,PPP2CA,DUSP6,RPS6KA5,CREB5,NFATC1,PRKCG,MYC,ELF4,FOS,PPP1R3D,DUSP1,PRKCD,ATF4,MAP2K1
14-3-3-mediated Signaling	4.17	0.0992	2.333	FOS,TUBB3,TUBA1A,PRKCQ,JUN,YWHAH,TUBB6,PRKCD,TUBA1C,CDKN1B,SFN,MAP2K1,PRKCG
Germ Cell-Sertoli Cell Junction Signaling	4.04	0.0867	#NUM!	TUBB3,ILK,TGFBR2,TUBA1A,AGGF1,RND3,TUBB6,RHOT1,TGFB1,ZYX,MAP2K3,TUBA1C,VCL,MAP2K1,ACTN1
Remodeling of Epithelial Adherens Junctions	3.96	0.13	#NUM!	TUBB3,TUBA1A,TUBB6,ARPC5L,MAPRE1,ZYX,TUBA1C,VCL,ACTN1
Opioid Signaling Pathway	3.86	0.0744	1.5	PRKCQ,RGS20,MAPK4,GNAI1,RPS6KA3,RGS4,RPS6KA5,KCNJ3,CREB5,PRKCG,FOSB,MYC,FOS,PRKCD,ATF4,MAP2K3,CDKN1B,MAP2K1
Role of Macrophages, Fibroblasts and Endothelial Cells in Rheumatoid Arthritis	3.78	0.0673	#NUM!	TCF4,PRKCQ,IL6R,IL6,CREB5,NFATC1,PRKCG,MYC,FZD8,FOS,JUN,F2RL1,TGFB1,PRKCD,ATF4,NFATC2,MAP2K3,TLR3,DKK1,MAP2K1,IRAK2
Glucocorticoid Receptor Signaling	3.71	0.0649	#NUM!	HSPA14,YWHAH,SGK1,KRT5,ARID2,IL6,NFATC1,HSPA8,TGFBR2,FOS,JUN,KRT8,DUSP1,TGFB1,KRT19,ANXA1,CDKN1A,NFATC2,KRT18,PLAU,SERPINE1,MAP2K1
Epithelial Adherens Junction Signaling	3.69	0.089	#NUM!	TGFBR2,TCF4,TUBB3,AGGF1,TUBA1A,TUBB6,ARPC5L,ACVR1,ZYX,TUBA1C,VCL,ACTN1,FGF1
Role of IL-17F in Allergic Inflammatory Airway Diseases	3.68	0.156	2.449	RPS6KA3,ATF4,RPS6KA5,IL6,CREB5,MAP2K1,IL11
Factors Promoting Cardiogenesis in Vertebrates	3.66	0.109	#NUM!	TGFBR2,FZD8,TCF4,PRKCQ,TGFB1,PRKCD,ACVR1,DKK1,NOG,PRKCG
Osteoarthritis Pathway	3.56	0.0755	1.291	PPARG,TCF4,DDIT4,PPARD,HES1,SDC4,CREB5,S1PR3,TGFBR2,FZD8,TGFB1,SPHK1,ATF4,DKK1,JAG1,PPARGC1A
VDR/RXR Activation	3.54	0.115	#NUM!	CYP24A1,PRKCQ,PPARD,PRKCD,CDKN1A,HES1,CDKN1B,KLF4,PRKCG
Protein Kinase A Signaling	3.49	0.06	1.147	GNG4,AKAP12,TCF4,DUSP8,PRKCQ,YWHAH,DUSP6,GNAI1,CREB5,NFATC1,PRKCG,TGFBR2,AKAP2,DUSP5,PPP1R3D,DUSP1,TGFB1,PRKCD,ATF4,NFATC2,DUSP12,SFN,MAP2K1,VASP
P2Y Purigenic Receptor Signaling Pathway	3.47	0.0896	1.508	GNG4,MYC,FOS,PRKCQ,JUN,PRKCD,GNAI1,ATF4,P2RY1,CREB5,MAP2K1,PRKCG
ILK Signaling	3.42	0.0761	2.138	PPP2CA,ILK,RPS6KA5,CREB5,MYC,FOS,JUN,RND3,RHOT1,ATF4,KRT18,VCL,TMSB10/TMSB4X,DSP,ACTN1
UVB-Induced MAPK Signaling	3.35	0.121	2.121	FOS,PRKCQ,JUN,PRKCD,RPS6KA3,RPS6KA5,MAP2K1,PRKCG
Cholecystokinin/Gastrin-mediated Signaling	3.33	0.099	1.265	FOS,PRKCQ,JUN,RND3,RHOT1,PRKCD,EPHA4,MAP2K3,MAP2K1,PRKCG
Huntington's Disease Signaling	3.22	0.068	1.667	GNG4,UBB,PRKCQ,HSPA14,SGK1,NGF,UBE2S,CREB5,PRKCG,HSPA8,JUN,PRKCD,ATF4,CAPN2,CYCS,UBC,CAPN3
Th1 and Th2 Activation Pathway	3.2	0.0757	#NUM!	TGFBR2,IL4R,PRKCQ,JUN,BHLHE41,CXCR4,TGFB1,IL6R,ACVR1,NFATC2,IL6,JAG1,NFATC1,IRF1
HIPPO signaling	3.19	0.103	0	PPP1R3D,YWHAH,PPP2CA,WWTR1,CD44,FRMD6,SFN,TP53BP2,RASSF1
TGF-β Signaling	3.19	0.103	3	TGFBR2,FOS,JUN,TGFB1,ACVR1,MAP2K3,SERPINE1,MAP2K1,TGIF1
Unfolded protein response	3.13	0.127	#NUM!	PPARG,HSPA8,HSPA14,PPP1R15A,XBP1,ATF4,EIF2AK3
Spermine Biosynthesis	3.12	1	#NUM!	SMS,AMD1
Axonal Guidance Signaling	3.09	0.0553	#NUM!	GNG4,TUBB3,PRKCQ,EPHB2,ARPC5L,CXCR4,GNAI1,EPHA4,NCK1,NGF,NFATC1,PRKCG,FZD8,SEMA3A,EFNB2,TUBA1A,TUBB6,PRKCD,EFNB1,ADAM19,NFATC2,SRGAP2,TUBA1C,MAP2K1,VASP
Acute Phase Response Signaling	3.06	0.0765	3.317	TCF4,IL6R,SERPINA3,IL6,HMOX2,HMOX1,FOS,JUN,SOD2,MAP2K3,SERPINE1,NOLC1,MAP2K1
Regulation of Cellular Mechanics by Calpain Protease	3.03	0.123	1	CCNA1,EZR,CAPN2,CDKN1B,VCL,ACTN1,CAPN3
Neuroinflammation Signaling Pathway	2.97	0.0611	2.065	MAPK4,IL6R,ACVR1,KCNJ3,IL6,NGF,CREB5,NFATC1,PRKCG,TGFBR2,HMOX1,FOS,JUN,SOD2,TGFB1,NFATC2,ATF4,TLR3,IRAK2
UVC-Induced MAPK Signaling	2.96	0.14	1.633	FOS,PRKCQ,JUN,PRKCD,MAP2K1,PRKCG
Integrin Signaling	2.94	0.0685	1.604	RAP2B,ARPC5L,ILK,NCK1,BCAR3,RND3,RHOT1,CAV1,ZYX,CAPN2,VCL,MAP2K1,VASP,ACTN1,CAPN3
HMGB1 Signaling	2.94	0.0827	2.53	FOS,LIF,JUN,RND3,RHOT1,TGFB1,MAP2K3,IL6,SERPINE1,MAP2K1,IL11
Toll-like Receptor Signaling	2.94	0.105	0.447	FOS,UBB,JUN,TNFAIP3,MAP2K3,TLR3,UBC,IRAK2
Ephrin Receptor Signaling	2.94	0.0743	1.89	GNG4,EFNB2,CXCR4,ARPC5L,EPHB2,EFNB1,GNAI1,ATF4,EPHA4,NCK1,CREB5,MAP2K1,FGF1
IL-8 Signaling	2.94	0.0711	2.309	GNG4,PRKCQ,GNAI1,HBEGF,PRKCG,HMOX1,FOS,JUN,RND3,RHOT1,PRKCD,MAP2K1,VASP,IRAK2
Neurotrophin/TRK Signaling	2.91	0.104	2.121	FOS,JUN,SPRY2,ATF4,MAP2K3,NGF,CREB5,MAP2K1
HGF Signaling	2.89	0.087	1.414	ETS1,ELF4,FOS,PRKCQ,JUN,PRKCD,CDKN1A,IL6,MAP2K1,PRKCG
ErbB Signaling	2.82	0.0918	1.667	FOS,PRKCQ,JUN,PRKCD,HBEGF,MAP2K3,NCK1,MAP2K1,PRKCG
cAMP-mediated signaling	2.79	0.0661	1.387	AKAP12,DUSP6,GNAI1,RGS4,CREB5,AKAP2,S1PR3,GPER1,NPR3,DUSP1,ATF4,ADORA2B,PTGER2,MC1R,MAP2K1
Corticotropin Releasing Hormone Signaling	2.79	0.0791	1.897	FOS,PRKCQ,JUN,NPR3,PRKCD,NR4A1,GNAI1,ATF4,CREB5,MAP2K1,PRKCG
Breast Cancer Regulation by Stathmin1	2.77	0.0683	#NUM!	GNG4,PPP1R3D,TUBB3,TUBA1A,PRKCQ,TUBB6,PPP2CA,PRKCD,CDKN1A,GNAI1,TUBA1C,CDKN1B,MAP2K1,PRKCG
nNOS Signaling in Neurons	2.76	0.128	#NUM!	PRKCQ,PRKCD,CAPN2,RASD1,PRKCG,CAPN3
p38 MAPK Signaling	2.75	0.0833	2.333	MYC,TGFBR2,DUSP1,TGFB1,RPS6KA3,ATF4,MAP2K3,RPS6KA5,CREB5,IRAK2
Thrombopoietin Signaling	2.7	0.108	1.89	MYC,FOS,PRKCQ,JUN,PRKCD,MAP2K1,PRKCG
Prolactin Signaling	2.69	0.0964	2.121	MYC,FOS,PRKCQ,JUN,PRKCD,MAP2K1,IRF1,PRKCG
CXCR4 Signaling	2.68	0.0727	1.897	GNG4,FOS,PRKCQ,JUN,RND3,RHOT1,CXCR4,EGR1,PRKCD,GNAI1,MAP2K1,PRKCG
GNRH Signaling	2.68	0.0727	2.887	FOS,PRKCQ,JUN,EGR1,PRKCD,GNAI1,ATF4,HBEGF,MAP2K3,CREB5,MAP2K1,PRKCG
IL-10 Signaling	2.55	0.101	#NUM!	HMOX1,FOS,IL4R,JUN,MAP2K3,ARG2,IL6
Neuregulin Signaling	2.53	0.0909	1.414	MYC,PRKCQ,PRKCD,HBEGF,ERRFI1,CDKN1B,MAP2K1,PRKCG
Molecular Mechanisms of Cancer	2.5	0.0533	#NUM!	RAP2B,PMAIP1,TCF4,PRKCQ,GNAI1,PRKCG,TGFBR2,MYC,FZD8,FOS,JUN,RND3,RHOT1,TGFB1,PRKCD,CDKN1A,MAP2K3,CYCS,CDKN1B,MAP2K1,BCL2L11
Apoptosis Signaling	2.47	0.0889	1.414	PRKCQ,LMNA,CAPN2,CYCS,MAP2K1,BCL2L11,MCL1,CAPN3
p53 Signaling	2.45	0.0811	1.633	PMAIP1,GADD45B,JUN,THBS1,TNFRSF10B,CDKN1A,SFN,TP53BP2,SERPINE2
p70S6K Signaling	2.45	0.0758	1.414	IL4R,PRKCQ,YWHAH,F2RL1,PPP2CA,PRKCD,GNAI1,SFN,MAP2K1,PRKCG
Colorectal Cancer Metastasis Signaling	2.42	0.0605	1.069	GNG4,TCF4,IL6R,IL6,TGFBR2,MYC,FZD8,FOS,JUN,RND3,RHOT1,TGFB1,PTGER2,TLR3,MAP2K1
Sertoli Cell-Sertoli Cell Junction Signaling	2.41	0.0674	#NUM!	TUBB3,AGGF1,TUBA1A,JUN,TUBB6,ILK,YBX3,TUBA1C,MAP2K3,VCL,MAP2K1,ACTN1
Fcγ Receptor-mediated Phagocytosis in Macrophages and Monocytes	2.39	0.086	1.414	HMOX1,PRKCQ,ARPC5L,EZR,PRKCD,NCK1,VASP,PRKCG
Heme Degradation	2.36	0.5	#NUM!	HMOX1,HMOX2
Thyroid Cancer Signaling	2.34	0.125	#NUM!	PPARG,MYC,TCF4,NGF,MAP2K1
Role of Pattern Recognition Receptors in Recognition of Bacteria and Viruses	2.33	0.073	0.816	PTX3,LIF,PRKCQ,TGFB1,PRKCD,IL6,TLR3,RIPK2,PRKCG,IL11
Mevalonate Pathway I	2.32	0.231	#NUM!	IDI2,IDI1,HMGCR
Gαq Signaling	2.29	0.0683	1.265	GNG4,HMOX1,PRKCQ,RND3,RHOT1,PRKCD,RGS4,NFATC2,MAP2K1,NFATC1,PRKCG
Antiproliferative Role of TOB in T Cell Signaling	2.28	0.154	#NUM!	TGFBR2,CCNA1,TGFB1,CDKN1B
Estrogen-mediated S-phase Entry	2.28	0.154	1	MYC,CCNA1,CDKN1A,CDKN1B
Leukocyte Extravasation Signaling	2.24	0.0616	0.905	PRKCQ,CXCR4,GNAI1,PRKCG,SELPLG,TIMP1,EZR,PRKCD,CD44,VCL,DLC1,VASP,ACTN1
CDK5 Signaling	2.22	0.0808	2.828	FOSB,LAMC1,PPP1R3D,PPP2CA,MAPK4,EGR1,NGF,MAP2K1
Regulation of IL-2 Expression in Activated and Anergic T Lymphocytes	2.19	0.0875	#NUM!	TGFBR2,FOS,JUN,TGFB1,NFATC2,MAP2K1,NFATC1
fMLP Signaling in Neutrophils	2.16	0.0732	2.121	GNG4,PRKCQ,ARPC5L,PRKCD,GNAI1,NFATC2,MAP2K1,NFATC1,PRKCG
Phospholipase C Signaling	2.15	0.0581	2.309	GNG4,PRKCQ,RPS6KA3,CREB5,NFATC1,PRKCG,HMOX1,AHNAK,RND3,RHOT1,PRKCD,NFATC2,ATF4,MAP2K1
Trans, trans-farnesyl Diphosphate Biosynthesis	2.15	0.4	#NUM!	IDI2,IDI1
iNOS Signaling	2.12	0.111	#NUM!	FOS,JUN,HMGA1,IRF1,IRAK2
Production of Nitric Oxide and Reactive Oxygen Species in Macrophages	2.12	0.0619	1.155	FOS,PPP1R3D,PRKCQ,JUN,RND3,PPP2CA,RHOT1,PRKCD,ARG2,MAP2K1,IRF1,PRKCG
Role of NFAT in Cardiac Hypertrophy	2.1	0.0594	1.732	GNG4,PRKCQ,LIF,GNAI1,IL6,PRKCG,TGFBR2,RCAN1,TGFB1,PRKCD,MAP2K3,MAP2K1,IL11
Renal Cell Carcinoma Signaling	2.1	0.0843	2	ETS1,FOS,UBB,JUN,TGFB1,UBC,MAP2K1
Gap Junction Signaling	2.1	0.0615	#NUM!	TUBB3,PRKCQ,TUBA1A,NPR3,TUBB6,PRKCD,CAV1,GNAI1,TUBA1C,MAP2K1,GJC1,PRKCG
Th2 Pathway	2.06	0.0667	-0.707	TGFBR2,IL4R,PRKCQ,JUN,BHLHE41,TGFB1,CXCR4,ACVR1,NFATC2,JAG1
Pyridoxal 5'-phosphate Salvage Pathway	2.05	0.0923	#NUM!	PRKCQ,PIM1,SGK1,PRKCD,MAP2K3,MAP2K1
Calcium-induced T Lymphocyte Apoptosis	2.02	0.0909	1.633	PRKCQ,PRKCD,NR4A1,NFATC2,CAPN2,PRKCG
LPS-stimulated MAPK Signaling	2	0.0805	1.89	FOS,PRKCQ,JUN,PRKCD,MAP2K3,MAP2K1,PRKCG
Superpathway of Geranylgeranyldiphosphate Biosynthesis I (via Mevalonate)	1.98	0.176	#NUM!	IDI2,IDI1,HMGCR
Bladder Cancer Signaling	1.97	0.0795	2	MYC,THBS1,CDKN1A,RPS6KA5,MAP2K1,RASSF1,FGF1
Gαs Signaling	1.96	0.0727	2.646	GNG4,GPER1,ATF4,ADORA2B,MC1R,PTGER2,CREB5,MAP2K1
Telomerase Signaling	1.93	0.0721	1.633	ETS1,MYC,ELF4,PPP2CA,CDKN1A,DKC1,TINF2,MAP2K1
Adipogenesis pathway	1.92	0.0672	#NUM!	PPARG,FZD8,EGR2,RUNX1T1,TGFB1,NR2F2,KLF5,XBP1,FGF1
PDGF Signaling	1.92	0.0778	1.89	MYC,FOS,JUN,ABL2,SPHK1,CAV1,MAP2K1
Glioma Invasiveness Signaling	1.9	0.0857	0.816	RND3,TIMP1,RHOT1,CD44,PLAUR,PLAU
Hepatic Cholestasis	1.88	0.0625	#NUM!	LIF,PRKCQ,JUN,TGFB1,PPRC1,PRKCD,IL6,PRKCG,IRAK2,IL11
G Beta Gamma Signaling	1.87	0.0702	1.414	GNG4,PRKCQ,PRKCD,CAV1,GNAI1,HBEGF,KCNJ3,PRKCG
Circadian Rhythm Signaling	1.86	0.118	#NUM!	BHLHE41,CRY2,ATF4,CREB5
Inhibition of Angiogenesis by TSP1	1.86	0.118	#NUM!	TGFBR2,JUN,THBS1,TGFB1
Ceramide Signaling	1.85	0.0753	2.646	S1PR3,FOS,JUN,PPP2CA,SPHK1,CYCS,MAP2K1
Acute Myeloid Leukemia Signaling	1.85	0.0753	1.633	RUNX1,MYC,TCF4,CCNA1,PIM1,MAP2K3,MAP2K1
Melatonin Signaling	1.85	0.0833	1.633	PRKCQ,PRKCD,GNAI1,MAP2K3,MAP2K1,PRKCG
Adenine and Adenosine Salvage III	1.84	0.286	#NUM!	ADAL,PNP
CD27 Signaling in Lymphocytes	1.82	0.0943	1	FOS,JUN,CYCS,MAP2K3,MAP2K1
Coagulation System	1.82	0.114	1	PLAUR,PLAU,SERPINE1,F3
IL-17A Signaling in Fibroblasts	1.82	0.114	#NUM!	FOS,JUN,IL6,NFKBIZ
Ephrin B Signaling	1.82	0.0822	#NUM!	GNG4,EFNB2,EPHB2,CXCR4,EFNB1,GNAI1
Regulation of the Epithelial-Mesenchymal Transition Pathway	1.8	0.0582	#NUM!	ETS1,TGFBR2,FZD8,TCF4,TGFB1,EGR1,MAP2K3,JAG1,MAP2K1,HMGA2,FGF1
CCR5 Signaling in Macrophages	1.8	0.0737	1.633	GNG4,FOS,PRKCQ,JUN,PRKCD,GNAI1,PRKCG
Salvage Pathways of Pyrimidine Ribonucleotides	1.8	0.0737	#NUM!	PRKCQ,PIM1,SGK1,PRKCD,UPP1,MAP2K3,MAP2K1
Aryl Hydrocarbon Receptor Signaling	1.79	0.0638	1	MYC,FOS,NCOA7,CCNA1,JUN,TGFB1,CDKN1A,IL6,CDKN1B
RAR Activation	1.79	0.0579	#NUM!	FOS,PRKCQ,JUN,DUSP1,TGFB1,PRKCD,NR2F2,ARID2,MAP2K1,PRKCG,PPARGC1A
B Cell Receptor Signaling	1.77	0.0576	1.508	ETS1,RAP2B,PRKCQ,JUN,EGR1,NFATC2,ATF4,MAP2K3,CREB5,MAP2K1,NFATC1
Tight Junction Signaling	1.76	0.0599	#NUM!	CPSF2,TGFBR2,FOS,JUN,PPP2CA,TGFB1,YBX3,STX4,VCL,VASP
Human Embryonic Stem Cell Pluripotency	1.76	0.0629	#NUM!	S1PR3,TGFBR2,FZD8,TCF4,TGFB1,ACVR1,SPHK1,NGF,NOG
Aldosterone Signaling in Epithelial Cells	1.74	0.0595	1.342	HSPA8,PRKCQ,HSPA14,SGK1,DUSP1,PRKCD,DNAJA1,MAP2K1,PRKCG,HSPA12A
Melanocyte Development and Pigmentation Signaling	1.73	0.0714	2.449	SOX10,RPS6KA3,ATF4,RPS6KA5,MC1R,CREB5,MAP2K1
Actin Nucleation by ARP-WASP Complex	1.73	0.0893	1	RND3,ARPC5L,RHOT1,NCK1,VASP
Purine Ribonucleosides Degradation to Ribose-1-phosphate	1.72	0.25	#NUM!	ADAL,PNP
Endoplasmic Reticulum Stress Pathway	1.72	0.143	#NUM!	XBP1,ATF4,EIF2AK3
Tec Kinase Signaling	1.71	0.0588	1.414	TNFRSF21,GNG4,FOS,PRKCQ,RND3,RHOT1,PRKCD,TNFRSF10B,GNAI1,PRKCG
IL-12 Signaling and Production in Macrophages	1.7	0.0616	#NUM!	PPARG,FOS,PRKCQ,JUN,TGFB1,PRKCD,MAP2K1,IRF1,PRKCG
Role of Tissue Factor in Cancer	1.69	0.065	#NUM!	F2RL1,EGR1,RPS6KA3,PLAUR,HBEGF,RPS6KA5,CYR61,F3
G-Protein Coupled Receptor Signaling	1.67	0.0507	#NUM!	DUSP6,GNAI1,RGS4,CREB5,PRKCG,S1PR3,GPER1,NPR3,DUSP1,ATF4,ADORA2B,PTGER2,MC1R,MAP2K1
Polyamine Regulation in Colon Cancer	1.67	0.136	#NUM!	PPARG,MYC,TCF4
April Mediated Signaling	1.66	0.103	2	FOS,JUN,NFATC2,NFATC1
PI3K/AKT Signaling	1.65	0.064	-0.378	YWHAH,PPP2CA,CDKN1A,ILK,CDKN1B,SFN,MAP2K1,MCL1
mTOR Signaling	1.62	0.0547	0.632	HMOX1,PRKCQ,RND3,DDIT4,PPP2CA,RHOT1,PRKCD,EIF4A1,RPS6KA3,RPS6KA5,PRKCG
Erythropoietin Signaling	1.62	0.0741	#NUM!	FOS,PRKCQ,JUN,PRKCD,MAP2K1,PRKCG
Role of PKR in Interferon Induction and Antiviral Response	1.59	0.0976	#NUM!	CYCS,MAP2K3,TLR3,IRF1
B Cell Activating Factor Signaling	1.59	0.0976	#NUM!	FOS,JUN,NFATC2,NFATC1
IL-3 Signaling	1.57	0.0723	1.633	FOS,PRKCQ,JUN,PRKCD,MAP2K1,PRKCG
PI3K Signaling in B Lymphocytes	1.56	0.0615	2.828	FOS,IL4R,ATF3,JUN,NFATC2,ATF4,MAP2K1,NFATC1
Xanthine and Xanthosine Salvage	1.56	1	#NUM!	PNP
Calcium Transport I	1.53	0.2	#NUM!	ATP2B1,ATP2B4
Wnt/Ca+ pathway	1.53	0.0794	2.236	FZD8,NFATC2,ATF4,CREB5,NFATC1
Growth Hormone Signaling	1.53	0.0706	1.633	FOS,PRKCQ,PRKCD,RPS6KA3,RPS6KA5,PRKCG
Sirtuin Signaling Pathway	1.49	0.0479	0.632	MYC,PPARG,POLR1C,TUBA1A,SOD2,GADD45B,JUN,MAPK4,DUSP6,DOT1L,ARG2,TUBA1C,BCL2L11,PPARGC1A
α-Adrenergic Signaling	1.48	0.069	1.342	GNG4,PRKCQ,PRKCD,GNAI1,MAP2K1,PRKCG
Hepatic Fibrosis / Hepatic Stellate Cell Activation	1.46	0.0535	#NUM!	TGFBR2,IL4R,LHX2,TIMP1,TGFB1,IL6R,KLF6,IL6,SERPINE1,FGF1
Mitotic Roles of Polo-Like Kinase	1.45	0.0758	0	PPP2CA,TGFB1,PLK3,PTTG1,PLK2
Nitric Oxide Signaling in the Cardiovascular System	1.44	0.0619	0.447	PRKCQ,PRKCD,CAV1,SLC7A1,ARG2,MAP2K1,PRKCG
Endothelin-1 Signaling	1.42	0.0526	1.265	MYC,HMOX1,FOS,PRKCQ,JUN,MAPK4,PRKCD,GNAI1,PTGER2,PRKCG
Dopamine-DARPP32 Feedback in cAMP Signaling	1.42	0.0549	1.667	PPP1R3D,PRKCQ,PPP2CA,PRKCD,GNAI1,ATF4,KCNJ3,CREB5,PRKCG
FGF Signaling	1.4	0.0659	2.449	ATF4,MAP2K3,RPS6KA5,CREB5,MAP2K1,FGF1
Superpathway of Cholesterol Biosynthesis	1.39	0.107	#NUM!	IDI2,IDI1,HMGCR
IL-1 Signaling	1.38	0.0652	2.236	GNG4,FOS,JUN,GNAI1,MAP2K3,IRAK2
Chemokine Signaling	1.34	0.0704	2.236	FOS,JUN,CXCR4,GNAI1,MAP2K1
PTEN Signaling	1.33	0.0588	-0.816	TGFBR2,YWHAH,CDKN1A,ILK,CDKN1B,MAP2K1,BCL2L11
PPAR Signaling	1.33	0.0632	-1.633	PPARG,FOS,JUN,PPARD,MAP2K1,PPARGC1A
Pancreatic Adenocarcinoma Signaling	1.32	0.0583	#NUM!	TGFBR2,HMOX1,TGFB1,CDKN1A,HBEGF,CDKN1B,MAP2K1
TNFR1 Signaling	1.32	0.08	#NUM!	FOS,JUN,TNFAIP3,CYCS
TNFR2 Signaling	1.31	0.1	#NUM!	FOS,JUN,TNFAIP3
eNOS Signaling	1.31	0.0523	-0.816	HSPA8,AQP3,PRKCQ,CCNA1,HSPA14,PRKCD,CAV1,SLC7A1,PRKCG
NGF Signaling	1.3	0.0579	2.646	PRKCD,RPS6KA3,ATF4,RPS6KA5,NGF,CREB5,MAP2K1
T Helper Cell Differentiation	1.3	0.0685	#NUM!	TGFBR2,IL4R,TGFB1,IL6R,IL6
Synaptic Long Term Potentiation	1.29	0.0574	1.89	PPP1R3D,PRKCQ,PRKCD,ATF4,CREB5,MAP2K1,PRKCG
Renin-Angiotensin Signaling	1.29	0.0574	1.633	FOS,PRKCQ,JUN,PRKCD,PTGER2,MAP2K1,PRKCG
STAT3 Pathway	1.28	0.0676	1.342	MYC,TGFBR2,PIM1,CDKN1A,MAP2K1
ATM Signaling	1.27	0.0612	-0.447	GADD45B,JUN,PPP2CA,CDKN1A,ATF4,CREB5
Guanine and Guanosine Salvage I	1.27	0.5	#NUM!	PNP
GDP-L-fucose Biosynthesis II (from L-fucose)	1.27	0.5	#NUM!	FPGT
Spermidine Biosynthesis I	1.27	0.5	#NUM!	AMD1
Adenine and Adenosine Salvage I	1.27	0.5	#NUM!	PNP
Hypoxia Signaling in the Cardiovascular System	1.25	0.0667	#NUM!	JUN,UBE2N,ATF4,CREB5,UBE2S
Antiproliferative Role of Somatostatin Receptor 2	1.23	0.0658	#NUM!	GNG4,NPR3,CDKN1A,CDKN1B,MAP2K1
GDNF Family Ligand-Receptor Interactions	1.23	0.0658	1.342	DOK5,FOS,JUN,NCK1,MAP2K1
Role of Osteoblasts, Osteoclasts and Chondrocytes in Rheumatoid Arthritis	1.23	0.0472	#NUM!	FZD8,FOS,TCF4,JUN,TGFB1,NFATC2,MAP2K3,IL6,DKK1,NFATC1,IL11
Xenobiotic Metabolism Signaling	1.23	0.0448	#NUM!	HMOX1,PRKCQ,PPP2CA,PRKCD,CHST3,CHST11,MAP2K3,IL6,EIF2AK3,MAP2K1,CHST15,PRKCG,PPARGC1A
Atherosclerosis Signaling	1.21	0.0551	#NUM!	TGFB1,CXCR4,IL6,F3,ALOXE3,TNFRSF12A,SELPLG
Cardiac Hypertrophy Signaling	1.2	0.0466	1.897	GNG4,TGFBR2,JUN,RND3,RHOT1,TGFB1,IL6R,GNAI1,MAP2K3,IL6,MAP2K1
Protein Ubiquitination Pathway	1.2	0.0453	#NUM!	HSPA8,UBB,HSPA14,UBE2N,USP36,USP30,USP37,UBC,DNAJA1,UBE2S,UCHL3,HSPA12A
IL-6 Signaling	1.2	0.0547	2.646	FOS,JUN,IL6R,MAP2K3,IL6,MAP2K1,MCL1
CD40 Signaling	1.18	0.0633	1.342	FOS,JUN,TNFAIP3,MAP2K3,MAP2K1
Cyclins and Cell Cycle Regulation	1.16	0.0625	-0.447	CCNA1,PPP2CA,TGFB1,CDKN1A,CDKN1B
Adenosine Nucleotides Degradation II	1.15	0.125	#NUM!	ADAL,PNP
Role of NFAT in Regulation of the Immune Response	1.14	0.0484	1.414	GNG4,RCAN1,FOS,PRKCQ,JUN,GNAI1,NFATC2,MAP2K1,NFATC1
Chronic Myeloid Leukemia Signaling	1.14	0.0566	#NUM!	MYC,TGFBR2,TGFB1,CDKN1A,CDKN1B,MAP2K1
Mouse Embryonic Stem Cell Pluripotency	1.14	0.0566	1.633	MYC,FZD8,TCF4,LIF,MAP2K1,ID4
IGF-1 Signaling	1.14	0.0566	#NUM!	FOS,JUN,YWHAH,CYR61,SFN,MAP2K1
CD28 Signaling in T Helper Cells	1.14	0.053	1.89	FOS,PRKCQ,JUN,ARPC5L,NFATC2,MAP2K1,NFATC1
AMPK Signaling	1.12	0.0463	0	RAB27A,PPP2CA,CDKN1A,ATF4,MAP2K3,ARID2,PFKP,HMGCR,CREB5,PPARGC1A
RAN Signaling	1.11	0.118	#NUM!	KPNA4,KPNA2
JAK/Stat Signaling	1.1	0.0602	1.342	FOS,JUN,CDKN1A,IL6,MAP2K1
Glioblastoma Multiforme Signaling	1.1	0.0494	1.414	MYC,FZD8,RND3,RHOT1,PRKCD,CDKN1A,CDKN1B,MAP2K1
T Cell Receptor Signaling	1.09	0.055	#NUM!	FOS,PRKCQ,JUN,NFATC2,MAP2K1,NFATC1
IL-17 Signaling	1.07	0.0588	#NUM!	JUN,TIMP1,MAP2K3,IL6,MAP2K1
D-myo-inositol (1,4,5)-trisphosphate Degradation	1.06	0.111	#NUM!	INPP1,PMPCA
FLT3 Signaling in Hematopoietic Progenitor Cells	1.05	0.0581	2.236	RPS6KA3,ATF4,RPS6KA5,CREB5,MAP2K1
Retinoic acid Mediated Apoptosis Signaling	1.04	0.0645	2	TNFRSF10B,TNFRSF10D,CYCS,IRF1
GADD45 Signaling	1.02	0.105	#NUM!	GADD45B,CDKN1A
Purine Nucleotides Degradation II (Aerobic)	1.02	0.105	#NUM!	ADAL,PNP
HER-2 Signaling in Breast Cancer	1.02	0.0568	#NUM!	PRKCQ,PRKCD,CDKN1A,CDKN1B,PRKCG
VEGF Family Ligand-Receptor Interactions	1.02	0.0568	1.342	FOS,PRKCQ,PRKCD,MAP2K1,PRKCG
Mechanisms of Viral Exit from Host Cells	0.989	0.0732	#NUM!	PRKCQ,PRKCD,PRKCG
Hereditary Breast Cancer Signaling	0.987	0.0486	#NUM!	UBB,GADD45B,CDKN1A,FANCF,ARID2,UBC,SFN
Arsenate Detoxification I (Glutaredoxin)	0.976	0.25	#NUM!	PNP
Arginine Degradation I (Arginase Pathway)	0.976	0.25	#NUM!	ARG2
IL-7 Signaling Pathway	0.974	0.0549	1.342	MYC,JUN,CDKN1B,NFATC1,MCL1
Cell Cycle: G1/S Checkpoint Regulation	0.966	0.0606	#NUM!	MYC,TGFB1,CDKN1A,CDKN1B
Gαi Signaling	0.944	0.05	0	GNG4,S1PR3,NPR3,CAV1,GNAI1,RGS4
RhoGDI Signaling	0.934	0.0452	-1.633	GNG4,RND3,ARPC5L,RHOT1,EZR,CD44,GNAI1,DLC1
ErbB2-ErbB3 Signaling	0.913	0.058	#NUM!	MYC,JUN,CDKN1B,MAP2K1
PPARα/RXRα Activation	0.905	0.0444	-2.121	TGFBR2,JUN,TGFB1,ACVR1,MAP2K3,IL6,MAP2K1,PPARGC1A
Sumoylation Pathway	0.902	0.0521	1	ETS1,FOS,JUN,RND3,RHOT1
Myc Mediated Apoptosis Signaling	0.897	0.0571	#NUM!	MYC,YWHAH,CYCS,SFN
RhoA Signaling	0.895	0.0484	0.447	ABL2,RND3,ARPC5L,EZR,CDC42EP3,DLC1
Prostate Cancer Signaling	0.889	0.0515	#NUM!	CDKN1A,ATF4,CDKN1B,CREB5,MAP2K1
Caveolar-mediated Endocytosis Signaling	0.881	0.0563	#NUM!	CD55,CAV1,CAVIN1,DYRK3
Dermatan Sulfate Biosynthesis (Late Stages)	0.878	0.0652	#NUM!	CHST3,CHST11,CHST15
ErbB4 Signaling	0.865	0.0556	1	PRKCQ,PRKCD,MAP2K1,PRKCG
Hematopoiesis from Pluripotent Stem Cells	0.858	0.0638	#NUM!	LIF,IL6,IL11
CDP-diacylglycerol Biosynthesis I	0.853	0.0833	#NUM!	AGPAT5,GPAT3
Superpathway of D-myo-inositol (1,4,5)-trisphosphate Metabolism	0.853	0.0833	#NUM!	INPP1,PMPCA
GM-CSF Signaling	0.849	0.0548	1	ETS1,RUNX1,PIM1,MAP2K1
CCR3 Signaling in Eosinophils	0.826	0.0462	1	GNG4,PRKCQ,PRKCD,GNAI1,MAP2K1,PRKCG
Phagosome Formation	0.826	0.0462	#NUM!	PRKCQ,RND3,RHOT1,PRKCD,TLR3,PRKCG
IL-17A Signaling in Gastric Cells	0.824	0.08	#NUM!	FOS,JUN
Role of JAK family kinases in IL-6-type Cytokine Signaling	0.824	0.08	#NUM!	IL6R,IL6
Virus Entry via Endocytic Pathways	0.823	0.049	#NUM!	CD55,PRKCQ,PRKCD,CAV1,PRKCG
RANK Signaling in Osteoclasts	0.823	0.049	2	FOS,JUN,NFATC2,MAP2K1,NFATC1
Chondroitin Sulfate Biosynthesis (Late Stages)	0.819	0.0612	#NUM!	CHST3,CHST11,CHST15
Cell Cycle: G2/M DNA Damage Checkpoint Regulation	0.819	0.0612	#NUM!	YWHAH,CDKN1A,SFN
Urea Cycle	0.812	0.167	#NUM!	ARG2
Arginine Degradation VI (Arginase 2 Pathway)	0.812	0.167	#NUM!	ARG2
UDP-N-acetyl-D-glucosamine Biosynthesis II	0.812	0.167	#NUM!	UAP1
BMP signaling pathway	0.804	0.0526	1	FST,JUN,MAP2K1,NOG
Signaling by Rho Family GTPases	0.8	0.0397	2.121	GNG4,FOS,JUN,RND3,ARPC5L,RHOT1,EZR,GNAI1,CDC42EP3,MAP2K1
Phosphatidylglycerol Biosynthesis II (Non-plastidic)	0.797	0.0769	#NUM!	AGPAT5,GPAT3
Glycolysis I	0.797	0.0769	#NUM!	ENO1,PFKP
UVA-Induced MAPK Signaling	0.775	0.0472	#NUM!	FOS,JUN,RPS6KA3,CYCS,RPS6KA5
Th1 Pathway	0.773	0.0444	0	PRKCQ,IL6R,NFATC2,IL6,NFATC1,IRF1
Estrogen-Dependent Breast Cancer Signaling	0.762	0.0506	2	FOS,JUN,ATF4,CREB5
Androgen Signaling	0.753	0.0438	1	GNG4,PRKCQ,JUN,PRKCD,GNAI1,PRKCG
Semaphorin Signaling in Neurons	0.748	0.0566	#NUM!	SEMA3A,RND3,RHOT1
IL-15 Production	0.746	0.0714	#NUM!	IL6,IRF1
Macropinocytosis Signaling	0.736	0.0494	#NUM!	PRKCQ,PRKCD,NGF,PRKCG
GPCR-Mediated Nutrient Sensing in Enteroendocrine Cells	0.708	0.0446	0.447	GNG4,PRKCQ,PRKCD,GNAI1,PRKCG
Superoxide Radicals Degradation	0.699	0.125	#NUM!	SOD2
Thrombin Signaling	0.696	0.0392	1.134	GNG4,PRKCQ,RND3,RHOT1,PRKCD,GNAI1,MAP2K1,PRKCG
Synaptic Long Term Depression	0.69	0.0402	0.378	PRKCQ,NPR3,PPP2CA,PRKCD,GNAI1,MAP2K1,PRKCG
Glioma Signaling	0.687	0.0439	1	PRKCQ,PRKCD,CDKN1A,MAP2K1,PRKCG
D-myo-inositol (1,4,5,6)-Tetrakisphosphate Biosynthesis	0.686	0.0417	#NUM!	ATP1A1,DUSP5,DUSP8,DUSP1,DOT1L,DUSP12
D-myo-inositol (3,4,5,6)-tetrakisphosphate Biosynthesis	0.686	0.0417	#NUM!	ATP1A1,DUSP5,DUSP8,DUSP1,DOT1L,DUSP12
Chondroitin Sulfate Biosynthesis	0.685	0.0526	#NUM!	CHST3,CHST11,CHST15
Calcium Signaling	0.681	0.0388	1.342	RAP2B,RCAN1,ATP2B1,NFATC2,ATF4,CREB5,NFATC1,ATP2B4
PEDF Signaling	0.662	0.046	0	PPARG,TCF4,SOD2,NGF
4-1BB Signaling in T Lymphocytes	0.658	0.0625	#NUM!	JUN,MAP2K1
Nur77 Signaling in T Lymphocytes	0.655	0.0508	#NUM!	NR4A1,CYCS,NFATC1
Dermatan Sulfate Biosynthesis	0.655	0.0508	#NUM!	CHST3,CHST11,CHST15
Citrulline Biosynthesis	0.654	0.111	#NUM!	ARG2
Granulocyte Adhesion and Diapedesis	0.65	0.0391	#NUM!	CXCR4,EZR,CXCL14,GNAI1,SDC3,SDC4,SELPLG
IL-4 Signaling	0.639	0.0449	#NUM!	IL4R,NFATC2,HMGA1,NFATC1
CREB Signaling in Neurons	0.638	0.0377	1.89	GNG4,PRKCQ,PRKCD,GNAI1,ATF4,CREB5,MAP2K1,PRKCG
Fc Epsilon RI Signaling	0.637	0.042	1.342	PRKCQ,PRKCD,MAP2K3,MAP2K1,PRKCG
PCP pathway	0.628	0.0492	#NUM!	FZD8,JUN,EFNB1
Oncostatin M Signaling	0.62	0.0588	#NUM!	PLAU,MAP2K1
Natural Killer Cell Signaling	0.61	0.041	#NUM!	PRKCQ,PRKCD,NCK1,MAP2K1,PRKCG
TWEAK Signaling	0.601	0.0571	#NUM!	CYCS,TNFRSF12A
CNTF Signaling	0.601	0.0476	#NUM!	RPS6KA3,RPS6KA5,MAP2K1
Death Receptor Signaling	0.596	0.043	2	TNFRSF21,TNFRSF10B,LMNA,CYCS
Endometrial Cancer Signaling	0.589	0.0469	#NUM!	MYC,ILK,MAP2K1
IL-2 Signaling	0.589	0.0469	#NUM!	FOS,JUN,MAP2K1
Sphingosine-1-phosphate Signaling	0.583	0.04	1.342	S1PR3,RND3,RHOT1,SPHK1,GNAI1
UDP-N-acetyl-D-galactosamine Biosynthesis II	0.578	0.0909	#NUM!	UAP1
Relaxin Signaling	0.578	0.0382	1	GNG4,FOS,JUN,NPR3,GNAI1,MAP2K1
EIF2 Signaling	0.577	0.0362	-0.816	MYC,ATF3,EIF4A1,AGO3,PPP1R15A,ATF4,EIF2AK3,MAP2K1
Netrin Signaling	0.576	0.0462	#NUM!	NFATC2,NCK1,NFATC1
3-phosphoinositide Degradation	0.57	0.038	#NUM!	ATP1A1,DUSP5,DUSP8,DUSP1,DOT1L,DUSP12
Notch Signaling	0.551	0.0526	#NUM!	HES1,JAG1
Cleavage and Polyadenylation of Pre-mRNA	0.546	0.0833	#NUM!	CPSF2
Assembly of RNA Polymerase I Complex	0.546	0.0833	#NUM!	POLR1C
Acyl-CoA Hydrolysis	0.546	0.0833	#NUM!	ACOT7
Guanosine Nucleotides Degradation III	0.546	0.0833	#NUM!	PNP
EGF Signaling	0.541	0.0441	#NUM!	FOS,JUN,MAP2K1
D-myo-inositol-5-phosphate Metabolism	0.541	0.037	#NUM!	ATP1A1,DUSP5,DUSP8,DUSP1,DOT1L,DUSP12
FAK Signaling	0.537	0.0404	#NUM!	CAPN2,VCL,MAP2K1,CAPN3
Fatty Acid Activation	0.517	0.0769	#NUM!	ACSL4
Choline Biosynthesis III	0.517	0.0769	#NUM!	HMOX1
Urate Biosynthesis/Inosine 5'-phosphate Degradation	0.517	0.0769	#NUM!	PNP
Clathrin-mediated Endocytosis Signaling	0.511	0.0352	#NUM!	HSPA8,UBB,ARPC5L,EPHB2,UBC,MYO1E,FGF1
GP6 Signaling Pathway	0.51	0.0373	1.342	LAMC1,PRKCQ,PRKCD,LAMC2,PRKCG
VEGF Signaling	0.502	0.0388	1	VCL,SFN,MAP2K1,ACTN1
DNA Double-Strand Break Repair by Homologous Recombination	0.49	0.0714	#NUM!	GEN1
MIF Regulation of Innate Immunity	0.479	0.0465	#NUM!	FOS,JUN
Heparan Sulfate Biosynthesis (Late Stages)	0.468	0.04	#NUM!	CHST3,CHST11,CHST15
Cardiac β-adrenergic Signaling	0.466	0.0357	#NUM!	GNG4,AKAP2,AKAP12,PPP1R3D,PPP2CA
Telomere Extension by Telomerase	0.466	0.0667	#NUM!	TINF2
Superpathway of Citrulline Metabolism	0.466	0.0667	#NUM!	ARG2
Stearate Biosynthesis I (Animals)	0.466	0.0455	#NUM!	ACSL4,ACOT7
Insulin Receptor Signaling	0.46	0.0355	0	PPP1R3D,SGK1,STX4,NCK1,MAP2K1
Granzyme B Signaling	0.444	0.0625	#NUM!	CYCS
Extrinsic Prothrombin Activation Pathway	0.444	0.0625	#NUM!	F3
Parkinson's Signaling	0.444	0.0625	#NUM!	CYCS
Triacylglycerol Biosynthesis	0.441	0.0435	#NUM!	AGPAT5,GPAT3
γ-linolenate Biosynthesis II (Animals)	0.423	0.0588	#NUM!	ACSL4
Mitochondrial L-carnitine Shuttle Pathway	0.423	0.0588	#NUM!	ACSL4
Role of BRCA1 in DNA Damage Response	0.422	0.0375	#NUM!	CDKN1A,FANCF,ARID2
NF-κB Signaling	0.42	0.0331	0	TGFBR2,PRKCQ,UBE2N,TNFAIP3,TLR3,NGF
Phagosome Maturation	0.414	0.0338	#NUM!	TUBB3,TUBD1,TUBA1A,TUBB6,TUBA1C
Neuropathic Pain Signaling In Dorsal Horn Neurons	0.409	0.0348	1	FOS,PRKCQ,PRKCD,PRKCG
Heparan Sulfate Biosynthesis	0.405	0.0366	#NUM!	CHST3,CHST11,CHST15
Differential Regulation of Cytokine Production in Macrophages and T Helper Cells by IL-17A and IL-17F	0.404	0.0556	#NUM!	IL6
Rac Signaling	0.395	0.0342	2	JUN,ARPC5L,CD44,MAP2K1
Amyloid Processing	0.386	0.0392	#NUM!	CAPN2,CAPN3
1D-myo-inositol Hexakisphosphate Biosynthesis II (Mammalian)	0.386	0.0526	#NUM!	PMPCA
D-myo-inositol (1,3,4)-trisphosphate Biosynthesis	0.386	0.0526	#NUM!	PMPCA
DNA damage-induced 14-3-3σ Signaling	0.386	0.0526	#NUM!	SFN
Small Cell Lung Cancer Signaling	0.381	0.0353	#NUM!	MYC,CYCS,CDKN1B
Type II Diabetes Mellitus Signaling	0.379	0.0325	0	PPARG,PRKCQ,PRKCD,ACSL4,PRKCG
Systemic Lupus Erythematosus Signaling	0.372	0.0311	#NUM!	FOS,JUN,SNRPB,IL6R,NFATC2,IL6,NFATC1
LXR/RXR Activation	0.369	0.0331	#NUM!	ARG2,IL6,TLR3,HMGCR
Inflammasome pathway	0.369	0.05	#NUM!	PANX1
Agranulocyte Adhesion and Diapedesis	0.367	0.0314	#NUM!	CXCR4,EZR,CXCL14,GNAI1,SDC4,SELPLG
NF-κB Activation by Viruses	0.366	0.0345	#NUM!	PRKCQ,PRKCD,PRKCG
Actin Cytoskeleton Signaling	0.363	0.0308	2.449	ARPC5L,EZR,VCL,TMSB10/TMSB4X,MAP2K1,ACTN1,FGF1
Role of Cytokines in Mediating Communication between Immune Cells	0.357	0.037	#NUM!	TGFB1,IL6
PKCθ Signaling in T Lymphocytes	0.352	0.0314	1.342	FOS,PRKCQ,JUN,NFATC2,NFATC1
Melanoma Signaling	0.348	0.0364	#NUM!	CDKN1A,MAP2K1
Regulation of Actin-based Motility by Rho	0.345	0.0333	#NUM!	RND3,ARPC5L,RHOT1
Altered T Cell and B Cell Signaling in Rheumatoid Arthritis	0.345	0.0333	#NUM!	TGFB1,IL6,TLR3
Fatty Acid α-oxidation	0.338	0.0455	#NUM!	ALOXE3
Role of CHK Proteins in Cell Cycle Checkpoint Control	0.33	0.0351	#NUM!	PPP2CA,CDKN1A
Superpathway of Inositol Phosphate Compounds	0.328	0.0298	#NUM!	ATP1A1,DUSP5,DUSP8,DUSP1,DOT1L,DUSP12,PMPCA
Estrogen Receptor Signaling	0.328	0.0312	#NUM!	SPEN,MED10,MAP2K1,PPARGC1A
3-phosphoinositide Biosynthesis	0.325	0.03	#NUM!	ATP1A1,DUSP5,DUSP8,DUSP1,DOT1L,DUSP12
Tumoricidal Function of Hepatic Natural Killer Cells	0.311	0.0417	#NUM!	CYCS
Induction of Apoptosis by HIV1	0.298	0.0328	#NUM!	CXCR4,CYCS
TR/RXR Activation	0.294	0.0306	#NUM!	ENO1,PFKP,PPARGC1A
Gluconeogenesis I	0.287	0.0385	#NUM!	ENO1
Activation of IRF by Cytosolic Pattern Recognition Receptors	0.284	0.0317	#NUM!	JUN,IL6
PXR/RXR Activation	0.27	0.0308	#NUM!	IL6,PPARGC1A
SAPK/JNK Signaling	0.261	0.0288	#NUM!	DUSP8,JUN,NFATC1
Ovarian Cancer Signaling	0.25	0.0278	#NUM!	FZD8,TCF4,CD44,MAP2K1
Agrin Interactions at Neuromuscular Junction	0.244	0.029	#NUM!	LAMC1,JUN
Role of IL-17A in Arthritis	0.244	0.029	#NUM!	MAP2K3,MAP2K1
Cytotoxic T Lymphocyte-mediated Apoptosis of Target Cells	0.229	0.0312	#NUM!	CYCS
G Protein Signaling Mediated by Tubby	0.229	0.0312	#NUM!	GNG4
Fatty Acid β-oxidation I	0.229	0.0312	#NUM!	ACSL4
Basal Cell Carcinoma Signaling	0.227	0.0278	#NUM!	FZD8,TCF4
Role of MAPK Signaling in the Pathogenesis of Influenza	0.227	0.0278	#NUM!	MAP2K3,MAP2K1
Interferon Signaling	0.198	0.0278	#NUM!	IRF1

## Sheet: Canonical pathways_diss_12h
© 2000-2018 QIAGEN. All rights reserved.
Ingenuity Canonical Pathways	-log(p-value)	Ratio	z-score	Molecules
IL-8 Signaling	9.37	0.284	1.697	RAF1,PIK3R1,CCND1,ITGB3,RAB11FIP2,VEGFA,RHOG,CCND3,ITGAV,NFKBIB,FRS2,ITGB5,ATM,CXCL8,PRKCQ,RRAS,FGFR1,HBEGF,FGFR2,RHOJ,PLD1,BCL2L1,CDH1,RHOQ,GAB1,RHOA,PRKCD,IRS1,MAPK10,PIK3CD,RELA,ANGPT2,PTK2B,NFKB1,PDGFC,EIF4EBP1,IRAK1,HMOX1,MTOR,GNG11,JUN,AKT1,RHOT1,RHOU,MAP2K1,LASP1,VASP,PRKCA,EGFR,GNG4,BAX,CSTB,PRKCG,FOS,PTGS2,IRAK4
ILK Signaling	9.37	0.284	-0.277	MYH9,PPP2CA,PIK3R1,PPP2R5B,RICTOR,CCND1,PPP1R14B,ITGB3,MYC,VEGFA,RHOG,TMSB10/TMSB4X,FRS2,DSP,TESK1,ITGB5,ATM,CFL1,FGFR1,FGFR2,RHOJ,CREB3L4,PPP2R1A,CDH1,RHOQ,GAB1,RHOA,IRS1,ARHGEF6,MAPK10,KRT18,PIK3CD,ACTN4,RELA,FLNB,ITGB8,MYH11,NFKB1,PDGFC,MTOR,JUN,AKT1,RHOT1,CREB1,RHOU,PPP2R5C,ACTN1,PXN,FBLIM1,LIMS2,RPS6KA5,PPP2R5A,FOS,FLNC,PTGS2,PPP2R1B
Glioblastoma Multiforme Signaling	9.29	0.302	0.59	RAF1,PIK3R1,NF2,CCND1,MYC,RB1,PLCE1,RHOG,PLCB1,FRS2,ATM,RRAS,FGFR1,FGFR2,FZD9,RHOJ,TCF3,PDGFB,APC,RHOQ,GAB1,PRKCD,IRS1,RHOA,ITPR3,PLCB3,PIK3CD,PDGFD,CDK4,E2F3,PDGFC,PLCH1,PLCD1,SHC1,MTOR,AKT1,RHOT1,SOS1,RHOU,MAP2K1,EGFR,WNT2B,FZD8,PLCB4,CCNE1,FOXO1,CDKN1A,CDKN1B,WNT5A
Molecular Mechanisms of Cancer	8.25	0.223	#NUM!	RAP2B,GAB2,RAF1,JAK1,PIK3R1,CDKN2C,CDK9,CCND1,MYC,RB1,LAMTOR3,ITGA3,RHOG,CCND3,TGFB1,PLCB1,NFKBIB,FRS2,ATM,CDC25A,CDK18,PRKCQ,RRAS,FGFR1,FGFR2,RHOJ,FZD9,TCF3,RALBP1,APC,ADCY9,DAXX,BCL2L1,CDH1,RHOQ,GAB1,RHOA,IRS1,PRKCD,ARHGEF6,MAPK10,PLCB3,APH1B,MAP2K3,PIK3CD,CDK19,RELA,TCF4,PA2G4,NFKBIE,GNA11,CDK4,GNA14,NFKB1,E2F3,SHC1,NLK,JUN,AKT1,RHOT1,SOS1,RHOU,SMAD4,ARHGEF2,MAP2K1,PRKCA,PRKDC,PMAIP1,HAT1,ITGA…
Huntington's Disease Signaling	7.75	0.248	0.686	POLR2F,HSPA14,VTI1A,PIK3R1,CLTB,HSPA5,UBE2S,PLCB1,FRS2,POLR2L,ATM,CAPN5,PRKCQ,FGFR1,FGFR2,POLR2K,CREB3L4,STX1A,HSPA8,BCL2L1,HDAC3,ATP5B,GAB1,PRKCD,IRS1,PENK,PLCB3,CAPN2,PIK3CD,CAPN7,SNCA,ATP5G1,BDNF,GNA11,CASP4,GNA14,NGF,ATP5E,TGM2,SHC1,DYNC1I2,MTOR,POLR2A,GNG11,JUN,AKT1,SOS1,CREB1,NAPB,CAPN10,PRKCA,EGFR,GNG4,UBB,YKT6,APAF1,BAX,PSME3,PRKCG,PLCB4,UBC,GOSR2
p70S6K Signaling	7.23	0.295	0.324	RAF1,JAK1,YWHAH,F2R,PPP2CA,PIK3R1,PPP2R5B,PLCH1,PLCD1,SHC1,MTOR,PLCE1,AKT1,F2RL1,SOS1,PLCB1,PPP2R5C,BCAP31,MAP2K1,FRS2,PRKCA,ATM,EGFR,PRKCQ,RRAS,FGFR1,FGFR2,PLD1,PPP2R5A,PRKCG,RPS6,PLCB4,PPP2R1A,GAB1,PRKCD,IRS1,PLCB3,PIK3CD,PPP2R1B
Axonal Guidance Signaling	6.86	0.206	#NUM!	DPYSL2,RAF1,TUBA1B,PFN1,EPHB2,PIK3R1,WASL,NCK1,VEGFA,EPHB1,ITGA3,PLCE1,SEMA3D,ECE2,UNC5D,PLCB1,TUBA1C,CHMP1A,FRS2,ATM,TUBB3,NGEF,PRKCQ,CFL1,RRAS,FGFR1,FGFR2,FZD9,PPP3CC,ADAMTS9,PDGFB,GAB1,RHOA,IRS1,PRKCD,ARHGEF6,PLCB3,PIK3CD,PDGFD,MME,ADAMTS7,PLXNA3,ARPC1B,BDNF,GNA11,EPHA4,PLXNA2,GNA14,NGF,ROBO1,PDGFC,PLCH1,PLCD1,SHC1,EFNB2,AKT1,GNG11,SRGAP1,NGFR,EFNA5,EFNB1,SOS1,ADAM19,PLXNB1,SEMA4A,ROBO2,MAP2K1…
Aldosterone Signaling in Epithelial Cells	6.83	0.268	-0.577	RAF1,ASIC2,HSPA14,PIK3R1,DNAJC12,TRAP1,DNAJC3,DNAJC10,PIP5K1B,DNAJC15,HSPA5,DNAJA1,PLCH1,PLCD1,SACS,PLCE1,SOS1,PLCB1,MAP2K1,FRS2,PRKCA,ATM,AHCY,PRKCQ,DNAJC9,FGFR1,SLC12A2,FGFR2,DNAJC1,DNAJB9,PRKCG,HSPA12A,HSPA8,PLCB4,DNAJC24,GAB1,DUSP1,PRKCD,IRS1,ITPR3,DNAJC18,HSPA13,PLCB3,NR3C2,PIK3CD
mTOR Signaling	6.83	0.254	-0.333	RPS27,PPP2CA,PIK3R1,PPP2R5B,RICTOR,RPS7,VEGFA,RHOG,EIF3B,EIF3D,FRS2,ATM,PRKCQ,DDIT4,RRAS,FGFR1,RPS8,FGFR2,RHOJ,EIF3E,PLD1,RPS6,PPP2R1A,RHOQ,GAB1,PRKCD,IRS1,EIF4A3,RHOA,PIK3CD,RPS15A,RPS3A,RPS6KA3,FKBP1A,EIF4G1,PDGFC,EIF4EBP1,HMOX1,MTOR,AKT1,RHOT1,RHOU,EIF3A,PPP2R5C,PRKCA,RPS6KA5,PPP2R5A,PRKCG,RPS26,EIF4A1,PPP2R1B
Role of Macrophages, Fibroblasts and Endothelial Cells in Rheumatoid Arthritis	6.78	0.224	#NUM!	RAF1,TRAF3,PIK3R1,IL6,CCND1,VEGFA,MYC,PLCE1,TGFB1,PLCB1,NFKBIB,FRS2,ATM,TNFRSF11B,MAP3K14,CXCL8,PRKCQ,RRAS,FGFR1,FGFR2,FZD9,CREB3L4,PPP3CC,TCF3,PDGFB,APC,IL33,GAB1,RHOA,PRKCD,IRS1,PLCB3,PIK3CD,MAP2K3,IL1RAPL1,SFRP1,PDGFD,RELA,TCF4,NFKBIE,CEBPD,NFKB1,PDGFC,PLCH1,IRAK1,PLCD1,NLK,JUN,AKT1,F2RL1,NGFR,CREB1,TLR3,MAP2K1,PPP3CA,MMP1,PRKCA,MYD88,DAAM1,WNT2B,NFATC4,PRKCG,FZD8,FOS,PLCB4,RIPK1,DKK1,IRAK4,TC…
P2Y Purigenic Receptor Signaling Pathway	6.56	0.284	0.822	RELA,RAF1,PIK3R1,NFKB1,PLCH1,ITGB3,MYC,PLCD1,PLCE1,GNG11,AKT1,JUN,CREB1,PLCB1,MAP2K1,FRS2,PRKCA,ATM,GNG4,PRKCQ,RRAS,FGFR1,ADCY3,ADCY6,FGFR2,CREB3L4,PRKCG,ADCY9,FOS,PLCB4,PRKAR2B,GAB1,P2RY6,PRKCD,IRS1,PLCB3,PIK3CD,P2RY1
PI3K/AKT Signaling	6.43	0.288	2.694	GAB2,RELA,RAF1,JAK1,YWHAH,PPP2CA,PIK3R1,NFKBIE,PPP2R5B,NFKB1,CCND1,EIF4EBP1,SHC1,ITGA3,MTOR,AKT1,SOS1,PPP2R5C,NFKBIB,MAP2K1,MCL1,CDC37,RRAS,ITGA2,PPP2R5A,BCL2L1,PPP2R1A,INPP5F,GAB1,FOXO1,SYNJ1,CDKN1A,PIK3CD,PTGS2,CDKN1B,PPP2R1B
Regulation of eIF4 and p70S6K Signaling	6.41	0.268	0.408	RAF1,RPS3A,PPP2CA,RPS27,PIK3R1,PPP2R5B,PAIP2,EIF4G1,EIF4EBP1,RPS7,SHC1,MTOR,ITGA3,AKT1,EIF3B,EIF3D,SOS1,EIF3A,PPP2R5C,MAP2K1,FRS2,ATM,RRAS,FGFR1,ITGA2,RPS8,FGFR2,AGO2,EIF3E,PPP2R5A,RPS6,PPP2R1A,GAB1,RPS26,IRS1,EIF4A3,AGO3,EIF4A1,EIF2B5,PIK3CD,RPS15A,PPP2R1B
Actin Cytoskeleton Signaling	6.22	0.238	1.474	RAF1,MPRIP,MYH9,PFN1,F2R,DIAPH3,PIK3R1,WASL,TLN1,PIP5K1B,SSH1,ITGA3,PPP1R12B,TMSB10/TMSB4X,FRS2,ATM,CFL1,RRAS,FGFR1,RDX,FGFR2,FGD1,PDGFB,APC,TIAM2,GAB1,RHOA,IRS1,ARHGEF6,CD14,PIK3CD,ACTN4,PDGFD,FGF5,ABI2,ARPC1B,TRIO,MYLK,MYH11,PDGFC,FGF13,SHC1,IQGAP2,DIAPH1,SOS1,MAP2K1,ACTN1,VAV2,PXN,ARPC5L,ITGA2,FGF1,VAV3,MSN
NF-κB Activation by Viruses	6.21	0.322	1.89	RAF1,RELA,PIK3R1,NFKBIE,NFKB1,ITGB3,ITGA3,AKT1,ITGAV,NFKBIB,FRS2,ITGB5,PRKCA,ATM,MAP3K14,PRKCQ,RRAS,FGFR1,MAP3K1,ITGA2,FGFR2,PRKCG,RIPK1,GAB1,IRS1,PRKCD,PIK3CD,EIF2AK2
Breast Cancer Regulation by Stathmin1	6.15	0.244	#NUM!	TUBA1B,RAF1,CAMK1,PPP2CA,PIK3R1,PPP2R5B,PPP1R14B,PLCB1,TUBA1C,FRS2,ATM,PPP1R14C,TUBB3,PRKCQ,RRAS,FGFR1,FGFR2,ADCY9,PPP2R1A,GAB1,PRKCD,IRS1,RHOA,ARHGEF6,ITPR3,PLCB3,PIK3CD,E2F3,SHC1,GNG11,SOS1,RB1CC1,ARHGEF2,PPP2R5C,MAP2K1,PRKCA,GNG4,ADCY3,ADCY6,TUBA4A,CDK1,PPP2R5A,PRKCG,PLCB4,CCNE1,PRKAR2B,TUBB6,CDKN1A,CDKN1B,PPP2R1B
Wnt/β-catenin Signaling	6.09	0.256	0.164	TCF4,PPP2CA,SOX10,PPP2R5B,TLE1,SOX13,CCND1,MYC,NLK,AKT1,JUN,TGFB1,RUVBL2,PPP2R5C,SOX5,SOX4,SOX7,GJA1,UBB,AXIN2,APPL2,PPARD,WNT2B,ACVR1,FZD9,TCF3,APC,PPP2R5A,FZD8,PPP2R1A,CDH1,CDH12,SOX6,CD44,TLE4,SOX9,DKK1,SFRP1,UBC,SOX15,PPP2R1B,TCF7L2,SOX3,WNT5A
Glioma Signaling	6	0.289	1.4	RAF1,CAMK1,PA2G4,PIK3R1,CDK4,CDKN2C,E2F3,CCND1,PDGFC,SHC1,RB1,MTOR,AKT1,SOS1,MAP2K1,FRS2,IDH3B,PRKCA,EGFR,ATM,PRKCQ,RRAS,FGFR1,FGFR2,IGF2R,PDGFB,PRKCG,GAB1,PRKCD,IRS1,CDKN1A,PIK3CD,PDGFD
Integrin Signaling	5.98	0.237	1.155	RAP2B,RAF1,MPRIP,PFN1,PIK3R1,WASL,TLN1,NCK1,ITGB3,ITGA3,RHOG,PPP1R12B,CAV1,ITGAV,FRS2,ITGB5,ATM,CAPN5,TSPAN5,RRAS,FGFR1,FGFR2,RHOJ,BCAR3,PDGFB,ARHGAP5,RHOQ,GAB1,ARF3,IRS1,RHOA,ZYX,PIK3CD,CAPN2,ACTN4,CAPN7,ITGA7,ARPC1B,MYLK,ITGB8,SHC1,AKT1,RHOT1,SOS1,RHOU,MAP2K1,CAPN10,ACTN1,VASP,PXN,ARPC5L,ITGA2
Pancreatic Adenocarcinoma Signaling	5.93	0.283	0.784	RELA,RAF1,JAK1,PA2G4,PIK3R1,CDK4,E2F3,NFKB1,CCND1,PDGFC,VEGFA,RB1,HMOX1,AKT1,TGFB1,SMAD4,MAP2K1,FRS2,EGFR,ATM,FGFR1,FGFR2,HBEGF,RALBP1,PLD1,BCL2L1,CCNE1,GAB1,IRS1,CDKN1A,MAPK10,PIK3CD,PTGS2,CDKN1B
UVB-Induced MAPK Signaling	5.89	0.348	1.279	PRKCQ,PIK3R1,FGFR1,RPS6KA3,FGFR2,RPS6KA5,PRKCG,EIF4EBP1,FOS,MTOR,JUN,AKT1,H3F3A/H3F3B,GAB1,PRKCD,IRS1,MAPK10,PIK3CD,FRS2,MAP2K1,PRKCA,EGFR,ATM
Thrombin Signaling	5.83	0.24	0.149	RELA,RAF1,CAMK1,MPRIP,F2R,PIK3R1,GNA11,MYLK,GNA14,NFKB1,PLCH1,PLCD1,SHC1,RHOG,AKT1,PLCE1,GNG11,PPP1R12B,RHOT1,SOS1,CREB1,RHOU,PLCB1,ARHGEF2,MAP2K1,FRS2,PRKCA,ATM,EGFR,GNG4,PRKCQ,RRAS,FGFR1,ADCY3,ADCY6,FGFR2,RHOJ,PRKCG,ADCY9,PLCB4,RHOQ,GAB1,RHOA,IRS1,PRKCD,ITPR3,ARHGEF6,PLCB3,PIK3CD
p53 Signaling	5.8	0.288	0.816	GADD45B,PIK3R1,RRM2B,PIAS1,CDK4,CCND1,CCNG1,RB1,AKT1,JUN,KAT2B,THBS1,PPP1R13B,TNFRSF10A,FRS2,ATM,PRKDC,PMAIP1,FGFR1,TNFRSF10B,APAF1,FGFR2,BAX,TP53BP2,SERPINE2,BCL2L1,GAB1,IRS1,CDKN1A,SIRT1,PIK3CD,DRAM1
HMGB1 Signaling	5.72	0.271	1.521	RELA,IL12A,LIF,PIK3R1,IL6,NFKB1,RHOG,AKT1,JUN,KAT2B,TGFB1,RHOT1,NGFR,RHOU,SERPINE1,KAT2A,MAP2K1,FRS2,TNFRSF11B,ATM,PLAT,CXCL8,RRAS,HAT1,FGFR1,FGFR2,RHOJ,FOS,KAT6B,RHOQ,GAB1,RHOA,IRS1,MAPK10,PIK3CD,MAP2K3
Gαq Signaling	5.67	0.255	-0.324	RELA,RAF1,HTR2B,PTK2B,NFKBIE,PIK3R1,GNA11,GNA14,NFKB1,HMOX1,RHOG,GNG11,AKT1,RHOT1,RHOU,PLCB1,NFKBIB,MAP2K1,FRS2,PPP3CA,PRKCA,ATM,GNG4,PRKCQ,FGFR1,RGS4,FGFR2,RHOJ,PPP3CC,NFATC4,PLD1,PRKCG,PLCB4,RHOQ,GAB1,PRKCD,RHOA,IRS1,ITPR3,PLCB3,PIK3CD
ErbB Signaling	5.57	0.296	1.3	RAF1,BTC,PIK3R1,NCK1,SHC1,MTOR,AKT1,JUN,ERBB4,SOS1,MAP2K1,FRS2,PRKCA,EGFR,ATM,PRKCQ,RRAS,FGFR1,FGFR2,HBEGF,PRKCG,FOS,GAB1,FOXO1,PRKCD,IRS1,MAPK10,PIK3CD,MAP2K3
Ceramide Signaling	5.56	0.301	2.502	RAF1,RELA,PPP2CA,PIK3R1,PPP2R5B,NFKB1,AKT1,JUN,SMPD4,NGFR,SPHK1,PPP2R5C,MAP2K1,FRS2,ATM,TNFRSF11B,RRAS,FGFR1,MAP3K1,FGFR2,PPP2R5A,S1PR3,FOS,PPP2R1A,GAB1,IRS1,PIK3CD,PPP2R1B
14-3-3-mediated Signaling	5.44	0.267	0.73	TUBA1B,RAF1,YWHAH,PIK3R1,PLCH1,PLCD1,PLCE1,AKT1,JUN,PLCB1,TUBA1C,MAP2K1,FRS2,PRKCA,ATM,TUBB3,PRKCQ,RRAS,FGFR1,TUBA4A,FGFR2,BAX,PRKCG,FOS,PLCB4,TUBB6,GAB1,FOXO1,PRKCD,IRS1,MAPK10,PLCB3,PIK3CD,CDKN1B,SNCA
HGF Signaling	5.43	0.278	1.671	RAF1,PIK3R1,MAP3K4,IL6,CCND1,ELF4,ITGA3,AKT1,JUN,SOS1,MAP2K1,FRS2,ATM,PRKCA,ETS1,MAP3K14,PXN,PRKCQ,RRAS,FGFR1,MAP3K1,ITGA2,FGFR2,PRKCG,FOS,GAB1,IRS1,PRKCD,CDKN1A,MAPK10,PIK3CD,PTGS2
PDGF Signaling	5.35	0.3	0.192	RAF1,JAK1,PIK3R1,PDGFC,MYC,SHC1,JUN,SOS1,SPHK1,CAV1,MAP2K1,FRS2,ATM,PRKCA,RRAS,FGFR1,MAP3K1,FGFR2,PDGFB,FOS,GAB1,SYNJ1,INPP5F,IRS1,PIK3CD,EIF2AK2,PDGFD
Telomerase Signaling	5.32	0.279	1	RAF1,PPP2CA,PIK3R1,PPP2R5B,MYC,SHC1,RB1,ELF4,AKT1,SOS1,PPP2R5C,FRS2,TERF1,MAP2K1,POT1,EGFR,ATM,ETS1,RRAS,FGFR1,DKC1,FGFR2,PPP2R5A,PPP2R1A,HDAC3,GAB1,IRS1,CDKN1A,TINF2,PIK3CD,PPP2R1B
Regulation of the Epithelial-Mesenchymal Transition Pathway	5.3	0.238	#NUM!	RELA,RAF1,TCF4,ID2,JAK1,PIK3R1,PARD6B,NFKB1,SMURF1,FGF13,FOXC2,AKT1,TGFB1,SOS1,SMAD4,MAP2K1,FRS2,HMGA2,ATM,EGFR,ETS1,RRAS,EGR1,FGFR1,WNT2B,FGFR2,FZD9,TCF3,APC,FGF1,FZD8,CDH1,CDH12,GAB1,RHOA,IRS1,APH1B,RBPJ,PIK3CD,MAP2K3,JAG1,PDGFD,TCF7L2,WNT5A,FGF5
Cholecystokinin/Gastrin-mediated Signaling	5.28	0.287	0.928	RAF1,PTK2B,EPHA4,SHC1,JUN,RHOG,RHOT1,SOS1,RHOU,PLCB1,MAP2K1,EGFR,PRKCA,PXN,PRKCQ,RRAS,RHOJ,PRKCG,IL33,FOS,PLCB4,RHOQ,RHOA,PRKCD,ITPR3,MAPK10,PLCB3,MAP2K3,PTGS2
Role of Tissue Factor in Cancer	5.21	0.268	#NUM!	PTK2B,PIK3R1,GNA11,RPS6KA3,GNA14,ITGB3,VEGFA,ITGA3,MTOR,AKT1,F2RL1,ITGAV,PLCB1,FRS2,MMP1,ITGB5,PRKCA,ATM,EGFR,CXCL8,CFL1,RRAS,EGR1,FGFR1,FGFR2,HBEGF,RPS6KA5,BCL2L1,GAB1,PDXP,IRS1,PIK3CD,FGF5
B Cell Receptor Signaling	5.18	0.236	1.809	RAP2B,GAB2,RELA,RAF1,PTK2B,POU2F2,PIK3R1,NFKBIE,MAP3K4,NFKB1,SHC1,MTOR,AKT1,JUN,CARD10,SOS1,CREB1,NFKBIB,MAP2K1,FRS2,PPP3CA,ATM,ETS1,VAV2,MAP3K14,PRKCQ,CFL1,RRAS,EGR1,FGFR1,MAP3K1,FGFR2,CREB3L4,PPP3CC,NFATC4,TCF3,BCL2L1,INPP5F,GAB1,FOXO1,SYNJ1,IRS1,VAV3,PIK3CD,MAP2K3
LPS-stimulated MAPK Signaling	5.14	0.299	1.569	RELA,MAP3K14,RAF1,PRKCQ,RRAS,FGFR1,NFKBIE,PIK3R1,FGFR2,NFKB1,PRKCG,FOS,JUN,GAB1,PRKCD,IRS1,CREB1,MAPK10,CD14,MAP2K3,PIK3CD,NFKBIB,FRS2,MAP2K1,PRKCA,ATM
PEDF Signaling	5.14	0.299	0.408	RAF1,RELA,TCF4,BDNF,PIK3R1,NFKBIE,NGF,NFKB1,AKT1,SOD2,NFKBIB,FRS2,ATM,PPARG,ARHGAP22,RRAS,FGFR1,FGFR2,PNPLA2,BCL2L1,GAB1,IRS1,RHOA,PIK3CD,DOCK3,TCF7L2
Neurotrophin/TRK Signaling	5.14	0.312	1.279	RAF1,RRAS,BDNF,FGFR1,PIK3R1,FGFR2,CREB3L4,NGF,SHC1,FOS,NTRK2,JUN,AKT1,GAB1,NGFR,IRS1,SPRY2,SOS1,CREB1,MAP2K3,PIK3CD,FRS2,MAP2K1,ATM
NRF2-mediated Oxidative Stress Response	5.05	0.233	2.746	RAF1,PIK3R1,MAF,DNAJC3,GCLC,DNAJC10,DNAJC15,DNAJA1,HMOX1,SOD2,AKT1,JUN,FOSL1,TXN,MAP2K1,FRS2,PRKCA,ATM,UBB,PRKCQ,DNAJC9,RRAS,FGFR1,MAP3K1,NQO1,HERPUD1,FGFR2,DNAJC1,DNAJB9,MAFK,MAFF,TXNRD1,PRKCG,FOS,FTL,GAB1,PRKCD,IRS1,STIP1,DNAJC18,CCT7,PIK3CD,MAP2K3,SQSTM1,FTH1
Sphingosine-1-phosphate Signaling	5.05	0.264	-1.768	PTK2B,PIK3R1,CASP4,PDGFC,PLCH1,PLCD1,RHOG,PLCE1,AKT1,SMPD4,RHOT1,RHOU,SPHK1,PLCB1,FRS2,ATM,FGFR1,ADCY3,ADCY6,FGFR2,RHOJ,PDGFB,ASAH1,S1PR3,ADCY9,PLCB4,RHOQ,GAB1,RHOA,IRS1,PLCB3,PIK3CD,PDGFD
IL-3 Signaling	5.04	0.301	1.8	GAB2,RAF1,JAK1,PRKCQ,RRAS,FGFR1,PIK3R1,FGFR2,PPP3CC,PRKCG,SHC1,FOS,JUN,AKT1,FOXO1,GAB1,PRKCD,IRS1,SOS1,PIK3CD,FRS2,MAP2K1,PPP3CA,PRKCA,ATM
JAK/Stat Signaling	5.04	0.301	1.8	RAF1,RELA,JAK1,PIK3R1,PIAS1,IL6,NFKB1,SHC1,MTOR,AKT1,JUN,SOS1,MAP2K1,FRS2,ATM,RRAS,FGFR1,FGFR2,FOS,BCL2L1,GAB1,IRS1,CDKN1A,PIK3CD,STAT2
Superpathway of Inositol Phosphate Compounds	5.03	0.221	#NUM!	EPHX2,PIK3R1,PPFIBP2,PPP2R5B,IGBP1,PIP5K1B,PPP1R14B,ATP1A1,PLCE1,IPMK,PPP1R13B,PGAM5,PLCB1,DUSP12,FRS2,PMPCA,CDC25A,ATM,FGFR1,FGFR2,ITPK1,PTPRH,GAB1,INPP5F,DUSP1,IRS1,PPM1H,PLCB3,PIK3CD,PPP1R12C,PTPN13,NUDT3,NUDT12,STYX,PPM1K,PLCH1,DUSP2,PLCD1,DUSP5,ERBB4,EYA4,PALD1,PPP3CA,EGFR,WBP11,DOT1L,PPP2R5A,DUSP14,PLCB4,SYNJ1,PDXP,PPFIA4
Colorectal Cancer Metastasis Signaling	4.99	0.218	1.387	JAK1,PIK3R1,IL6,CCND1,MYC,VEGFA,RHOG,TGFB1,FRS2,ATM,RRAS,FGFR1,FGFR2,FZD9,RHOJ,TCF3,APC,ADCY9,BCL2L1,CDH1,RHOQ,GAB1,IRS1,RHOA,MAPK10,PIK3CD,PTGER2,SIAH1,RELA,TCF4,NFKB1,PDGFC,GNG11,JUN,AKT1,RHOT1,SOS1,RHOU,SMAD4,TLR3,MAP2K1,MMP1,EGFR,GNG4,WNT2B,ADCY3,ADCY6,BAX,FZD8,FOS,PRKAR2B,PTGS2,TCF7L2,WNT5A
ERK/MAPK Signaling	4.98	0.23	0	RAF1,PTK2B,YWHAH,PPP2CA,DUSP6,PIK3R1,PPP2R5B,TLN1,PPP1R14B,DUSP2,EIF4EBP1,MYC,SHC1,ELF4,LAMTOR3,ITGA3,SOS1,CREB1,PPP2R5C,MAP2K1,FRS2,PRKCA,ATM,ETS1,PPARG,PPP1R14C,PXN,RRAS,FGFR1,ITGA2,FGFR2,RPS6KA5,CREB3L4,PPP2R5A,PRKCG,FOS,PPP2R1A,H3F3A/H3F3B,PRKAR2B,GAB1,DUSP1,PRKCD,IRS1,PIK3CD,DUSP4,PPP2R1B
CDK5 Signaling	4.98	0.283	2.746	RAF1,BDNF,PPP2CA,PPP2R5B,NGF,PPP1R14B,LAMC1,ITGA3,NGFR,LAMA1,PPP2R5C,MAP2K1,PPP1R14C,RRAS,MAPK4,CABLES1,EGR1,ADCY3,ITGA2,ADCY6,PPP2R5A,FOSB,ADCY9,PPP2R1A,PRKAR2B,NTRK2,MAPK10,PPP2R1B
Protein Kinase A Signaling	4.96	0.195	-1.033	RAF1,YWHAH,AKAP9,TIMM50,PPP1R14B,PLCE1,PHKB,TGFB1,PLCB1,DUSP12,NFKBIB,CDC25A,PPP1R14C,PRKCQ,PTPRD,PTPRQ,ANAPC7,CREB3L4,PPP3CC,TCF3,PDE1C,PDE8A,ADCY9,EPM2A,PTPRH,H3F3A/H3F3B,DUSP1,RHOA,PRKCD,ITPR3,PLCB3,DUSP4,ANAPC2,AKAP12,RELA,FLNB,TCF4,PTK2B,PTPN9,PTPN13,NFKBIE,DUSP6,UBASH3B,MYLK,NFKB1,DUSP2,PLCH1,AKAP11,PLCD1,AKAP2,DUSP5,GNG11,PDE3B,NGFR,CREB1,PTPRZ1,SMAD4,CNGB3,PDE4D,MAP2K1,PPP3CA,VASP,PRKCA,G…
NGF Signaling	4.93	0.264	1.768	RAF1,RELA,PIK3R1,RPS6KA3,TRIO,MAP3K4,NGF,NFKB1,SHC1,AKT1,RHOG,SMPD4,NGFR,CREB1,SOS1,FRS2,MAP2K1,ATM,MAP3K14,RRAS,FGFR1,MAP3K1,FGFR2,RPS6KA5,BAX,CREB3L4,GAB1,IRS1,RHOA,PRKCD,MAPK10,PIK3CD
Thrombopoietin Signaling	4.85	0.323	1.528	GAB2,RAF1,PRKCQ,RRAS,FGFR1,PIK3R1,FGFR2,PRKCG,MYC,SHC1,FOS,JUN,GAB1,PRKCD,IRS1,SOS1,PIK3CD,FRS2,MAP2K1,PRKCA,ATM
Small Cell Lung Cancer Signaling	4.84	0.294	2.065	RELA,TRAF3,PA2G4,PIK3R1,NFKBIE,CDK4,NFKB1,CCND1,MYC,RB1,AKT1,NFKBIB,FRS2,ATM,FGFR1,APAF1,FGFR2,BCL2L1,CCNE1,GAB1,IRS1,CKS1B,PIK3CD,CDKN1B,PTGS2
Glioma Invasiveness Signaling	4.83	0.314	0	F2R,RRAS,FGFR1,PIK3R1,FGFR2,RHOJ,ITGB3,RHOG,RHOQ,GAB1,TIMP1,RHOT1,RHOA,IRS1,RHOU,ITGAV,CD44,PIK3CD,PLAU,FRS2,ITGB5,ATM
Glucocorticoid Receptor Signaling	4.82	0.201	#NUM!	RAF1,POLR2F,JAK1,HSPA14,YWHAH,PIK3R1,PBX1,ARID2,IL6,HSPA5,TGFB1,NFKBIB,SERPINE1,FRS2,POLR2L,ATM,MAP3K14,CXCL8,CDKN1C,RRAS,FGFR1,FGFR2,KRT80,POLR2K,PPP3CC,NCOA3,HSPA8,BCL2L1,GAB1,DUSP1,SMARCA2,KRT19,IRS1,NCOA1,MAPK10,KRT18,PIK3CD,NR3C2,PBRM1,RELA,POU2F2,NFKBIE,NFKB1,SHC1,KAT2B,POLR2A,JUN,AKT1,ANXA1,SOS1,CREB1,SMAD4,MAP2K1,PPP3CA,MMP1,ADRB2,SRA1,MAP3K1,SMARCE1,KRT5,NFATC4,FOS,KRT8,CDKN1A,FKBP4,PTGS…
D-myo-inositol-5-phosphate Metabolism	4.8	0.241	#NUM!	PPP1R12C,PTPN13,EPHX2,NUDT3,NUDT12,PPFIBP2,PPP2R5B,IGBP1,STYX,PPM1K,PPP1R14B,PLCH1,DUSP2,PLCD1,DUSP5,ATP1A1,PLCE1,PPP1R13B,PGAM5,PLCB1,EYA4,PALD1,DUSP12,PPP3CA,CDC25A,WBP11,DOT1L,DUSP14,PPP2R5A,ITPK1,PTPRH,PLCB4,SYNJ1,INPP5F,PDXP,DUSP1,PPM1H,PLCB3,PPFIA4
Erythropoietin Signaling	4.73	0.296	#NUM!	RELA,RAF1,PRKCQ,RRAS,PIK3R1,FGFR1,NFKBIE,FGFR2,NFKB1,PRKCG,SHC1,FOS,JUN,AKT1,GAB1,PRKCD,IRS1,SOS1,PIK3CD,NFKBIB,FRS2,MAP2K1,PRKCA,ATM
Prostate Cancer Signaling	4.69	0.278	#NUM!	RELA,RAF1,PA2G4,RRAS,FGFR1,NFKBIE,PIK3R1,FGFR2,CREB3L4,NFKB1,CCND1,RB1,MTOR,CCNE1,AKT1,FOXO1,GAB1,IRS1,SOS1,CDKN1A,CREB1,PIK3CD,CDKN1B,NFKBIB,MAP2K1,FRS2,ATM
Regulation of Cellular Mechanics by Calpain Protease	4.66	0.333	1.732	CAPN5,PXN,RRAS,ITGA2,CDK4,TLN1,CCND1,CDK1,RB1,ITGA3,CCNE1,CAPN2,CNGB3,CAPN7,ACTN4,CDKN1B,ACTN1,CAPN10,EGFR
CXCR4 Signaling	4.61	0.236	0.169	RAF1,PIK3R1,GNA11,GNA14,RHOG,GNG11,AKT1,JUN,RHOT1,RHOU,PLCB1,MAP2K1,FRS2,PRKCA,ATM,GNG4,PXN,PRKCQ,RRAS,CXCR4,EGR1,FGFR1,ADCY3,ADCY6,FGFR2,RHOJ,PRKCG,ADCY9,FOS,PLCB4,RHOQ,GAB1,PRKCD,RHOA,IRS1,ITPR3,MAPK10,PLCB3,PIK3CD
Melanocyte Development and Pigmentation Signaling	4.6	0.276	0.209	RAF1,PIK3R1,SOX10,RPS6KA3,SHC1,CREB1,SOS1,MAP2K1,FRS2,ATM,RRAS,MITF,FGFR1,TYR,ADCY3,ADCY6,FGFR2,RPS6KA5,CREB3L4,TYRP1,ADCY9,PRKAR2B,GAB1,IRS1,PIK3CD,DCT,MC1R
Acute Myeloid Leukemia Signaling	4.58	0.28	1.225	RUNX1,RELA,RAF1,TCF4,RRAS,FGFR1,PIK3R1,FLT3,FGFR2,TCF3,NFKB1,CCND1,EIF4EBP1,MYC,MTOR,AKT1,GAB1,IRS1,SOS1,PIK3CD,MAP2K3,MAP2K1,FRS2,IDH3B,TCF7L2,ATM
HER-2 Signaling in Breast Cancer	4.55	0.284	#NUM!	PIK3R1,PARD6B,ITGB8,CCND1,ITGB3,AKT1,SOS1,FRS2,ITGB5,EGFR,ATM,PRKCA,PRKCQ,RRAS,FGFR1,FGFR2,PRKCG,CCNE1,GAB1,FOXO1,IRS1,PRKCD,CDKN1A,PIK3CD,CDKN1B
Renal Cell Carcinoma Signaling	4.53	0.289	1	ETS1,RAF1,UBB,SLC2A1,RRAS,PIK3R1,FGFR1,FGFR2,PDGFB,VEGFA,FOS,JUN,AKT1,GAB1,TGFB1,IRS1,SOS1,PIK3CD,UBC,FH,FRS2,MAP2K1,VHL,ATM
EGF Signaling	4.51	0.309	1.528	RAF1,JAK1,PIK3R1,FGFR1,MAP3K1,FGFR2,SHC1,FOS,MTOR,JUN,AKT1,GAB1,IRS1,ITPR3,SOS1,PIK3CD,FRS2,MAP2K1,PRKCA,EGFR,ATM
Germ Cell-Sertoli Cell Junction Signaling	4.48	0.231	#NUM!	TUBA1B,PIK3R1,WASL,AFDN,MAP3K4,ITGA3,RHOG,AKT1,TGFB1,RHOT1,RHOU,TUBA1C,MAP2K1,FRS2,ACTN1,ATM,MAP3K14,PXN,TUBB3,CFL1,RRAS,FGFR1,MAP3K1,ITGA2,TUBA4A,FGFR2,RHOJ,PLS1,CDH1,RHOQ,TUBB6,GAB1,RHOA,IRS1,MAPK10,ZYX,PIK3CD,MAP2K3,ACTN4,NECTIN2
Protein Ubiquitination Pathway	4.44	0.208	#NUM!	HSPA14,USP5,TRAP1,DNAJC3,DNAJC15,HSPA5,UBE2S,SACS,UBE2B,NEDD4L,DNAJC9,USP36,PSMC4,PSMD6,UCHL3,USP31,HSPA8,PSMB7,PSMD11,PSMA5,DNAJC18,HSPA13,PSMB1,SMURF2,USP51,VHL,ANAPC2,PSMD7,USP53,UBE2N,DNAJC12,UBE2Z,USP54,DNAJC10,DNAJA1,USP39,SMURF1,USO1,UCHL1,USP13,USP27X,UBB,PSMD13,USP30,DNAJC1,DNAJB9,PSMB6,USP33,PSMD8,UBE2T,HSPA12A,DNAJC24,PSMD2,UBC,USP34
IL-6 Signaling	4.4	0.25	1.976	RELA,RAF1,PIK3R1,NFKBIE,IL6,NFKB1,VEGFA,SHC1,AKT1,JUN,NGFR,SOS1,NFKBIB,MAP2K1,FRS2,TNFRSF11B,MCL1,ATM,CXCL8,MAP3K14,RRAS,FGFR1,FGFR2,IL33,FOS,GAB1,IRS1,MAPK10,CD14,PIK3CD,MAP2K3,IL1RAPL1
Chronic Myeloid Leukemia Signaling	4.38	0.264	#NUM!	RAF1,RELA,GAB2,PA2G4,PIK3R1,CDK4,E2F3,NFKB1,CCND1,MYC,RB1,AKT1,TGFB1,SOS1,SMAD4,FRS2,MAP2K1,ATM,RRAS,FGFR1,FGFR2,BCL2L1,HDAC3,GAB1,IRS1,CDKN1A,PIK3CD,CDKN1B
Melanoma Signaling	4.32	0.327	1	RAF1,RRAS,MITF,FGFR1,PIK3R1,CDK4,FGFR2,CCND1,RB1,CDH1,AKT1,GAB1,IRS1,CDKN1A,PIK3CD,FRS2,MAP2K1,ATM
3-phosphoinositide Biosynthesis	4.3	0.22	#NUM!	PPP1R12C,PTPN13,EPHX2,PIK3R1,NUDT3,NUDT12,PPFIBP2,PPP2R5B,IGBP1,PIP5K1B,STYX,PPM1K,PPP1R14B,DUSP2,DUSP5,ATP1A1,PPP1R13B,ERBB4,PGAM5,EYA4,PALD1,DUSP12,FRS2,PPP3CA,CDC25A,ATM,EGFR,WBP11,FGFR1,DOT1L,FGFR2,PPP2R5A,DUSP14,ITPK1,PTPRH,INPP5F,GAB1,SYNJ1,PDXP,DUSP1,IRS1,PPM1H,PIK3CD,PPFIA4
Production of Nitric Oxide and Reactive Oxygen Species in Macrophages	4.3	0.222	0.762	RELA,JAK1,PPP2CA,NFKBIE,PIK3R1,PPP2R5B,MAP3K4,NFKB1,PPP1R14B,RHOG,AKT1,JUN,RHOT1,NGFR,RHOU,PPP2R5C,NFKBIB,MAP2K1,FRS2,PRKCA,TNFRSF11B,ATM,PPP1R14C,MAP3K14,PRKCQ,FGFR1,MAP3K1,FGFR2,RHOJ,PCYOX1,IRF1,PPP2R5A,PRKCG,FOS,PPP2R1A,RHOQ,GAB1,PRKCD,RHOA,IRS1,MAPK10,PIK3CD,PPP2R1B
Gap Junction Signaling	4.24	0.221	#NUM!	TUBA1B,RAF1,HTR2B,PIK3R1,PLCH1,PLCD1,PLCE1,AKT1,SOS1,CAV1,PLCB1,TUBA1C,MAP2K1,FRS2,PPP3CA,PRKCA,ATM,EGFR,GJA1,TUBB3,PRKCQ,RRAS,FGFR1,ADCY3,TUBA4A,ADCY6,FGFR2,PPP3CC,GJC1,PRKCG,ADCY9,PLCB4,NOV,PRKG1,PRKAR2B,NPR3,TUBB6,GAB1,PRKCD,IRS1,ITPR3,PLCB3,PIK3CD
Macropinocytosis Signaling	4.24	0.284	0.277	PRKCQ,RRAS,FGFR1,PIK3R1,FGFR2,ITGB8,NGF,PDGFC,PDGFB,PRKCG,ITGB3,GAB1,PRKCD,RHOA,IRS1,CD14,PIK3CD,ACTN4,PDGFD,FRS2,ITGB5,PRKCA,ATM
GDNF Family Ligand-Receptor Interactions	4.22	0.289	0.894	DOK5,RAF1,RRAS,FGFR1,PIK3R1,FGFR2,NCK1,DOK3,SHC1,FOS,JUN,GAB1,GFRA1,IRS1,ITPR3,SOS1,CREB1,MAPK10,PIK3CD,FRS2,MAP2K1,ATM
Endothelin-1 Signaling	4.18	0.221	-0.632	RAF1,PIK3R1,GNA11,CASP4,GNA14,PLCH1,MYC,PLCD1,SHC1,HMOX1,PLCE1,JUN,ECE2,SOS1,PLCB1,ECE1,FRS2,PRKCA,ATM,PNPLA8,PRKCQ,RRAS,MAPK4,FGFR1,ADCY3,ADCY6,FGFR2,PLD1,PRKCG,ADCY9,FOS,PLCB4,GAB1,PRKCD,IRS1,ITPR3,MAPK10,RARRES3,PLCB3,PIK3CD,PTGS2,PTGER2
EIF2 Signaling	4.16	0.213	-0.18	RAF1,RPL22,RPS3A,RPS27,PIK3R1,HSPA5,EIF4G1,CCND1,MYC,RPS7,VEGFA,SHC1,AKT1,EIF3B,EIF3D,SOS1,RPL21,EIF3A,RPL19,MAP2K1,FRS2,ATM,ATF3,RRAS,RPL34,FGFR1,RPL17,RPS8,FGFR2,AGO2,RPL12,EIF3E,RPL28,RPS6,GAB1,RPS26,IRS1,EIF4A3,AGO3,PPP1R15A,EIF4A1,EIF2B5,PIK3CD,RPS15A,EIF2AK2,RPL41,RPLP0
Hereditary Breast Cancer Signaling	4.09	0.236	#NUM!	FANCM,PBRM1,POLR2F,GADD45B,PIK3R1,FANCF,CDK4,ARID2,CCND1,RAD50,RB1,POLR2A,AKT1,FRS2,POLR2L,ATM,UBB,RRAS,FGFR1,SMARCE1,FGFR2,RFC1,POLR2K,CDK1,HDAC3,GAB1,SMARCA2,IRS1,MRE11,CDKN1A,PIK3CD,UBC,HLTF,FANCA
D-myo-inositol (1,4,5,6)-Tetrakisphosphate Biosynthesis	4.09	0.236	#NUM!	PPP1R12C,PTPN13,EPHX2,NUDT3,NUDT12,PPFIBP2,PPP2R5B,IGBP1,STYX,PPM1K,PPP1R14B,DUSP2,DUSP5,ATP1A1,IPMK,PPP1R13B,PGAM5,EYA4,PALD1,DUSP12,PPP3CA,CDC25A,WBP11,DOT1L,DUSP14,PPP2R5A,ITPK1,PTPRH,SYNJ1,INPP5F,DUSP1,PDXP,PPM1H,PPFIA4
D-myo-inositol (3,4,5,6)-tetrakisphosphate Biosynthesis	4.09	0.236	#NUM!	PPP1R12C,PTPN13,EPHX2,NUDT3,NUDT12,PPFIBP2,PPP2R5B,IGBP1,STYX,PPM1K,PPP1R14B,DUSP2,DUSP5,ATP1A1,IPMK,PPP1R13B,PGAM5,EYA4,PALD1,DUSP12,PPP3CA,CDC25A,WBP11,DOT1L,DUSP14,PPP2R5A,ITPK1,PTPRH,SYNJ1,INPP5F,DUSP1,PDXP,PPM1H,PPFIA4
Cardiac Hypertrophy Signaling	4.03	0.208	0	RAF1,PIK3R1,GNA11,GNA14,IL6,MAP3K4,PLCH1,PLCD1,MTOR,RHOG,AKT1,PLCE1,GNG11,JUN,TGFB1,RHOT1,SOS1,CREB1,RHOU,PLCB1,MAP2K1,FRS2,PPP3CA,ATM,ADRB2,GNG4,MAP3K14,MAPKAPK3,RRAS,FGFR1,ADCY3,MAP3K1,ADCY6,FGFR2,RHOJ,NFATC4,PPP3CC,ADCY9,PLCB4,RHOQ,PRKAR2B,GAB1,RHOA,IRS1,MAPK10,EIF2B5,PLCB3,MAP2K3,PIK3CD
Renin-Angiotensin Signaling	4.02	0.246	1.3	RAF1,RELA,PTK2B,PIK3R1,NFKB1,SHC1,JUN,SOS1,MAP2K1,FRS2,ATM,PRKCA,PRKCQ,RRAS,FGFR1,MAP3K1,ADCY3,ADCY6,FGFR2,PRKCG,ADCY9,FOS,PRKAR2B,GAB1,IRS1,PRKCD,ITPR3,MAPK10,PIK3CD,PTGER2
UVA-Induced MAPK Signaling	3.96	0.255	-0.471	PIK3R1,RPS6KA3,PARP12,PLCH1,PLCD1,MTOR,PLCE1,JUN,SMPD4,TIPARP,PLCB1,FRS2,EGFR,ATM,PRKCA,RRAS,FGFR1,FGFR2,RPS6KA5,BCL2L1,FOS,PLCB4,GAB1,IRS1,MAPK10,PLCB3,PIK3CD
fMLP Signaling in Neutrophils	3.95	0.244	0.557	RELA,RAF1,ARPC1B,PIK3R1,NFKBIE,NFKB1,GNG11,PLCB1,NFKBIB,MAP2K1,FRS2,PPP3CA,PRKCA,ATM,GNG4,PRKCQ,RRAS,ARPC5L,FGFR1,FGFR2,PPP3CC,NFATC4,PRKCG,PLCB4,GAB1,PRKCD,IRS1,ITPR3,PLCB3,PIK3CD
PPAR Signaling	3.95	0.263	-2.2	RAF1,RELA,NFKBIE,NFKB1,PDGFC,SHC1,JUN,NGFR,SOS1,NFKBIB,MAP2K1,TNFRSF11B,PPARG,MAP3K14,SRA1,PPARD,RRAS,PDGFB,IL33,FOS,NCOA1,IL1RAPL1,PTGS2,PDGFD,PPARGC1A
PAK Signaling	3.92	0.257	-0.2	RAF1,PXN,PTK2B,CFL1,RRAS,FGFR1,PIK3R1,WASL,ITGA2,FGFR2,MYLK,NCK1,PDGFC,PDGFB,SHC1,ITGA3,GAB1,IRS1,SOS1,ARHGEF6,MAPK10,PIK3CD,PDGFD,FRS2,MAP2K1,ATM
Role of IL-17A in Arthritis	3.9	0.29	#NUM!	RELA,CXCL8,FGFR1,NFKBIE,PIK3R1,FGFR2,CCL20,NFKB1,GAB1,IRS1,MAPK10,MAP2K3,PIK3CD,PTGS2,NFKBIB,FRS2,MAP2K1,MMP1,CCL7,ATM
Cyclins and Cell Cycle Regulation	3.85	0.275	0.943	RAF1,PA2G4,PPP2CA,PPP2R5B,CDK4,CDKN2C,E2F3,CCND1,CDK1,PPP2R5A,RB1,PPP2R1A,CCNE1,HDAC3,CCND3,TGFB1,CDKN1A,PPP2R5C,CDKN1B,PPP2R1B,ATM,CDC25A
Thyroid Cancer Signaling	3.84	0.35	#NUM!	PPARG,CXCL8,TCF4,RRAS,BDNF,TCF3,NGF,CCND1,MYC,SHC1,CDH1,NTRK2,MAP2K1,TCF7L2
GADD45 Signaling	3.8	0.474	#NUM!	CCNE1,GADD45B,CCND3,CDKN1A,CDK4,MAP3K4,CCND1,CDK1,ATM
FLT3 Signaling in Hematopoietic Progenitor Cells	3.8	0.267	-0.209	GAB2,RAF1,RRAS,PIK3R1,FGFR1,FLT3,RPS6KA3,FGFR2,RPS6KA5,CREB3L4,EIF4EBP1,SHC1,MTOR,AKT1,GAB1,IRS1,SOS1,CREB1,PIK3CD,STAT2,FRS2,MAP2K1,ATM
Tight Junction Signaling	3.78	0.222	#NUM!	CPSF2,RELA,MYH9,VTI1A,PPP2CA,PPP2R5B,CDK4,AFDN,MYLK,MYH11,NFKB1,CPSF4,SMURF1,MPDZ,AKT1,JUN,TGFB1,NGFR,CGN,ARHGEF2,PPP2R5C,NAPB,VASP,TNFRSF11B,YKT6,YBX3,PPP2R5A,FOS,EPB41,PPP2R1A,PRKAR2B,RHOA,MAGI2,GOSR2,PPP2R1B,CLDN22,NECTIN2
Actin Nucleation by ARP-WASP Complex	3.67	0.304	0.5	PPP1R12C,ARPC1B,RRAS,ARPC5L,ITGA2,WASL,RHOJ,NCK1,ITGA3,RHOG,RHOQ,PPP1R12B,RHOT1,RHOA,SOS1,RHOU,VASP
Non-Small Cell Lung Cancer Signaling	3.65	0.273	1.414	RAF1,PA2G4,RRAS,FGFR1,PIK3R1,CDK4,FGFR2,CCND1,RB1,AKT1,GAB1,IRS1,ITPR3,SOS1,PIK3CD,FRS2,MAP2K1,RASSF1,PRKCA,EGFR,ATM
ErbB4 Signaling	3.62	0.278	0.688	RAF1,PRKCQ,RRAS,FGFR1,PIK3R1,FGFR2,PRKCG,SHC1,AKT1,GAB1,PRKCD,ERBB4,IRS1,SOS1,APH1B,PIK3CD,FRS2,MAP2K1,PRKCA,ATM
Rac Signaling	3.58	0.239	0.756	RAF1,ABI2,RELA,PTK2B,ARPC1B,PIK3R1,PIP5K1B,NFKB1,ITGA3,IQGAP2,JUN,MAP2K1,FRS2,ATM,CFL1,RRAS,ARPC5L,FGFR1,MAP3K1,ITGA2,FGFR2,PLD1,MCF2L,GAB1,IRS1,RHOA,CD44,PIK3CD
Role of CHK Proteins in Cell Cycle Checkpoint Control	3.56	0.298	0.277	PPP2CA,PPP2R5B,RFC1,E2F3,CDK1,RAD50,PPP2R5A,PPP2R1A,RAD17,MRE11,CDKN1A,ATMIN,TLK1,PPP2R5C,PPP2R1B,ATM,CDC25A
GNRH Signaling	3.56	0.218	1.183	RELA,RAF1,PTK2B,GNA11,MAP3K4,GNA14,NFKB1,GNG11,JUN,SOS1,CREB1,PLCB1,CACNB2,MAP2K1,PRKCA,EGFR,MAP3K14,PXN,PRKCQ,RRAS,EGR1,MAP3K1,ADCY3,ADCY6,HBEGF,CREB3L4,PRKCG,ADCY9,FOS,PLCB4,PRKAR2B,PRKCD,ITPR3,MAPK10,PLCB3,MAP2K3
GM-CSF Signaling	3.53	0.274	0.943	ETS1,RUNX1,RAF1,RRAS,FGFR1,PIK3R1,FGFR2,PPP3CC,CCND1,SHC1,BCL2L1,AKT1,GAB1,IRS1,SOS1,PIK3CD,FRS2,MAP2K1,PPP3CA,ATM
PI3K Signaling in B Lymphocytes	3.5	0.231	1.347	RELA,RAF1,PIK3R1,NFKBIE,PLEKHA4,NFKB1,PLCH1,PLCD1,PLCE1,AKT1,JUN,CARD10,CREB1,PLCB1,NFKBIB,MAP2K1,PPP3CA,VAV2,ATF3,RRAS,PPP3CC,NFATC4,FOS,PLCB4,IRS1,VAV3,ITPR3,PLCB3,PIK3CD,PLEKHA1
CD40 Signaling	3.48	0.266	0.447	RELA,MAP3K14,TRAF3,FGFR1,NFKBIE,PIK3R1,TNFAIP3,FGFR2,NFKB1,FOS,JUN,GAB1,IRS1,MAPK10,MAP2K3,PIK3CD,PTGS2,NFKBIB,FRS2,MAP2K1,ATM
PTEN Signaling	3.46	0.235	-2.746	MAST2,RAF1,RELA,YWHAH,PIK3R1,NFKB1,CCND1,SHC1,ITGA3,AKT1,NGFR,SOS1,MAP2K1,EGFR,RRAS,FGFR1,ITGA2,FGFR2,IGF2R,BCL2L1,NTRK2,FOXO1,SYNJ1,INPP5F,CDKN1A,PIK3CD,CDKN1B,MAGI2
IL-17 Signaling	3.44	0.259	#NUM!	RELA,CXCL8,MAP3K14,JAK1,RRAS,PIK3R1,FGFR1,FGFR2,IL6,NFKB1,JUN,AKT1,GAB1,TIMP1,IRS1,MAPK10,MAP2K3,PIK3CD,PTGS2,FRS2,MAP2K1,ATM
RANK Signaling in Osteoclasts	3.43	0.245	0.626	RAF1,RELA,PTK2B,PIK3R1,NFKBIE,MAP3K4,NFKB1,AKT1,JUN,NFKBIB,MAP2K1,FRS2,PPP3CA,ATM,MAP3K14,MITF,FGFR1,MAP3K1,FGFR2,PPP3CC,FOS,GAB1,IRS1,MAPK10,PIK3CD
ErbB2-ErbB3 Signaling	3.42	0.275	1.213	RAF1,RRAS,FGFR1,PIK3R1,FGFR2,CCND1,MYC,SHC1,JUN,AKT1,FOXO1,GAB1,IRS1,SOS1,PIK3CD,CDKN1B,FRS2,MAP2K1,ATM
CREB Signaling in Neurons	3.39	0.203	0.522	RAF1,GRIN2A,POLR2F,GRID2,PIK3R1,GNA11,GNA14,PLCH1,PLCD1,SHC1,GRIK5,PLCE1,GNG11,POLR2A,AKT1,SOS1,CREB1,PLCB1,CACNB2,MAP2K1,FRS2,POLR2L,PRKCA,ATM,GNG4,PRKCQ,RRAS,FGFR1,ADCY3,ADCY6,FGFR2,POLR2K,CREB3L4,PRKCG,ADCY9,PLCB4,PRKAR2B,GAB1,PRKCD,IRS1,ITPR3,PLCB3,PIK3CD
IL-2 Signaling	3.39	0.281	0.728	RAF1,JAK1,PTK2B,RRAS,FGFR1,PIK3R1,FGFR2,SHC1,FOS,JUN,AKT1,GAB1,IRS1,SOS1,PIK3CD,FRS2,MAP2K1,ATM
Ovarian Cancer Signaling	3.38	0.222	0.894	RAF1,TCF4,PA2G4,PIK3R1,CDK4,CCND1,PDGFC,VEGFA,RB1,MTOR,AKT1,MAP2K1,FRS2,EGFR,ATM,GJA1,RRAS,FGFR1,WNT2B,FGFR2,FZD9,TCF3,APC,FZD8,PRKAR2B,GAB1,IRS1,CD44,PIK3CD,PTGS2,TCF7L2,WNT5A
Leptin Signaling in Obesity	3.37	0.256	0.577	PIK3R1,FGFR1,ADCY3,ADCY6,FGFR2,PLCH1,PLCD1,ADCY9,PLCB4,AKT1,PRKAR2B,PLCE1,FOXO1,GAB1,PDE3B,IRS1,PLCB3,PLCB1,PIK3CD,FRS2,MAP2K1,ATM
Role of NFAT in Cardiac Hypertrophy	3.36	0.201	0.309	RAF1,CAMK1,LIF,PIK3R1,IL6,PLCH1,PLCD1,SHC1,PLCE1,GNG11,AKT1,TGFB1,SOS1,PLCB1,CACNB2,MAP2K1,FRS2,PPP3CA,PRKCA,ATM,GNG4,PRKCQ,RRAS,FGFR1,MAP3K1,ADCY3,ADCY6,FGFR2,NFATC4,PPP3CC,PRKCG,ADCY9,RCAN1,PLCB4,HDAC3,PRKAR2B,GAB1,PRKCD,IRS1,ITPR3,MAPK10,PLCB3,PIK3CD,MAP2K3
Ephrin Receptor Signaling	3.36	0.211	2.132	RAF1,GRIN2A,ARPC1B,EPHB2,PTPN13,WASL,GNA11,EPHA4,GNA14,NCK1,PDGFC,VEGFA,SHC1,EFNB2,ITGA3,EPHB1,GNG11,AKT1,EFNA5,EFNB1,SOS1,CREB1,MAP2K1,GNG4,MAP3K14,PXN,NGEF,CFL1,RRAS,ARPC5L,CXCR4,ITGA2,CREB3L4,PDGFB,FGF1,RHOA,PDGFD
ATM Signaling	3.31	0.245	-0.229	SMC3,GADD45B,PPP2CA,PPP2R5B,CREB3L4,CBX5,CDK1,PPP2R5A,RAD50,PPM1D,PPP2R1A,JUN,BRAT1,SMC2,RAD17,CDKN1A,MRE11,CREB1,MAPK10,PPP2R5C,TLK1,PPP2R1B,ATM,CDC25A
Role of Osteoblasts, Osteoclasts and Chondrocytes in Rheumatoid Arthritis	3.31	0.197	#NUM!	RELA,TCF4,PTK2B,NFKBIE,PIK3R1,IL6,NFKB1,SMURF1,ITGB3,ITGA3,AKT1,JUN,TGFB1,NGFR,SMAD4,NFKBIB,FRS2,MMP1,PPP3CA,TNFRSF11B,ATM,MAP3K14,FGFR1,ITGA2,WNT2B,FGFR2,FZD9,NFATC4,PPP3CC,TCF3,APC,IL33,FZD8,FOS,FOXO1,GAB1,IRS1,MAPK10,BMP7,MAP2K3,PIK3CD,IL1RAPL1,DKK1,SFRP1,TCF7L2,WNT5A
Sirtuin Signaling Pathway	3.3	0.188	-0.16	TUBA1B,POLR2F,TIMM50,ESRRA,MYC,NDUFA5,SOD2,SIRT6,TUBA1C,KAT2A,CXCL8,POLR1A,SLC2A1,POLR1B,MAPK4,CDH1,H3F3A/H3F3B,TOMM22,ATP5B,ATG14,XRCC6,TOMM34,NDUFB7,SIRT1,VDAC1,RELA,ATP5G1,GADD45B,DUSP6,NFKB1,ATP5E,MTOR,JUN,AKT1,PDK1,ATG16L1,NDUFS4,PPARG,PRKDC,PPIF,ATG10,SIRT5,DOT1L,TOMM20,NQO1,TUBA4A,G6PD,BAX,FOXO1,ATG4D,CYC1,TSPO,GABPA,GABARAP,PPARGC1A
Tec Kinase Signaling	3.3	0.212	0.707	RELA,JAK1,PTK2B,PIK3R1,GNA11,GNA14,NFKB1,ITGA3,RHOG,GNG11,RHOT1,RHOU,TNFRSF10A,FRS2,PRKCA,ATM,VAV2,GNG4,TNFRSF21,PRKCQ,FGFR1,ITGA2,TNFRSF10B,FGFR2,RHOJ,PRKCG,FOS,RHOQ,GAB1,PRKCD,RHOA,IRS1,VAV3,MAPK10,PIK3CD,STAT2
Estrogen-mediated S-phase Entry	3.27	0.385	1.897	MYC,RB1,CCNE1,CDKN1A,CDK4,CDKN1B,E2F3,CCND1,CDK1,CDC25A
DNA Double-Strand Break Repair by Non-Homologous End Joining	3.24	0.5	#NUM!	PRKDC,XRCC6,MRE11,XRCC4,RAD50,ATM,LIG3
Neuregulin Signaling	3.22	0.25	1.342	RAF1,PRKCQ,BTC,RRAS,PIK3R1,ITGA2,HBEGF,PRKCG,MYC,RPS6,SHC1,MTOR,ITGA3,AKT1,PRKCD,ERBB4,SOS1,ERRFI1,CDKN1B,MAP2K1,PRKCA,EGFR
Prolactin Signaling	3.17	0.253	1.528	RAF1,PRKCQ,RRAS,FGFR1,PIK3R1,FGFR2,IRF1,PRKCG,MYC,SHC1,FOS,JUN,GAB1,PRKCD,IRS1,SOS1,PIK3CD,FRS2,MAP2K1,PRKCA,ATM
IGF-1 Signaling	3.17	0.236	1.147	IGFBP4,RAF1,JAK1,YWHAH,PIK3R1,SHC1,AKT1,JUN,SOS1,MAP2K1,FRS2,ATM,IGFBP6,PXN,RRAS,FGFR1,FGFR2,FOS,PRKAR2B,NOV,GAB1,FOXO1,IRS1,IGFBP3,PIK3CD
Estrogen-Dependent Breast Cancer Signaling	3.05	0.253	0.943	RELA,RRAS,FGFR1,PIK3R1,HSD17B11,FGFR2,CREB3L4,NFKB1,CCND1,FOS,JUN,AKT1,GAB1,IRS1,CREB1,PIK3CD,HSD17B4,FRS2,EGFR,ATM
CNTF Signaling	3.01	0.27	0.728	RAF1,JAK1,RRAS,FGFR1,PIK3R1,RPS6KA3,FGFR2,RPS6KA5,MTOR,AKT1,GAB1,IRS1,SOS1,PIK3CD,FRS2,MAP2K1,ATM
IL-7 Signaling Pathway	3.01	0.242	0.447	JAK1,SLC2A1,FGFR1,PIK3R1,FGFR2,BAX,CCND1,MYC,SHC1,JUN,AKT1,FOXO1,CCND3,GAB1,IRS1,SOS1,PIK3CD,CDKN1B,FRS2,MCL1,ATM,CDC25A
Acute Phase Response Signaling	2.99	0.206	3.307	RELA,RAF1,TCF4,PIK3R1,NFKBIE,CP,SERPINA3,IL6,NFKB1,IRAK1,SHC1,HMOX1,MTOR,SOD2,AKT1,JUN,NGFR,SOS1,SERPINE1,NOLC1,NFKBIB,MAP2K1,TNFRSF11B,MAP3K14,RRAS,MYD88,MAP3K1,TCF3,HMOX2,IL33,FOS,FTL,RIPK1,PIK3CD,MAP2K3
Phospholipase C Signaling	2.99	0.191	0.649	PEBP1,RELA,RAF1,MPRIP,RPS6KA3,NFKB1,TGM2,PLCD1,SHC1,HMOX1,ITGA3,RHOG,PPP1R12B,PLCE1,GNG11,AHNAK,RHOT1,SOS1,CREB1,RHOU,PLCB1,ARHGEF2,MAP2K1,PPP3CA,PRKCA,GNG4,PRKCQ,RRAS,ITGA2,ADCY3,ADCY6,RHOJ,CREB3L4,PPP3CC,NFATC4,PLD1,PRKCG,ADCY9,PLCB4,HDAC3,RHOQ,PRKCD,RHOA,ITPR3,ARHGEF6,PLCB3
VEGF Signaling	2.98	0.233	0.655	RAF1,PXN,PTK2B,RRAS,FGFR1,PIK3R1,FGFR2,PDGFC,VEGFA,SHC1,BCL2L1,AKT1,FOXO1,GAB1,IRS1,SOS1,EIF2B5,PIK3CD,ACTN4,FRS2,MAP2K1,ACTN1,PRKCA,ATM
Neuropathic Pain Signaling In Dorsal Horn Neurons	2.98	0.226	-0.392	GRIN2A,CAMK1,BDNF,PIK3R1,PLCH1,PLCD1,PLCE1,CREB1,PLCB1,FRS2,ATM,PRKCA,PRKCQ,FGFR1,FGFR2,PRKCG,FOS,PLCB4,PRKAR2B,NTRK2,GAB1,IRS1,PRKCD,ITPR3,PLCB3,PIK3CD
3-phosphoinositide Degradation	2.97	0.209	#NUM!	PPP1R12C,PTPN13,EPHX2,NUDT3,NUDT12,PPFIBP2,PPP2R5B,IGBP1,STYX,PPM1K,PPP1R14B,DUSP2,DUSP5,ATP1A1,PPP1R13B,PGAM5,EYA4,PALD1,DUSP12,PPP3CA,CDC25A,WBP11,DOT1L,DUSP14,PPP2R5A,ITPK1,PTPRH,SYNJ1,INPP5F,DUSP1,PDXP,PPM1H,PPFIA4
RAR Activation	2.95	0.2	#NUM!	PBRM1,RELA,PIK3R1,NR2F2,ARID2,NFKB1,VEGFA,TRIM24,AKT1,JUN,KAT2B,ALDH1A3,TGFB1,PNRC1,SMAD4,MAP2K1,RDH13,MMP1,PRKCA,SRA1,PRKCQ,MAP3K1,ADCY3,SMARCE1,ADCY6,PRKCG,ADCY9,FOS,PRKAR2B,SMARCA2,DUSP1,PRKCD,NCOA1,MAPK10,IGFBP3,PIK3CD,HLTF,PPARGC1A
AMPK Signaling	2.94	0.194	-1.414	PBRM1,RAB9B,PPP2CA,PIK3R1,PPP2R5B,ARID2,CCND1,EIF4EBP1,PPM1D,MTOR,AKT1,KAT2B,TBC1D1,CREB1,PPP2R5C,CHRNA5,CHRNA3,FRS2,ATM,ADRB2,RAB27A,SLC2A1,FGFR1,SMARCE1,FGFR2,CREB3L4,PFKP,PPM1G,PPP2R5A,PPP2R1A,PRKAR2B,FOXO1,GAB1,SMARCA2,IRS1,SIRT1,CDKN1A,PIK3CD,MAP2K3,HLTF,PPP2R1B,PPARGC1A
G-Protein Coupled Receptor Signaling	2.92	0.185	#NUM!	RAF1,HTR2B,PIK3R1,LAMTOR3,PLCB1,ADORA2B,NFKBIB,FRS2,ATM,RRAS,FGFR1,FGFR2,RGS4,CREB3L4,PDE1C,S1PR3,PDE8A,ADCY9,NPR3,GAB1,DUSP1,IRS1,PLCB3,DUSP4,PIK3CD,PTGER2,MC1R,RELA,PTK2B,DUSP6,NFKBIE,GNA11,GNA14,NFKB1,SHC1,AKT1,PDE3B,CREB1,SOS1,PDE4D,MAP2K1,ADRB2,PRKCA,NPY1R,ADCY3,ADCY6,PRKCG,GABBR2,PLCB4,PRKAR2B,PDE8B
CDP-diacylglycerol Biosynthesis I	2.9	0.375	#NUM!	TAMM41,AGPAT5,LPCAT2,CDS1,LPCAT1,LPCAT4,GPAT3,LPGAT1,GPAT4
HIPPO signaling	2.89	0.241	-0.258	TEAD4,PPP1R14C,SAV1,YWHAH,PPP2CA,PPP2R5B,DLG2,NF2,FRMD6,PPP1R14B,DLG3,TP53BP2,PPP2R5A,PPP2R1A,DLG5,CD44,SMAD4,PPP2R5C,PPP2R1B,AMOT,RASSF1
Aryl Hydrocarbon Receptor Signaling	2.88	0.213	0.6	TRIP11,RELA,CDK4,IL6,NFKB1,CCND1,TGM2,MYC,RB1,NCOA7,JUN,CCND3,ALDH1A3,TGFB1,NEDD8,ATM,TYR,NQO1,APAF1,BAX,NCOA3,FOS,CCNE1,NFIA,CDKN1A,NFIB,DHFR,DCT,CDKN1B,MCM7
Gα12/13 Signaling	2.88	0.215	1.732	RELA,RAF1,PTK2B,F2R,PIK3R1,NFKBIE,NFKB1,AKT1,JUN,F2RL1,NFKBIB,MAP2K1,FRS2,ATM,VAV2,PXN,RRAS,FGFR1,MAP3K1,FGFR2,CDH19,CDH1,CDH12,GAB1,RHOA,IRS1,VAV3,MAPK10,PIK3CD
FAK Signaling	2.87	0.232	#NUM!	CAPN5,RAF1,PXN,RRAS,PIK3R1,FGFR1,ITGA2,FGFR2,TLN1,ITGA3,AKT1,GAB1,IRS1,ARHGEF6,SOS1,CAPN2,PIK3CD,CAPN7,FRS2,MAP2K1,CAPN10,EGFR,ATM
IL-15 Signaling	2.86	0.25	#NUM!	RELA,CXCL8,RAF1,JAK1,RRAS,FGFR1,PIK3R1,FGFR2,IL6,NFKB1,SHC1,BCL2L1,AKT1,GAB1,IRS1,PIK3CD,FRS2,MAP2K1,ATM
Toll-like Receptor Signaling	2.86	0.25	0.277	MAP3K14,RELA,UBB,IL12A,MYD88,MAP3K1,TNFAIP3,NFKB1,IRAK1,IL33,FOS,JUN,TICAM1,CD14,MAP2K3,TLR3,EIF2AK2,UBC,IRAK4
PPARα/RXRα Activation	2.83	0.2	-1	RELA,RAF1,NFKBIE,GNA11,IL6,GNA14,NFKB1,PLCH1,PLCD1,SHC1,PLCE1,JUN,TGFB1,SOS1,SMAD4,PLCB1,NFKBIB,MAP2K1,ITGB5,PRKCA,MAP3K14,RRAS,ADCY3,ACVR1,ADCY6,BCL3,NCOA3,CAND1,ADCY9,PLCB4,PRKAR2B,IRS1,PLCB3,MAP2K3,IL1RAPL1,PPARGC1A
Bladder Cancer Signaling	2.82	0.239	1.667	RAF1,CXCL8,PA2G4,RRAS,CDK4,RPS6KA5,CCND1,PDGFC,FGF13,FGF1,VEGFA,MYC,RB1,CDH1,THBS1,CDKN1A,MAP2K1,MMP1,RASSF1,FGF5,EGFR
VEGF Family Ligand-Receptor Interactions	2.82	0.239	0.894	RAF1,PRKCQ,NRP2,RRAS,FGFR1,PIK3R1,FGFR2,PRKCG,VEGFA,SHC1,FOS,AKT1,GAB1,PRKCD,IRS1,SOS1,PIK3CD,FRS2,MAP2K1,PRKCA,ATM
Phagosome Formation	2.82	0.215	#NUM!	PIK3R1,PLCH1,PLCD1,ITGA3,PLCE1,RHOG,RHOT1,RHOU,PLCB1,TLR3,FRS2,PRKCA,ATM,PRKCQ,FGFR1,ITGA2,FGFR2,RHOJ,PRKCG,PLCB4,RHOQ,GAB1,SCARA3,IRS1,RHOA,PRKCD,PLCB3,PIK3CD
Ephrin A Signaling	2.81	0.267	#NUM!	VAV2,NGEF,CFL1,FGFR1,PIK3R1,FGFR2,EPHA4,GAB1,VAV3,NGFR,IRS1,EFNA5,RHOA,PIK3CD,FRS2,ATM
Hepatic Fibrosis / Hepatic Stellate Cell Activation	2.8	0.198	#NUM!	RELA,IGFBP4,MYH9,LHX2,KLF6,COL9A3,IL6,MYH11,NFKB1,PDGFC,VEGFA,TIMP1,TGFB1,NGFR,LAMA1,SMAD4,ECE1,SERPINE1,KLF12,COL27A1,MMP1,TNFRSF11B,EGFR,CXCL8,FGFR1,COL12A1,FGFR2,COL4A3BP,BAX,PDGFB,FGF1,IGFBP3,CD14,IL1RAPL1,PDGFD,IFNAR1,COL3A1
Mouse Embryonic Stem Cell Pluripotency	2.8	0.226	0.816	RAF1,ID2,TCF4,JAK1,LIF,RRAS,PIK3R1,FGFR1,FGFR2,FZD9,TCF3,APC,MYC,FZD8,AKT1,GAB1,IRS1,SOS1,SMAD4,PIK3CD,FRS2,MAP2K1,TCF7L2,ATM
Human Embryonic Stem Cell Pluripotency	2.78	0.21	#NUM!	TCF4,BDNF,PIK3R1,NGF,PDGFC,AKT1,TGFB1,SPHK1,SMAD4,FRS2,ATM,FGFR1,WNT2B,ACVR1,FGFR2,FZD9,TCF3,PDGFB,APC,S1PR3,FZD8,NTRK2,GAB1,FOXO1,IRS1,PIK3CD,BMP7,PDGFD,TCF7L2,WNT5A
Role of Pattern Recognition Receptors in Recognition of Bacteria and Viruses	2.77	0.212	0.209	RELA,IL12A,LIF,PIK3R1,IL6,NFKB1,RNASEL,IFIH1,TICAM1,TGFB1,CREB1,TLR3,FRS2,RIPK2,PRKCA,ATM,PTX3,CXCL8,PRKCQ,MYD88,FGFR1,FGFR2,PRKCG,GAB1,PRKCD,IRS1,MAPK10,PIK3CD,EIF2AK2
Mitotic Roles of Polo-Like Kinase	2.77	0.258	0.333	ANAPC2,SMC3,PPP2CA,PLK3,PPP2R5B,PRC1,ANAPC7,CDK1,PPP2R5A,SLK,PPP2R1A,PLK4,TGFB1,PLK2,PPP2R5C,PPP2R1B,CDC25A
Cell Cycle: G1/S Checkpoint Regulation	2.77	0.258	-3.357	PA2G4,CDK4,CDKN2C,E2F3,CCND1,MYC,RB1,CCNE1,HDAC3,FOXO1,CCND3,TGFB1,CDKN1A,SMAD4,CDKN1B,ATM,CDC25A
Paxillin Signaling	2.74	0.221	0	PXN,PTK2B,RRAS,FGFR1,PIK3R1,ITGA2,FGFR2,TLN1,ITGB8,NCK1,ITGB3,ITGA3,GAB1,IRS1,SOS1,ARHGEF6,ITGAV,MAPK10,PIK3CD,ACTN4,FRS2,ITGA7,ACTN1,ITGB5,ATM
iNOS Signaling	2.72	0.289	2.714	RELA,JAK1,MYD88,NFKBIE,HMGA1,NFKB1,IRF1,IRAK1,FOS,JUN,CD14,NFKBIB,IRAK4
Relaxin Signaling	2.72	0.204	0	RELA,NFKBIE,PIK3R1,GNA11,GNA14,NFKB1,VEGFA,GNG11,AKT1,JUN,PDE3B,CREB1,PDE4D,NFKBIB,MAP2K1,FRS2,ATM,GNG4,FGFR1,ADCY3,ADCY6,FGFR2,PDE1C,PDE8A,ADCY9,FOS,PRKAR2B,NPR3,GAB1,IRS1,PDE8B,PIK3CD
IL-17A Signaling in Fibroblasts	2.7	0.314	#NUM!	RELA,FOS,JUN,NFKBIE,CEBPD,IL6,NFKBIZ,NFKBIB,NFKB1,MMP1,CCL7
Sumoylation Pathway	2.69	0.229	0.229	ETS1,PIAS1,RAN,RFC1,RHOJ,NFKB1,SP100,DAXX,FOS,CDH1,RHOG,JUN,RHOQ,RHOT1,SENP6,RHOA,SIRT1,RHOU,SENP3,MAPK10,SMAD4,SNCA
Cell Cycle Control of Chromosomal Replication	2.69	0.268	#NUM!	CDK18,CDC6,POLE,CDK4,CDK9,POLD1,CDK1,TOP2B,MCM3,MCM2,ORC3,TOP2A,CDK19,MCM7,ORC1
Epithelial Adherens Junction Signaling	2.64	0.205	#NUM!	TUBA1B,TCF4,MYH9,ARPC1B,WASL,AFDN,MYH11,AKT1,TUBA1C,ACTN1,EGFR,VAV2,TUBB3,RRAS,ARPC5L,FGFR1,ACVR1,TUBA4A,TCF3,APC,FGF1,CDH1,TUBB6,RHOA,SSX2IP,ZYX,ACTN4,MAGI2,TCF7L2,NECTIN2
FGF Signaling	2.63	0.231	-0.218	RAF1,FGFR1,PIK3R1,MAP3K1,FGFR2,RPS6KA5,CREB3L4,FGF13,FGF1,AKT1,GAB1,IRS1,SOS1,CREB1,MAP2K3,PIK3CD,FRS2,MAP2K1,PRKCA,FGF5,ATM
T Cell Receptor Signaling	2.63	0.22	#NUM!	VAV2,RELA,RAF1,PRKCQ,RRAS,FGFR1,PIK3R1,MAP3K1,FGFR2,PPP3CC,NFATC4,NFKB1,FOS,PTPRH,JUN,GAB1,VAV3,IRS1,SOS1,PIK3CD,FRS2,MAP2K1,PPP3CA,ATM
Phosphatidylglycerol Biosynthesis II (Non-plastidic)	2.62	0.346	#NUM!	TAMM41,AGPAT5,LPCAT2,CDS1,LPCAT1,LPCAT4,GPAT3,LPGAT1,GPAT4
Adipogenesis pathway	2.61	0.209	#NUM!	NR2F2,CEBPD,RB1,FOXC2,EGR2,AKT1,KAT2B,TGFB1,FABP4,KAT2A,PPARG,HAT1,FGFR1,FGFR2,FZD9,NFATC4,FGF1,NR1D2,FZD8,KAT6B,RUNX1T1,HDAC3,FOXO1,SIRT1,KLF5,BMP7,SOX9,WNT5A
Role of PKR in Interferon Induction and Antiviral Response	2.6	0.293	#NUM!	RELA,TRAF3,AKT1,NFKBIE,APAF1,MAP2K3,TLR3,EIF2AK2,NFKBIB,NFKB1,RNASEL,IRF1
Signaling by Rho Family GTPases	2.58	0.183	-0.156	RELA,RAF1,PPP1R12C,PTK2B,ARPC1B,DIAPH3,PIK3R1,WASL,GNA11,MYLK,PIP5K1B,CDC42EP2,GNA14,NFKB1,ITGA3,RHOG,PPP1R12B,GNG11,JUN,RHOT1,RHOU,ARHGEF2,MAP2K1,FRS2,ATM,GNG4,CFL1,ARPC5L,FGFR1,ITGA2,RDX,FGFR2,RHOJ,PLD1,CDH19,FOS,CDH1,CDH12,RHOQ,GAB1,RHOA,IRS1,ARHGEF6,MAPK10,PIK3CD,MSN
Regulation of IL-2 Expression in Activated and Anergic T Lymphocytes	2.58	0.238	#NUM!	VAV2,RELA,RAF1,RRAS,NFKBIE,MAP3K1,NFATC4,PPP3CC,NFKB1,FOS,JUN,TGFB1,VAV3,SOS1,MAPK10,SMAD4,NFKBIB,MAP2K1,PPP3CA
Insulin Receptor Signaling	2.58	0.206	1.89	RAF1,ASIC2,JAK1,PIK3R1,NCK1,PPP1R14B,EIF4EBP1,SHC1,MTOR,AKT1,PDE3B,SOS1,MAP2K1,FRS2,ATM,PPP1R14C,RRAS,FGFR1,FGFR2,VAMP2,RHOQ,PRKAR2B,GAB1,FOXO1,SYNJ1,INPP5F,IRS1,EIF2B5,PIK3CD
Clathrin-mediated Endocytosis Signaling	2.58	0.191	#NUM!	EPS15,ARPC1B,F2R,EPHB2,PIK3R1,CLTB,WASL,GAK,ITGB8,PDGFC,FGF13,ITGB3,VEGFA,HGS,FRS2,SH3KBP1,PPP3CA,ITGB5,SNAP91,ATM,UBB,ARPC5L,FGFR1,FGFR2,PCYOX1,PPP3CC,PDGFB,FGF1,HSPA8,SH3GL1,GAB1,SYNJ1,IRS1,PIK3CD,PDGFD,UBC,MYO1E,FGF5
Wnt/Ca+ pathway	2.57	0.254	-1	RELA,FZD9,CREB3L4,NFATC4,NFKB1,PLCH1,PLCD1,FZD8,PLCB4,PLCE1,CREB1,PLCB3,PLCB1,PPP3CA,PRKCA,WNT5A
IL-1 Signaling	2.57	0.228	2.065	GNG4,MAP3K14,RELA,MYD88,NFKBIE,MAP3K1,ADCY3,GNA11,ADCY6,GNA14,NFKB1,IRAK1,ADCY9,FOS,JUN,GNG11,PRKAR2B,MAPK10,MAP2K3,NFKBIB,IRAK4
Docosahexaenoic Acid (DHA) Signaling	2.56	0.269	#NUM!	FGFR1,PIK3R1,APAF1,FGFR2,BAX,PNPLA2,BCL2L1,AKT1,FOXO1,GAB1,IRS1,PIK3CD,FRS2,ATM
nNOS Signaling in Neurons	2.53	0.277	1	CAPN5,GRIN2A,PRKCQ,DLG2,PPP3CC,RASD1,PRKCG,PRKCD,CAPN2,CAPN7,CAPN10,PPP3CA,PRKCA
NF-κB Signaling	2.51	0.193	0.845	RELA,RAF1,TRAF3,PIK3R1,NFKBIE,UBE2N,TNFAIP3,NGF,NFKB1,IRAK1,AKT1,CARD10,NGFR,TLR3,NFKBIB,FRS2,TNFRSF11B,EGFR,ATM,MAP3K14,PRKCQ,RRAS,MYD88,FGFR1,MAP3K1,FGFR2,IGF2R,IL33,NTRK2,RIPK1,GAB1,IRS1,PIK3CD,EIF2AK2,IRAK4
Endometrial Cancer Signaling	2.49	0.25	1	RAF1,RRAS,FGFR1,PIK3R1,FGFR2,CCND1,MYC,CDH1,AKT1,GAB1,IRS1,SOS1,PIK3CD,FRS2,MAP2K1,ATM
Cell Cycle Regulation by BTG Family Proteins	2.48	0.297	-0.447	RB1,PPP2R1A,CCNE1,PPP2CA,PPP2R5B,CDK4,PPP2R5C,E2F3,PPP2R1B,CCND1,PPP2R5A
CD27 Signaling in Lymphocytes	2.48	0.264	2.111	MAP3K14,RELA,NFKBIE,MAP3K1,APAF1,MAP3K4,NFKB1,BCL2L1,FOS,JUN,MAPK10,MAP2K3,NFKBIB,MAP2K1
Myc Mediated Apoptosis Signaling	2.47	0.243	#NUM!	MYC,SHC1,AKT1,YWHAH,GAB1,RRAS,PIK3R1,IRS1,FGFR1,SOS1,MAPK10,APAF1,FGFR2,PIK3CD,BAX,FRS2,ATM
UVC-Induced MAPK Signaling	2.41	0.279	2.309	RAF1,FOS,PRKCQ,JUN,SMPD4,RRAS,PRKCD,MAPK10,MAP2K1,PRKCG,PRKCA,EGFR
Chemokine Signaling	2.41	0.239	1.698	RAF1,CAMK1,MPRIP,PTK2B,CFL1,RRAS,CXCR4,FOS,PLCB4,JUN,PPP1R12B,RHOA,PLCB3,PLCB1,MAP2K1,PRKCA,CCL7
Virus Entry via Endocytic Pathways	2.34	0.216	#NUM!	FLNB,PRKCQ,RRAS,FGFR1,PIK3R1,CLTB,ITGA2,FGFR2,ITGB8,PRKCG,ITGB3,ITGA3,GAB1,FLNC,PRKCD,IRS1,CAV1,PIK3CD,FRS2,ITGB5,PRKCA,ATM
VDR/RXR Activation	2.33	0.231	#NUM!	IGFBP6,CYP24A1,IL12A,PRKCQ,PPARD,KLF4,NCOA3,PRKCG,YY1,FOXO1,PRKCD,CDKN1A,MXD1,IGFBP3,NCOA1,CD14,CDKN1B,PRKCA
Angiopoietin Signaling	2.33	0.231	-0.632	RELA,ANGPT2,RRAS,FGFR1,NFKBIE,PIK3R1,FGFR2,NCK1,NFKB1,AKT1,FOXO1,GAB1,IRS1,SOS1,PIK3CD,NFKBIB,FRS2,ATM
IL-17A Signaling in Airway Cells	2.33	0.231	0.243	RELA,JAK1,PIK3R1,FGFR1,NFKBIE,FGFR2,CCL20,IL6,NFKB1,AKT1,GAB1,IRS1,MAPK10,PIK3CD,NFKBIB,FRS2,MAP2K1,ATM
Apoptosis Signaling	2.33	0.222	-0.688	CAPN5,RAF1,MAP3K14,RELA,PRKCQ,RRAS,NFKBIE,APAF1,BAX,NFKB1,CDK1,BCL2L1,CAPN2,HTRA2,CAPN7,NFKBIB,MAP2K1,CAPN10,PRKCA,MCL1
Unfolded protein response	2.32	0.255	#NUM!	PPARG,SCAP,HSPA14,INSIG1,CEBPD,DNAJC3,DNAJB9,HSPA5,SEL1L,HSPA8,UBXN4,ERO1B,PPP1R15A,CD82
Hepatic Cholestasis	2.3	0.194	#NUM!	RELA,IL12A,LIF,NFKBIE,MAP3K4,IL6,NFKB1,ATP8B1,IRAK1,JUN,TGFB1,NGFR,PPRC1,NFKBIB,PRKCA,TNFRSF11B,MAP3K14,CXCL8,PRKCQ,MYD88,ADCY3,ADCY6,PRKCG,IL33,ADCY9,PRKAR2B,PRKCD,MAPK10,CD14,IL1RAPL1,IRAK4
Induction of Apoptosis by HIV1	2.3	0.246	1.291	MAP3K14,RELA,CXCR4,NFKBIE,APAF1,BAX,NFKB1,BCL2L1,DAXX,RIPK1,NGFR,MAPK10,HTRA2,NFKBIB,TNFRSF11B
Dendritic Cell Maturation	2.3	0.187	-0.333	RELA,IL12A,NFKBIE,PIK3R1,IL6,NFKB1,PLCH1,PLCD1,PLCE1,AKT1,DDR2,NGFR,CREB1,PLCB1,TLR3,NFKBIB,FRS2,TNFRSF11B,ATM,MAP3K14,MYD88,FGFR1,FGFR2,CD58,CREB3L4,IL33,PLCB4,GAB1,IRS1,FSCN1,MAPK10,PLCB3,STAT2,PIK3CD,IFNAR1,COL3A1
April Mediated Signaling	2.29	0.282	0.302	RELA,MAP3K14,FOS,TRAF3,JUN,NFKBIE,MAP3K1,MAPK10,NFATC4,NFKBIB,NFKB1
Telomere Extension by Telomerase	2.24	0.4	#NUM!	XRCC6,MRE11,TINF2,TERF1,POT1,RAD50
IL-9 Signaling	2.24	0.267	0	RELA,JAK1,GAB1,PIK3R1,IRS1,FGFR1,FGFR2,BCL3,PIK3CD,NFKB1,FRS2,ATM
CCR3 Signaling in Eosinophils	2.2	0.2	0.471	GNG4,RAF1,PRKCQ,MPRIP,CFL1,RRAS,FGFR1,PIK3R1,FGFR2,MYLK,PRKCG,PLCB4,PPP1R12B,GNG11,GAB1,PRKCD,RHOA,IRS1,ITPR3,PLCB1,PLCB3,PIK3CD,FRS2,MAP2K1,PRKCA,ATM
Amyotrophic Lateral Sclerosis Signaling	2.2	0.207	1.342	PRPH,CAPN5,GRIN2A,GRID2,FGFR1,PIK3R1,APAF1,NEFH,FGFR2,BAX,PDGFC,VEGFA,BCL2L1,GRIK5,GAB1,IRS1,CAPN2,PIK3CD,CAPN7,FRS2,CAPN10,PPP3CA,ATM
TNFR2 Signaling	2.15	0.3	2.121	RELA,MAP3K14,FOS,JUN,NFKBIE,MAP3K1,TNFAIP3,NFKBIB,NFKB1
IL-17A Signaling in Gastric Cells	2.14	0.32	1.633	RELA,CXCL8,FOS,JUN,MAPK10,CCL20,NFKB1,EGFR
Leukocyte Extravasation Signaling	2.14	0.18	1.333	PTK2B,PIK3R1,WASL,AFDN,MAP3K4,ITGB3,ITGA3,TIMP1,ARHGAP12,DLC1,FRS2,MMP1,VASP,ACTN1,PRKCA,ATM,VAV2,PXN,PRKCQ,CXCR4,FGFR1,ITGA2,RDX,FGFR2,PRKCG,SELPLG,ARHGAP5,GAB1,PRKCD,RHOA,IRS1,VAV3,CD44,MAPK10,PIK3CD,ACTN4,CLDN22,MSN
B Cell Activating Factor Signaling	2.11	0.268	0.707	RELA,MAP3K14,FOS,TRAF3,JUN,NFKBIE,MAP3K1,MAPK10,NFATC4,NFKBIB,NFKB1
Nitric Oxide Signaling in the Cardiovascular System	2.1	0.204	0	PRKCQ,PIK3R1,FGFR1,FGFR2,SLC7A1,PDGFC,PRKCG,PDE1C,VEGFA,AKT1,PRKAR2B,PRKG1,GAB1,PDE3B,PRKCD,IRS1,ITPR3,CAV1,PIK3CD,FRS2,MAP2K1,PRKCA,ATM
IL-12 Signaling and Production in Macrophages	2.07	0.192	#NUM!	RELA,IL12A,PIK3R1,MAF,NFKB1,AKT1,JUN,TGFB1,NFKBIB,MAP2K1,FRS2,PRKCA,ATM,PPARG,PRKCQ,MYD88,FGFR1,FGFR2,PCYOX1,IRF1,PRKCG,FOS,GAB1,PRKCD,IRS1,MAPK10,NCOA1,PIK3CD
Role of NFAT in Regulation of the Immune Response	2.07	0.183	0.192	RELA,RAF1,PIK3R1,NFKBIE,GNA11,GNA14,NFKB1,GNG11,AKT1,JUN,SOS1,XPO1,PLCB1,NFKBIB,MAP2K1,FRS2,PPP3CA,ATM,ORAI1,GNG4,PRKCQ,RRAS,FGFR1,FGFR2,PPP3CC,NFATC4,RCAN1,FOS,PLCB4,GAB1,IRS1,ITPR3,PLCB3,PIK3CD
IL-4 Signaling	2.05	0.213	#NUM!	JAK1,RRAS,PIK3R1,FGFR1,FGFR2,HMGA1,NFATC4,SHC1,MTOR,AKT1,SYNJ1,INPP5F,GAB1,IRS1,SOS1,PIK3CD,NR3C2,FRS2,ATM
GP6 Signaling Pathway	2.03	0.194	1.177	PIK3R1,COL9A3,TLN1,ITGB3,LAMC1,AKT1,RHOG,LAMA1,KLF12,COL27A1,FRS2,PRKCA,ATM,PRKCQ,COL12A1,FGFR1,FGFR2,COL4A3BP,LAMC2,PRKCG,GAB1,IRS1,PRKCD,LAMA3,PIK3CD,COL3A1
Synaptic Long Term Potentiation	1.99	0.197	-0.408	PPP1R14C,RAF1,GRIN2A,PRKCQ,RRAS,GNA11,GNA14,CREB3L4,PPP3CC,PPP1R14B,PLCH1,PRKCG,PLCD1,PLCB4,PRKAR2B,PLCE1,PRKCD,ITPR3,CREB1,PLCB3,PLCB1,MAP2K1,PPP3CA,PRKCA
4-1BB Signaling in T Lymphocytes	1.95	0.281	1.89	RELA,MAP3K14,JUN,NFKBIE,TNFSF9,MAPK10,NFKBIB,NFKB1,MAP2K1
RAN Signaling	1.94	0.353	#NUM!	KPNA5,RAN,XPO1,RANBP1,KPNA2,IPO5
SAPK/JNK Signaling	1.93	0.202	0	RRAS,FGFR1,PIK3R1,MAP3K1,FGFR2,MAP3K4,MAP4K3,MINK1,SHC1,DAXX,RIPK1,JUN,GNG11,GAB1,IRS1,SOS1,MAPK10,DUSP4,PIK3CD,FRS2,ATM
Polyamine Regulation in Colon Cancer	1.92	0.318	#NUM!	PPARG,MYC,TCF4,MXD1,OAZ1,PSME3,APC
TR/RXR Activation	1.91	0.204	#NUM!	SLC2A1,PIK3R1,FGFR1,FGFR2,BCL3,PFKP,NCOA3,ENO1,MTOR,HDAC3,AKT1,GAB1,PDE3B,IRS1,NCOA1,SLC16A2,PIK3CD,FRS2,PPARGC1A,ATM
Lymphotoxin β Receptor Signaling	1.91	0.224	0.277	MAP3K14,RELA,TRAF3,FGFR1,PIK3R1,APAF1,FGFR2,NFKB1,BCL2L1,AKT1,GAB1,IRS1,PIK3CD,FRS2,ATM
Dopamine-DARPP32 Feedback in cAMP Signaling	1.89	0.183	0	GRIN2A,PPP2CA,PPP2R5B,PPP1R14B,PLCH1,PLCD1,PLCE1,CREB1,PLCB1,PPP2R5C,PPP3CA,PRKCA,PPP1R14C,PRKCQ,ADCY3,ADCY6,KCNJ3,CREB3L4,PPP3CC,PPP2R5A,PRKCG,ADCY9,PPP2R1A,PLCB4,PRKAR2B,PRKG1,PRKCD,ITPR3,PLCB3,PPP2R1B
Role of BRCA1 in DNA Damage Response	1.87	0.212	-0.707	PBRM1,FANCM,ATRIP,SMARCE1,FANCF,ARID2,RFC1,UIMC1,E2F3,RAD50,RB1,SMARCA2,CDKN1A,MRE11,HLTF,FANCA,ATM
Glycogen Degradation II	1.85	0.385	#NUM!	PGM5,TYMP,PYGB,AGL,MTAP
CD28 Signaling in T Helper Cells	1.84	0.189	0.626	RELA,PRKCQ,ARPC1B,ARPC5L,FGFR1,NFKBIE,PIK3R1,MAP3K1,FGFR2,NFATC4,PPP3CC,NFKB1,FOS,JUN,AKT1,GAB1,IRS1,ITPR3,MAPK10,PIK3CD,NFKBIB,FRS2,MAP2K1,PPP3CA,ATM
Tetrahydrofolate Salvage from 5,10-methenyltetrahydrofolate	1.84	0.6	#NUM!	MTHFD1L,MTHFD1,GART
Eumelanin Biosynthesis	1.84	0.6	#NUM!	DDT,TYR,DCT
Trans, trans-farnesyl Diphosphate Biosynthesis	1.84	0.6	#NUM!	FDPS,IDI1,GGPS1
Galactose Degradation I (Leloir Pathway)	1.84	0.6	#NUM!	GALK1,GALE,GALM
Folate Polyglutamylation	1.84	0.6	#NUM!	MTHFD1L,FPGS,MTHFD1
Adenine and Adenosine Salvage I	1.84	1	#NUM!	PNP,APRT
Fc Epsilon RI Signaling	1.84	0.193	1.043	VAV2,RAF1,PRKCQ,RRAS,FGFR1,PIK3R1,FGFR2,PRKCG,AKT1,SYNJ1,INPP5F,GAB1,VAV3,PRKCD,IRS1,SOS1,MAPK10,MAP2K3,PIK3CD,FRS2,MAP2K1,PRKCA,ATM
Opioid Signaling Pathway	1.82	0.169	0.16	RAF1,GRIN2A,CAMK1,CLTB,RPS6KA3,NFKB1,MYC,GNG11,AKT1,RGS5,SOS1,CREB1,PLCB1,CACNB2,PDK1,MAP2K1,PPP3CA,PRKCA,SIGMAR1,RGS20,PRKCQ,RRAS,MAPK4,ADCY3,ADCY6,RGS4,KCNJ3,RPS6KA5,CREB3L4,PPP3CC,PRKCG,PDE1C,FOSB,ADCY9,FOS,PRKAR2B,PRKCD,ITPR3,PENK,MAP2K3,CDKN1B
D-myo-inositol (1,4,5)-trisphosphate Degradation	1.81	0.333	#NUM!	IMPA1,INPP1,SYNJ1,INPP5F,BPNT1,PMPCA
Role of IL-17F in Allergic Inflammatory Airway Diseases	1.8	0.244	1.508	RELA,CXCL8,RAF1,CREB1,RPS6KA3,RPS6KA5,IL6,CREB3L4,NFKB1,MAP2K1,CCL7
Remodeling of Epithelial Adherens Junctions	1.79	0.217	0.447	TUBA1B,TUBB3,NME1,ARPC1B,ARPC5L,MAPRE1,TUBA4A,APC,CDH1,TUBB6,ZYX,TUBA1C,ACTN4,HGS,ACTN1
Natural Killer Cell Signaling	1.72	0.189	#NUM!	VAV2,RAF1,PRKCQ,RRAS,FGFR1,PIK3R1,FGFR2,NCK1,PRKCG,SHC1,AKT1,SYNJ1,INPP5F,GAB1,VAV3,PRKCD,IRS1,SOS1,PIK3CD,FRS2,MAP2K1,PRKCA,ATM
Role of NANOG in Mammalian Embryonic Stem Cell Pluripotency	1.72	0.189	1	RAF1,JAK1,LIF,RRAS,PIK3R1,FGFR1,WNT2B,FGFR2,FZD9,APC,SHC1,FZD8,AKT1,GAB1,IRS1,SOS1,SMAD4,BMP7,PIK3CD,FRS2,MAP2K1,WNT5A,ATM
Superpathway of D-myo-inositol (1,4,5)-trisphosphate Metabolism	1.7	0.292	#NUM!	IPMK,IMPA1,INPP1,SYNJ1,INPP5F,BPNT1,PMPCA
DNA Double-Strand Break Repair by Homologous Recombination	1.7	0.357	#NUM!	GEN1,MRE11,ATRX,RAD50,ATM
TWEAK Signaling	1.69	0.257	1	RELA,MAP3K14,TRAF3,RIPK1,NFKBIE,APAF1,NFKBIB,NFKB1,TNFRSF12A
RhoGDI Signaling	1.68	0.175	0.577	PPP1R12C,ARPC1B,GNA11,WASL,PIP5K1B,GNA14,ITGA3,RHOG,GNG11,PPP1R12B,RHOT1,RHOU,ARHGAP12,ARHGEF2,DLC1,PRKCA,GNG4,CFL1,ARPC5L,ITGA2,RDX,RHOJ,CDH19,ARHGAP5,CDH1,RHOQ,CDH12,RHOA,ARHGEF6,CD44,MSN
Osteoarthritis Pathway	1.68	0.17	2.263	RELA,TCF4,GDF5,CASP4,NFKB1,PDGFC,VEGFA,ITGA3,MTOR,DDR2,TGFB1,CREB1,SPHK1,SMAD4,MMP1,PPARG,CXCL8,DDIT4,PPARD,FGFR1,ITGA2,FZD9,CREB3L4,TCF3,S1PR3,FZD8,HDAC3,SIRT1,SOX9,RBPJ,PTGS2,DKK1,IL1RAPL1,JAG1,TCF7L2,PPARGC1A
Semaphorin Signaling in Neurons	1.66	0.226	#NUM!	DPYSL2,SEMA3A,PLXNA1,RHOQ,RHOG,CFL1,RHOT1,RHOA,DPYSL4,RHOU,PLXNB1,RHOJ
eNOS Signaling	1.62	0.174	-0.784	HSPA14,PIK3R1,SLC7A1,HSPA5,PDGFC,VEGFA,AQP3,AKT1,CAV1,CNGB3,CHRNA5,FRS2,CHRNA3,PRKCA,ATM,PRKCQ,FGFR1,ADCY3,ADCY6,FGFR2,PRKCG,HSPA8,ADCY9,PRKAR2B,PRKG1,GAB1,IRS1,PRKCD,ITPR3,PIK3CD
ERK5 Signaling	1.62	0.212	1.604	LIF,YWHAH,RRAS,RPS6KA3,RPS6KA5,CREB3L4,NGF,MYC,FOS,AKT1,GAB1,CREB1,FOSL1,EGFR
HIF1α Signaling	1.61	0.186	#NUM!	EGLN2,SLC2A1,RRAS,MAPK4,PIK3R1,FGFR1,FGFR2,NAA10,PDGFC,VEGFA,JUN,AKT1,SLC2A8,GAB1,IRS1,NCOA1,MAPK10,PIK3CD,FRS2,MMP1,VHL,ATM
Role of PI3K/AKT Signaling in the Pathogenesis of Influenza	1.6	0.203	-0.258	RELA,FGFR1,NFKBIE,PIK3R1,FGFR2,NFKB1,AKT1,GAB1,IRS1,ZNF346,PIK3CD,NFKBIB,FRS2,MAP2K1,IFNAR1,ATM
GPCR-Mediated Integration of Enteroendocrine Signaling Exemplified by an L Cell	1.58	0.205	1.807	PLCD1,ADCY9,PLCB4,PLCE1,PRKAR2B,GAL,ITPR3,ADCY3,GNA11,ADCY6,PLCB3,PLCB1,GNA14,PLCH1,ADRB2
Glycogen Degradation III	1.57	0.333	#NUM!	PGM5,TYMP,PYGB,AGL,MTAP
Fcγ Receptor-mediated Phagocytosis in Macrophages and Monocytes	1.55	0.194	1.414	VAV2,GAB2,PXN,PRKCQ,PTK2B,ARPC1B,ARPC5L,PIK3R1,TLN1,NCK1,PLD1,PRKCG,HMOX1,AKT1,VAV3,PRKCD,VASP,PRKCA
Type II Diabetes Mellitus Signaling	1.54	0.175	0.816	RELA,PIK3R1,NFKBIE,NFKB1,MTOR,AKT1,SMPD4,NGFR,ACSL4,CACNB2,NFKBIB,FRS2,ATM,TNFRSF11B,PRKCA,PPARG,MAP3K14,PRKCQ,FGFR1,MAP3K1,FGFR2,PRKCG,GAB1,IRS1,PRKCD,MAPK10,PIK3CD
Role of p14/p19ARF in Tumor Suppression	1.54	0.233	0	RB1,GAB1,PIK3R1,IRS1,FGFR1,SENP3,FGFR2,PIK3CD,FRS2,ATM
autophagy	1.5	0.21	#NUM!	STX17,ATG10,CTSO,VPS41,CTSA,MTOR,LAMP2,ATG4D,RB1CC1,SQSTM1,NBR1,CTSC,ATG16L1
Hypoxia Signaling in the Cardiovascular System	1.49	0.2	1.265	UBE2N,NFKBIE,NQO1,UBE2Z,CREB3L4,UBE2S,UBE2T,VEGFA,JUN,AKT1,UBE2B,CREB1,NFKBIB,VHL,ATM
Antioxidant Action of Vitamin C	1.48	0.185	0.775	PNPLA8,RELA,SLC2A1,NFKBIE,NFKB1,PLCH1,TXNRD1,PLD1,PLCD1,HMOX1,PLCB4,SLC2A8,PLCE1,MAPK10,RARRES3,PLCB3,PLCB1,TXN,NFKBIB,TXNRD2
TNFR1 Signaling	1.48	0.22	1.897	RELA,MAP3K14,FOS,RIPK1,JUN,NFKBIE,MAP3K1,APAF1,TNFAIP3,NFKBIB,NFKB1
IL-10 Signaling	1.47	0.203	#NUM!	MAP3K14,RELA,JAK1,NFKBIE,IL6,NFKB1,IL33,HMOX1,FOS,JUN,CD14,MAP2K3,IL1RAPL1,NFKBIB
Purine Nucleotides De Novo Biosynthesis II	1.46	0.364	#NUM!	ADSL,ADSSL1,PFAS,GART
Activation of IRF by Cytosolic Pattern Recognition Receptors	1.45	0.206	-0.277	RELA,TRAF3,NFKBIE,IL6,NFKB1,IFIH1,RIPK1,JUN,MAPK10,SIKE1,STAT2,NFKBIB,IFNAR1
Sertoli Cell-Sertoli Cell Junction Signaling	1.44	0.169	#NUM!	TUBA1B,RAF1,AFDN,MAP3K4,ITGA3,AKT1,JUN,CGN,TUBA1C,MAP2K1,ACTN1,MAP3K14,TUBB3,RRAS,MAP3K1,ITGA2,TUBA4A,YBX3,PLS1,EPB41,CDH1,PRKAR2B,PRKG1,TUBB6,MAPK10,MAP2K3,ACTN4,MAGI2,CLDN22,NECTIN2
Antiproliferative Role of Somatostatin Receptor 2	1.44	0.197	-0.277	GNG4,RRAS,FGFR1,PIK3R1,FGFR2,GNG11,GAB1,NPR3,IRS1,CDKN1A,PIK3CD,CDKN1B,FRS2,MAP2K1,ATM
BMP signaling pathway	1.44	0.197	-0.258	RELA,RAF1,SOSTDC1,FST,PRKAR2B,JUN,RRAS,SOS1,CREB1,MAPK10,SMAD4,BMP7,NFKB1,MAP2K1,SMURF1
D-myo-inositol (1,4,5)-Trisphosphate Biosynthesis	1.43	0.259	#NUM!	PLCD1,PLCB4,PLCE1,PLCB3,PLCB1,PIP5K1B,PLCH1
iCOS-iCOSL Signaling in T Helper Cells	1.43	0.179	0.243	GAB2,RELA,PRKCQ,FGFR1,NFKBIE,PIK3R1,FGFR2,PLEKHA4,PPP3CC,NFATC4,NFKB1,SHC1,AKT1,GAB1,IRS1,ITPR3,PIK3CD,PLEKHA1,NFKBIB,FRS2,PPP3CA,ATM
Regulation of Actin-based Motility by Rho	1.4	0.189	0.5	PFN1,MPRIP,ARPC1B,CFL1,ARPC5L,ITGA2,WASL,MYLK,RHOJ,PIP5K1B,ITGA3,RHOQ,PPP1R12B,RHOG,RHOT1,RHOA,RHOU
5-aminoimidazole Ribonucleotide Biosynthesis I	1.4	0.667	#NUM!	PFAS,GART
1D-myo-inositol Hexakisphosphate Biosynthesis V (from Ins(1,3,4)P3)	1.4	0.667	#NUM!	ITPK1,IPMK
Oxidized GTP and dGTP Detoxification	1.4	0.667	#NUM!	DDX6,RUVBL2
Cellular Effects of Sildenafil (Viagra)	1.39	0.176	#NUM!	SLC4A5,MPRIP,MYH9,SLC4A11,ADCY3,ADCY6,MYLK,MYH11,PLCH1,PDE1C,PLCD1,ADCY9,PLCB4,PPP1R12B,PRKAR2B,PRKG1,PLCE1,PDE3B,ITPR3,PLCB3,PLCB1,PDE4D,SLC4A10
Thioredoxin Pathway	1.38	0.429	#NUM!	TXN,TXNRD2,TXNRD1
Aspartate Degradation II	1.38	0.429	#NUM!	MDH1B,MDH1,MDH2
Caveolar-mediated Endocytosis Signaling	1.37	0.197	#NUM!	FLNB,ITGA2,ITGB8,ITGB3,DYRK3,ITGA3,FLNC,ITGAV,CAV1,CAVIN1,ITGA7,ITGB5,EGFR,PRKCA
Xenobiotic Metabolism Signaling	1.34	0.155	#NUM!	RELA,RAF1,CAMK1,PPP2CA,PIK3R1,MAF,HS2ST1,PPP2R5B,GCLC,MAP3K4,IL6,NFKB1,CHST15,HMOX1,ALDH1A3,CHST3,PPP2R5C,MAP2K1,FRS2,PRKCA,ATM,MAP3K14,SRA1,PRKCQ,SULT1C2,FMO2,RRAS,FGFR1,MAP3K1,NQO1,FGFR2,PPP2R5A,PRKCG,ESD,FTL,PPP2R1A,GAB1,PRKCD,IRS1,NCOA1,PIK3CD,MAP2K3,NDST2,PPP2R1B,PPARGC1A
Superpathway of Geranylgeranyldiphosphate Biosynthesis I (via Mevalonate)	1.34	0.294	#NUM!	FDPS,ACAT2,IDI1,HMGCS1,GGPS1
Oncostatin M Signaling	1.34	0.235	2.121	SHC1,RAF1,JAK1,RRAS,SOS1,PLAU,MAP2K1,MMP1
Growth Hormone Signaling	1.34	0.188	0.5	PRKCQ,FGFR1,PIK3R1,RPS6KA3,FGFR2,RPS6KA5,PRKCG,FOS,GAB1,IRS1,PRKCD,IGFBP3,PIK3CD,FRS2,PRKCA,ATM
GPCR-Mediated Nutrient Sensing in Enteroendocrine Cells	1.34	0.179	0	GNG4,PRKCQ,ADCY3,GNA11,ADCY6,GNA14,PLCH1,PRKCG,PLCD1,ADCY9,PLCB4,GNG11,PRKAR2B,PLCE1,PRKCD,ITPR3,PLCB3,PLCB1,CACNB2,PRKCA
Melatonin Signaling	1.33	0.194	-0.277	RAF1,PRKCQ,PLCH1,PRKCG,PLCD1,PLCB4,PRKAR2B,PLCE1,PRKCD,PLCB1,PLCB3,MAP2K3,MAP2K1,PRKCA
Assembly of RNA Polymerase I Complex	1.33	0.333	#NUM!	POLR2F,POLR1A,POLR1B,TAF1C
Factors Promoting Cardiogenesis in Vertebrates	1.33	0.185	#NUM!	TCF4,PRKCQ,CDC6,ACVR1,FZD9,TCF3,APC,PRKCG,FZD8,CCNE1,TGFB1,PRKCD,SMAD4,BMP7,DKK1,TCF7L2,PRKCA
Cardiac β-adrenergic Signaling	1.33	0.171	0	GNG4,AKAP12,PPP1R14C,PPP2CA,AKAP9,PPP2R5B,ADCY3,ADCY6,PPP1R14B,PPP2R5A,AKAP11,PDE1C,AKAP2,PDE8A,ADCY9,PPP2R1A,GNG11,PRKAR2B,PDE3B,PDE4D,PDE8B,PPP2R5C,PKIA,PPP2R1B
Pyrimidine Deoxyribonucleotides De Novo Biosynthesis I	1.3	0.261	#NUM!	NME1,NME4,DUT,RRM2B,NME2,NME7
Ephrin B Signaling	1.29	0.192	1.667	VAV2,GNG4,PXN,CFL1,EPHB2,CXCR4,GNA11,GNA14,EFNB2,EPHB1,GNG11,VAV3,EFNB1,RHOA
Mechanisms of Viral Exit from Host Cells	1.28	0.22	#NUM!	SH3GL1,CHMP6,PRKCQ,PRKCD,XPO1,VPS37C,VPS4A,PRKCG,PRKCA
G Beta Gamma Signaling	1.27	0.175	0.894	GNG4,RAF1,PRKCQ,RRAS,GNA11,HBEGF,KCNJ3,GNA14,PRKCG,SHC1,AKT1,GNG11,PRKAR2B,PRKCD,ARHGEF6,SOS1,CAV1,CACNB2,PRKCA,EGFR
Estrogen Receptor Signaling	1.26	0.172	#NUM!	PRKDC,RAF1,SRA1,POLR2F,RRAS,PHB2,POLR2K,NCOA3,SHC1,KAT2B,POLR2A,H3F3A/H3F3B,HDAC3,THRAP3,MED10,SPEN,MED21,SOS1,NCOA1,MAP2K1,POLR2L,PPARGC1A
α-Adrenergic Signaling	1.26	0.184	2.673	GNG4,RAF1,PRKCQ,RRAS,ADCY3,ADCY6,PYGB,PRKCG,ADCY9,PHKB,GNG11,PRKAR2B,PRKCD,ITPR3,MAP2K1,PRKCA
Neuroinflammation Signaling Pathway	1.22	0.151	1.677	RELA,GABRA5,GRIN2A,TRAF3,JAK1,IL12A,BDNF,PIK3R1,IL6,NFKB1,NGF,GABRB2,IRAK1,HMOX1,SOD2,AKT1,JUN,TICAM1,TGFB1,CREB1,TLR3,FRS2,PPP3CA,ATM,CXCL8,CD200,MYD88,MAPK4,FGFR1,ACVR1,FGFR2,KCNJ3,CREB3L4,NFATC4,PPP3CC,PRKCG,GABBR2,FOS,RIPK1,GAB1,IRS1,MAPK10,APH1B,PIK3CD,PTGS2,SNCA,IRAK4
Role of JAK1, JAK2 and TYK2 in Interferon Signaling	1.22	0.25	#NUM!	RELA,RAF1,JAK1,STAT2,NFKB1,IFNAR1
Interferon Signaling	1.21	0.222	0	RELA,IFIT1,JAK1,PIAS1,STAT2,BAX,IFNAR1,IRF1
Salvage Pathways of Pyrimidine Ribonucleotides	1.21	0.179	#NUM!	PYCR3,CDK18,NME4,NME1,PRKCQ,UPP1,NME2,CDK4,CDK1,NME7,IRAK1,PRKX,PRKCD,MAP2K3,EIF2AK2,MAP2K1,UCKL1
Superoxide Radicals Degradation	1.21	0.375	#NUM!	TYRP1,SOD2,NQO1
Cell Cycle: G2/M DNA Damage Checkpoint Regulation	1.19	0.204	1.414	TOP2B,PRKDC,KAT2B,YWHAH,CDKN1A,CKS1B,TOP2A,CDK1,ATM,PPM1D
Cancer Drug Resistance By Drug Efflux	1.19	0.204	#NUM!	RAF1,AKT1,FOXO1,RRAS,PIK3R1,PIK3CD,PTGS2,PDK1,NFKB1,MAP2K1
PKCθ Signaling in T Lymphocytes	1.19	0.164	0.6	RELA,PIK3R1,NFKBIE,MAP3K4,NFKB1,JUN,SOS1,CACNB2,NFKBIB,FRS2,PPP3CA,ATM,VAV2,MAP3K14,PRKCQ,RRAS,FGFR1,MAP3K1,FGFR2,PPP3CC,NFATC4,FOS,GAB1,IRS1,VAV3,PIK3CD
MIF Regulation of Innate Immunity	1.17	0.209	2.333	RELA,FOS,JUN,NFKBIE,MAPK10,CD14,PTGS2,NFKBIB,NFKB1
Synaptic Long Term Depression	1.17	0.161	-1.134	RAF1,PPP2CA,GRID2,GNA11,PPP2R5B,GNA14,PLCH1,PLCD1,PLCE1,PLCB1,PPP2R5C,CACNB2,MAP2K1,PRKCA,PNPLA8,PRKCQ,RRAS,PPP2R5A,PRKCG,PPP2R1A,PLCB4,PRKG1,NPR3,PRKCD,ITPR3,RARRES3,PLCB3,PPP2R1B
1D-myo-inositol Hexakisphosphate Biosynthesis II (Mammalian)	1.16	0.263	#NUM!	ITPK1,IPMK,SYNJ1,INPP5F,PMPCA
DNA damage-induced 14-3-3σ Signaling	1.16	0.263	#NUM!	CCNE1,AKT1,RAD17,CDK1,ATM
Arsenate Detoxification I (Glutaredoxin)	1.13	0.5	#NUM!	AS3MT,PNP
Heme Degradation	1.13	0.5	#NUM!	HMOX1,HMOX2
Geranylgeranyldiphosphate Biosynthesis	1.13	0.5	#NUM!	FDPS,GGPS1
Proline Biosynthesis I	1.13	0.5	#NUM!	PYCR3,PYCR1
cAMP-mediated signaling	1.12	0.154	1.89	AKAP12,RAF1,CAMK1,DUSP6,AKAP9,AKAP11,AKAP2,LAMTOR3,PDE3B,CREB1,ADORA2B,CNGB3,PDE4D,PKIA,MAP2K1,PPP3CA,ADRB2,NPY1R,ADCY3,ADCY6,RGS4,CREB3L4,PPP3CC,PDE1C,PDE8A,S1PR3,ADCY9,GABBR2,PRKAR2B,NPR3,DUSP1,PDE8B,DUSP4,PTGER2,MC1R
CTLA4 Signaling in Cytotoxic T Lymphocytes	1.08	0.172	#NUM!	PPP2CA,FGFR1,AP1S2,PIK3R1,CLTB,PPP2R5B,FGFR2,PPP2R5A,PPP2R1A,AKT1,GAB1,IRS1,PPP2R5C,PIK3CD,PPP2R1B,FRS2,ATM
Folate Transformations I	1.07	0.333	#NUM!	MTHFD1L,MTHFS,MTHFD1
Gluconeogenesis I	1.07	0.231	#NUM!	ENO1,ENO4,ME3,MDH1B,MDH1,MDH2
FcγRIIB Signaling in B Lymphocytes	1.05	0.177	-0.277	SHC1,AKT1,GAB1,RRAS,PIK3R1,IRS1,FGFR1,SOS1,MAPK10,FGFR2,PIK3CD,CACNB2,FRS2,ATM
TGF-β Signaling	1.01	0.172	1.387	RAF1,RRAS,ACVR1,SMURF1,FOS,JUN,TGFB1,SOS1,SMAD4,BMP7,SMURF2,MAP2K3,SERPINE1,TFE3,MAP2K1
STAT3 Pathway	0.983	0.176	1.387	MYC,RAF1,NTRK2,RRAS,NGFR,FGFR1,CDKN1A,MAPK10,FGFR2,IGF2R,MAP2K1,CDC25A,EGFR
RhoA Signaling	0.971	0.161	1.213	PLXNA1,NGEF,PFN1,MPRIP,PTK2B,CFL1,NRP2,ARPC1B,ARPC5L,RDX,MYLK,PIP5K1B,CDC42EP2,PLD1,ARHGAP5,PPP1R12B,RHOA,ARHGAP12,DLC1,MSN
Circadian Rhythm Signaling	0.969	0.206	#NUM!	PER3,GRIN2A,NR1D1,BHLHE41,BHLHE40,CREB1,CREB3L4
PCP pathway	0.954	0.18	1.508	FZD8,PFN1,JUN,RHOA,EFNB1,DAAM1,WNT2B,MAPK10,FZD9,PRICKLE1,WNT5A
IL-15 Production	0.948	0.214	#NUM!	RELA,JAK1,PTK2B,IL6,NFKB1,IRF1
Superpathway of Cholesterol Biosynthesis	0.948	0.214	#NUM!	FDPS,ACAT2,IDI1,MSMO1,HMGCS1,GGPS1
Myo-inositol Biosynthesis	0.946	0.4	#NUM!	IMPA1,INPP5F
Vitamin-C Transport	0.929	0.25	#NUM!	SLC2A1,TXN,TXNRD2,TXNRD1
L-dopachrome Biosynthesis	0.919	1	#NUM!	TYR
Xanthine and Xanthosine Salvage	0.919	1	#NUM!	PNP
Asparagine Biosynthesis I	0.919	1	#NUM!	ASNS
UDP-N-acetyl-D-galactosamine Biosynthesis I	0.919	1	#NUM!	GALE
Nucleotide Excision Repair Pathway	0.917	0.2	#NUM!	POLR2F,ERCC6,POLR2A,ERCC1,POLR2K,ERCC5,POLR2L
Agrin Interactions at Neuromuscular Junction	0.914	0.174	0.905	LAMC1,PXN,ITGA3,JUN,RRAS,ERBB4,ITGA2,ARHGEF6,MAPK10,GABPA,ITGB3,EGFR
Sperm Motility	0.894	0.157	-1.147	PNPLA8,PRKCQ,PTK2B,SLC12A2,PLCH1,PRKCG,PDE1C,PLCD1,PLCB4,PRKAR2B,PRKG1,PLCE1,PRKCD,ITPR3,RARRES3,PLCB3,PLCB1,PDE4D,CNGB3,PRKCA
Dopamine Receptor Signaling	0.882	0.169	-0.378	ADCY9,PPP1R14C,PPP2R1A,PRKAR2B,PPP2CA,ADCY3,PPP2R5B,NCS1,ADCY6,PPP2R5C,PPP2R1B,PPP1R14B,PPP2R5A
Systemic Lupus Erythematosus Signaling	0.869	0.147	#NUM!	PRPF19,PRPF3,PIK3R1,ZMAT5,PRPF8,TXNL4A,PRPF4,IL6,LSM2,RNPC3,MTOR,AKT1,JUN,EFTUD2,SOS1,SNU13,PRPF31,FRS2,SNRNP40,ATM,SNRPA,SNRPB,RRAS,RNU4-2,FGFR1,FGFR2,NFATC4,IL33,FOS,GAB1,IRS1,SF3B4,PIK3CD
Reelin Signaling in Neurons	0.86	0.163	#NUM!	FGFR1,PIK3R1,ITGA2,FGFR2,ITGB3,ITGA3,AKT1,GAB1,IRS1,ARHGEF6,MAPK10,ARHGEF2,PIK3CD,FRS2,ATM
UDP-N-acetyl-D-galactosamine Biosynthesis II	0.86	0.273	#NUM!	HK1,GALE,UAP1
Role of JAK1 and JAK3 in γc Cytokine Signaling	0.847	0.169	#NUM!	SHC1,JAK1,GAB1,PTK2B,RRAS,PIK3R1,IRS1,FGFR1,FGFR2,PIK3CD,FRS2,ATM
Androgen Signaling	0.831	0.153	0.277	GNG4,RELA,POLR2F,PRKCQ,GNA11,POLR2K,GNA14,NFKB1,CCND1,PRKCG,SHC1,JUN,KAT2B,POLR2A,GNG11,PRKAR2B,PRKCD,NCOA1,CACNB2,POLR2L,PRKCA
Role of RIG1-like Receptors in Antiviral Innate Immunity	0.813	0.182	1.633	IFIH1,RELA,TRAF3,RIPK1,NFKBIE,NFKBIB,NFKB1,TRIM25
TCA Cycle II (Eukaryotic)	0.81	0.208	#NUM!	MDH1B,MDH1,MDH2,FH,IDH3B
Proline Biosynthesis II (from Arginine)	0.805	0.333	#NUM!	PYCR3,PYCR1
Arginine Degradation VI (Arginase 2 Pathway)	0.805	0.333	#NUM!	PYCR3,PYCR1
Corticotropin Releasing Hormone Signaling	0.787	0.151	1.698	RAF1,PRKCQ,BDNF,ADCY3,ADCY6,CREB3L4,PRKCG,VEGFA,ADCY9,FOS,JUN,PRKAR2B,NPR3,PRKCD,ITPR3,CREB1,NR4A1,CACNB2,PTGS2,MAP2K1,PRKCA
Cleavage and Polyadenylation of Pre-mRNA	0.774	0.25	#NUM!	CPSF2,PABPN1,CPSF4
Type I Diabetes Mellitus Signaling	0.747	0.153	3	MAP3K14,RELA,IL12A,JAK1,MYD88,NFKBIE,PIAS1,APAF1,NFKB1,IRF1,IRAK1,RIPK1,NGFR,MAPK10,MAP2K3,NFKBIB,TNFRSF11B
Triacylglycerol Biosynthesis	0.736	0.174	#NUM!	AGPAT5,LPCAT2,LPCAT1,LPCAT4,GPAT3,LPGAT1,GPAT4,ELOVL6
D-myo-inositol (1,3,4)-trisphosphate Biosynthesis	0.724	0.211	#NUM!	IPMK,SYNJ1,INPP5F,PMPCA
Antiproliferative Role of TOB in T Cell Signaling	0.705	0.192	#NUM!	RB1,CCNE1,TGFB1,SMAD4,CDKN1B
Assembly of RNA Polymerase III Complex	0.698	0.231	#NUM!	GTF3C1,GTF3C3,GTF3C5
Choline Biosynthesis III	0.698	0.231	#NUM!	HMOX1,PCYT1B,PLD1
Mevalonate Pathway I	0.698	0.231	#NUM!	ACAT2,IDI1,HMGCS1
NAD Salvage Pathway III	0.693	0.286	#NUM!	NMNAT2,NMRK2
Adenine and Adenosine Salvage III	0.693	0.286	#NUM!	ADAL,PNP
Phospholipases	0.68	0.161	#NUM!	PNPLA8,PLCD1,HMOX1,PLCB4,PLCE1,RARRES3,PLCB3,PLCB1,PLCH1,PLD1
Role of Wnt/GSK-3β Signaling in the Pathogenesis of Influenza	0.671	0.156	1.633	SIAH1,FZD8,TCF4,WNT2B,NCOA1,FZD9,TCF3,NCOA3,APC,IFNAR1,TCF7L2,WNT5A
Inhibition of Angiogenesis by TSP1	0.656	0.176	0.816	VEGFA,AKT1,JUN,THBS1,TGFB1,MAPK10
Dolichol and Dolichyl Phosphate Biosynthesis	0.645	0.5	#NUM!	DHDDS
Guanine and Guanosine Salvage I	0.645	0.5	#NUM!	PNP
Spermine Biosynthesis	0.645	0.5	#NUM!	SMS
S-methyl-5'-thioadenosine Degradation II	0.645	0.5	#NUM!	MTAP
Taurine Biosynthesis	0.645	0.5	#NUM!	CDO1
Flavin Biosynthesis IV (Mammalian)	0.645	0.5	#NUM!	FLAD1
GDP-L-fucose Biosynthesis II (from L-fucose)	0.645	0.5	#NUM!	FPGT
Spermidine Biosynthesis I	0.645	0.5	#NUM!	SRM
Formaldehyde Oxidation II (Glutathione-dependent)	0.645	0.5	#NUM!	ESD
Glutamine Degradation I	0.645	0.5	#NUM!	GLS2
Death Receptor Signaling	0.644	0.151	1.604	TNFRSF21,MAP3K14,RELA,NFKBIE,TNFRSF10B,APAF1,PARP12,NFKB1,DAXX,RIPK1,TIPARP,HTRA2,NFKBIB,TNFRSF10A
Th1 and Th2 Activation Pathway	0.638	0.141	#NUM!	JAK1,IL12A,PRKCQ,BHLHE41,CXCR4,FGFR1,PIK3R1,MAF,ACVR1,FGFR2,NFATC4,IL6,NFKB1,IRF1,IL33,JUN,GAB1,TGFB1,IRS1,APH1B,PIK3CD,CD274,JAG1,FRS2,IFNAR1,ATM
Isoleucine Degradation I	0.631	0.214	#NUM!	ECHS1,ACAT2,ACAD8
Colanic Acid Building Blocks Biosynthesis	0.631	0.214	#NUM!	UGP2,GALK1,GALE
MIF-mediated Glucocorticoid Regulation	0.618	0.171	2.236	RELA,NFKBIE,CD14,PTGS2,NFKBIB,NFKB1
Phagosome Maturation	0.611	0.142	#NUM!	TUBA1B,TUBB3,YKT6,VTI1A,VPS41,ATP6V1C1,CTSO,TUBA4A,VPS37C,PRDX6,CTSA,LAMP2,DYNC1I2,TUBD1,TUBB6,DYNC2H1,TUBA1C,GOSR2,CTSC,ATP6V1B2,NAPB
Role of MAPK Signaling in the Pathogenesis of Influenza	0.608	0.153	#NUM!	PNPLA8,RAF1,AKT1,RRAS,MAPK10,RARRES3,MAP2K3,BAX,PTGS2,MAP2K1,PRKCA
Airway Pathology in Chronic Obstructive Pulmonary Disease	0.602	0.25	#NUM!	CXCL8,MMP1
Histidine Degradation III	0.602	0.25	#NUM!	MTHFD1L,MTHFD1
Purine Ribonucleosides Degradation to Ribose-1-phosphate	0.602	0.25	#NUM!	ADAL,PNP
Pyridoxal 5'-phosphate Salvage Pathway	0.596	0.154	#NUM!	CDK18,PRKX,PRKCQ,PRKCD,CDK4,MAP2K3,EIF2AK2,MAP2K1,CDK1,IRAK1
Th2 Pathway	0.577	0.14	-1.147	IL12A,PRKCQ,JAK1,BHLHE41,CXCR4,PIK3R1,FGFR1,MAF,ACVR1,FGFR2,NFKB1,IL33,JUN,GAB1,TGFB1,IRS1,APH1B,PIK3CD,JAG1,FRS2,ATM
Calcium-induced T Lymphocyte Apoptosis	0.57	0.152	1.667	PRKCQ,PRKCD,ITPR3,NR4A1,CAPN2,PPP3CC,PPP3CA,PRKCG,ORAI1,PRKCA
Cdc42 Signaling	0.554	0.138	1.789	VAV2,EXOC1,RAF1,MPRIP,CFL1,ARPC1B,ARPC5L,DIAPH3,ITGA2,WASL,FGD1,MYLK,CDC42EP2,APC,FOS,IQGAP2,DIAPH1,ITGA3,PPP1R12B,JUN,EXOC4,ARHGEF6,MAPK10
Pyrimidine Ribonucleotides Interconversion	0.529	0.156	#NUM!	NME1,NME4,ANXA1,NME2,ZRANB3,CTPS1,NME7
Prostanoid Biosynthesis	0.527	0.222	#NUM!	PTGIS,PTGS2
Citrulline Biosynthesis	0.527	0.222	#NUM!	LOC102724788/PRODH,GLS2
Glutaryl-CoA Degradation	0.519	0.188	#NUM!	ACAT2,HSD17B4,GCDH
Adenosine Nucleotides Degradation II	0.519	0.188	#NUM!	NT5E,ADAL,PNP
Parkinson's Signaling	0.519	0.188	#NUM!	UCHL1,SNCAIP,SNCA
Notch Signaling	0.514	0.158	-1	DTX3,CNTN1,APH1B,RBPJ,JAG1,RFNG
Diphthamide Biosynthesis	0.495	0.333	#NUM!	DPH5
Proline Degradation	0.495	0.333	#NUM!	LOC102724788/PRODH
Glutathione Biosynthesis	0.495	0.333	#NUM!	GCLC
Inosine-5'-phosphate Biosynthesis II	0.495	0.333	#NUM!	ADSL
Hypusine Biosynthesis	0.495	0.333	#NUM!	DOHH
Thiosulfate Disproportionation III (Rhodanese)	0.495	0.333	#NUM!	MOCS3
Tyrosine Biosynthesis IV	0.495	0.333	#NUM!	PCBD2
4-aminobutyrate Degradation I	0.495	0.333	#NUM!	SUCLG2
Pyrimidine Ribonucleotides De Novo Biosynthesis	0.473	0.149	#NUM!	NME1,NME4,ANXA1,NME2,ZRANB3,CTPS1,NME7
G Protein Signaling Mediated by Tubby	0.467	0.156	#NUM!	GNG4,PLCB4,GNG11,PLCB3,PLCB1
Ketogenesis	0.464	0.2	#NUM!	ACAT2,HMGCS1
Calcium Transport I	0.464	0.2	#NUM!	ATP2B4,ATP2B2
GDP-glucose Biosynthesis	0.464	0.2	#NUM!	HK1,PGM5
Gαs Signaling	0.461	0.136	1.387	GNG4,ADCY3,ADCY6,CREB3L4,ADCY9,GNG11,PRKAR2B,ADD3,CREB1,CNGB3,ADORA2B,PTGER2,MC1R,MAP2K1,ADRB2
Tryptophan Degradation III (Eukaryotic)	0.449	0.16	#NUM!	KMO,ACAT2,HSD17B4,GCDH
Atherosclerosis Signaling	0.442	0.134	#NUM!	PNPLA8,CXCL8,RELA,CXCR4,PCYOX1,IL6,NFKB1,PDGFC,PDGFB,TNFRSF12A,SELPLG,IL33,TGFB1,RARRES3,PDGFD,MMP1,COL3A1
Th1 Pathway	0.442	0.133	-0.5	IL12A,PRKCQ,JAK1,PIK3R1,FGFR1,FGFR2,NFATC4,IL6,NFKB1,IRF1,GAB1,IRS1,APH1B,PIK3CD,CD274,FRS2,IFNAR1,ATM
Basal Cell Carcinoma Signaling	0.435	0.139	0.333	FZD8,TCF4,KIF7,WNT2B,FZD9,BMP7,TCF3,APC,TCF7L2,WNT5A
Valine Degradation I	0.43	0.167	#NUM!	ECHS1,ACAD8,BCKDHB
Gαi Signaling	0.428	0.133	-0.535	GNG4,RAF1,RRAS,NPY1R,ADCY3,ADCY6,RGS4,S1PR3,ADCY9,SHC1,GABBR2,GNG11,PRKAR2B,NPR3,SOS1,CAV1
NAD Salvage Pathway II	0.415	0.154	#NUM!	NT5E,NUDT12,NMNAT2,NMRK2
Glucose and Glucose-1-phosphate Degradation	0.409	0.182	#NUM!	HK1,PGM5
Role of JAK2 in Hormone-like Cytokine Signaling	0.407	0.147	#NUM!	SHC1,JAK1,IRS1,SH2B3,HLTF
Uracil Degradation II (Reductive)	0.396	0.25	#NUM!	DPYSL2
Pentose Phosphate Pathway (Oxidative Branch)	0.396	0.25	#NUM!	G6PD
Branched-chain α-keto acid Dehydrogenase Complex	0.396	0.25	#NUM!	BCKDHB
Thymine Degradation	0.396	0.25	#NUM!	DPYSL2
L-cysteine Degradation I	0.396	0.25	#NUM!	CDO1
Phenylalanine Degradation I (Aerobic)	0.396	0.25	#NUM!	PCBD2
Molybdenum Cofactor Biosynthesis	0.396	0.25	#NUM!	MOCS3
Ubiquinol-10 Biosynthesis (Eukaryotic)	0.391	0.158	#NUM!	CYP26B1,MICAL2,BCKDHB
Purine Nucleotides Degradation II (Aerobic)	0.391	0.158	#NUM!	NT5E,ADAL,PNP
Amyloid Processing	0.378	0.137	1	CAPN5,PRKAR2B,AKT1,APH1B,CAPN2,CAPN7,CAPN10
Guanosine Nucleotides Degradation III	0.363	0.167	#NUM!	NT5E,PNP
Pregnenolone Biosynthesis	0.363	0.167	#NUM!	CYP26B1,MICAL2
BER pathway	0.363	0.167	#NUM!	POLE,LIG3
Inflammasome pathway	0.357	0.15	#NUM!	MYD88,PANX1,NFKB1
Endoplasmic Reticulum Stress Pathway	0.325	0.143	#NUM!	DNAJC3,HSPA5,TAOK3
Trehalose Degradation II (Trehalase)	0.324	0.2	#NUM!	HK1
Creatine-phosphate Biosynthesis	0.324	0.2	#NUM!	CKB
Serine Biosynthesis	0.324	0.2	#NUM!	PSAT1
Tetrapyrrole Biosynthesis II	0.324	0.2	#NUM!	ALAS1
CMP-N-acetylneuraminate Biosynthesis I (Eukaryotes)	0.324	0.2	#NUM!	NANS
dTMP De Novo Biosynthesis	0.324	0.2	#NUM!	DHFR
Tyrosine Degradation I	0.324	0.2	#NUM!	FAH
Glutamate Degradation III (via 4-aminobutyrate)	0.324	0.2	#NUM!	SUCLG2
Retinoic acid Mediated Apoptosis Signaling	0.322	0.129	0.707	TIPARP,TNFRSF10B,APAF1,TNFRSF10D,PARP12,TNFRSF10A,IFNAR1,IRF1
Role of IL-17A in Psoriasis	0.322	0.154	#NUM!	CXCL8,CCL20
Oleate Biosynthesis II (Animals)	0.322	0.154	#NUM!	UFSP2,FADS1
Urate Biosynthesis/Inosine 5'-phosphate Degradation	0.322	0.154	#NUM!	NT5E,PNP
p38 MAPK Signaling	0.317	0.125	-0.535	MAPKAPK3,RPS6KA3,RPS6KA5,CREB3L4,IRAK1,IL33,MYC,DAXX,H3F3A/H3F3B,TGFB1,DUSP1,CREB1,MAP2K3,IL1RAPL1,IRAK4
Role of Oct4 in Mammalian Embryonic Stem Cell Pluripotency	0.314	0.13	#NUM!	FAM208A,KDM5B,RB1,PHB,NR2F2,IGF2BP1
LXR/RXR Activation	0.305	0.124	-1.387	RELA,ECHS1,ABCG1,PCYOX1,IL6,NFKB1,IL33,NGFR,MYLIP,CD14,IL1RAPL1,TLR3,PTGS2,CCL7,TNFRSF11B
Fatty Acid α-oxidation	0.297	0.136	#NUM!	ALDH1A3,BCO2,PTGS2
Methionine Degradation I (to Homocysteine)	0.297	0.136	#NUM!	PRMT5,AHCYL2,AHCY
MSP-RON Signaling Pathway	0.294	0.125	#NUM!	IL12A,GAB1,PIK3R1,IRS1,FGFR1,FGFR2,PIK3CD,FRS2,ATM
PXR/RXR Activation	0.274	0.123	#NUM!	RELA,PRKAR2B,AKT1,FOXO1,NCOA1,IL6,ALAS1,PPARGC1A
Netrin Signaling	0.274	0.123	#NUM!	PRKG1,PRKAR2B,UNC5D,CACNB2,NCK1,PPP3CC,NFATC4,PPP3CA
Glycerol Degradation I	0.27	0.167	#NUM!	GK5
Glycine Cleavage Complex	0.27	0.167	#NUM!	GLDC
UDP-N-acetyl-D-glucosamine Biosynthesis II	0.27	0.167	#NUM!	UAP1
Zymosterol Biosynthesis	0.27	0.167	#NUM!	MSMO1
Glycogen Biosynthesis II (from UDP-D-Glucose)	0.27	0.167	#NUM!	UGP2
NAD Biosynthesis III	0.27	0.167	#NUM!	NMNAT2
NAD biosynthesis II (from tryptophan)	0.256	0.133	#NUM!	KMO,NMNAT2
Superpathway of Citrulline Metabolism	0.256	0.133	#NUM!	LOC102724788/PRODH,GLS2
Histidine Degradation VI	0.256	0.133	#NUM!	CYP26B1,MICAL2
tRNA Splicing	0.252	0.122	#NUM!	PDE8A,PDE3B,PDE4D,PDE8B,PDE1C
IL-22 Signaling	0.247	0.125	#NUM!	JAK1,AKT1,MAPK10
Tumoricidal Function of Hepatic Natural Killer Cells	0.247	0.125	#NUM!	SERPINB9,APAF1,BAX
Cysteine Biosynthesis III (mammalia)	0.247	0.125	#NUM!	PRMT5,AHCYL2,AHCY
Granzyme B Signaling	0.228	0.125	#NUM!	PRKDC,APAF1
Mismatch Repair in Eukaryotes	0.228	0.125	#NUM!	RFC1,POLD1
NAD Biosynthesis from 2-amino-3-carboxymuconate Semialdehyde	0.227	0.143	#NUM!	NMNAT2
Superpathway of Serine and Glycine Biosynthesis I	0.227	0.143	#NUM!	PSAT1
Phosphatidylcholine Biosynthesis I	0.227	0.143	#NUM!	PCYT1B
Ceramide Degradation	0.227	0.143	#NUM!	ASAH1
Glycoaminoglycan-protein Linkage Region Biosynthesis	0.227	0.143	#NUM!	B3GAT1
Inositol Pyrophosphates Biosynthesis	0.192	0.125	#NUM!	IPMK
Tryptophan Degradation to 2-amino-3-carboxymuconate Semialdehyde	0.192	0.125	#NUM!	KMO
Salvage Pathways of Pyrimidine Deoxyribonucleotides	0.192	0.125	#NUM!	TYMP
Sphingomyelin Metabolism	0.192	0.125	#NUM!	SMPD4

## Sheet: Canonical pathways_diss_48h
© 2000-2018 QIAGEN. All rights reserved.
Ingenuity Canonical Pathways	-log(p-value)	Ratio	z-score	Molecules
Superpathway of Cholesterol Biosynthesis	8.06	0.536	#NUM!	MVD,SQLE,NSDHL,ACAT2,IDI2,IDI1,MVK,SC5D,FDPS,FDFT1,EBP,DHCR24,LSS,HMGCR,CYP51A1
Regulation of Cellular Mechanics by Calpain Protease	7.33	0.368	1.732	CAPN5,SRC,PXN,RRAS,CDK6,CDK4,TLN1,RB1,ITGA3,CAPNS1,CAPN1,EZR,CAPN2,CNGB3,CAPN7,ACTN4,CDKN1B,VCL,ACTN1,ITGA4,CAPN3
Integrin Signaling	7	0.219	1.313	MAP2K4,RAP2B,PFN1,PIK3R1,ILK,TLN1,ITGB8,NCK1,ITGB3,SHC1,PARVB,ITGA3,AKT1,MAP2K2,ITGA11,FGFR4,SOS1,ARPC3,VCL,FRS2,ACTN1,ITGB5,ITGA4,CAPN5,SRC,PXN,RRAS,ACTB,ITGA6,FGFR2,RHOJ,TNK2,PDGFB,MYL9,ARHGAP5,ROCK1,DOCK1,RHOQ,CAPNS1,CDC42,ARF3,CAPN1,ZYX,CAPN2,PIK3CD,CAPN7,ACTN4,CAPN3
Axonal Guidance Signaling	6.41	0.175	#NUM!	TUBA1B,PFN1,WNT3,PIK3R1,CXCL12,LIMK2,SEMA4F,NCK1,TUBB,LIMK1,ROCK2,VEGFA,ITGA3,SEMA6D,MICAL1,GNB3,MAP2K2,SEMA3D,FGFR4,PLCB1,TUBA1C,RTN4R,ADAMTS5,FRS2,ITGA4,TUBB3,STK36,PRKCQ,CFL1,ADAMTS1,RRAS,FGFR2,FZD9,L1CAM,PDGFB,MYL9,DOCK1,CDC42,PIK3CD,PDGFD,MME,PLXNA3,EPHA4,ROBO1,EIF4E,NFATC1,PLCH1,SEMA6C,TUBB2B,SHC1,AKT1,EFNB1,EFNA5,SOS1,ARPC3,PLXNB1,ROBO2,ERBB2,SHANK2,SEMA3F,PPP3CA,BMP1,PRKCA,PXN,ADAMTS13,SL…
Wnt/β-catenin Signaling	6.21	0.227	0.557	TCF4,TGFBR1,FRZB,WNT3,LRP6,ILK,TLE1,SOX13,NLK,AKT1,JUN,DKK3,TGFB1,TGFB2,RUVBL2,SOX5,SOX4,SRC,GJA1,UBB,AXIN2,PPARD,CSNK1G2,CSNK1G3,HDAC1,MDM2,FZD9,SOX11,TCF3,PPP2R5A,APC,CDH12,SOX6,CD44,TLE4,UBC,TCF7L2,SOX3,WNT5A
Actin Cytoskeleton Signaling	6.1	0.207	2.412	MYH9,FN1,PFN1,F2R,PIK3R1,TRIO,TLN1,LIMK2,MYH11,SSH1,LIMK1,FGF13,ROCK2,SHC1,DIAPH2,IQGAP2,ITGA3,MAP2K2,FLNA,EZR,FGFR4,SOS1,ARPC3,VCL,TMSB10/TMSB4X,FRS2,ACTN1,ITGA4,IQGAP3,VAV2,PXN,CFL1,RRAS,ACTB,FGFR2,FGD1,WASF1,APC,PDGFB,MYL9,ROCK1,DOCK1,CDC42,PIK3CD,ACTN4,PDGFD,MSN
Germ Cell-Sertoli Cell Junction Signaling	5.71	0.22	#NUM!	MAP2K4,TUBA1B,TGFBR1,PIK3R1,ILK,LIMK2,TUBB,TUBB2B,LIMK1,ITGA3,AKT1,MAP2K2,TGFB1,FGFR4,TGFB2,TUBA1C,JUP,VCL,FRS2,ACTN1,MAP3K14,SRC,PXN,TUBB3,CFL1,RRAS,ACTB,ITGA6,FGFR2,RHOJ,RHOQ,TUBA1A,TUBB6,CDC42,ZYX,PIK3CD,ACTN4,NECTIN2
Role of Macrophages, Fibroblasts and Endothelial Cells in Rheumatoid Arthritis	5.4	0.183	#NUM!	MAP2K4,WNT3,PIK3R1,CXCL12,IL6,CEBPG,ROCK2,VEGFA,CAMK2A,MAP2K2,TGFB1,FGFR4,PLCB1,FRS2,MAP3K14,MIF,PRKCQ,RRAS,FGFR2,FZD9,CREB5,TCF3,PDGFB,APC,C5,IL33,PIK3CD,IL1RAPL1,PDGFD,TCF4,FN1,FRZB,LRP6,NFATC1,PLCH1,IRAK1,TRADD,JUN,NLK,AKT1,DKK3,CREB1,TLR3,PPP3CA,PRKCA,SRC,MYD88,DAAM1,IKBKE,ROCK1,FOS,CALM1 (includes others),PLCB4,TLR5,TCF7L2,WNT5A,IRAK2
Huntington's Disease Signaling	5.25	0.192	-0.408	MAP2K4,POLR2F,SGK1,PIK3R1,HDAC10,CASP4,HSPA5,UBE2S,ATP5E,SHC1,MTOR,GNB3,AKT1,JUN,FGFR4,SOS1,CREB1,DLG4,PLCB1,FRS2,PRKCA,CAPN5,UBB,PRKCQ,CASP3,RCOR3,HDAC1,PSME2,FGFR2,POLR2K,CREB5,GPAA1,ZDHHC17,HSPA8,PSME1,PLCB4,HDAC3,CAPNS1,ATP5B,POLR2E,CAPN1,PENK,DCTN1,CAPN2,PIK3CD,CAPN7,UBC,CAPN3
Role of Tissue Factor in Cancer	5.13	0.236	#NUM!	PTK2B,PIK3R1,LIMK2,EIF4E,LIMK1,ITGB3,VEGFA,YES1,ITGA3,MTOR,AKT1,FGFR4,PLCB1,CXCL1,FRS2,ITGB5,PRKCA,RPS6KB1,SRC,CASP3,CFL1,RRAS,EGR1,ITGA6,FGFR2,ARRB2,CDC42,PIK3CD,CYR61
Cholesterol Biosynthesis I	5.13	0.615	#NUM!	FDFT1,SQLE,NSDHL,EBP,DHCR24,LSS,SC5D,CYP51A1
Cholesterol Biosynthesis II (via 24,25-dihydrolanosterol)	5.13	0.615	#NUM!	FDFT1,SQLE,NSDHL,EBP,DHCR24,LSS,SC5D,CYP51A1
Cholesterol Biosynthesis III (via Desmosterol)	5.13	0.615	#NUM!	FDFT1,SQLE,NSDHL,EBP,DHCR24,LSS,SC5D,CYP51A1
Molecular Mechanisms of Cancer	5.12	0.17	#NUM!	MAP2K4,RAP2B,GAB2,TGFBR1,WNT3,PIK3R1,TAB2,CDKN2C,BMPR1B,RB1,RASGRF1,ITGA3,CAMK2A,MAP2K2,TGFB1,FGFR4,PLCB1,FRS2,ITGA4,STK36,PRKCQ,SMAD9,CASP3,RRAS,CDK6,FGFR2,RHOJ,FZD9,ARHGEF17,AURKA,TCF3,APC,CCND2,RHOQ,CDC42,PIK3CD,TCF4,LRP6,CDK4,SMAD5,CDC25B,SHC1,NLK,JUN,AKT1,SOS1,TGFB2,SMAD4,BMP1,PRKCA,SRC,PRKDC,CDC25C,HAT1,ADCY3,ADCY6,MDM2,NBN,FOS,PLCB4,PRKAR2B,FOXO1,PRKAG2,BMP7,CDKN1B,BCL2L11,WNT5A
ILK Signaling	5.08	0.203	0.801	MAP2K4,FLNB,MYH9,FN1,PIK3R1,ILK,ITGB8,MYH11,RICTOR,ITGB3,VEGFA,PARVB,TGFB1I1,MTOR,AKT1,JUN,FLNA,FGFR4,CREB1,VCL,TMSB10/TMSB4X,FRS2,ACTN1,ITGB5,PXN,FBLIM1,CASP3,CFL1,ACTB,FGFR2,RHOJ,CREB5,PPP2R5A,MYL9,DOCK1,FOS,RHOQ,CDC42,PIK3CD,ACTN4
GDNF Family Ligand-Receptor Interactions	5	0.276	0.728	MAP2K4,RRAS,ITPR2,PIK3R1,FGFR2,NCK1,SHC1,FOS,PDLIM7,JUN,MAP2K2,DOK4,CDC42,FGFR4,GFRA1,ITPR3,CREB1,SOS1,DOK7,PIK3CD,FRS2
PTEN Signaling	4.96	0.235	-0.962	MAST2,TGFBR1,PIK3R1,ILK,INPPL1,BMPR1B,SHC1,ITGA3,AKT1,MAP2K2,FGFR4,FOXO3,SOS1,ITGA4,RPS6KB1,CASP3,RRAS,FGFR2,IKBKE,IGF2R,GHR,NTRK2,FOXO1,SYNJ1,CDC42,PIK3CD,CDKN1B,BCL2L11
Epithelial Adherens Junction Signaling	4.89	0.219	#NUM!	TUBA1B,TCF4,MYH9,TGFBR1,MYH11,TUBB,TUBB2B,YES1,AKT1,TGFB2,ARPC3,TUBA1C,VCL,JUP,ACTN1,VAV2,SRC,TUBB3,RRAS,ACTB,WASF1,TCF3,APC,MYL9,TUBA1A,TUBB6,CDC42,ZYX,SSX2IP,ACTN4,TCF7L2,NECTIN2
Glioblastoma Multiforme Signaling	4.73	0.21	0.354	WNT3,PIK3R1,CDK4,PLCH1,SHC1,RB1,MTOR,AKT1,MAP2K2,FGFR4,SOS1,PLCB1,FRS2,RPS6KB1,SRC,RRAS,ITPR2,CDK6,FGFR2,MDM2,FZD9,RHOJ,TCF3,APC,PDGFB,PLCB4,RHOQ,FOXO1,CDC42,ITPR3,PIK3CD,CDKN1B,PDGFD,WNT5A
Breast Cancer Regulation by Stathmin1	4.66	0.195	#NUM!	TUBA1B,CAMK1,PIK3R1,LIMK2,TUBB,TUBB2B,LIMK1,ROCK2,SHC1,CAMK2A,GNB3,MAP2K2,FGFR4,SOS1,PLCB1,TUBA1C,FRS2,PRKCA,TUBB3,PRKCQ,RRAS,ITPR2,ADCY3,ADCY6,PPP1R14A,FGFR2,ARHGEF17,PPP2R5A,ROCK1,CALM1 (includes others),PLCB4,PPP1R3D,PRKAR2B,TUBA1A,TUBB6,CDC42,ITPR3,PRKAG2,PIK3CD,CDKN1B
FAK Signaling	4.57	0.242	#NUM!	CAPN5,SRC,PXN,RRAS,ACTB,HMMR,PIK3R1,FGFR2,TLN1,DOCK1,ITGA3,CAPNS1,AKT1,MAP2K2,FGFR4,CAPN1,SOS1,CAPN2,PIK3CD,CAPN7,VCL,FRS2,ITGA4,CAPN3
Paxillin Signaling	4.47	0.23	1.091	MAP2K4,SRC,PXN,PTK2B,RRAS,PIK3R1,ACTB,ITGA6,FGFR2,TLN1,ITGB8,NCK1,ITGB3,DOCK1,ITGA3,ITGA11,CDC42,FGFR4,SOS1,PIK3CD,VCL,ACTN4,FRS2,ACTN1,ITGB5,ITGA4
PAK Signaling	4.42	0.238	0.209	MAP2K4,PXN,CASP3,PTK2B,CFL1,RRAS,PIK3R1,FGFR2,LIMK2,NCK1,EPHA3,PDGFB,LIMK1,MYL9,SHC1,ITGA3,MAP2K2,CDC42,FGFR4,SOS1,PIK3CD,PDGFD,FRS2,ITGA4
Adipogenesis pathway	4.39	0.216	#NUM!	NR2F2,PPIP5K1,HDAC10,SMAD5,RB1,LPIN1,AKT1,KAT2B,TGFB1,FGFR4,CTBP2,KAT2A,GTF2H3,PPARG,RPS6KB1,SMAD9,HAT1,HDAC1,XBP1,FGFR2,FZD9,ERCC2,KAT6B,RUNX1T1,HDAC3,FOXO1,SIRT1,BMP7,WNT5A
Role of Osteoblasts, Osteoclasts and Chondrocytes in Rheumatoid Arthritis	4.35	0.185	#NUM!	MAP2K4,TCF4,FRZB,PTK2B,WNT3,PIK3R1,TAB2,LRP6,SMAD5,IL6,NFATC1,ITGB3,TRADD,ITGA3,AKT1,JUN,DKK3,TGFB1,FGFR4,SMAD4,ALPL,ADAMTS5,FRS2,PPP3CA,BMP1,MAP3K14,SRC,SMAD9,FGFR2,IKBKE,FZD9,TCF3,CSF1R,APC,IL33,CALM1 (includes others),FOS,FOXO1,BMP7,PIK3CD,IL1RAPL1,TCF7L2,WNT5A
NRF2-mediated Oxidative Stress Response	4.19	0.192	1.043	MAP2K4,PIK3R1,GCLC,DNAJC3,DNAJC10,AKT1,JUN,MAP2K2,FGFR4,UBE2K,FOSL1,TXN,FRS2,PRKCA,UBB,PRKCQ,RRAS,ACTB,NQO1,HERPUD1,FGFR2,DNAJC1,DNAJB9,DNAJB14,TXNRD1,BACH1,FOS,FTL,DNAJB11,CCT7,PIK3CD,SQSTM1,AOX1,EIF2AK3,HACD3,FTH1,EPHX1
Chronic Myeloid Leukemia Signaling	4.06	0.226	#NUM!	GAB2,TGFBR1,RRAS,PIK3R1,HDAC1,CDK6,CDK4,FGFR2,HDAC10,IKBKE,MDM2,RB1,AKT1,HDAC3,MAP2K2,TGFB1,FGFR4,CTBP2,SOS1,TGFB2,SMAD4,PIK3CD,CDKN1B,FRS2
IL-8 Signaling	3.99	0.188	1.333	MAP2K4,PTK2B,PIK3R1,LIMK2,LIMK1,ITGB3,IRAK1,RAB11FIP2,VEGFA,ROCK2,MTOR,GNB3,AKT1,JUN,MAP2K2,FGFR4,CXCL1,FRS2,LASP1,ITGB5,PRKCA,RPS6KB1,SRC,PRKCQ,RRAS,FGFR2,IKBKE,RHOJ,CSTB,MYL9,ROCK1,FOS,ARRB2,CCND2,RHOQ,PIK3CD,IRAK2
Acute Phase Response Signaling	3.91	0.194	3.272	MAP2K4,TCF4,FN1,PIK3R1,CP,IL6,NR3C1,IRAK1,SHC1,TRADD,MTOR,AKT1,JUN,MAP2K2,SOS1,CFB,SERPINE1,MAP3K14,TTR,RRAS,MYD88,SERPINF1,IKBKE,TCF3,HMOX2,C5,IL33,FOS,FTL,TF,PIK3CD,CRABP2,SOCS5
VEGF Signaling	3.82	0.223	0.447	SRC,PXN,PTK2B,RRAS,ACTB,PIK3R1,FGFR2,ROCK1,VEGFA,ROCK2,SHC1,AKT1,FOXO1,MAP2K2,FGFR4,FOXO3,SOS1,PIK3CD,ACTN4,VCL,FRS2,ACTN1,PRKCA
Sirtuin Signaling Pathway	3.78	0.168	-0.649	PPARA,TUBA1B,POLR2F,TIMM50,ESRRA,TOMM70,NDUFA5,SIRT6,TUBA1C,KAT2A,ATG12,POLR1A,NDUFS7,MAPK4,TIMM17B,PFKM,NDUFB11,H3F3A/H3F3B,ATP5B,SIRT1,ATP5E,MTOR,JUN,AKT1,FOXO3,ACSS2,RPTOR,PDK1,PPARG,PRKDC,NDUFV1,UCP2,PPIF,TOMM20,NQO1,G6PD,ACLY,XPA,ATG2A,NBN,HIST1H1B,TUBA1A,FOXO1,ATG4D,TSPO,GABPA,TP53BP1,GABARAP,BCL2L11
Gap Junction Signaling	3.75	0.185	#NUM!	TUBA1B,PIK3R1,TUBB,PLCH1,TUBB2B,AKT1,MAP2K2,FGFR4,SOS1,PLCB1,TUBA1C,FRS2,PPP3CA,PRKCA,GRIK1,SRC,GJA1,TUBB3,PRKCQ,RRAS,CSNK1G2,ITPR2,ACTB,CSNK1G3,ADCY3,ADCY6,FGFR2,PLCB4,NOV,PRKAR2B,TUBA1A,NPR3,TUBB6,ITPR3,PRKAG2,PIK3CD
Melanocyte Development and Pigmentation Signaling	3.72	0.224	0	RPS6KB1,SRC,RRAS,MITF,PIK3R1,ADCY3,ADCY6,FGFR2,CREB5,TYRP1,KITLG,SHC1,PRKAR2B,MAP2K2,FGFR4,CREB1,SOS1,PRKAG2,PIK3CD,MC1R,DCT,FRS2
Role of NFAT in Cardiac Hypertrophy	3.67	0.178	0.324	MAP2K4,CAMK1,LIF,TGFBR1,PIK3R1,HDAC10,IL6,PLCH1,SHC1,CAMK2A,AKT1,GNB3,MAP2K2,TGFB1,FGFR4,SOS1,TGFB2,PLCB1,CACNB2,FRS2,CACNA2D4,PPP3CA,PRKCA,SRC,PRKCQ,RRAS,ITPR2,ADCY3,HDAC1,ADCY6,FGFR2,CTF1,CALM1 (includes others),PLCB4,HDAC3,PRKAR2B,ITPR3,PRKAG2,PIK3CD
B Cell Receptor Signaling	3.6	0.183	0.686	MAP2K4,RAP2B,GAB2,PTK2B,PIK3R1,INPPL1,NFATC1,SHC1,MTOR,CAMK2A,AKT1,JUN,MAP2K2,FGFR4,SOS1,CREB1,FRS2,PPP3CA,VAV2,RPS6KB1,MAP3K14,PRKCQ,CFL1,RRAS,EGR1,FGFR2,IKBKE,CREB5,TCF3,CALM1 (includes others),FOXO1,SYNJ1,CDC42,PAG1,PIK3CD
EGF Signaling	3.59	0.25	1.213	MAP2K4,RPS6KB1,SRC,ITPR2,PIK3R1,FGFR2,SHC1,FOS,MTOR,JUN,AKT1,FGFR4,SOS1,ITPR3,PIK3CD,FRS2,PRKCA
Glioma Signaling	3.55	0.211	1.606	CAMK1,PRKCQ,RRAS,PIK3R1,CDK6,CDK4,FGFR2,CDKN2C,MDM2,IGF2R,PDGFB,SHC1,RB1,CALM1 (includes others),MTOR,AKT1,CAMK2A,MAP2K2,FGFR4,SOS1,PIK3CD,PDGFD,FRS2,PRKCA
Cholecystokinin/Gastrin-mediated Signaling	3.52	0.218	-0.426	MAP2K4,SRC,PXN,PRKCQ,PTK2B,RRAS,ITPR2,RHOJ,EPHA4,IL33,ROCK1,ROCK2,SHC1,FOS,PLCB4,JUN,RHOQ,MAP2K2,ITPR3,SOS1,PLCB1,PRKCA
HER-2 Signaling in Breast Cancer	3.51	0.227	#NUM!	PRKCQ,RRAS,PIK3R1,CDK6,PARD6B,FGFR2,MDM2,ITGB8,ITGB3,AKT1,FOXO1,CDC42,FGFR4,SOS1,PIK3CD,ERBB2,CDKN1B,FRS2,ITGB5,PRKCA
Leukocyte Extravasation Signaling	3.38	0.175	0.686	MAP2K4,CLDN11,PTK2B,PIK3R1,CTNNA3,CXCL12,MMP24,ITGB3,ROCK2,ITGA3,MAP2K2,CLDN4,TIMP1,FGFR4,EZR,SIPA1,ARHGAP12,VCL,FRS2,ACTN1,ITGA4,PRKCA,VAV2,SRC,PXN,PRKCQ,ACTB,ITGA6,FGFR2,ROCK1,ARHGAP5,EDIL3,CDC42,CD44,PIK3CD,ACTN4,MSN
14-3-3-mediated Signaling	3.37	0.198	0.471	MAP2K4,TUBA1B,PIK3R1,TUBB,PLCH1,TUBB2B,AKT1,JUN,MAP2K2,FGFR4,PLCB1,TUBA1C,FRS2,PRKCA,SRC,TUBB3,PRKCQ,RRAS,FGFR2,FOS,PLCB4,TUBA1A,TUBB6,FOXO1,PIK3CD,CDKN1B
Protein Kinase A Signaling	3.36	0.152	-1.131	TGFBR1,DUSP8,AKAP9,TIMM50,ROCK2,CAMK2A,GNB3,MAP2K2,TGFB1,PLCB1,ANAPC11,PRKCQ,PTPRD,ITPR2,PTPRQ,PPP1R14A,CREB5,TCF3,PDE8A,MYL9,EPM2A,H3F3A/H3F3B,DUSP1,ITPR3,EYA3,DUSP4,PTPRA,FLNB,TCF4,PTK2B,PTPN13,PTPN9,UBASH3B,AKAP7,NFATC1,PLCH1,AKAP11,CDC25B,DUSP5,FLNA,CREB1,TGFB2,PTPRZ1,SMAD4,CNGB3,PPP3CA,PRKCA,PXN,CDC25C,ADCY3,ADCY6,HIST1H1B,ROCK1,CALM1 (includes others),PLCB4,PPP1R3D,PRKAR2B,ADD3,PRKAG2,PDE8B…
Chemokine Signaling	3.35	0.239	1.213	SRC,CAMK1,PTK2B,CFL1,RRAS,CXCL12,LIMK2,LIMK1,ROCK2,CALM1 (includes others),FOS,PLCB4,JUN,CAMK2A,MAP2K2,PLCB1,PRKCA
nNOS Signaling in Neurons	3.33	0.277	1	CAPN5,CALM1 (includes others),CAPNS1,CAMK2A,PRKCQ,CAPN1,DLG4,CAPN2,CAPN7,PPP3CA,PFKM,PRKCA,CAPN3
RAR Activation	3.32	0.179	#NUM!	MAP2K4,PBRM1,RDH10,PIK3R1,NR2F2,SMAD5,VEGFA,LRAT,AKT1,JUN,KAT2B,ALDH1A1,TGFB1,PNRC1,TGFB2,SMAD4,ZBTB16,PRKCA,GTF2H3,SRC,PRKCQ,SMAD9,ACTB,ADCY3,ADCY6,ERCC2,FOS,PRKAR2B,DUSP1,NCOA1,PRKAG2,PIK3CD,CRABP2,HLTF
ErbB Signaling	3.29	0.214	0.447	MAP2K4,RPS6KB1,PRKCQ,RRAS,PIK3R1,FGFR2,NCK1,SHC1,FOS,MTOR,JUN,AKT1,FOXO1,MAP2K2,CDC42,FGFR4,SOS1,PIK3CD,ERBB2,FRS2,PRKCA
Mitotic Roles of Polo-Like Kinase	3.25	0.242	0.905	KIF23,SMC3,CDC25C,ESPL1,PTTG1,PRC1,CCNB2,PLK1,PPP2R5A,CDC25B,SLK,TGFB1,PLK2,CAPN1,ANAPC11,STAG2
Ephrin A Signaling	3.23	0.25	#NUM!	VAV2,CFL1,PIK3R1,FGFR2,EPHA4,EPHA3,LIMK1,ROCK1,ROCK2,CDC42,FGFR4,EFNA5,EPHA5,PIK3CD,FRS2
Insulin Receptor Signaling	3.22	0.191	0.192	SGK1,PIK3R1,INPPL1,NCK1,EIF4E,SHC1,MTOR,AKT1,MAP2K2,FGFR4,FOXO3,SOS1,RPTOR,FRS2,RPS6KB1,RRAS,PPP1R14A,FGFR2,VAMP2,ACLY,PPP1R3D,RHOQ,PRKAR2B,FOXO1,SYNJ1,PRKAG2,PIK3CD
Mouse Embryonic Stem Cell Pluripotency	3.21	0.208	0.853	TCF4,LIF,SMAD9,RRAS,PIK3R1,FGFR2,FZD9,SMAD5,TCF3,ID3,APC,LIFR,ID1,AKT1,MAP2K2,FGFR4,SOS1,SMAD4,PIK3CD,FRS2,TCF7L2,ID4
IGF-1 Signaling	3.21	0.208	1.213	IGFBP6,RPS6KB1,PXN,RRAS,PIK3R1,FGFR2,SHC1,FOS,JUN,AKT1,PRKAR2B,NOV,FOXO1,MAP2K2,FGFR4,FOXO3,SOS1,PRKAG2,PIK3CD,CYR61,FRS2,SOCS5
Gα12/13 Signaling	3.16	0.193	1.177	MAP2K4,VAV2,SRC,PXN,PTK2B,F2R,RRAS,PIK3R1,CDH24,FGFR2,IKBKE,CDH19,MYL9,ROCK2,ROCK1,CDH12,JUN,AKT1,MAP2K2,LPAR2,CDC42,FGFR4,LPAR5,PIK3CD,CDH13,FRS2
Superpathway of Geranylgeranyldiphosphate Biosynthesis I (via Mevalonate)	3.14	0.412	#NUM!	MVD,FDPS,ACAT2,IDI2,IDI1,MVK,HMGCR
Colorectal Cancer Metastasis Signaling	3.13	0.165	0.801	MAP2K4,SIAH1,TCF4,TGFBR1,WNT3,PIK3R1,LRP6,IL6,MMP24,VEGFA,GNB3,AKT1,JUN,MAP2K2,TGFB1,FGFR4,SOS1,TGFB2,SMAD4,TLR3,FRS2,SRC,CASP3,RRAS,ADCY3,ADCY6,FGFR2,FZD9,RHOJ,TCF3,BIRC5,APC,FOS,RHOQ,PRKAR2B,TLR5,PRKAG2,PIK3CD,PTGER2,TCF7L2,WNT5A
CXCR4 Signaling	3.11	0.182	-0.186	MAP2K4,PIK3R1,CXCL12,ROCK2,AKT1,JUN,GNB3,MAP2K2,FGFR4,PLCB1,FRS2,PRKCA,SRC,PXN,PRKCQ,RRAS,ITPR2,EGR1,ADCY3,ADCY6,FGFR2,RHOJ,ROCK1,MYL9,FOS,DOCK1,PLCB4,RHOQ,ITPR3,PIK3CD
Macropinocytosis Signaling	3.09	0.222	0	SRC,PRKCQ,RRAS,PIK3R1,FGFR2,ITGB8,RAB34,CSF1R,PDGFB,ITGB3,CDC42,FGFR4,PIK3CD,ACTN4,PDGFD,FRS2,ITGB5,PRKCA
Mevalonate Pathway I	3.06	0.462	#NUM!	MVD,ACAT2,IDI2,IDI1,MVK,HMGCR
Virus Entry via Endocytic Pathways	3.05	0.206	#NUM!	FLNB,SRC,AP2M1,PRKCQ,RRAS,ACTB,PIK3R1,ITGA6,FGFR2,ITGB8,ITGB3,CD55,ITGA3,CDC42,FLNA,FGFR4,PIK3CD,FRS2,ITGB5,ITGA4,PRKCA
Remodeling of Epithelial Adherens Junctions	3.02	0.232	1	TUBA1B,SRC,TUBB3,ACTB,TUBB,APC,TUBB2B,TUBA1A,TUBB6,ARPC3,ZYX,TUBA1C,ACTN4,VCL,HGS,ACTN1
Ephrin Receptor Signaling	3	0.177	0.894	PTPN13,CXCL12,EPHA4,LIMK2,NCK1,LIMK1,ROCK2,VEGFA,SHC1,ITGA3,AKT1,GNB3,MAP2K2,EFNA5,EFNB1,SOS1,CREB1,ARPC3,ITGA4,SRC,MAP3K14,PXN,CFL1,RRAS,EPHA3,CREB5,PDGFB,ROCK1,CDC42,EPHA5,PDGFD
RhoA Signaling	2.99	0.194	2.4	PFN1,PTK2B,CFL1,ANLN,RTKN,ACTB,CDC42EP3,LIMK2,WASF1,CDC42EP2,PKN1,LIMK1,ROCK1,ARHGAP5,MYL9,ROCK2,LPAR2,EZR,CIT,LPAR5,ARHGAP12,ARPC3,SEMA3F,MSN
Aldosterone Signaling in Epithelial Cells	2.98	0.179	-0.728	CRYAB,SGK1,PIK3R1,TRAP1,DNAJC3,DNAJC10,HSPA5,PLCH1,MAP2K2,FGFR4,SOS1,PLCB1,FRS2,PRKCA,AHCY,PRKCQ,ITPR2,FGFR2,DNAJC1,DNAJB9,DNAJB14,HSPA8,PLCB4,DUSP1,DNAJB11,ITPR3,HSPA13,PIK3CD,NR3C2,HSPB1
Apoptosis Signaling	2.95	0.211	-0.943	GAS2,CAPN5,MAP2K4,MAP3K14,PRKCQ,CASP3,RRAS,LMNA,IKBKE,ROCK1,CAPNS1,MAP2K2,CAPN1,CAPN2,SPTAN1,CAPN7,BCL2L11,CAPN3,PRKCA
PDGF Signaling	2.95	0.211	1.147	MAP2K4,SRC,RRAS,PIK3R1,FGFR2,INPPL1,PDGFB,SHC1,FOS,JUN,SYNJ1,MAP2K2,FGFR4,SOS1,SPHK1,PIK3CD,PDGFD,FRS2,PRKCA
Non-Small Cell Lung Cancer Signaling	2.92	0.221	1.604	RRAS,ITPR2,PIK3R1,CDK6,CDK4,FGFR2,RB1,AKT1,MAP2K2,FGFR4,FOXO3,SOS1,ITPR3,PIK3CD,ERBB2,FRS2,PRKCA
Neurotrophin/TRK Signaling	2.92	0.221	0.258	MAP2K4,RRAS,PIK3R1,FGFR2,CREB5,SHC1,FOS,NTRK2,JUN,AKT1,MAP2K2,CDC42,FGFR4,CREB1,SOS1,PIK3CD,FRS2
ERK/MAPK Signaling	2.91	0.17	1.715	PTK2B,PIK3R1,TLN1,EIF4E,NFATC1,SHC1,ELF4,ITGA3,MAP2K2,FGFR4,CREB1,SOS1,FRS2,ITGA4,PRKCA,PPARG,SRC,PXN,RRAS,PPP1R14A,FGFR2,PLA2G3,CREB5,PPP2R5A,FOS,DOCK1,PPP1R3D,PRKAR2B,H3F3A/H3F3B,DUSP1,PRKAG2,PIK3CD,DUSP4,HSPB1
P2Y Purigenic Receptor Signaling Pathway	2.85	0.187	0.2	PIK3R1,PLCH1,ITGB3,AKT1,JUN,GNB3,MAP2K2,FGFR4,CREB1,PLCB1,FRS2,PRKCA,PRKCQ,RRAS,ADCY3,ADCY6,FGFR2,CREB5,FOS,PLCB4,PRKAR2B,P2RY6,PRKAG2,PIK3CD,P2RY1
Factors Promoting Cardiogenesis in Vertebrates	2.83	0.207	#NUM!	TCF4,TGFBR1,PRKCQ,WNT3,SMAD9,CDC6,LRP6,FZD9,SMAD5,BMPR1B,TCF3,APC,TGFB1,TGFB2,SMAD4,BMP7,TCF7L2,BMP1,PRKCA
UVA-Induced MAPK Signaling	2.82	0.198	-0.632	MAP2K4,RPS6KB1,CASP3,RRAS,PIK3R1,PARP10,FGFR2,TNKS2,PARP3,PLCH1,FOS,MTOR,PLCB4,JUN,SMPD4,TIPARP,FGFR4,PLCB1,PIK3CD,FRS2,PRKCA
Protein Ubiquitination Pathway	2.82	0.158	#NUM!	USP12,CRYAB,PSMD7,USP5,USP53,TRAP1,DNAJC3,DNAJC10,HSPA5,UBE2S,UCHL1,UBE2B,USP47,USP16,UBE2K,NEDD4L,ANAPC11,UBB,PSME2,PSMD6,USP19,MDM2,DNAJC1,DNAJB9,PSMB6,DNAJB14,UBE2T,HSPA8,PSMD11,PSMB7,PSME1,DNAJB11,PSMD2,PSMB1,HSPA13,USP46,USP37,UBA1,PSMD4,UBC,TAP2,HSPB1
Estrogen Receptor Signaling	2.79	0.188	#NUM!	MED13,PRKDC,SRC,TAF11,POLR2F,RRAS,GTF2F2,PHB2,POLR2K,ERCC2,MED12,NR3C1,SHC1,KAT2B,H3F3A/H3F3B,HDAC3,MAP2K2,MED17,POLR2E,CTBP2,SOS1,NCOA1,MED4,GTF2H3
GNRH Signaling	2.79	0.176	0.784	MAP2K4,PTK2B,JUN,GNB3,CAMK2A,MAP2K2,CREB1,SOS1,PLCB1,CACNB2,CACNA2D4,PRKCA,SRC,MAP3K14,PXN,PRKCQ,RRAS,ITPR2,EGR1,ADCY3,ADCY6,CREB5,FOS,CALM1 (includes others),PLCB4,PRKAR2B,CDC42,ITPR3,PRKAG2
Glucocorticoid Receptor Signaling	2.78	0.15	#NUM!	MAP2K4,TAF11,POLR2F,TGFBR1,KRT7,SGK1,PIK3R1,IL6,HSPA5,MAP2K2,TGFB1,FGFR4,SERPINE1,FRS2,MAP3K14,RRAS,FGFR2,KRT80,POLR2K,ERCC2,HSPA8,POLR2E,DUSP1,KRT19,NCOA1,NR3C2,PIK3CD,PBRM1,GTF2F2,NR3C1,NFATC1,SHC1,KAT2B,JUN,AKT1,ANXA1,FOXO3,CREB1,SOS1,TGFB2,SMAD4,PPP3CA,GTF2H3,KRT17,ACTB,IKBKE,FOS,KRT8,PRKAG2,PLAU,HLTF
UVB-Induced MAPK Signaling	2.78	0.227	0	MAP2K4,RPS6KB1,PRKCQ,PIK3R1,FGFR2,EIF4E,FOS,MTOR,JUN,AKT1,H3F3A/H3F3B,FGFR4,PIK3CD,FRS2,PRKCA
Fcγ Receptor-mediated Phagocytosis in Macrophages and Monocytes	2.77	0.204	0.688	VAV2,RPS6KB1,SRC,GAB2,PXN,PRKCQ,PTK2B,ACTB,PIK3R1,TLN1,NCK1,DOCK1,YES1,AKT1,RAB11B,CDC42,EZR,ARPC3,PRKCA
Hereditary Breast Cancer Signaling	2.73	0.181	#NUM!	PBRM1,UBB,POLR2F,CDC25C,RRAS,PIK3R1,ACTB,HDAC1,CDK4,CDK6,FANCF,FGFR2,HDAC10,RFC1,POLR2K,NBN,RAD51,RB1,HDAC3,AKT1,POLR2E,FGFR4,PIK3CD,UBC,HLTF,FRS2
Ovarian Cancer Signaling	2.73	0.181	1.213	TCF4,WNT3,PIK3R1,CDK4,VEGFA,RAD51,RB1,MTOR,AKT1,MAP2K2,FGFR4,FRS2,RPS6KB1,SRC,GJA1,RRAS,FGFR2,FZD9,TCF3,APC,PRKAR2B,PRKAG2,CD44,PIK3CD,TCF7L2,WNT5A
HGF Signaling	2.72	0.191	1.528	MAP2K4,MAP3K14,PXN,PRKCQ,RRAS,PIK3R1,FGFR2,IL6,ELF4,FOS,DOCK1,ITGA3,JUN,AKT1,MAP2K2,CDC42,FGFR4,SOS1,PIK3CD,FRS2,ITGA4,PRKCA
TGF-β Signaling	2.72	0.207	0	MAP2K4,TGFBR1,SMAD9,RRAS,HDAC1,BMPR1B,SMAD5,FOS,JUN,MAP2K2,CDC42,TGFB1,SOS1,TGFB2,SMAD4,BMP7,TFE3,SERPINE1
Erythropoietin Signaling	2.67	0.21	#NUM!	RPS6KB1,SRC,PRKCQ,RRAS,EPOR,PIK3R1,FGFR2,SHC1,FOS,JUN,AKT1,MAP2K2,FGFR4,SOS1,PIK3CD,FRS2,PRKCA
Neuregulin Signaling	2.66	0.205	1	RPS6KB1,SRC,PRKCQ,RRAS,DCN,PIK3R1,RPS6,SHC1,MTOR,ITGA3,AKT1,MAP2K2,SOS1,DLG4,CDKN1B,ERBB2,ITGA4,PRKCA
Rac Signaling	2.63	0.188	1.279	MAP2K4,RPS6KB1,PTK2B,CFL1,RRAS,PIK3R1,FGFR2,LIMK2,WASF1,LIMK1,IQGAP2,ITGA3,JUN,MAP2K2,CDC42,FGFR4,CD44,ARPC3,PIK3CD,FRS2,ITGA4,IQGAP3
IL-4 Signaling	2.6	0.202	#NUM!	RPS6KB1,IL4R,RRAS,PIK3R1,FGFR2,INPPL1,HMGA1,NR3C1,NFATC1,SHC1,MTOR,AKT1,SYNJ1,FGFR4,SOS1,NR3C2,PIK3CD,FRS2
Sertoli Cell-Sertoli Cell Junction Signaling	2.58	0.169	#NUM!	MAP2K4,TUBA1B,CLDN11,ILK,TUBB,TUBB2B,MPP6,ITGA3,AKT1,JUN,MAP2K2,CLDN4,TUBA1C,VCL,JUP,ACTN1,ITGA4,SRC,MAP3K14,TUBB3,RRAS,ACTB,PRKAR2B,TUBA1A,TUBB6,CDC42,PRKAG2,SPTAN1,ACTN4,NECTIN2
Agrin Interactions at Neuromuscular Junction	2.57	0.217	1.387	MAP2K4,SRC,PXN,RRAS,ACTB,ITGA6,ITGB3,LAMC1,ITGA3,JUN,CDC42,GABPA,DAG1,ERBB2,ITGA4
Actin Nucleation by ARP-WASP Complex	2.56	0.232	-0.577	PPP1R12C,RRAS,RHOJ,WASF1,NCK1,ROCK2,ROCK1,ITGA3,RHOQ,CDC42,SOS1,ARPC3,ITGA4
BMP signaling pathway	2.56	0.211	-0.258	MAP2K4,SMAD9,RRAS,GREM1,BMPR1B,SMAD5,SOSTDC1,JUN,PRKAR2B,MAP2K2,CREB1,SOS1,PRKAG2,SMAD4,BMP7,BMP1
IL-3 Signaling	2.55	0.205	1.213	GAB2,PRKCQ,RRAS,PIK3R1,FGFR2,SHC1,FOS,JUN,AKT1,FOXO1,MAP2K2,FGFR4,SOS1,PIK3CD,FRS2,PPP3CA,PRKCA
Renal Cell Carcinoma Signaling	2.55	0.205	0.577	UBB,RRAS,PIK3R1,FGFR2,PDGFB,VEGFA,FOS,JUN,AKT1,MAP2K2,CDC42,TGFB1,FGFR4,SOS1,PIK3CD,UBC,FRS2
Opioid Signaling Pathway	2.54	0.157	-0.667	MAP2K4,CAMK1,YES1,CAMK2A,AKT1,GNB3,RGS5,MAP2K2,SOS1,CREB1,PLCB1,CACNB2,PDK1,CACNA2D4,PPP3CA,PRKCA,SIGMAR1,RPS6KB1,SRC,AP2M1,PRKCQ,RGS20,RRAS,ITPR2,MAPK4,ADCY3,ADCY6,KCNJ3,CREB5,CALM1 (includes others),FOS,ARRB2,PRKAR2B,CDC42,ITPR3,PENK,PRKAG2,CDKN1B
Glioma Invasiveness Signaling	2.51	0.214	0.775	F2R,RRAS,HMMR,PIK3R1,FGFR2,RHOJ,ITGB3,RHOQ,TIMP1,FGFR4,CD44,PIK3CD,PLAU,FRS2,ITGB5
Superpathway of Inositol Phosphate Compounds	2.51	0.157	#NUM!	PPP1R12C,DUSP8,MTMR9,PTPN13,PIK3R1,PPIP5K1,INPPL1,STYX,PPM1K,PLCH1,CDC25B,CA3,DUSP5,IP6K3,IPMK,FGFR4,PLCB1,EYA4,ERBB2,PALD1,ALPL,FRS2,PPP3CA,WBP11,CDC25C,PIP4P1,SEC16A,PPP1R14A,FGFR2,PPP2R5A,ITPK1,TNS3,PLCB4,SYNJ1,DUSP1,PIK3CD,PPIP5K2
PPARα/RXRα Activation	2.51	0.167	0.408	MAP2K4,PPARA,MAP3K14,TGFBR1,RRAS,ADCY3,CKAP5,ADCY6,IKBKE,IL6,MED12,PLCH1,CAND1,SHC1,PLCB4,JUN,PRKAR2B,GHR,MAP2K2,TGFB1,FASN,SOS1,TGFB2,PRKAG2,PLCB1,SMAD4,SLC27A1,IL1RAPL1,ITGB5,PRKCA
Regulation of eIF4 and p70S6K Signaling	2.5	0.172	1	EIF4EBP2,RPS3A,PIK3R1,RPS23,RPS11,EIF4E,RPS7,SHC1,ITGA3,MTOR,AKT1,MAP2K2,FGFR4,SOS1,EIF3A,FRS2,ITGA4,RPS6KB1,RRAS,RPS8,FGFR2,PPP2R5A,RPS6,RPS15,RPS15A,PIK3CD,RPS25
Osteoarthritis Pathway	2.48	0.16	1.219	MATN3,TCF4,TGFBR1,FN1,RARRES2,FRZB,CASP4,SDC4,SMAD5,VEGFA,ITGA3,MTOR,TGFB1,FOXO3,CREB1,SPHK1,SMAD4,ALPL,ADAMTS5,ITGA4,PPARG,CASP3,SMAD9,PPARD,DCN,GREM1,FZD9,CREB5,TCF3,HDAC3,SIRT1,PRKAG2,IL1RAPL1,TCF7L2
Cardiac Hypertrophy Signaling	2.48	0.157	-0.493	MAP2K4,TGFBR1,PIK3R1,IL6,EIF4E,PLCH1,ROCK2,MTOR,AKT1,JUN,GNB3,MAP2K2,TGFB1,FGFR4,SOS1,CREB1,TGFB2,PLCB1,FRS2,PPP3CA,MAP3K14,RPS6KB1,MAPKAPK3,RRAS,ADCY3,ADCY6,FGFR2,RHOJ,MYL9,ROCK1,CALM1 (includes others),PLCB4,RHOQ,PRKAR2B,PRKAG2,PIK3CD,HSPB1
Human Embryonic Stem Cell Pluripotency	2.46	0.175	#NUM!	TCF4,TGFBR1,WNT3,PIK3R1,SMAD5,AKT1,TGFB1,FGFR4,SPHK1,TGFB2,SMAD4,FRS2,BMP1,FGFR2,FZD9,TCF3,APC,PDGFB,NTRK2,FOXO1,PIK3CD,BMP7,PDGFD,TCF7L2,WNT5A
Thrombopoietin Signaling	2.4	0.215	1.069	GAB2,PRKCQ,RRAS,PIK3R1,FGFR2,SHC1,FOS,JUN,MAP2K2,FGFR4,SOS1,PIK3CD,FRS2,PRKCA
Renin-Angiotensin Signaling	2.39	0.18	1.091	MAP2K4,PRKCQ,PTK2B,RRAS,ITPR2,PIK3R1,ADCY3,ADCY6,FGFR2,SHC1,FOS,JUN,PRKAR2B,MAP2K2,FGFR4,ITPR3,SOS1,PRKAG2,PIK3CD,PTGER2,FRS2,PRKCA
Role of NANOG in Mammalian Embryonic Stem Cell Pluripotency	2.39	0.18	0.577	LIF,SMAD9,WNT3,RRAS,PIK3R1,FGFR2,FZD9,SMAD5,BMPR1B,APC,LIFR,SHC1,AKT1,MAP2K2,FGFR4,SOS1,SMAD4,BMP7,PIK3CD,FRS2,BMP1,WNT5A
Acute Myeloid Leukemia Signaling	2.39	0.194	0	MAP2K4,RPS6KB1,TCF4,RRAS,PIK3R1,FGFR2,TCF3,CSF1R,KITLG,MTOR,AKT1,MAP2K2,FGFR4,SOS1,PIK3CD,JUP,FRS2,TCF7L2
Death Receptor Signaling	2.39	0.194	0.943	GAS2,MAP2K4,MAP3K14,CASP3,PARP10,ACTB,LMNA,IKBKE,TNKS2,PARP3,LIMK1,ROCK1,TRADD,TIPARP,TNFRSF25,SPTAN1,TNFRSF10A,HSPB1
Clathrin-mediated Endocytosis Signaling	2.39	0.161	#NUM!	F2R,PIK3R1,SH3GLB1,ITGB8,FGF13,ITGB3,VEGFA,RAB11B,FGFR4,ARPC3,HGS,FRS2,SH3KBP1,PPP3CA,ITGB5,SRC,AP2M1,UBB,ACTB,FGFR2,MDM2,PCYOX1,PDGFB,HSPA8,ARRB2,TF,SYNJ1,CDC42,PIK3CD,PDGFD,UBC,MYO1E
Polyamine Regulation in Colon Cancer	2.38	0.318	#NUM!	PPARG,PSME1,TCF4,MXD1,PSME2,OAZ1,APC
Neuropathic Pain Signaling In Dorsal Horn Neurons	2.38	0.183	-0.218	SRC,CAMK1,PRKCQ,ITPR2,PIK3R1,FGFR2,PLCH1,FOS,PLCB4,NTRK2,PRKAR2B,CAMK2A,FGFR4,ITPR3,CREB1,PRKAG2,PLCB1,KCNQ3,PIK3CD,FRS2,PRKCA
Cell Cycle: G1/S Checkpoint Regulation	2.34	0.212	-1.155	RB1,HDAC3,CCND2,FOXO1,TGFB1,HDAC1,CDK6,TGFB2,CDK4,SMAD4,CDKN2C,HDAC10,MDM2,CDKN1B
Inhibition of Angiogenesis by TSP1	2.32	0.265	0	MAP2K4,VEGFA,CD47,TGFBR1,AKT1,JUN,CASP3,THBS1,TGFB1
Inositol Pyrophosphates Biosynthesis	2.32	0.5	#NUM!	IP6K3,IPMK,PPIP5K1,PPIP5K2
RANK Signaling in Osteoclasts	2.3	0.186	0.688	MAP2K4,SRC,MAP3K14,PTK2B,MITF,PIK3R1,TAB2,FGFR2,IKBKE,NFATC1,CALM1 (includes others),FOS,JUN,AKT1,MAP2K2,FGFR4,PIK3CD,FRS2,PPP3CA
Salvage Pathways of Pyrimidine Ribonucleotides	2.29	0.189	#NUM!	MAP2K4,NME4,PRKCQ,NME5,SGK1,NME2,CDK6,CDK4,PLK1,LIMK2,NME7,PKN1,IRAK1,LIMK1,PRKX,MAP2K2,PRPF4B,UCKL1
Pyrimidine Deoxyribonucleotides De Novo Biosynthesis I	2.27	0.304	#NUM!	TYMS,NME4,NME5,RRM2B,NME2,DTYMK,NME7
PI3K/AKT Signaling	2.26	0.176	1.606	RPS6KB1,GAB2,RRAS,PIK3R1,ILK,IKBKE,MDM2,INPPL1,EIF4E,PPP2R5A,SHC1,MTOR,ITGA3,AKT1,SYNJ1,FOXO1,MAP2K2,FOXO3,SOS1,PIK3CD,CDKN1B,ITGA4
HMGB1 Signaling	2.25	0.173	0	MAP2K4,LIF,RRAS,HAT1,PIK3R1,FGFR2,RHOJ,IL6,FOS,KAT6B,KAT2B,JUN,AKT1,RHOQ,MAP2K2,CDC42,TGFB1,FGFR4,TGFB2,PIK3CD,SERPINE1,KAT2A,FRS2
CREB Signaling in Neurons	2.22	0.156	0.784	POLR2F,PIK3R1,PLCH1,SHC1,CAMK2A,AKT1,GRIK5,GNB3,MAP2K2,FGFR4,SOS1,CREB1,PLCB1,CACNB2,FRS2,CACNA2D4,PRKCA,GRIK1,PRKCQ,RRAS,ITPR2,ADCY3,ADCY6,FGFR2,POLR2K,CREB5,CALM1 (includes others),PLCB4,PRKAR2B,POLR2E,ITPR3,PRKAG2,PIK3CD
p53 Signaling	2.22	0.18	0.5	PRKDC,PIK3R1,HDAC1,RRM2B,CDK4,FGFR2,MDM2,BIRC5,SERPINE2,RB1,KAT2B,JUN,CCND2,AKT1,THBS1,FGFR4,SIRT1,PIK3CD,FRS2,TNFRSF10A
Melanoma Signaling	2.18	0.218	0.905	RB1,AKT1,MAP2K2,RRAS,MITF,FGFR4,PIK3R1,CDK4,FGFR2,MDM2,PIK3CD,FRS2
Unfolded protein response	2.18	0.218	#NUM!	PPARG,SEL1L,HSPA8,CALR,UBXN4,ERO1B,XBP1,DNAJC3,DNAJB9,HSPA5,EIF2AK3,CEBPG
Prolactin Signaling	2.16	0.193	0.775	PRKCQ,RRAS,PIK3R1,FGFR2,NR3C1,SHC1,FOS,JUN,MAP2K2,FGFR4,SOS1,PIK3CD,PRLR,SOCS5,FRS2,PRKCA
Toll-like Receptor Signaling	2.16	0.197	0.632	PPARA,MAP2K4,MAP3K14,UBB,MYD88,TAB2,IRAK1,IL33,FOS,JUN,TLR5,TICAM1,TLR3,UBC,IRAK2
Pancreatic Adenocarcinoma Signaling	2.16	0.175	0.535	MAP2K4,TGFBR1,PIK3R1,CDK4,FGFR2,MDM2,BIRC5,RAD51,VEGFA,RB1,AKT1,MAP2K2,CDC42,TGFB1,FGFR4,TGFB2,SMAD4,PIK3CD,ERBB2,CDKN1B,FRS2
ErbB2-ErbB3 Signaling	2.16	0.203	1.155	SHC1,AKT1,JUN,FOXO1,MAP2K2,RRAS,FGFR4,PIK3R1,SOS1,FGFR2,PIK3CD,ERBB2,CDKN1B,FRS2
NGF Signaling	2.12	0.174	0.229	MAP2K4,RPS6KB1,MAP3K14,RRAS,PIK3R1,TRIO,FGFR2,IKBKE,CREB5,ROCK1,ROCK2,SHC1,AKT1,SMPD4,MAP2K2,CDC42,FGFR4,CREB1,SOS1,PIK3CD,FRS2
AMPK Signaling	2.1	0.153	-0.784	PBRM1,ULK1,RAB9B,PIK3R1,RAB22A,MTOR,AKT1,KAT2B,FASN,FGFR4,FOXO3,CREB1,RPTOR,CHRNA5,CHRNA3,FRS2,SRC,RPS6KB1,RAB27A,ACTB,FGFR2,PFKP,CREB5,PPP2R5A,PFKM,PRKAR2B,FOXO1,SIRT1,PRKAG2,PIK3CD,HMGCR,HLTF,PPAT
CDK5 Signaling	2.1	0.182	2	RRAS,MAPK4,EGR1,CABLES1,ADCY3,ADCY6,ITGA6,PPP1R14A,PPP2R5A,LAMC1,ITGA3,PPP1R3D,NTRK2,PRKAR2B,MAP2K2,CAPN1,LAMA1,PRKAG2
Trans, trans-farnesyl Diphosphate Biosynthesis	2.08	0.6	#NUM!	FDPS,IDI2,IDI1
mTOR Signaling	2.07	0.154	-0.655	ULK1,RPS3A,PIK3R1,RPS23,FKBP1A,RICTOR,EIF4E,RPS11,VEGFA,RPS7,MTOR,AKT1,FGFR4,RPTOR,EIF3A,FRS2,PRKCA,RPS6KB1,PRKCQ,RRAS,RPS8,FGFR2,RHOJ,PPP2R5A,RPS6,RPS15,RHOQ,PRKAG2,PIK3CD,RPS15A,RPS25
RhoGDI Signaling	2.06	0.158	-0.577	PPP1R12C,CDH24,LIMK2,LIMK1,ROCK2,ITGA3,GNB3,EZR,ARHGAP12,ARPC3,CDH13,ITGA4,PRKCA,SRC,CFL1,ACTB,ARHGEF17,WASF1,RHOJ,CDH19,ROCK1,ARHGAP5,MYL9,RHOQ,CDH12,CDC42,CD44,MSN
CCR3 Signaling in Eosinophils	2.06	0.169	0.277	PRKCQ,CFL1,RRAS,ITPR2,PIK3R1,PLA2G3,FGFR2,LIMK2,LIMK1,ROCK1,ROCK2,CALM1 (includes others),PLCB4,GNB3,MAP2K2,FGFR4,ITPR3,PLCB1,PIK3CD,CCL26,FRS2,PRKCA
PI3K Signaling in B Lymphocytes	2.06	0.169	1.789	VAV2,IL4R,RRAS,ITPR2,PIK3R1,IKBKE,NFATC1,PLCH1,FOS,CALM1 (includes others),PLCB4,JUN,AKT1,CAMK2A,MAP2K2,FOXO3,ITPR3,CREB1,PLCB1,PIK3CD,PLEKHA1,PPP3CA
IL-2 Signaling	2.04	0.203	0.577	PTK2B,RRAS,PIK3R1,FGFR2,SHC1,FOS,JUN,AKT1,MAP2K2,FGFR4,SOS1,PIK3CD,FRS2
D-myo-inositol-5-phosphate Metabolism	2.03	0.16	#NUM!	DUSP8,PPP1R12C,MTMR9,PTPN13,PPIP5K1,STYX,PPM1K,PLCH1,CDC25B,CA3,DUSP5,PLCB1,PALD1,EYA4,ALPL,PPP3CA,WBP11,CDC25C,PIP4P1,PPP1R14A,PPP2R5A,ITPK1,TNS3,PLCB4,SYNJ1,DUSP1
Stearate Biosynthesis I (Animals)	2.02	0.227	#NUM!	DHCR24,FASN,LPCAT4,ACOT1,DBT,SLC27A1,ACOT7,ACSL1,ELOVL6,MBOAT7
FLT3 Signaling in Hematopoietic Progenitor Cells	2.02	0.186	0	RPS6KB1,GAB2,RRAS,PIK3R1,FGFR2,CREB5,EIF4E,SHC1,MTOR,AKT1,MAP2K2,FGFR4,CREB1,SOS1,PIK3CD,FRS2
Signaling by Rho Family GTPases	2.01	0.147	0.845	MAP2K4,PPP1R12C,PTK2B,PIK3R1,CDH24,LIMK2,CDC42EP2,LIMK1,ROCK2,ITGA3,JUN,GNB3,MAP2K2,EZR,FGFR4,CIT,ARPC3,FRS2,CDH13,ITGA4,CFL1,ACTB,FGFR2,CDC42EP3,RHOJ,WASF1,ARHGEF17,PKN1,CDH19,MYL9,ROCK1,FOS,CDH12,RHOQ,CDC42,PIK3CD,MSN
Epoxysqualene Biosynthesis	2.01	1	#NUM!	FDFT1,SQLE
Pyridoxal 5'-phosphate Salvage Pathway	1.99	0.2	#NUM!	MAP2K4,PRKCQ,SGK1,CDK4,CDK6,PLK1,LIMK2,PKN1,IRAK1,LIMK1,PRKX,MAP2K2,PRPF4B
p70S6K Signaling	1.99	0.167	0.426	RPS6KB1,SRC,IL4R,PRKCQ,F2R,RRAS,PIK3R1,FGFR2,PPP2R5A,PLCH1,RPS6,SHC1,MTOR,PLCB4,AKT1,MAP2K2,FGFR4,SOS1,PLCB1,PIK3CD,FRS2,PRKCA
Thrombin Signaling	1.98	0.152	-0.365	CAMK1,F2R,PIK3R1,PLCH1,ROCK2,SHC1,CAMK2A,AKT1,GNB3,MAP2K2,FGFR4,CREB1,SOS1,PLCB1,FRS2,PRKCA,RPS6KB1,SRC,PRKCQ,RRAS,ITPR2,ADCY3,ADCY6,FGFR2,RHOJ,ROCK1,MYL9,PLCB4,RHOQ,ITPR3,PIK3CD
LPS-stimulated MAPK Signaling	1.97	0.184	0.5	MAP2K4,MAP3K14,PRKCQ,RRAS,PIK3R1,FGFR2,IKBKE,FOS,JUN,MAP2K2,CDC42,FGFR4,CREB1,PIK3CD,FRS2,PRKCA
NF-κB Activation by Viruses	1.97	0.184	1.5	MAP3K14,PRKCQ,RRAS,PIK3R1,ITGA6,FGFR2,IKBKE,ITGB3,ITGA3,AKT1,FGFR4,PIK3CD,FRS2,ITGB5,ITGA4,PRKCA
eNOS Signaling	1.97	0.157	0.626	PRKCQ,CASP3,ITPR2,PIK3R1,ADCY3,ADCY6,FGFR2,AQP1,HSPA5,BDKRB2,VEGFA,HSPA8,CALM1 (includes others),AKT1,PRKAR2B,LPAR2,FGFR4,ITPR3,LPAR5,PRKAG2,CNGB3,PIK3CD,CHRNA5,CHRNA3,FRS2,BDKRB1,PRKCA
Sphingosine-1-phosphate Signaling	1.96	0.168	-1.342	CASP3,PTK2B,PIK3R1,ADCY3,ADCY6,FGFR2,CASP4,RHOJ,PLCH1,ASAH1,PDGFB,PLCB4,AKT1,RHOQ,SMPD4,FGFR4,SPHK1,PLCB1,PIK3CD,PDGFD,FRS2
Regulation of IL-2 Expression in Activated and Anergic T Lymphocytes	1.95	0.188	#NUM!	VAV2,MAP2K4,TGFBR1,RRAS,IKBKE,NFATC1,CALM1 (includes others),FOS,JUN,MAP2K2,TGFB1,SOS1,TGFB2,SMAD4,PPP3CA
Aryl Hydrocarbon Receptor Signaling	1.94	0.163	0.728	TRIP11,ALDH1B1,SRC,NQO1,CDK6,CDK4,MDM2,IL6,RB1,ALDH2,FOS,ALDH1A1,JUN,CCND2,TGFB1,NFIA,NEDD8,TGFB2,CDKN1B,DHFR,DCT,MCM7,HSPB1
Endothelin-1 Signaling	1.91	0.153	0	PIK3R1,CASP4,PLCH1,SHC1,JUN,FGFR4,SOS1,PLCB1,ECE1,FRS2,PRKCA,PNPLA8,SRC,PRKCQ,CASP3,EDNRB,RRAS,ABHD3,MAPK4,ITPR2,ADCY3,ADCY6,FGFR2,PLA2G3,FOS,PLCB4,ITPR3,PIK3CD,PTGER2
SAPK/JNK Signaling	1.88	0.173	-0.243	MAP2K4,DUSP8,RRAS,PIK3R1,FGFR2,MAPK8IP3,NFATC1,MAP4K3,SHC1,TRADD,JUN,GNB3,CDC42,FGFR4,SOS1,DUSP4,PIK3CD,FRS2
Endoplasmic Reticulum Stress Pathway	1.86	0.286	#NUM!	CALR,CASP3,XBP1,DNAJC3,HSPA5,EIF2AK3
Thyroid Cancer Signaling	1.84	0.225	#NUM!	PPARG,SHC1,TCF4,NTRK2,MAP2K2,RRAS,CXCL12,TCF3,TCF7L2
D-myo-inositol (1,4,5,6)-Tetrakisphosphate Biosynthesis	1.84	0.16	#NUM!	WBP11,CDC25C,DUSP8,PPP1R12C,MTMR9,PTPN13,PPIP5K1,PPP1R14A,STYX,PPM1K,PPP2R5A,CDC25B,CA3,ITPK1,TNS3,DUSP5,IPMK,SYNJ1,DUSP1,EYA4,PALD1,ALPL,PPP3CA
D-myo-inositol (3,4,5,6)-tetrakisphosphate Biosynthesis	1.84	0.16	#NUM!	WBP11,CDC25C,DUSP8,PPP1R12C,MTMR9,PTPN13,PPIP5K1,PPP1R14A,STYX,PPM1K,PPP2R5A,CDC25B,CA3,ITPK1,TNS3,DUSP5,IPMK,SYNJ1,DUSP1,EYA4,PALD1,ALPL,PPP3CA
JAK/Stat Signaling	1.81	0.181	1.807	RRAS,PIK3R1,FGFR2,IL6,SHC1,FOS,MTOR,JUN,AKT1,MAP2K2,FGFR4,SOS1,PIK3CD,SOCS5,FRS2
CNTF Signaling	1.71	0.19	0	LIFR,RPS6KB1,MTOR,AKT1,MAP2K2,RRAS,FGFR4,PIK3R1,SOS1,FGFR2,PIK3CD,FRS2
T Cell Receptor Signaling	1.68	0.165	#NUM!	MAP2K4,VAV2,PRKCQ,RRAS,PIK3R1,FGFR2,IKBKE,NFATC1,CALM1 (includes others),FOS,JUN,MAP2K2,FGFR4,PAG1,SOS1,PIK3CD,FRS2,PPP3CA
Caveolar-mediated Endocytosis Signaling	1.68	0.183	#NUM!	FLNB,SRC,ACTB,ITGA6,ITGB8,ITGB3,ITGA3,CD55,FLNA,ITGA11,ITGB5,ITGA4,PRKCA
Leptin Signaling in Obesity	1.68	0.174	0.707	PIK3R1,ADCY3,ADCY6,FGFR2,PLCH1,PLCB4,AKT1,PRKAR2B,FOXO1,MAP2K2,FGFR4,PRKAG2,PLCB1,PIK3CD,FRS2
RAN Signaling	1.67	0.294	#NUM!	KPNA5,KPNA4,RANBP2,RANBP1,KPNA2
Endometrial Cancer Signaling	1.66	0.188	0.905	AKT1,MAP2K2,RRAS,FGFR4,PIK3R1,FOXO3,SOS1,ILK,FGFR2,PIK3CD,ERBB2,FRS2
3-phosphoinositide Degradation	1.65	0.152	#NUM!	WBP11,CDC25C,DUSP8,PPP1R12C,PIP4P1,MTMR9,PTPN13,PPIP5K1,PPP1R14A,INPPL1,STYX,PPM1K,PPP2R5A,CDC25B,CA3,ITPK1,TNS3,DUSP5,SYNJ1,DUSP1,EYA4,PALD1,ALPL,PPP3CA
UVC-Induced MAPK Signaling	1.64	0.209	1.667	MAP2K4,SRC,FOS,PRKCQ,JUN,SMPD4,MAP2K2,RRAS,PRKCA
PEDF Signaling	1.64	0.172	0.775	PPARG,TCF4,RRAS,PIK3R1,SERPINF1,FGFR2,IKBKE,PNPLA2,ROCK2,ROCK1,AKT1,FGFR4,PIK3CD,FRS2,TCF7L2
PPAR Signaling	1.62	0.168	-1.5	PPARA,PPARG,MAP3K14,RRAS,PPARD,IKBKE,PDGFB,IL33,SHC1,FOS,JUN,MAP2K2,SOS1,NCOA1,IL1RAPL1,PDGFD
PXR/RXR Activation	1.61	0.185	#NUM!	PPARA,SCD,ALDH1A1,PRKAR2B,AKT1,FOXO1,FOXO3,PRKAG2,NCOA1,IL6,ABCC3,NR3C1
Thioredoxin Pathway	1.6	0.429	#NUM!	TXN,TXNRD2,TXNRD1
VEGF Family Ligand-Receptor Interactions	1.6	0.17	0.775	PRKCQ,RRAS,PIK3R1,FGFR2,PLA2G3,VEGFA,SHC1,FOS,AKT1,MAP2K2,FGFR4,SOS1,PIK3CD,FRS2,PRKCA
Sumoylation Pathway	1.58	0.167	0.535	SERBP1,MAP2K4,RANBP2,HDAC1,MDM2,RHOJ,RFC1,NR3C1,SENP1,FOS,SAE1,JUN,RHOQ,SIRT1,CTBP2,SMAD4
Amyloid Processing	1.58	0.196	0.816	CAPN5,CAPNS1,PRKAR2B,AKT1,CAPN1,PRKAG2,CAPN2,CAPN7,BACE2,CAPN3
IL-6 Signaling	1.57	0.156	0.894	MAP2K4,MAP3K14,RRAS,PIK3R1,FGFR2,IKBKE,IL6,IL33,VEGFA,SHC1,FOS,JUN,AKT1,MAP2K2,FGFR4,SOS1,PIK3CD,IL1RAPL1,FRS2,HSPB1
p38 MAPK Signaling	1.57	0.158	-1	MAP2K4,RPS6KB1,TGFBR1,MAPKAPK3,TAB2,PLA2G3,CREB5,IRAK1,CDC25B,IL33,TRADD,H3F3A/H3F3B,TGFB1,DUSP1,CREB1,TGFB2,IL1RAPL1,IRAK2,HSPB1
ERK5 Signaling	1.56	0.182	1.155	CTF1,RPS6KB1,SRC,FOS,LIF,AKT1,RRAS,SGK1,FOXO3,CREB1,FOSL1,CREB5
5-aminoimidazole Ribonucleotide Biosynthesis I	1.56	0.667	#NUM!	PFAS,PPAT
Glutathione Biosynthesis	1.56	0.667	#NUM!	GCLC,GSS
1D-myo-inositol Hexakisphosphate Biosynthesis V (from Ins(1,3,4)P3)	1.56	0.667	#NUM!	ITPK1,IPMK
Oxidized GTP and dGTP Detoxification	1.56	0.667	#NUM!	DDX6,RUVBL2
Prostate Cancer Signaling	1.55	0.165	#NUM!	RRAS,PIK3R1,FGFR2,MDM2,CREB5,RB1,MTOR,AKT1,FOXO1,MAP2K2,FGFR4,CREB1,SOS1,PIK3CD,CDKN1B,FRS2
Docosahexaenoic Acid (DHA) Signaling	1.53	0.192	#NUM!	AKT1,FOXO1,CASP3,FGFR4,PIK3R1,SERPINF1,FGFR2,PIK3CD,FRS2,PNPLA2
TR/RXR Activation	1.51	0.163	#NUM!	RAB3B,UCP2,PIK3R1,FGFR2,MDM2,ME1,PFKP,ENO1,MTOR,AKT1,HDAC3,FGFR4,FASN,NCOA1,PIK3CD,FRS2
ATM Signaling	1.51	0.163	1.069	MAP2K4,SMC3,CDC25C,MDC1,CCNB2,MDM2,CREB5,PPP2R5A,NBN,RAD51,JUN,BRAT1,CREB1,TP53BP1,TLK1,CBX3
Ethanol Degradation IV	1.5	0.24	#NUM!	TYRP1,ALDH1B1,ALDH2,ALDH1A1,ACSS2,ACSL1
fMLP Signaling in Neutrophils	1.47	0.154	0.229	PRKCQ,RRAS,ITPR2,PIK3R1,FGFR2,NFATC1,CALM1 (includes others),PLCB4,GNB3,MAP2K2,CDC42,FGFR4,ITPR3,PLCB1,ARPC3,PIK3CD,FRS2,PPP3CA,PRKCA
1D-myo-inositol Hexakisphosphate Biosynthesis II (Mammalian)	1.47	0.263	#NUM!	ITPK1,IPMK,SYNJ1,SEC16A,INPPL1
Antiproliferative Role of TOB in T Cell Signaling	1.42	0.231	#NUM!	RB1,TGFBR1,TGFB1,TGFB2,SMAD4,CDKN1B
3-phosphoinositide Biosynthesis	1.42	0.14	#NUM!	DUSP8,PPP1R12C,MTMR9,PTPN13,PIK3R1,PPIP5K1,STYX,PPM1K,CDC25B,CA3,DUSP5,FGFR4,EYA4,ERBB2,PALD1,FRS2,ALPL,PPP3CA,WBP11,CDC25C,PPP1R14A,FGFR2,PPP2R5A,ITPK1,TNS3,SYNJ1,DUSP1,PIK3CD
IL-17 Signaling	1.41	0.165	#NUM!	MAP2K4,MAP3K14,RRAS,PIK3R1,FGFR2,IL6,JUN,AKT1,MAP2K2,TIMP1,FGFR4,PIK3CD,CXCL1,FRS2
DNA Double-Strand Break Repair by Homologous Recombination	1.37	0.286	#NUM!	RAD51,GEN1,ATRX,NBN
Isoleucine Degradation I	1.37	0.286	#NUM!	ECHS1,ACAT2,BCAT2,ACAD8
Hepatic Cholestasis	1.36	0.144	#NUM!	MAP2K4,PPARA,MAP3K14,PRKCQ,LIF,MYD88,ADCY3,ADCY6,IKBKE,IL6,ATP8B1,IRAK1,IL33,JUN,PRKAR2B,TGFB1,FGFR4,TGFB2,PRKAG2,IL1RAPL1,ABCC3,IRAK2,PRKCA
Wnt/Ca+ pathway	1.36	0.175	-0.905	PLCB4,CAMK2A,CREB1,PLCB1,FZD9,CREB5,PLCH1,NFATC1,PPP3CA,WNT5A,PRKCA
Amyotrophic Lateral Sclerosis Signaling	1.34	0.153	0.775	CAPN5,CASP3,PIK3R1,GPX1,FGFR2,VEGFA,CAPNS1,GRIK5,FGFR4,CAPN1,CAPN2,PIK3CD,CAPN7,FRS2,PPP3CA,CAPN3,GRIK1
Telomerase Signaling	1.34	0.153	1.155	RRAS,PIK3R1,HDAC1,FGFR2,HDAC10,PPP2R5A,SHC1,RB1,ELF4,AKT1,HDAC3,MAP2K2,FGFR4,SOS1,PIK3CD,TINF2,FRS2
Role of JAK2 in Hormone-like Cytokine Signaling	1.34	0.206	#NUM!	SHC1,GHR,EPOR,PRLR,HLTF,SOCS5,SH2B1
Estrogen-Dependent Breast Cancer Signaling	1.34	0.165	0.577	FOS,SRC,AKT1,JUN,RRAS,FGFR4,PIK3R1,CREB1,FGFR2,PIK3CD,CREB5,FRS2,HSD17B2
Gαq Signaling	1.33	0.143	-0.626	PRKCQ,PTK2B,ITPR2,PIK3R1,FGFR2,IKBKE,RHOJ,NFATC1,ROCK1,ROCK2,CALM1 (includes others),PLCB4,GNB3,AKT1,RHOQ,MAP2K2,FGFR4,ITPR3,PLCB1,PIK3CD,FRS2,PPP3CA,PRKCA
EIF2 Signaling	1.33	0.136	0.471	RPS3A,PIK3R1,RPS23,HSPA5,EIF4E,RPS11,VEGFA,RPS7,SHC1,AKT1,MAP2K2,FGFR4,SOS1,EIF3A,FRS2,RPL32,RRAS,RPL34,ACTB,RPS8,FGFR2,RPL23,RPL28,RPS6,RPS15,RPS15A,PIK3CD,RPS25,EIF2AK3,RPLP0
Cell Cycle: G2/M DNA Damage Checkpoint Regulation	1.31	0.184	-2.121	CDC25B,PRKDC,CDC25C,KAT2B,TOP2A,CCNB2,PLK1,MDM2,AURKA
Cancer Drug Resistance By Drug Efflux	1.31	0.184	#NUM!	AKT1,FOXO1,MAP2K2,RRAS,PIK3R1,FOXO3,MDM2,PIK3CD,PDK1
Melatonin Signaling	1.31	0.167	-1.155	MAP2K4,CALM1 (includes others),PLCB4,CAMK2A,PRKCQ,PRKAR2B,MAP2K2,RORA,PRKAG2,PLCB1,PLCH1,PRKCA
ErbB4 Signaling	1.31	0.167	0.577	SHC1,PRKCQ,AKT1,MAP2K2,RRAS,FGFR4,PIK3R1,SOS1,FGFR2,PIK3CD,FRS2,PRKCA
Androgen Signaling	1.3	0.146	0.277	CALR,SRC,POLR2F,PRKCQ,POLR2K,ERCC2,SHC1,CALM1 (includes others),TGFB1I1,JUN,KAT2B,GNB3,PRKAR2B,POLR2E,PRKAG2,NCOA1,CACNB2,CACNA2D4,PRKCA,GTF2H3
Cyclins and Cell Cycle Regulation	1.3	0.162	0.707	RB1,HDAC3,CCND2,TGFB1,HDAC1,CDK6,TGFB2,CDK4,CCNB2,CDKN2C,HDAC10,CDKN1B,PPP2R5A
Oxidative Ethanol Degradation III	1.3	0.238	#NUM!	ALDH1B1,ALDH2,ALDH1A1,ACSS2,ACSL1
Phenylalanine Degradation I (Aerobic)	1.29	0.5	#NUM!	PCBD1,QDPR
Acetate Conversion to Acetyl-CoA	1.29	0.5	#NUM!	ACSS2,ACSL1
TWEAK Signaling	1.28	0.2	1.89	TRADD,MAP3K14,CASP3,TNFRSF25,IKBKE,BAG4,TNFRSF12A
Regulation of the Epithelial-Mesenchymal Transition Pathway	1.27	0.138	#NUM!	MAP2K4,TCF4,TGFBR1,WNT3,RRAS,EGR1,PIK3R1,FGFR2,PARD6B,FZD9,TCF3,APC,FGF13,CDH12,AKT1,MAP2K2,TGFB1,FGFR4,SOS1,TGFB2,SMAD4,PIK3CD,PDGFD,FRS2,TCF7L2,WNT5A
GM-CSF Signaling	1.27	0.164	0.905	SHC1,CAMK2A,AKT1,MAP2K2,RRAS,FGFR4,PIK3R1,SOS1,FGFR2,PIK3CD,FRS2,PPP3CA
Phagosome Formation	1.27	0.146	#NUM!	PRKCQ,FN1,PIK3R1,FGFR2,INPPL1,RHOJ,PLCH1,ITGA3,PLCB4,RHOQ,SCARA3,TLR5,FGFR4,PLCB1,PIK3CD,TLR3,FRS2,ITGA4,PRKCA
Synaptic Long Term Potentiation	1.26	0.148	0	PRKCQ,RRAS,ITPR2,PPP1R14A,CREB5,PLCH1,CALM1 (includes others),PPP1R3D,PLCB4,PRKAR2B,CAMK2A,MAP2K2,ITPR3,CREB1,PRKAG2,PLCB1,PPP3CA,PRKCA
Role of p14/p19ARF in Tumor Suppression	1.24	0.186	0.707	RB1,FGFR4,PIK3R1,TTF1,FGFR2,MDM2,PIK3CD,FRS2
STAT3 Pathway	1.23	0.162	0	MAP2K4,SRC,NTRK2,TGFBR1,GHR,MAP2K2,RRAS,FGFR4,FGFR2,BMPR1B,IGF2R,SOCS5
CD28 Signaling in T Helper Cells	1.21	0.144	1.147	MAP2K4,PRKCQ,ITPR2,PIK3R1,FGFR2,IKBKE,NFATC1,CALM1 (includes others),FOS,JUN,AKT1,MAP2K2,CDC42,FGFR4,ITPR3,ARPC3,PIK3CD,FRS2,PPP3CA
Reelin Signaling in Neurons	1.17	0.152	#NUM!	MAP2K4,SRC,PIK3R1,ITGA6,FGFR2,MAPK8IP3,ITGB3,YES1,ITGA3,AKT1,FGFR4,PIK3CD,FRS2,ITGA4
IL-1 Signaling	1.17	0.152	1.941	MAP2K4,MAP3K14,MYD88,TAB2,ADCY3,ADCY6,IKBKE,IRAK1,FOS,JUN,GNB3,PRKAR2B,PRKAG2,IRAK2
GP6 Signaling Pathway	1.16	0.142	0.688	PRKCQ,COL9A1,PIK3R1,FGFR2,COL4A3BP,TLN1,LAMC2,ITGB3,LAMC1,CALM1 (includes others),AKT1,FGFR4,LAMA1,LAMA3,PIK3CD,KLF12,FRS2,PRKCA,COL3A1
iNOS Signaling	1.14	0.178	2.449	CALM1 (includes others),FOS,JUN,MYD88,IKBKE,HMGA1,IRAK2,IRAK1
Semaphorin Signaling in Neurons	1.13	0.17	#NUM!	ROCK2,ROCK1,SEMA3A,RHOQ,CFL1,PLXNB1,RHOJ,LIMK2,LIMK1
PCP pathway	1.12	0.164	0	ROCK2,ROCK1,MAP2K4,PFN1,JUN,WNT3,EFNB1,DAAM1,FZD9,WNT5A
Phospholipase C Signaling	1.11	0.129	1.347	HDAC10,NFATC1,SHC1,ITGA3,GNB3,AHNAK,MAP2K2,CREB1,SOS1,PLCB1,PPP3CA,ITGA4,PRKCA,SRC,PRKCQ,RRAS,ITPR2,HDAC1,ADCY3,ADCY6,PPP1R14A,PLA2G3,ARHGEF17,RHOJ,CREB5,MYL9,CALM1 (includes others),PLCB4,RHOQ,HDAC3,ITPR3
Tetrahydrofolate Salvage from 5,10-methenyltetrahydrofolate	1.1	0.4	#NUM!	MTHFD2,MTHFD1
Eumelanin Biosynthesis	1.1	0.4	#NUM!	MIF,DCT
Myo-inositol Biosynthesis	1.1	0.4	#NUM!	ISYNA1,IMPA1
dTMP De Novo Biosynthesis	1.1	0.4	#NUM!	TYMS,DHFR
Folate Polyglutamylation	1.1	0.4	#NUM!	FPGS,MTHFD1
Calcium Signaling	1.1	0.131	-0.688	RAP2B,CAMK1,MYH9,ATP2B1,TNNC1,HDAC10,MYH11,NFATC1,CAMK2A,CREB1,CACNB2,CHRNA5,CACNA2D4,CHRNA3,PPP3CA,GRIK1,CALR,ITPR2,HDAC1,CREB5,ATP2B2,MYL9,CALM1 (includes others),PRKAR2B,HDAC3,ITPR3,PRKAG2
VDR/RXR Activation	1.09	0.154	#NUM!	IGFBP6,YY1,CYP24A1,PRKCQ,FOXO1,PPARD,MXD1,TGFB2,NCOA1,CDKN1B,HSD17B2,PRKCA
Angiopoietin Signaling	1.09	0.154	-0.378	AKT1,FOXO1,RRAS,FGFR4,PIK3R1,SOS1,FGFR2,IKBKE,PIK3CD,NCK1,BIRC5,FRS2
Type II Diabetes Mellitus Signaling	1.09	0.136	0.258	MAP2K4,PPARG,MAP3K14,PRKCQ,PIK3R1,FGFR2,IKBKE,TRADD,MTOR,AKT1,SMPD4,FGFR4,PRKAG2,PIK3CD,SLC27A1,CACNB2,FRS2,SOCS5,CACNA2D4,ACSL1,PRKCA
CDP-diacylglycerol Biosynthesis I	1.09	0.208	#NUM!	TAMM41,CDS1,LPCAT4,LPGAT1,MBOAT7
Superpathway of D-myo-inositol (1,4,5)-trisphosphate Metabolism	1.09	0.208	#NUM!	IPMK,IMPA1,SYNJ1,SEC16A,INPPL1
Cysteine Biosynthesis III (mammalia)	1.09	0.208	#NUM!	CBS/CBSL,PRMT5,AHCYL2,COQ5,AHCY
Myc Mediated Apoptosis Signaling	1.09	0.157	#NUM!	MAP2K4,SHC1,AKT1,CASP3,RRAS,FGFR4,PIK3R1,SOS1,FGFR2,PIK3CD,FRS2
autophagy	1.08	0.161	#NUM!	ATG12,STX17,CTSA,LAMP2,VPS18,MTOR,ULK1,ATG4D,CTSH,SQSTM1
Role of Pattern Recognition Receptors in Recognition of Bacteria and Viruses	1.08	0.139	-0.775	PTX3,MAP2K4,PRKCQ,LIF,MYD88,PIK3R1,FGFR2,IL6,C5,TLR5,TGFB1,TICAM1,FGFR4,CREB1,TGFB2,PIK3CD,TLR3,FRS2,PRKCA
HIPPO signaling	1.06	0.149	0	ITCH,PPP1R3D,AJUBA,WWTR1,CD44,DLG4,SMAD4,PPP1R14A,TEAD3,SMAD5,STK3,AMOT,PPP2R5A
Purine Nucleotides De Novo Biosynthesis II	1.06	0.273	#NUM!	ADSL,PFAS,PPAT
UDP-N-acetyl-D-galactosamine Biosynthesis II	1.06	0.273	#NUM!	HK1,GNPNAT1,GALE
FcγRIIB Signaling in B Lymphocytes	1.06	0.152	0	MAP2K4,SHC1,AKT1,RRAS,FGFR4,PIK3R1,SOS1,FGFR2,CACNB2,PIK3CD,FRS2,CACNA2D4
Nitric Oxide Signaling in the Cardiovascular System	1.04	0.142	1	PRKCQ,ITPR2,PIK3R1,FGFR2,VEGFA,BDKRB2,CALM1 (includes others),AKT1,PRKAR2B,MAP2K2,FGFR4,ITPR3,PRKAG2,PIK3CD,FRS2,PRKCA
Valine Degradation I	1.02	0.222	#NUM!	ECHS1,BCAT2,ACAD8,DBT
D-myo-inositol (1,4,5)-trisphosphate Degradation	1.02	0.222	#NUM!	IMPA1,SYNJ1,SEC16A,INPPL1
Acetyl-CoA Biosynthesis III (from Citrate)	1	1	#NUM!	ACLY
Lanosterol Biosynthesis	1	1	#NUM!	LSS
UDP-N-acetyl-D-galactosamine Biosynthesis I	1	1	#NUM!	GALE
iCOS-iCOSL Signaling in T Helper Cells	1	0.138	1.069	GAB2,PRKCQ,ITPR2,PIK3R1,FGFR2,IKBKE,NFATC1,SHC1,CALM1 (includes others),AKT1,CAMK2A,FGFR4,ITPR3,PIK3CD,PLEKHA1,FRS2,PPP3CA
Tight Junction Signaling	0.994	0.132	#NUM!	CLDN11,TGFBR1,MYH9,ACTB,CPSF1,CDK4,MYH11,GPAA1,PPP2R5A,MYL9,FOS,JUN,AKT1,PRKAR2B,CLDN4,CDC42,TGFB1,TGFB2,PRKAG2,SPTAN1,VCL,NECTIN2
Mechanisms of Viral Exit from Host Cells	0.976	0.171	#NUM!	CHMP6,PRKCQ,CHMP2B,ACTB,SH3GLB1,LMNB1,PRKCA
nNOS Signaling in Skeletal Muscle Cells	0.976	0.171	#NUM!	SNTB2,CALM1 (includes others),SNTB1,CACNB2,DAG1,CACNA2D4,CAPN3
Regulation of Actin-based Motility by Rho	0.976	0.144	1.155	PFN1,CFL1,ACTB,RHOJ,WASF1,LIMK1,MYL9,ROCK1,ITGA3,RHOQ,CDC42,ARPC3,ITGA4
Phosphatidylglycerol Biosynthesis II (Non-plastidic)	0.966	0.192	#NUM!	TAMM41,CDS1,LPCAT4,LPGAT1,MBOAT7
Assembly of RNA Polymerase I Complex	0.966	0.25	#NUM!	TAF1A,POLR2F,POLR1A
D-myo-inositol (1,3,4)-trisphosphate Biosynthesis	0.952	0.211	#NUM!	IPMK,SYNJ1,SEC16A,INPPL1
Zymosterol Biosynthesis	0.95	0.333	#NUM!	NSDHL,CYP51A1
Glycogen Biosynthesis II (from UDP-D-Glucose)	0.95	0.333	#NUM!	UGP2,GYG2
Hepatic Fibrosis / Hepatic Stellate Cell Activation	0.949	0.128	#NUM!	IL4R,TGFBR1,FN1,MYH9,COL9A1,EDNRB,FGFR2,COL4A3BP,MYH11,IL6,PDGFB,VEGFA,MYL9,TIMP1,TGFB1,LAMA1,TGFB2,SMAD4,ECE1,IL1RAPL1,SERPINE1,PDGFD,KLF12,COL3A1
IL-7 Signaling Pathway	0.948	0.143	0.302	SHC1,AKT1,JUN,FOXO1,FGFR4,PIK3R1,FOXO3,SOS1,FGFR2,PIK3CD,CDKN1B,FRS2,NFATC1
Oncostatin M Signaling	0.943	0.176	1.633	SHC1,MAP2K2,RRAS,SOS1,PLAU,CHI3L1
TNFR1 Signaling	0.933	0.16	0.707	MAP2K4,TRADD,MAP3K14,FOS,JUN,CASP3,CDC42,IKBKE
Hypoxia Signaling in the Cardiovascular System	0.922	0.147	-0.378	VEGFA,AKT1,JUN,UBE2B,NQO1,CREB1,UBE2K,MDM2,CREB5,UBE2S,UBE2T
Lymphotoxin β Receptor Signaling	0.912	0.149	0.632	MAP3K14,AKT1,CASP3,FGFR4,PIK3R1,FGFR2,IKBKE,CXCL1,PIK3CD,FRS2
Coagulation System	0.897	0.171	-0.816	BDKRB2,F2R,PROC,PLAU,SERPINE1,BDKRB1
Nucleotide Excision Repair Pathway	0.897	0.171	#NUM!	POLR2F,POLR2E,POLR2K,ERCC2,XPA,GTF2H3
Ceramide Signaling	0.894	0.14	0.577	MAP2K4,FOS,AKT1,JUN,SMPD4,RRAS,FGFR4,PIK3R1,SPHK1,FGFR2,PIK3CD,FRS2,PPP2R5A
Fc Epsilon RI Signaling	0.893	0.134	0.5	VAV2,MAP2K4,PRKCQ,RRAS,PIK3R1,FGFR2,PLA2G3,INPPL1,AKT1,SYNJ1,MAP2K2,FGFR4,SOS1,PIK3CD,FRS2,PRKCA
Antiproliferative Role of Somatostatin Receptor 2	0.893	0.145	0.632	SRC,GNB3,NPR3,MAP2K2,RRAS,FGFR4,PIK3R1,FGFR2,PIK3CD,CDKN1B,FRS2
The Visual Cycle	0.889	0.2	#NUM!	LRAT,RDH10,RLBP1,RPE65
Oleate Biosynthesis II (Animals)	0.883	0.231	#NUM!	SCD,SCD5,FADS1
IL-12 Signaling and Production in Macrophages	0.881	0.13	#NUM!	MAP2K4,PPARG,PRKCQ,MYD88,PIK3R1,FGFR2,IKBKE,PCYOX1,FOS,JUN,AKT1,MAP2K2,TGFB1,FGFR4,NCOA1,TGFB2,PIK3CD,FRS2,PRKCA
Dopamine-DARPP32 Feedback in cAMP Signaling	0.877	0.128	-0.218	PRKCQ,ITPR2,CSNK1G2,CSNK1G3,ADCY3,ADCY6,PPP1R14A,KCNJ3,CREB5,PPP2R5A,PLCH1,CALM1 (includes others),PPP1R3D,PLCB4,PRKAR2B,ITPR3,CREB1,PRKAG2,PLCB1,PPP3CA,PRKCA
Role of Wnt/GSK-3β Signaling in the Pathogenesis of Influenza	0.864	0.143	1.342	SIAH1,TCF4,WNT3,CSNK1G2,CSNK1G3,NCOA1,FZD9,TCF3,APC,TCF7L2,WNT5A
Dopamine Receptor Signaling	0.864	0.143	0.378	PPP1R3D,PRKAR2B,ADCY3,PRKAG2,NCS1,ADCY6,PPP1R14A,SPR,PCBD1,PPP2R5A,QDPR
LXR/RXR Activation	0.848	0.132	-0.333	SCD,TTR,ECHS1,SERPINF1,ABCG1,PCYOX1,IL6,IL33,FDFT1,TF,FASN,MYLIP,IL1RAPL1,TLR3,HMGCR,CYP51A1
Corticotropin Releasing Hormone Signaling	0.842	0.129	0.832	PRKCQ,ITPR2,ADCY3,ADCY6,CREB5,VEGFA,FOS,CALM1 (includes others),JUN,PRKAR2B,MAP2K2,NPR3,ITPR3,CREB1,PRKAG2,CACNB2,CACNA2D4,PRKCA
Phagosome Maturation	0.841	0.128	#NUM!	TUBA1B,CALR,VPS18,TUBB3,PRDX5,TCIRG1,TUBB,GPAA1,PRDX6,TUBB2B,CTSA,LAMP2,TUBD1,TUBA1A,TUBB6,CTSH,DYNC2H1,TUBA1C,EEA1
IL-17A Signaling in Airway Cells	0.836	0.141	0.632	MAP2K4,AKT1,MAP2K2,FGFR4,PIK3R1,FGFR2,IKBKE,CXCL1,PIK3CD,IL6,FRS2
G-Protein Coupled Receptor Signaling	0.833	0.12	#NUM!	PTK2B,PIK3R1,SHC1,AKT1,CAMK2A,MAP2K2,FGFR4,CREB1,SOS1,PLCB1,FRS2,PRKCA,SRC,RRAS,NPY1R,ADCY3,ADCY6,FGFR2,IKBKE,CREB5,PDE8A,GABBR2,PLCB4,GPER1,PRKAR2B,NPR3,DUSP1,PRKAG2,PDE8B,PIK3CD,DUSP4,PTGER2,MC1R
Acetyl-CoA Biosynthesis I (Pyruvate Dehydrogenase Complex)	0.832	0.286	#NUM!	DLAT,DBT
Natural Killer Cell Signaling	0.826	0.131	#NUM!	VAV2,PRKCQ,RRAS,PIK3R1,FGFR2,INPPL1,NCK1,SHC1,AKT1,SYNJ1,MAP2K2,FGFR4,SOS1,PIK3CD,FRS2,PRKCA
α-Adrenergic Signaling	0.826	0.138	2.111	CALM1 (includes others),PRKCQ,PRKAR2B,GNB3,MAP2K2,RRAS,ITPR2,ITPR3,ADCY3,PRKAG2,ADCY6,PRKCA
Cellular Effects of Sildenafil (Viagra)	0.824	0.13	#NUM!	SLC4A5,MYH9,ITPR2,ACTB,ADCY3,ADCY6,MYH11,PLCH1,MYL9,CALM1 (includes others),PLCB4,PRKAR2B,ITPR3,PRKAG2,PLCB1,KCNQ3,SLC4A10
Cdc42 Signaling	0.821	0.126	2.236	MAP2K4,VAV2,EXOC1,SRC,CFL1,FGD1,LIMK2,TNK2,CDC42EP2,APC,LIMK1,MYL9,FOS,IQGAP2,ITGA3,JUN,CDC42,ARPC3,FNBP1L,ITGA4,IQGAP3
Superpathway of Methionine Degradation	0.812	0.162	#NUM!	CBS/CBSL,MCEE,PRMT5,AHCYL2,COQ5,AHCY
Phenylalanine Degradation IV (Mammalian, via Side Chain)	0.81	0.214	#NUM!	ALDH2,HPD,ACSF3
γ-glutamyl Cycle	0.81	0.214	#NUM!	OPLAH,GCLC,GSS
CD40 Signaling	0.809	0.139	0.905	MAP2K4,MAP3K14,FOS,JUN,MAP2K2,FGFR4,PIK3R1,FGFR2,IKBKE,PIK3CD,FRS2
Role of NFAT in Regulation of the Immune Response	0.806	0.124	0.471	PRKCQ,RRAS,ITPR2,CSNK1G2,CSNK1G3,PIK3R1,FGFR2,IKBKE,NFATC1,FOS,CALM1 (includes others),PLCB4,JUN,GNB3,AKT1,MAP2K2,FGFR4,ITPR3,SOS1,PLCB1,PIK3CD,FRS2,PPP3CA
Triacylglycerol Biosynthesis	0.781	0.152	#NUM!	LPIN1,LPCAT4,DBT,PLPP2,LPGAT1,ELOVL6,MBOAT7
Fatty Acid α-oxidation	0.776	0.182	#NUM!	ALDH1B1,ALDH2,ALDH1A1,BCO2
Methionine Degradation I (to Homocysteine)	0.776	0.182	#NUM!	PRMT5,AHCYL2,COQ5,AHCY
TNFR2 Signaling	0.769	0.167	1.342	MAP2K4,MAP3K14,FOS,JUN,IKBKE
Tec Kinase Signaling	0.768	0.124	0.447	MAP2K4,VAV2,SRC,PRKCQ,PTK2B,ACTB,PIK3R1,FGFR2,RHOJ,FOS,YES1,ITGA3,GNB3,RHOQ,FGFR4,TNFRSF25,PIK3CD,FRS2,TNFRSF10A,ITGA4,PRKCA
Basal Cell Carcinoma Signaling	0.765	0.139	0	TCF4,STK36,WNT3,FZD9,BMP7,TCF3,APC,TCF7L2,BMP1,WNT5A
Telomere Extension by Telomerase	0.744	0.2	#NUM!	TNKS2,TINF2,NBN
Neuroinflammation Signaling Pathway	0.739	0.116	-0.522	MAP2K4,TGFBR1,PIK3R1,CXCL12,IL6,SLC6A13,NFATC1,GABRB2,IRAK1,AKT1,JUN,TICAM1,TGFB1,FGFR4,CREB1,TGFB2,TLR3,FRS2,PPP3CA,CD200,CASP3,MYD88,MAPK4,PLA2G3,FGFR2,IKBKE,KCNJ3,CREB5,CSF1R,BIRC5,GABBR2,FOS,TLR5,PIK3CD,BACE2,IRAK2
Ephrin B Signaling	0.739	0.137	0	VAV2,ROCK2,ROCK1,PXN,GNB3,CFL1,CDC42,EFNB1,CXCL12,LIMK1
NF-κB Signaling	0.737	0.122	-0.853	MAP3K14,TGFBR1,PRKCQ,RRAS,MYD88,PIK3R1,HDAC1,TAB2,FGFR2,BMPR1B,IGF2R,IRAK1,IL33,TRADD,NTRK2,GHR,AKT1,TLR5,FGFR4,PIK3CD,TLR3,FRS2
Histidine Degradation III	0.736	0.25	#NUM!	MTHFD2,MTHFD1
Superoxide Radicals Degradation	0.736	0.25	#NUM!	TYRP1,NQO1
Sphingomyelin Metabolism	0.736	0.25	#NUM!	SMPD4,SGMS1
April Mediated Signaling	0.735	0.154	1.633	MAP2K4,MAP3K14,FOS,JUN,IKBKE,NFATC1
Cell Cycle Control of Chromosomal Replication	0.731	0.143	#NUM!	ORC3,CDC6,CDK6,ORC5,CDK4,TOP2A,POLD1,MCM7
Spermine Biosynthesis	0.725	0.5	#NUM!	SMS
Palmitate Biosynthesis I (Animals)	0.725	0.5	#NUM!	FASN
L-cysteine Degradation III	0.725	0.5	#NUM!	MPST
Fatty Acid Biosynthesis Initiation II	0.725	0.5	#NUM!	FASN
Cysteine Biosynthesis/Homocysteine Degradation	0.725	0.5	#NUM!	CBS/CBSL
Sperm Motility	0.725	0.126	0.5	PNPLA8,PRKCQ,PTK2B,ABHD3,ITPR2,PLA2G3,PLCH1,CALM1 (includes others),PLCB4,PRKAR2B,ITPR3,PRKAG2,PLCB1,CNGB3,PRKCA,PTK7
Gαs Signaling	0.704	0.127	0.832	SRC,GPER1,ADD3,PRKAR2B,GNB3,MAP2K2,ADCY3,CREB1,PRKAG2,ADCY6,CNGB3,PTGER2,MC1R,CREB5
Role of CHK Proteins in Cell Cycle Checkpoint Control	0.702	0.14	-1.342	CDC25C,ATMIN,MDC1,PLK1,TLK1,RFC1,PPP2R5A,NBN
4-1BB Signaling in T Lymphocytes	0.687	0.156	1.342	MAP2K4,MAP3K14,JUN,MAP2K2,IKBKE
Granzyme B Signaling	0.685	0.188	#NUM!	PRKDC,CASP3,LMNB1
Chondroitin Sulfate Degradation (Metazoa)	0.685	0.188	#NUM!	HYAL2,GM2A,HYAL1
Vitamin-C Transport	0.685	0.188	#NUM!	TXN,TXNRD2,TXNRD1
Parkinson's Signaling	0.685	0.188	#NUM!	UCHL1,CASP3,SNCAIP
B Cell Activating Factor Signaling	0.666	0.146	1.342	MAP2K4,MAP3K14,FOS,JUN,IKBKE,NFATC1
GPCR-Mediated Nutrient Sensing in Enteroendocrine Cells	0.664	0.125	0	PRKCQ,ITPR2,ADCY3,ADCY6,PLCH1,PLCB4,PRKAR2B,ITPR3,LPAR5,PRKAG2,PLCB1,CACNB2,CACNA2D4,PRKCA
IL-15 Signaling	0.664	0.132	#NUM!	SHC1,AKT1,MAP2K2,RRAS,FGFR4,PIK3R1,FGFR2,PIK3CD,IL6,FRS2
Growth Hormone Signaling	0.662	0.129	-0.302	RPS6KB1,FOS,GHR,PRKCQ,FGFR4,PIK3R1,FGFR2,PIK3CD,FRS2,SOCS5,PRKCA
Small Cell Lung Cancer Signaling	0.662	0.129	0.905	RB1,AKT1,FGFR4,PIK3R1,CDK6,CDK4,FGFR2,IKBKE,PIK3CD,CDKN1B,FRS2
Leucine Degradation I	0.654	0.222	#NUM!	BCAT2,HMGCL
Folate Transformations I	0.654	0.222	#NUM!	MTHFD2,MTHFD1
PKCθ Signaling in T Lymphocytes	0.646	0.119	0.728	MAP2K4,VAV2,MAP3K14,PRKCQ,RRAS,PIK3R1,FGFR2,IKBKE,NFATC1,FOS,JUN,CAMK2A,FGFR4,SOS1,PIK3CD,CACNB2,FRS2,CACNA2D4,PPP3CA
GABA Receptor Signaling	0.641	0.126	#NUM!	GABBR2,AP2M1,UBB,ADCY3,ADCY6,KCNQ3,CACNB2,GABARAP,UBC,SLC6A13,CACNA2D4,GABRB2
IL-17A Signaling in Gastric Cells	0.637	0.16	1	MAP2K4,FOS,JUN,CXCL1
γ-linolenate Biosynthesis II (Animals)	0.632	0.176	#NUM!	SLC27A1,ACSL1,FADS1
Dermatan Sulfate Degradation (Metazoa)	0.632	0.176	#NUM!	HYAL2,GM2A,HYAL1
G Beta Gamma Signaling	0.627	0.123	-0.535	SRC,PRKCQ,RRAS,KCNJ3,SHC1,GNB3,AKT1,PRKAR2B,CDC42,SOS1,PRKAG2,CACNB2,CACNA2D4,PRKCA
IL-10 Signaling	0.618	0.13	#NUM!	IL33,MAP2K4,MAP3K14,FOS,IL4R,JUN,IKBKE,IL6,IL1RAPL1
cAMP-mediated signaling	0.612	0.115	1.279	CAMK1,AKAP9,AKAP7,AKAP11,CAMK2A,MAP2K2,CREB1,CNGB3,PKIA,PPP3CA,SRC,NPY1R,ADCY3,ADCY6,CREB5,PDE8A,CALM1 (includes others),GABBR2,GPER1,PRKAR2B,NPR3,DUSP1,DUSP4,PDE8B,PTGER2,MC1R
Gluconeogenesis I	0.597	0.154	#NUM!	ENO1,ME3,ME1,MDH2
Ketogenesis	0.585	0.2	#NUM!	ACAT2,HMGCL
Calcium Transport I	0.585	0.2	#NUM!	ATP2B1,ATP2B2
Role of BRCA1 in DNA Damage Response	0.575	0.125	0	RAD51,PBRM1,RB1,ACTB,FANCF,MDC1,PLK1,RFC1,HLTF,NBN
Role of JAK1 and JAK3 in γc Cytokine Signaling	0.573	0.127	#NUM!	SHC1,IL4R,PTK2B,RRAS,FGFR4,PIK3R1,FGFR2,PIK3CD,FRS2
CD27 Signaling in Lymphocytes	0.572	0.132	1.633	MAP2K4,MAP3K14,FOS,JUN,CASP3,MAP2K2,IKBKE
Phototransduction Pathway	0.572	0.132	#NUM!	GUCA1A,PRKAR2B,GNB3,GNGT1,RGR,PRKAG2,CNGB3
Tetrahydrobiopterin Biosynthesis I	0.571	0.333	#NUM!	SPR
Inosine-5'-phosphate Biosynthesis II	0.571	0.333	#NUM!	ADSL
Thiosulfate Disproportionation III (Rhodanese)	0.571	0.333	#NUM!	MPST
Tetrahydrobiopterin Biosynthesis II	0.571	0.333	#NUM!	SPR
Tyrosine Biosynthesis IV	0.571	0.333	#NUM!	PCBD1
N-acetylglucosamine Degradation I	0.571	0.333	#NUM!	AMDHD2
HIF1α Signaling	0.557	0.119	#NUM!	RRAS,MAPK4,PIK3R1,FGFR2,MDM2,MMP24,VEGFA,JUN,AKT1,EGLN1,FGFR4,NCOA1,PIK3CD,FRS2
Role of MAPK Signaling in the Pathogenesis of Influenza	0.551	0.125	#NUM!	PNPLA8,MAP2K4,AKT1,CASP3,MAP2K2,RRAS,ABHD3,PLA2G3,PRKCA
Pyrimidine Ribonucleotides Interconversion	0.547	0.133	#NUM!	NME4,NME5,ANXA1,ENTPD6,NME2,NME7
FGF Signaling	0.54	0.121	-0.905	AKT1,FGFR4,PIK3R1,SOS1,CREB1,FGFR2,PIK3CD,CREB5,FRS2,FGF13,PRKCA
Histamine Degradation	0.539	0.158	#NUM!	ALDH1B1,ALDH2,ALDH1A1
Relaxin Signaling	0.536	0.115	0	PIK3R1,ADCY3,ADCY6,FGFR2,PDE8A,VEGFA,FOS,JUN,GNB3,AKT1,PRKAR2B,NPR3,FGFR4,CREB1,PRKAG2,PDE8B,PIK3CD,FRS2
GPCR-Mediated Integration of Enteroendocrine Signaling Exemplified by an L Cell	0.53	0.123	2.333	PLCB4,PRKAR2B,ITPR2,ITPR3,ADCY3,PRKAG2,ADCY6,PLCB1,PLCH1
Pentose Phosphate Pathway	0.525	0.182	#NUM!	TALDO1,G6PD
Ethanol Degradation II	0.52	0.135	#NUM!	ALDH1B1,ALDH2,ALDH1A1,ACSS2,ACSL1
Complement System	0.52	0.135	-0.447	CD55,CFB,CFH,C1QBP,C5
Cardiomyocyte Differentiation via BMP Receptors	0.499	0.15	#NUM!	SMAD4,BMP7,BMPR1B
Pyrimidine Ribonucleotides De Novo Biosynthesis	0.495	0.128	#NUM!	NME4,NME5,ANXA1,ENTPD6,NME2,NME7
Calcium-induced T Lymphocyte Apoptosis	0.484	0.121	1.134	CALM1 (includes others),PRKCQ,ITPR2,HDAC1,ITPR3,CAPN2,PPP3CA,PRKCA
Glutamate Receptor Signaling	0.477	0.123	#NUM!	CALM1 (includes others),GNB3,GRIK5,DLG4,SLC38A1,SLC1A7,GRIK1
Cleavage and Polyadenylation of Pre-mRNA	0.473	0.167	#NUM!	PABPN1,CPSF1
Acyl-CoA Hydrolysis	0.473	0.167	#NUM!	ACOT1,ACOT7
Pentose Phosphate Pathway (Oxidative Branch)	0.467	0.25	#NUM!	G6PD
Heme Degradation	0.467	0.25	#NUM!	HMOX2
Branched-chain α-keto acid Dehydrogenase Complex	0.467	0.25	#NUM!	DBT
Phenylethylamine Degradation I	0.467	0.25	#NUM!	ALDH2
Methylmalonyl Pathway	0.467	0.25	#NUM!	MCEE
Geranylgeranyldiphosphate Biosynthesis	0.467	0.25	#NUM!	FDPS
N-acetylglucosamine Degradation II	0.467	0.25	#NUM!	AMDHD2
Sonic Hedgehog Signaling	0.462	0.133	#NUM!	ARRB2,STK36,PRKAR2B,PRKAG2
Bladder Cancer Signaling	0.429	0.114	#NUM!	VEGFA,RB1,MAP2K2,RRAS,THBS1,CDK4,MDM2,ERBB2,MMP24,FGF13
Assembly of RNA Polymerase III Complex	0.427	0.154	#NUM!	GTF3C1,GTF3C5
Fatty Acid Activation	0.427	0.154	#NUM!	SLC27A1,ACSL1
Role of IL-17A in Arthritis	0.427	0.116	#NUM!	MAP2K4,MAP2K2,FGFR4,PIK3R1,FGFR2,CXCL1,PIK3CD,FRS2
Assembly of RNA Polymerase II Complex	0.427	0.12	#NUM!	TAF11,POLR2F,POLR2E,POLR2K,ERCC2,GTF2H3
Systemic Lupus Erythematosus Signaling	0.419	0.107	#NUM!	SNRPA,SNRPB,RRAS,ZMAT5,PIK3R1,FGFR2,IL6,NFATC1,C5,IL33,BDKRB2,FOS,MTOR,RNPC3,JUN,AKT1,FGFR4,PRPF4B,SOS1,PIK3CD,SNRPD2,PRPF31,FRS2,SNRNP40
Role of PKR in Interferon Induction and Antiviral Response	0.417	0.122	#NUM!	AKT1,CASP3,TAB2,IKBKE,TLR3
CTLA4 Signaling in Cytotoxic T Lymphocytes	0.409	0.111	#NUM!	AP1S1,AP2M1,AKT1,AP1M2,FGFR4,PIK3R1,AP1S2,FGFR2,PIK3CD,FRS2,PPP2R5A
Putrescine Degradation III	0.396	0.13	#NUM!	ALDH1B1,ALDH2,ALDH1A1
Retinol Biosynthesis	0.394	0.119	#NUM!	DDHD2,LRAT,RDH10,BCO1,PNPLA2
Trehalose Degradation II (Trehalase)	0.391	0.2	#NUM!	HK1
Creatine-phosphate Biosynthesis	0.391	0.2	#NUM!	CKB
2-ketoglutarate Dehydrogenase Complex	0.391	0.2	#NUM!	DLST
Serine Biosynthesis	0.391	0.2	#NUM!	PSAT1
Tetrapyrrole Biosynthesis II	0.391	0.2	#NUM!	HMBS
2-oxobutanoate Degradation I	0.391	0.2	#NUM!	MCEE
Galactose Degradation I (Leloir Pathway)	0.391	0.2	#NUM!	GALE
Tyrosine Degradation I	0.391	0.2	#NUM!	HPD
Granulocyte Adhesion and Diapedesis	0.387	0.106	#NUM!	CLDN11,CXCL12,ITGA6,SDC3,SDC4,MMP24,C5,ITGB3,IL33,ITGA3,CLDN4,EZR,CXCL14,CXCL1,IL1RAPL1,CCL26,ITGA4,MSN,HSPB1
DNA Double-Strand Break Repair by Non-Homologous End Joining	0.387	0.143	#NUM!	PRKDC,NBN
Colanic Acid Building Blocks Biosynthesis	0.387	0.143	#NUM!	UGP2,GALE
Retinoic acid Mediated Apoptosis Signaling	0.38	0.113	0	CASP3,TIPARP,PARP10,TNKS2,PARP3,CRABP2,TNFRSF10A
MIF Regulation of Innate Immunity	0.373	0.116	1.342	MAP2K4,FOS,MIF,JUN,PLA2G3
Serotonin Receptor Signaling	0.373	0.116	#NUM!	ADCY3,ADCY6,SPR,PCBD1,QDPR
TCA Cycle II (Eukaryotic)	0.368	0.125	#NUM!	DLST,MDH2,ACO1
Agranulocyte Adhesion and Diapedesis	0.366	0.105	#NUM!	CLDN11,MYH9,FN1,ACTB,CXCL12,ITGA6,SDC4,MYH11,MMP24,C5,IL33,MYL9,ITGA3,CLDN4,EZR,CXCL14,CXCL1,CCL26,ITGA4,MSN
Tryptophan Degradation X (Mammalian, via Tryptamine)	0.341	0.12	#NUM!	ALDH1B1,ALDH2,ALDH1A1
Production of Nitric Oxide and Reactive Oxygen Species in Macrophages	0.338	0.103	0	MAP2K4,PPARA,MAP3K14,PRKCQ,PIK3R1,FGFR2,PPP1R14A,IKBKE,RHOJ,PCYOX1,PPP2R5A,FOS,PPP1R3D,JUN,AKT1,RHOQ,FGFR4,PIK3CD,FRS2,PRKCA
IL-17A Signaling in Fibroblasts	0.336	0.114	#NUM!	FOS,JUN,IKBKE,IL6
IL-9 Signaling	0.334	0.111	-0.447	FGFR4,PIK3R1,FGFR2,PIK3CD,FRS2
Role of IL-17F in Allergic Inflammatory Airway Diseases	0.334	0.111	0.447	MAP2K2,CREB1,CXCL1,IL6,CREB5
Chondroitin and Dermatan Biosynthesis	0.333	0.167	#NUM!	CSGALNACT2
Glycerol Degradation I	0.333	0.167	#NUM!	GK5
Glycine Cleavage Complex	0.333	0.167	#NUM!	GLDC
UDP-N-acetyl-D-glucosamine Biosynthesis II	0.333	0.167	#NUM!	GNPNAT1
Netrin Signaling	0.331	0.108	#NUM!	PRKAR2B,PRKAG2,CACNB2,NCK1,CACNA2D4,NFATC1,PPP3CA
CCR5 Signaling in Macrophages	0.329	0.105	0.378	MAP2K4,CALM1 (includes others),FOS,PRKCQ,GNB3,JUN,PTK2B,CACNB2,CACNA2D4,PRKCA
Mismatch Repair in Eukaryotes	0.319	0.125	#NUM!	RFC1,POLD1
Estrogen-mediated S-phase Entry	0.316	0.115	#NUM!	RB1,CDK4,CDKN1B
Glycolysis I	0.316	0.115	#NUM!	ENO1,PFKP,PFKM
Role of Oct4 in Mammalian Embryonic Stem Cell Pluripotency	0.316	0.109	#NUM!	KDM5B,RB1,PHB,NR2F2,SH3GLB1
Atherosclerosis Signaling	0.308	0.102	#NUM!	PNPLA8,ABHD3,CXCL12,PLA2G3,PCYOX1,IL6,PDGFB,TNFRSF12A,IL33,TGFB1,PDGFD,COL3A1,ITGA4
Antioxidant Action of Vitamin C	0.295	0.102	0.707	PNPLA8,MAP2K4,PLCB4,ABHD3,PLA2G3,PLCB1,IKBKE,TXN,TXNRD2,PLCH1,TXNRD1
D-myo-inositol (1,4,5)-Trisphosphate Biosynthesis	0.294	0.111	#NUM!	PLCB4,PLCB1,PLCH1
Mitochondrial L-carnitine Shuttle Pathway	0.29	0.118	#NUM!	SLC27A1,ACSL1
Superpathway of Serine and Glycine Biosynthesis I	0.286	0.143	#NUM!	PSAT1
Pentose Phosphate Pathway (Non-oxidative Branch)	0.286	0.143	#NUM!	TALDO1
Adenine and Adenosine Salvage III	0.286	0.143	#NUM!	ADA
Ceramide Degradation	0.286	0.143	#NUM!	ASAH1
Aspartate Degradation II	0.286	0.143	#NUM!	MDH2
Cardiac β-adrenergic Signaling	0.279	0.1	1.265	AKAP9,ADCY3,ADCY6,PPP1R14A,AKAP7,PPP2R5A,AKAP11,PDE8A,PPP1R3D,GNB3,PRKAR2B,PRKAG2,PDE8B,PKIA
Gαi Signaling	0.276	0.1	-1.155	SHC1,SRC,GABBR2,PRKAR2B,GNB3,NPR3,RRAS,NPY1R,SOS1,ADCY3,PRKAG2,ADCY6
IL-15 Production	0.273	0.107	#NUM!	PTK2B,IL6,PTK7
Differential Regulation of Cytokine Production in Macrophages and T Helper Cells by IL-17A and IL-17F	0.264	0.111	#NUM!	CXCL1,IL6
Purine Ribonucleosides Degradation to Ribose-1-phosphate	0.247	0.125	#NUM!	ADA
Salvage Pathways of Pyrimidine Deoxyribonucleotides	0.247	0.125	#NUM!	TK1
GADD45 Signaling	0.241	0.105	#NUM!	CCND2,CDK4
DNA damage-induced 14-3-3σ Signaling	0.241	0.105	#NUM!	AKT1,CCNB2
Sphingosine and Sphingosine-1-phosphate Metabolism	0.216	0.111	#NUM!	ASAH1
Prostanoid Biosynthesis	0.216	0.111	#NUM!	PTGES
Sucrose Degradation V (Mammalian)	0.216	0.111	#NUM!	TKFC
Heme Biosynthesis II	0.216	0.111	#NUM!	HMBS
Ketolysis	0.189	0.1	#NUM!	ACAT2
GDP-glucose Biosynthesis	0.189	0.1	#NUM!	HK1
