# Supplementary material for: Transcriptome Landscape of Epithelial to Mesenchymal Transition of Human Stem Cell–Derived RPE
Source: Invest Ophthalmol Vis Sci. 2021 Apr 1;62(4):1. doi: 10.1167/iovs.62.4.1 (PMC8024778; doi:10.1167/iovs.62.4.1)
Supplement: Supplement 8 [file iovs-62-4-1_s008.xlsx]

## Sheet: Canonical pathways_TGNF_1 ng
Ingenuity Canonical Pathways	-log(p-value)	Ratio	z-score	Molecules
Axonal Guidance Signaling	13.5	0.102	#NUM!	MMP7,PFN1,ARPC1B,EPHB2,BMP2,EPHA4,LIMK2,PLCH1,VEGFA,SEMA6D,ITGA3,GNB3,GNG11,GLIS1,EFNB1,EFNA5,ADAM19,UNC5D,TUBB4A,TUBA1C,SEMA4A,SHANK2,MAP2K1,VASP,BMP1,MYL12A,PXN,PRKCQ,NRP2,SEMA5A,GNA12,TUBA4A,ITGA5,FGFR2,MMP2,PDGFB,SEMA3A,PLCB4,SRGAP3,NTRK2,TUBB6,BMP7,FZD5,PIK3CD,EPHA2,MMP9
Hepatic Fibrosis / Hepatic Stellate Cell Activation	9.32	0.128	#NUM!	COL5A2,MYH9,COL9A1,COL4A1,COL4A5,EDNRB,SMAD7,FGFR2,MMP2,NFKB2,IL6,NFKB1,PDGFB,COL5A1,VEGFA,CCL2,TGFB1,TGFB3,COL22A1,ECE1,SERPINE1,MMP1,MMP9,EGFR
Osteoarthritis Pathway	6.9	0.104	1.789	FRZB,DDIT4,BMP2,PTHLH,SMAD7,ITGA5,ANXA2,NFKB2,NFKB1,VEGFA,ITGA3,ELF3,GLIS1,TGFB1,SPHK1,ATF4,FZD5,JAG1,HTRA1,MMP1,MMP9,PPARGC1A
ILK Signaling	6.81	0.107	2.828	MAP2K6,FLNB,PXN,FBLIM1,MYH9,RHOC,BMP2,ILK,FGFR2,NFKB2,NFKB1,PPP1R14B,ITGB3,MYC,VEGFA,ATF4,PIK3CD,ACTG2,TMSB10/TMSB4X,MMP9,ACTN1
Actin Cytoskeleton Signaling	6.38	0.0969	3.13	PXN,PFN1,MYH9,ARPC1B,GNA12,ITGA5,TRIO,FGFR2,ARHGEF1,LIMK2,PIP5K1B,SSH1,PDGFB,FGF13,ITGA3,PIK3CD,ACTG2,TMSB10/TMSB4X,MAP2K1,ACTN1,MYL12A,MSN
IL-8 Signaling	6.18	0.102	2.357	SRC,PRKCQ,RHOC,GNA12,FGFR2,HBEGF,LIMK2,MMP2,NFKB1,ITGB3,IRAK1,VEGFA,GNB3,GNG11,PIK3CD,MAP2K1,VASP,MMP9,IRAK2,EGFR
Role of Macrophages, Fibroblasts and Endothelial Cells in Rheumatoid Arthritis	6.14	0.0833	#NUM!	MAP2K6,SRC,PRKCQ,FRZB,IL32,FGFR2,IL6,NFKB1,PLCH1,PDGFB,IRAK1,MYC,VEGFA,CALM1 (includes others),PLCB4,NFKBIA,CCL2,F2RL1,TGFB1,ATF4,SFRP5,FZD5,PIK3CD,MAP2K1,MMP1,IRAK2
RAR Activation	5.8	0.1	#NUM!	SRC,PRKCQ,CYP26A1,RELB,BMP2,SMAD7,NFKB2,NFKB1,VEGFA,TNIP1,LRAT,TGFB1,SMARCA2,TGFB3,PIK3CD,MAP2K1,MMP1,PNPLA4,PPARGC1A
Germ Cell-Sertoli Cell Junction Signaling	5.78	0.104	#NUM!	MAP2K6,SRC,PXN,RHOC,TUBA4A,ILK,FGFR2,LIMK2,ITGA3,TUBB6,TGFB1,TGFB3,PIK3CD,TUBB4A,TUBA1C,ACTG2,MAP2K1,ACTN1
Ephrin Receptor Signaling	5.7	0.103	3	SRC,PXN,ARPC1B,EPHB2,GNA12,ITGA5,EPHA4,LIMK2,PDGFB,VEGFA,ITGA3,GNB3,GNG11,EFNB1,EFNA5,ATF4,MAP2K1,EPHA2
Human Embryonic Stem Cell Pluripotency	5.61	0.112	#NUM!	S1PR5,BMP2,SMAD7,FGFR2,LEFTY2,PDGFB,NOG,NTRK2,TGFB1,S1PR1,TGFB3,SPHK1,BMP7,FZD5,PIK3CD,BMP1
GNRH Signaling	5.43	0.103	0.258	MAP2K6,SRC,PXN,PRKCQ,ITPR2,HBEGF,MMP2,NFKB2,NFKB1,CALM1 (includes others),PLCB4,GNB3,GNG11,ATF4,MAP2K1,CACNA2D4,EGFR
P2Y Purigenic Receptor Signaling Pathway	5.3	0.112	0.775	MYC,P2RY2,PLCB4,PRKCQ,GNG11,GNB3,P2RY6,ATF4,FGFR2,PIK3CD,NFKB2,NFKB1,MAP2K1,PLCH1,ITGB3
TGF-β Signaling	5.3	0.138	-0.333	MAP2K6,TGFB1,BMP2,SMAD7,TGFB3,BMP7,MAP4K1,VDR,SERPINE1,MAP2K1,SMURF1,PMEPA1
Leukocyte Extravasation Signaling	5.13	0.09	2.357	SRC,MMP7,PXN,PRKCQ,ITGA5,FGFR2,MMP2,RAPGEF4,ITGB3,F11R,ITGA3,CLDN4,PIK3CD,ACTG2,MMP1,ACTN1,MMP9,VASP,MSN
BMP signaling pathway	5.11	0.145	1.508	SOSTDC1,FST,BMP2,SMAD7,BMP7,NFKB2,NFKB1,MAP2K1,NOG,SMURF1,BMP1
Role of Tissue Factor in Cancer	5.08	0.114	#NUM!	VEGFA,SRC,ITGA3,F2RL1,GNA12,PLAUR,HBEGF,FGFR2,PIK3CD,LIMK2,F3,MMP1,ITGB3,EGFR
Role of Osteoblasts, Osteoclasts and Chondrocytes in Rheumatoid Arthritis	5.05	0.0858	#NUM!	MAP2K6,SRC,FRZB,BMP2,ITGA5,FGFR2,IL6,NFKB1,SMURF1,ITGB3,CALM1 (includes others),ITGA3,NFKBIA,TGFB1,SFRP5,BMP7,FZD5,PIK3CD,MMP1,BMP1
Colorectal Cancer Metastasis Signaling	4.66	0.0806	1.789	SRC,MMP7,RHOC,FGFR2,MMP2,NFKB2,IL6,NFKB1,MYC,VEGFA,GNB3,GNG11,TGFB1,TGFB3,PIK3CD,FZD5,MAP2K1,MMP1,MMP9,EGFR
Protein Kinase A Signaling	4.64	0.0675	-0.447	AKAP12,FLNB,NFKB1,PPP1R14B,DUSP2,PLCH1,NFKBIA,GNG11,GNB3,TGFB1,ATF4,PTPRZ1,MAP2K1,PTPRN,VASP,MYL12A,PXN,PRKCQ,PTPRD,PDE4C,ITPR2,NFKB2,CALM1 (includes others),PLCB4,PYGM,PTPRB,TGFB3
Gap Junction Signaling	4.47	0.0872	#NUM!	SRC,DBN1,PRKCQ,TJP2,ITPR2,GRIA1,TUBA4A,FGFR2,PLCH1,PLCB4,TUBB6,PIK3CD,TUBB4A,TUBA1C,ACTG2,MAP2K1,EGFR
fMLP Signaling in Neutrophils	4.41	0.106	-0.277	CALM1 (includes others),PLCB4,NFKBIA,PRKCQ,GNG11,GNB3,ARPC1B,ITPR2,FGFR2,PIK3CD,NFKB2,NFKB1,MAP2K1
Thrombin Signaling	4.22	0.0833	1.807	SRC,PRKCQ,ITPR2,RHOC,GNA12,FGFR2,ARHGEF1,NFKB2,NFKB1,PLCH1,PLCB4,GNB3,GNG11,PIK3CD,MAP2K1,EGFR,MYL12A
Breast Cancer Regulation by Stathmin1	4.2	0.0829	#NUM!	PRKCQ,ITPR2,TUBA4A,FGFR2,ARHGEF1,LIMK2,PPP1R14B,CDK1,CALM1 (includes others),PLCB4,GNB3,GNG11,TUBB6,PIK3CD,TUBA1C,TUBB4A,MAP2K1
HMGB1 Signaling	4.06	0.0977	2.309	MAP2K6,LIF,CCL2,RHOC,TGFB1,TGFB3,FGFR2,PIK3CD,NFKB2,IL6,SERPINE1,NFKB1,MAP2K1
GP6 Signaling Pathway	4.02	0.097	0.832	COL5A1,LAMC1,CALM1 (includes others),COL5A2,COL9A1,COL4A5,PRKCQ,COL4A1,COL22A1,FGFR2,PIK3CD,LAMC2,ITGB3
Cholecystokinin/Gastrin-mediated Signaling	3.94	0.109	0.905	MAP2K6,SRC,PXN,PLCB4,PRKCQ,RHOC,ITPR2,GNA12,EPHA4,MAP2K1,EGFR
Role of IL-17A in Arthritis	3.92	0.13	#NUM!	MAP2K6,NFKBIA,CCL2,FGFR2,PIK3CD,NFKB2,NFKB1,MAP2K1,MMP1
Sertoli Cell-Sertoli Cell Junction Signaling	3.85	0.0843	#NUM!	SRC,TJP2,TUBA4A,ILK,ITGA5,F11R,ITGA3,TUBB6,CLDN4,TGFB3,TUBA1C,TUBB4A,ACTG2,MAP2K1,ACTN1
Role of NFAT in Cardiac Hypertrophy	3.85	0.0776	-0.243	MAP2K6,SRC,PRKCQ,LIF,ITPR2,FGFR2,IL6,PLCH1,CALM1 (includes others),PLCB4,GNB3,GNG11,TGFB1,TGFB3,PIK3CD,MAP2K1,CACNA2D4
Integrin Signaling	3.85	0.0776	3.153	SRC,PXN,PFN1,ARPC1B,RHOC,ILK,ITGA5,FGFR2,PDGFB,ITGB3,ITGA3,PIK3CD,ACTG2,MAP2K1,VASP,ACTN1,MYL12A
NF-κB Signaling	3.77	0.0829	-0.258	MAP2K6,PRKCQ,BMP2,RELB,FGFR2,TNFAIP3,NFKB2,NFKB1,IRAK1,TNIP1,NTRK2,NFKBIA,GHR,PIK3CD,EGFR
Signaling by Rho Family GTPases	3.59	0.0714	2.84	ARPC1B,RHOC,GNA12,ITGA5,FGFR2,ARHGEF1,LIMK2,PIP5K1B,NFKB2,NFKB1,ITGA3,GNB3,GNG11,PIK3CD,ACTG2,MAP2K1,MYL12A,MSN
Regulation of the Epithelial-Mesenchymal Transition Pathway	3.57	0.0794	#NUM!	MAP2K6,FGFR2,MMP2,NFKB2,NFKB1,SMURF1,FGF13,TGFB1,TGFB3,FZD5,PIK3CD,JAG1,MAP2K1,MMP9,EGFR
PI3K Signaling in B Lymphocytes	3.56	0.0923	1.732	CALM1 (includes others),PLCB4,ATF3,NFKBIA,C3,ITPR2,ATF4,PIK3CD,NFKB2,NFKB1,MAP2K1,PLCH1
Tec Kinase Signaling	3.53	0.0824	2.111	SRC,PRKCQ,RHOC,GNA12,TNFRSF10B,ITGA5,FGFR2,NFKB2,NFKB1,ITGA3,GNB3,GNG11,PIK3CD,ACTG2
Molecular Mechanisms of Cancer	3.52	0.0609	#NUM!	MAP2K6,SRC,PRKCQ,RHOC,GNA12,BMP2,SMAD7,ITGA5,FGFR2,ARHGEF1,NFKB2,NFKB1,CDK1,MYC,ITGA3,PLCB4,NFKBIA,TGFB1,TGFB3,BMP7,PIK3CD,FZD5,MAP2K1,BMP1
IL-17A Signaling in Fibroblasts	3.44	0.171	#NUM!	NFKBIA,CCL2,IL6,NFKB2,NFKB1,MMP1
Gα12/13 Signaling	3.4	0.0889	2.714	SRC,PXN,NFKBIA,F2RL1,GNA12,FGFR2,ARHGEF1,PIK3CD,NFKB2,NFKB1,MAP2K1,MYL12A
Phospholipase C Signaling	3.36	0.0705	1.5	SRC,PRKCQ,ITPR2,RHOC,PLA2G4C,ITGA5,ARHGEF1,NFKB2,NFKB1,CALM1 (includes others),ITGA3,PLCB4,GNB3,GNG11,ATF4,MAP2K1,MYL12A
RhoGDI Signaling	3.35	0.0791	-2.714	SRC,ARPC1B,RHOC,GNA12,ITGA5,LIMK2,ARHGEF1,PIP5K1B,ITGA3,GNB3,GNG11,ACTG2,MYL12A,MSN
PTEN Signaling	3.31	0.0924	-1.508	ITGA3,NTRK2,GHR,ILK,ITGA5,FGFR2,PIK3CD,NFKB2,NFKB1,MAP2K1,EGFR
ERK/MAPK Signaling	3.3	0.075	2.324	SRC,PXN,PLA2G4C,ITGA5,FGFR2,RAPGEF4,PPP1R14B,DUSP2,MYC,ITGA3,ELF3,ATF4,PIK3CD,ELK3,MAP2K1
Pancreatic Adenocarcinoma Signaling	3.28	0.0917	2.333	VEGFA,TGFB1,TGFB3,HBEGF,FGFR2,PIK3CD,NFKB2,NFKB1,MAP2K1,MMP9,EGFR
PPARα/RXRα Activation	3.28	0.0778	-1.508	MAP2K6,BCL3,IL6,NFKB2,NFKB1,ABCA1,PLCH1,PLCB4,GHR,NFKBIA,TGFB1,TGFB3,MAP2K1,PPARGC1A
Gαq Signaling	3.24	0.0807	0	CALM1 (includes others),PLCB4,NFKBIA,PRKCQ,GNG11,GNB3,RHOC,ITPR2,FGFR2,PIK3CD,NFKB2,NFKB1,MAP2K1
Aryl Hydrocarbon Receptor Signaling	3.23	0.0851	1.134	MYC,ALDH1B1,SRC,GSTM2,TGFB1,ALDH3A2,TGFB3,IL6,DCT,NFKB2,NFKB1,ALDH5A1
Agrin Interactions at Neuromuscular Junction	3.19	0.116	2.646	LAMC1,SRC,PXN,ITGA3,ITGA5,ACTG2,ITGB3,EGFR
Remodeling of Epithelial Adherens Junctions	3.19	0.116	#NUM!	SRC,ARPC1B,TUBB6,TUBA4A,TUBA1C,TUBB4A,ACTG2,ACTN1
Glycolysis I	3.18	0.192	#NUM!	PGK1,ENO1,PGAM1,PFKP,FBP2
NF-κB Activation by Viruses	3.16	0.103	1.667	ITGA3,NFKBIA,PRKCQ,ITGA5,FGFR2,PIK3CD,NFKB2,NFKB1,ITGB3
Glioma Invasiveness Signaling	3.15	0.114	2.121	RHOC,PLAUR,FGFR2,MMP2,PIK3CD,PLAU,MMP9,ITGB3
CXCR4 Signaling	3.14	0.0788	0.577	SRC,PXN,PLCB4,PRKCQ,GNG11,GNB3,RHOC,ITPR2,GNA12,FGFR2,PIK3CD,MAP2K1,MYL12A
Bladder Cancer Signaling	3.12	0.102	#NUM!	VEGFA,MYC,MMP7,MMP2,MAP2K1,MMP1,MMP9,FGF13,EGFR
Atherosclerosis Signaling	3.07	0.0866	#NUM!	PLBD1,CCL2,TGFB1,PLA2G4C,IL6,NFKB2,NFKB1,F3,MMP1,PDGFB,MMP9
Cardiac Hypertrophy Signaling	3.01	0.0678	-0.258	MAP2K6,RHOC,GNA12,FGFR2,IL6,PLCH1,CALM1 (includes others),PLCB4,GNB3,GNG11,TGFB1,TGFB3,ADRA2C,PIK3CD,MAP2K1,MYL12A
Regulation of Cellular Mechanics by Calpain Protease	3.01	0.123	2.236	SRC,PXN,ITGA3,ITGA5,CDK1,ACTN1,EGFR
CCR3 Signaling in Eosinophils	2.99	0.0846	0	CALM1 (includes others),PLCB4,PRKCQ,GNG11,GNB3,ITPR2,PLA2G4C,FGFR2,PIK3CD,LIMK2,MAP2K1
Reelin Signaling in Neurons	2.98	0.0978	#NUM!	SRC,ITGA3,ITGA5,FGFR2,MAP4K1,ARHGEF1,PIK3CD,VLDLR,ITGB3
IL-1 Signaling	2.98	0.0978	1.89	MAP2K6,NFKBIA,GNG11,GNB3,GNA12,NFKB2,NFKB1,IRAK2,IRAK1
Airway Pathology in Chronic Obstructive Pulmonary Disease	2.97	0.375	#NUM!	MMP2,MMP1,MMP9
14-3-3-mediated Signaling	2.96	0.084	-0.816	SRC,PLCB4,PRKCQ,TUBB6,TUBA4A,FGFR2,TUBA1C,PIK3CD,TUBB4A,MAP2K1,PLCH1
Neuropathic Pain Signaling In Dorsal Horn Neurons	2.86	0.087	-0.632	SRC,KCNN4,PLCB4,NTRK2,PRKCQ,ITPR2,GRIA1,FGFR2,PIK3CD,PLCH1
HGF Signaling	2.86	0.087	1.414	PXN,ITGA3,ELF3,PRKCQ,ITGA5,FGFR2,PIK3CD,IL6,MAP2K1,ELK3
Role of IL-17F in Allergic Inflammatory Airway Diseases	2.84	0.133	2.449	CCL2,ATF4,IL6,NFKB2,NFKB1,MAP2K1
iNOS Signaling	2.84	0.133	2.236	CALM1 (includes others),NFKBIA,NFKB2,NFKB1,IRAK2,IRAK1
Relaxin Signaling	2.83	0.0764	0.632	VEGFA,NFKBIA,GNG11,GNB3,PDE4C,GNA12,FGFR2,PIK3CD,NFKB2,NFKB1,MAP2K1,MMP9
CD40 Signaling	2.81	0.101	0	MAP2K6,NFKBIA,TNFAIP3,FGFR2,PIK3CD,NFKB2,NFKB1,MAP2K1
Estrogen-Dependent Breast Cancer Signaling	2.81	0.101	1.89	SRC,ATF4,FGFR2,PIK3CD,NFKB2,NFKB1,HSD17B2,EGFR
Rac Signaling	2.8	0.0855	1.897	ITGA3,ARPC1B,ITGA5,FGFR2,PIK3CD,LIMK2,PIP5K1B,NFKB2,NFKB1,MAP2K1
TR/RXR Activation	2.79	0.0918	#NUM!	KLF9,ENO1,LDLR,FGFR2,BCL3,PIK3CD,PFKP,DIO2,PPARGC1A
FAK Signaling	2.76	0.0909	#NUM!	SRC,PXN,ITGA3,ITGA5,FGFR2,PIK3CD,ACTG2,MAP2K1,EGFR
Hepatic Cholestasis	2.76	0.075	#NUM!	NFKBIA,LIF,TJP2,PRKCQ,TGFB1,TGFB3,IL6,NFKB2,ABCC3,NFKB1,IRAK2,IRAK1
Erythropoietin Signaling	2.74	0.0988	#NUM!	SRC,NFKBIA,PRKCQ,FGFR2,PIK3CD,NFKB2,NFKB1,MAP2K1
Glioblastoma Multiforme Signaling	2.71	0.0741	1.155	MYC,SRC,PLCB4,RHOC,ITPR2,FGFR2,FZD5,PIK3CD,MAP2K1,PLCH1,PDGFB,EGFR
PAK Signaling	2.7	0.0891	2.333	PXN,ITGA3,ITGA5,FGFR2,LIMK2,PIK3CD,MAP2K1,PDGFB,MYL12A
Pyridoxal 5'-phosphate Salvage Pathway	2.67	0.108	#NUM!	MAP2K6,PRKCQ,SGK1,LIMK2,MAP2K1,CDK1,IRAK1
Virus Entry via Endocytic Pathways	2.67	0.0882	#NUM!	SRC,FLNB,ITGA3,PRKCQ,ITGA5,FGFR2,PIK3CD,ACTG2,ITGB3
RANK Signaling in Osteoclasts	2.67	0.0882	0.707	MAP2K6,CALM1 (includes others),SRC,NFKBIA,FGFR2,PIK3CD,NFKB2,NFKB1,MAP2K1
Role of NFAT in Regulation of the Immune Response	2.66	0.0699	0.333	CALM1 (includes others),PLCB4,NFKBIA,PRKCQ,GNG11,GNB3,ITPR2,GNA12,FGFR2,PIK3CD,NFKB2,NFKB1,MAP2K1
ERK5 Signaling	2.63	0.106	1.89	MYC,SRC,LIF,SGK1,GNA12,ATF4,EGFR
RhoA Signaling	2.61	0.0806	2.333	PFN1,ARPC1B,NRP2,GNA12,ARHGEF1,LIMK2,ACTG2,PIP5K1B,MSN,MYL12A
CREB Signaling in Neurons	2.6	0.066	-0.632	PRKCQ,ITPR2,GRIA1,GNA12,FGFR2,PLCH1,CALM1 (includes others),PLCB4,GNB3,GNG11,ATF4,PIK3CD,CACNA2D4,MAP2K1
Sphingosine-1-phosphate Signaling	2.59	0.08	0.632	PLCB4,S1PR5,RHOC,GNA12,S1PR1,SPHK1,FGFR2,PIK3CD,PLCH1,PDGFB
Epithelial Adherens Junction Signaling	2.59	0.0753	#NUM!	SRC,DLL1,MYH9,ARPC1B,TUBB6,TUBA4A,TUBA1C,TUBB4A,ACTG2,ACTN1,EGFR
Endothelin-1 Signaling	2.58	0.0684	0	SRC,PRKCQ,EDNRB,ITPR2,GNA12,PLA2G4C,FGFR2,PLCH1,PLBD1,MYC,PLCB4,PIK3CD,ECE1
Coagulation System	2.58	0.143	-0.447	BDKRB2,PLAUR,PLAU,SERPINE1,F3
Neuroinflammation Signaling Pathway	2.54	0.0579	2	BIRC7,GRIA1,PLA2G4C,FGFR2,KCNJ3,IL6,NFKB2,NFKB1,SLC6A13,IRAK1,CCL2,TGFB1,TGFB3,ATF4,GLUL,PIK3CD,MMP9,IRAK2
LPS-stimulated MAPK Signaling	2.54	0.092	0	MAP2K6,NFKBIA,PRKCQ,FGFR2,PIK3CD,NFKB2,NFKB1,MAP2K1
Sperm Motility	2.54	0.0787	-0.333	PLBD1,SLC16A10,CALM1 (includes others),PLCB4,PRKCQ,PDE4C,ITPR2,PLA2G4C,PLCH1,PTK7
Neuregulin Signaling	2.51	0.0909	1.633	MYC,SRC,ITGA3,PRKCQ,ITGA5,HBEGF,MAP2K1,EGFR
Wnt/β-catenin Signaling	2.49	0.0698	0.302	MYC,SRC,MMP7,FRZB,SOX6,TGFB1,ILK,TGFB3,SFRP5,FZD5,MAP4K1,SOX3
Opioid Signaling Pathway	2.48	0.062	-0.258	MAP2K6,SRC,PRKCQ,ITPR2,KCNJ3,NFKB2,NFKB1,MYC,CALM1 (includes others),GNB3,GNG11,NFKBIA,ATF4,CACNA2D4,MAP2K1
Caveolar-mediated Endocytosis Signaling	2.45	0.0986	#NUM!	SRC,FLNB,ITGA3,ITGA5,ACTG2,ITGB3,EGFR
Regulation of Actin-based Motility by Rho	2.45	0.0889	2.121	ITGA3,PFN1,ARPC1B,RHOC,ITGA5,ACTG2,PIP5K1B,MYL12A
Cellular Effects of Sildenafil (Viagra)	2.44	0.0763	#NUM!	SLC4A5,CALM1 (includes others),KCNN4,PLCB4,MYH9,PDE4C,ITPR2,ACTG2,PLCH1,MYL12A
CD28 Signaling in T Helper Cells	2.42	0.0758	1	CALM1 (includes others),NFKBIA,PRKCQ,ARPC1B,ITPR2,FGFR2,PIK3CD,NFKB2,NFKB1,MAP2K1
Pregnenolone Biosynthesis	2.41	0.25	#NUM!	CYP26B1,MICAL2,CYP26A1
Factors Promoting Cardiogenesis in Vertebrates	2.39	0.087	#NUM!	PRKCQ,TGFB1,BMP2,TGFB3,FZD5,BMP7,NOG,BMP1
Ephrin B Signaling	2.38	0.0959	1	PXN,GNG11,GNB3,EPHB2,GNA12,EFNB1,CAP1
Paxillin Signaling	2.37	0.0796	2.121	SRC,PXN,ITGA3,ITGA5,FGFR2,PIK3CD,ACTG2,ACTN1,ITGB3
Nitric Oxide Signaling in the Cardiovascular System	2.37	0.0796	0.707	BDKRB2,VEGFA,CALM1 (includes others),PRKCQ,ITPR2,SLC7A1,FGFR2,PIK3CD,MAP2K1
Inhibition of Matrix Metalloproteases	2.37	0.128	-2	HSPG2,MMP7,MMP2,MMP1,MMP9
Ceramide Signaling	2.36	0.086	1.414	S1PR5,S1PR1,SPHK1,FGFR2,PIK3CD,NFKB2,NFKB1,MAP2K1
Acute Myeloid Leukemia Signaling	2.36	0.086	1.414	MAP2K6,RUNX1,MYC,FGFR2,PIK3CD,NFKB2,NFKB1,MAP2K1
STAT3 Pathway	2.35	0.0946	0.378	MYC,SRC,NTRK2,GHR,FGFR2,MAP2K1,EGFR
Actin Nucleation by ARP-WASP Complex	2.35	0.107	2.449	ITGA3,ARPC1B,RHOC,GNA12,ITGA5,VASP
G Beta Gamma Signaling	2.34	0.0789	-0.333	SRC,PRKCQ,GNG11,GNB3,GNA12,HBEGF,KCNJ3,CACNA2D4,EGFR
TREM1 Signaling	2.32	0.0933	2.646	CCL2,ITGA5,CD83,IL6,NFKB2,NFKB1,IRAK1
Glycogen Degradation II	2.3	0.231	#NUM!	PYGM,PGM1,TYMP
Salvage Pathways of Pyrimidine Ribonucleotides	2.3	0.0842	#NUM!	MAP2K6,PRKCQ,SGK1,UPP1,LIMK2,MAP2K1,CDK1,IRAK1
Role of Pattern Recognition Receptors in Recognition of Bacteria and Viruses	2.3	0.073	1.134	LIF,PRKCQ,C3,TGFB1,TGFB3,FGFR2,PIK3CD,IL6,NFKB2,NFKB1
Toll-like Receptor Signaling	2.29	0.0921	0.447	MAP2K6,NFKBIA,TNFAIP3,NFKB2,NFKB1,IRAK2,IRAK1
Gluconeogenesis I	2.27	0.154	#NUM!	PGK1,ENO1,PGAM1,FBP2
IL-17A Signaling in Airway Cells	2.23	0.0897	1.134	NFKBIA,FGFR2,PIK3CD,IL6,NFKB2,NFKB1,MAP2K1
p38 MAPK Signaling	2.2	0.075	1.667	MAP2K6,MYC,TGFB1,PLA2G4C,TGFB3,ATF4,MAP4K1,IRAK2,IRAK1
LXR/RXR Activation	2.17	0.0744	-1.414	C3,LDLR,CCL2,MYLIP,IL6,NFKB2,NFKB1,ABCA1,MMP9
Regulation of IL-2 Expression in Activated and Anergic T Lymphocytes	2.17	0.0875	#NUM!	CALM1 (includes others),NFKBIA,TGFB1,TGFB3,NFKB2,NFKB1,MAP2K1
Ovarian Cancer Signaling	2.15	0.0694	2.333	VEGFA,SRC,MMP7,FGFR2,FZD5,MMP2,PIK3CD,MAP2K1,MMP9,EGFR
Synaptic Long Term Potentiation	2.15	0.0738	-1	CALM1 (includes others),PLCB4,PRKCQ,ITPR2,GRIA1,ATF4,MAP2K1,PPP1R14B,PLCH1
IL-15 Production	2.15	0.143	#NUM!	IL6,NFKB2,NFKB1,PTK7
Tight Junction Signaling	2.15	0.0659	#NUM!	F11R,MYH9,TJP2,CLDN4,TGFB1,TGFB3,ACTG2,NFKB2,NFKB1,VASP,SMURF1
Macropinocytosis Signaling	2.14	0.0864	0.447	SRC,PRKCQ,ITGA5,FGFR2,PIK3CD,PDGFB,ITGB3
Folate Polyglutamylation	2.14	0.4	#NUM!	MTHFD1L,SHMT2
Agranulocyte Adhesion and Diapedesis	2.14	0.0628	#NUM!	ITGA3,MMP7,MYH9,CLDN4,CCL2,ITGA5,PODXL,MMP2,ACTG2,MMP1,MMP9,MSN
Xenobiotic Metabolism Signaling	2.13	0.0552	#NUM!	MAP2K6,ALDH1B1,PRKCQ,SULT1C2,FMO2,FGFR2,IL6,NFKB2,NFKB1,GSTM2,ALDH3A2,PIK3CD,ABCC3,MAP2K1,ALDH5A1,PPARGC1A
Glycogen Degradation III	2.12	0.2	#NUM!	PYGM,PGM1,TYMP
Histidine Degradation VI	2.12	0.2	#NUM!	CYP26B1,MICAL2,CYP26A1
Dendritic Cell Maturation	2.1	0.0622	1.732	PLCB4,NFKBIA,RELB,IL32,ATF4,FGFR2,PIK3CD,CD83,IL6,NFKB2,NFKB1,PLCH1
IL-9 Signaling	2.1	0.111	0.447	FGFR2,BCL3,PIK3CD,NFKB2,NFKB1
Wnt/Ca+ pathway	2.1	0.0952	0	PLCB4,ATF4,FZD5,NFKB2,NFKB1,PLCH1
VEGF Signaling	2.1	0.0777	2.121	VEGFA,SRC,PXN,FGFR2,PIK3CD,ACTG2,MAP2K1,ACTN1
Acute Phase Response Signaling	2.09	0.0647	2.714	MAP2K6,NFKBIA,C3,OSMR,PIK3CD,IL6,NFKB2,SERPINE1,NFKB1,MAP2K1,IRAK1
Renal Cell Carcinoma Signaling	2.08	0.0843	#NUM!	VEGFA,TGFB1,EGLN3,FGFR2,PIK3CD,MAP2K1,PDGFB
TNFR2 Signaling	2.04	0.133	#NUM!	NFKBIA,TNFAIP3,NFKB2,NFKB1
IL-17 Signaling	2.03	0.0824	#NUM!	MAP2K6,CCL2,FGFR2,PIK3CD,IL6,NFKB1,MAP2K1
Chronic Myeloid Leukemia Signaling	2.02	0.0755	#NUM!	MYC,TGFB1,TGFB3,FGFR2,PIK3CD,NFKB2,NFKB1,MAP2K1
IL-6 Signaling	2.02	0.0703	1.667	MAP2K6,VEGFA,NFKBIA,FGFR2,PIK3CD,IL6,NFKB2,NFKB1,MAP2K1
Clathrin-mediated Endocytosis Signaling	2	0.0603	#NUM!	VEGFA,SRC,LDLR,ARPC1B,EPHB2,ITGA5,FGFR2,PIK3CD,ACTG2,PDGFB,ITGB3,FGF13
Antioxidant Action of Vitamin C	1.98	0.0741	-0.378	PLBD1,SLC23A2,PLCB4,NFKBIA,PLA2G4C,NFKB2,NFKB1,PLCH1
α-Adrenergic Signaling	1.97	0.0805	-0.447	CALM1 (includes others),PRKCQ,GNG11,GNB3,PYGM,ITPR2,MAP2K1
Lymphotoxin β Receptor Signaling	1.97	0.0896	0	NFKBIA,RELB,FGFR2,PIK3CD,NFKB2,NFKB1
T Cell Receptor Signaling	1.95	0.0734	#NUM!	CALM1 (includes others),NFKBIA,PRKCQ,FGFR2,PIK3CD,NFKB2,NFKB1,MAP2K1
VEGF Family Ligand-Receptor Interactions	1.95	0.0795	0.816	VEGFA,PRKCQ,NRP2,PLA2G4C,FGFR2,PIK3CD,MAP2K1
4-1BB Signaling in T Lymphocytes	1.94	0.125	#NUM!	NFKBIA,NFKB2,NFKB1,MAP2K1
G Protein Signaling Mediated by Tubby	1.94	0.125	#NUM!	PLCB4,GNG11,GNB3,TUB
EGF Signaling	1.94	0.0882	1.633	SRC,ITPR2,FGFR2,PIK3CD,MAP2K1,EGFR
p70S6K Signaling	1.94	0.0682	0.333	SRC,PLCB4,PRKCQ,F2RL1,FGFR2,PIK3CD,MAP2K1,PLCH1,EGFR
Adipogenesis pathway	1.9	0.0672	#NUM!	ARNTL,RUNX1T1,LPIN1,TGFB1,BMP2,FGFR2,FZD5,BMP7,TCF7
PDGF Signaling	1.9	0.0778	1.89	MYC,SRC,SPHK1,FGFR2,PIK3CD,MAP2K1,PDGFB
Chemokine Signaling	1.85	0.0845	0.816	CALM1 (includes others),SRC,PLCB4,CCL2,LIMK2,MAP2K1
Circadian Rhythm Signaling	1.85	0.118	#NUM!	PER3,ARNTL,BHLHE40,ATF4
Oncostatin M Signaling	1.85	0.118	2	OSMR,PLAU,MAP2K1,MMP1
Inhibition of Angiogenesis by TSP1	1.85	0.118	#NUM!	HSPG2,VEGFA,TGFB1,MMP9
Androgen Signaling	1.84	0.0657	0	CALM1 (includes others),SRC,PRKCQ,GNG11,GNB3,GNA12,NFKB2,NFKB1,CACNA2D4
Adenine and Adenosine Salvage III	1.83	0.286	#NUM!	PNP,ADA
Ubiquinol-10 Biosynthesis (Eukaryotic)	1.83	0.158	#NUM!	CYP26B1,MICAL2,CYP26A1
Melatonin Signaling	1.83	0.0833	-1.633	MAP2K6,CALM1 (includes others),PLCB4,PRKCQ,MAP2K1,PLCH1
CD27 Signaling in Lymphocytes	1.81	0.0943	1	MAP2K6,NFKBIA,NFKB2,NFKB1,MAP2K1
TWEAK Signaling	1.81	0.114	1	NFKBIA,NFKB2,NFKB1,BAG4
MIF-mediated Glucocorticoid Regulation	1.81	0.114	2	NFKBIA,PLA2G4C,NFKB2,NFKB1
The Visual Cycle	1.77	0.15	#NUM!	LRAT,RLBP1,RPE65
HIF1α Signaling	1.76	0.0678	#NUM!	VEGFA,MMP7,EGLN3,FGFR2,MMP2,PIK3CD,MMP1,MMP9
Prostate Cancer Signaling	1.73	0.0722	#NUM!	NFKBIA,ATF4,FGFR2,PIK3CD,NFKB2,NFKB1,MAP2K1
IL-15 Signaling	1.72	0.0789	#NUM!	FGFR2,PIK3CD,IL6,NFKB2,NFKB1,MAP2K1
Antiproliferative Role of Somatostatin Receptor 2	1.72	0.0789	0	SRC,GNG11,GNB3,FGFR2,PIK3CD,MAP2K1
GDNF Family Ligand-Receptor Interactions	1.72	0.0789	0	PDLIM7,ITPR2,FGFR2,GFRA2,PIK3CD,MAP2K1
Aldosterone Signaling in Epithelial Cells	1.72	0.0595	-1	PLCB4,PRKCQ,SGK1,ITPR2,FGFR2,PIK3CD,PIP5K1B,MAP2K1,DNAJB5,PLCH1
Purine Ribonucleosides Degradation to Ribose-1-phosphate	1.71	0.25	#NUM!	PNP,ADA
ErbB Signaling	1.71	0.0714	0.378	MAP2K6,PRKCQ,HBEGF,FGFR2,PIK3CD,MAP2K1,EGFR
Oxidative Ethanol Degradation III	1.71	0.143	#NUM!	ALDH1B1,ALDH3A2,ACSS1
Neurotrophin/TRK Signaling	1.7	0.0779	0.447	MAP2K6,NTRK2,ATF4,FGFR2,PIK3CD,MAP2K1
Notch Signaling	1.69	0.105	0	FURIN,DLL1,CNTN1,JAG1
Renin-Angiotensin Signaling	1.68	0.0656	1.414	PRKCQ,CCL2,ITPR2,FGFR2,PIK3CD,NFKB2,NFKB1,MAP2K1
Role of NANOG in Mammalian Embryonic Stem Cell Pluripotency	1.68	0.0656	1	LIF,BMP2,FGFR2,FZD5,BMP7,PIK3CD,MAP2K1,BMP1
Glutamate Receptor Signaling	1.68	0.0877	#NUM!	CALM1 (includes others),GNG11,GNB3,GRIA1,GLUL
Angiopoietin Signaling	1.67	0.0769	0	TNIP1,NFKBIA,FGFR2,PIK3CD,NFKB2,NFKB1
iCOS-iCOSL Signaling in T Helper Cells	1.67	0.065	0	CALM1 (includes others),NFKBIA,PRKCQ,ITPR2,FGFR2,PIK3CD,NFKB2,NFKB1
LPS/IL-1 Mediated Inhibition of RXR Function	1.66	0.0541	1	ALDH1B1,GSTM2,FMO2,SULT1C2,ACOX2,ALDH3A2,ACSL4,ABCC3,ALDH5A1,ABCA1,PPARGC1A,IRAK1
Role of PI3K/AKT Signaling in the Pathogenesis of Influenza	1.65	0.0759	0.816	NFKBIA,FGFR2,PIK3CD,NFKB2,NFKB1,MAP2K1
PI3K/AKT Signaling	1.63	0.064	2.828	ITGA3,NFKBIA,ILK,ITGA5,PIK3CD,NFKB2,NFKB1,MAP2K1
Synaptic Long Term Depression	1.62	0.0575	-0.632	PLBD1,PLCB4,PRKCQ,ITPR2,GNA12,GRIA1,PLA2G4C,MAP2K1,CACNA2D4,PLCH1
Folate Transformations I	1.61	0.222	#NUM!	MTHFD1L,SHMT2
Ephrin A Signaling	1.6	0.0833	#NUM!	EFNA5,FGFR2,EPHA4,PIK3CD,EPHA2
Role of PKR in Interferon Induction and Antiviral Response	1.58	0.0976	#NUM!	MAP2K6,NFKBIA,NFKB2,NFKB1
Acetyl-CoA Biosynthesis III (from Citrate)	1.56	1	#NUM!	ACLY
Glutamine Biosynthesis I	1.56	1	#NUM!	GLUL
Xanthine and Xanthosine Salvage	1.56	1	#NUM!	PNP
UDP-N-acetyl-D-galactosamine Biosynthesis I	1.56	1	#NUM!	GALE
Prolactin Signaling	1.55	0.0723	0.816	MYC,PRKCQ,FGFR2,PIK3CD,TCF7,MAP2K1
JAK/Stat Signaling	1.55	0.0723	1.633	FGFR2,PIK3CD,IL6,NFKB2,NFKB1,MAP2K1
Granulocyte Adhesion and Diapedesis	1.55	0.0559	#NUM!	ITGA3,MMP7,CLDN4,CCL2,ITGA5,MMP2,MMP1,MMP9,ITGB3,MSN
Glucocorticoid Receptor Signaling	1.55	0.0472	#NUM!	CDKN1C,SGK1,FGFR2,IL6,NFKB1,KRT81,NFKBIA,CCL2,TGFB1,SMARCA2,TGFB3,PIK3CD,PLAU,SERPINE1,MAP2K1,MMP1
Thyroid Hormone Metabolism II (via Conjugation and/or Degradation)	1.54	0.0952	#NUM!	EXT2,SULT1C2,LARGE2,DIO2
Retinol Biosynthesis	1.54	0.0952	#NUM!	LRAT,BCO1,LIPG,PNPLA4
Phospholipases	1.54	0.0806	#NUM!	PLBD1,PLCB4,PLA2G4C,LIPG,PLCH1
Phagosome Formation	1.54	0.0615	#NUM!	PLCB4,ITGA3,PRKCQ,RHOC,ITGA5,FGFR2,PIK3CD,PLCH1
GDP-glucose Biosynthesis	1.52	0.2	#NUM!	HK1,PGM1
MIF Regulation of Innate Immunity	1.51	0.093	2	NFKBIA,PLA2G4C,NFKB2,NFKB1
UVC-Induced MAPK Signaling	1.51	0.093	1	SRC,PRKCQ,MAP2K1,EGFR
Small Cell Lung Cancer Signaling	1.51	0.0706	1	MYC,NFKBIA,FGFR2,PIK3CD,NFKB2,NFKB1
Ethanol Degradation IV	1.51	0.12	#NUM!	ALDH1B1,ALDH3A2,ACSS1
Endometrial Cancer Signaling	1.49	0.0781	1.342	MYC,ILK,FGFR2,PIK3CD,MAP2K1
PEDF Signaling	1.47	0.069	1.342	NFKBIA,FGFR2,PIK3CD,NFKB2,TCF7,NFKB1
PXR/RXR Activation	1.46	0.0769	#NUM!	GSTM2,ALDH3A2,IL6,ABCC3,PPARGC1A
Thrombopoietin Signaling	1.46	0.0769	0.447	MYC,PRKCQ,FGFR2,PIK3CD,MAP2K1
Th1 and Th2 Activation Pathway	1.46	0.0541	#NUM!	MAP2K6,DLL1,PRKCQ,TGFB1,S1PR1,FGFR2,PIK3CD,IL6,JAG1,NFKB1
Telomerase Signaling	1.45	0.0631	1.89	MYC,ELF3,FGFR2,PIK3CD,MAP2K1,ELK3,EGFR
HER-2 Signaling in Breast Cancer	1.45	0.0682	#NUM!	PRKCQ,FGFR2,MMP2,PIK3CD,ITGB3,EGFR
Glucose and Glucose-1-phosphate Degradation	1.44	0.182	#NUM!	HK1,PGM1
UDP-N-acetyl-D-galactosamine Biosynthesis II	1.44	0.182	#NUM!	HK1,GALE
UVB-Induced MAPK Signaling	1.44	0.0758	0.447	PRKCQ,FGFR2,PIK3CD,MAP2K1,EGFR
GPCR-Mediated Nutrient Sensing in Enteroendocrine Cells	1.43	0.0625	-1.89	PLCB4,PRKCQ,GNG11,ITPR2,RAPGEF4,CACNA2D4,PLCH1
Crosstalk between Dendritic Cells and Natural Killer Cells	1.42	0.0674	#NUM!	CD83,ACTG2,IL6,NFKB2,NFKB1,MICA
D-myo-inositol (1,4,5)-Trisphosphate Biosynthesis	1.42	0.111	#NUM!	PLCB4,PIP5K1B,PLCH1
Apoptosis Signaling	1.4	0.0667	-0.816	NFKBIA,PRKCQ,NFKB2,NFKB1,MAP2K1,CDK1
Glioma Signaling	1.4	0.0614	0.378	CALM1 (includes others),PRKCQ,FGFR2,PIK3CD,MAP2K1,PDGFB,EGFR
Dopamine-DARPP32 Feedback in cAMP Signaling	1.4	0.0549	-0.333	KCNJ8,CALM1 (includes others),PLCB4,PRKCQ,ITPR2,ATF4,KCNJ3,PPP1R14B,PLCH1
FGF Signaling	1.38	0.0659	0	MAP2K6,ATF4,FGFR2,PIK3CD,MAP2K1,FGF13
B Cell Receptor Signaling	1.38	0.0524	0.632	MAP2K6,CALM1 (includes others),NFKBIA,PRKCQ,ATF4,FGFR2,PIK3CD,NFKB2,NFKB1,MAP2K1
IL-10 Signaling	1.37	0.0725	#NUM!	MAP2K6,NFKBIA,IL6,NFKB2,NFKB1
Fcγ Receptor-mediated Phagocytosis in Macrophages and Monocytes	1.35	0.0645	1.633	SRC,PXN,PRKCQ,ARPC1B,ACTG2,VASP
G-Protein Coupled Receptor Signaling	1.34	0.0471	#NUM!	SRC,PLCB4,NFKBIA,PDE4C,S1PR1,ATF4,FGFR2,ADRA2C,PIK3CD,NFKB2,RAPGEF4,NFKB1,MAP2K1
PPAR Signaling	1.31	0.0632	-2.449	NFKBIA,NFKB2,NFKB1,MAP2K1,PDGFB,PPARGC1A
TNFR1 Signaling	1.3	0.08	#NUM!	NFKBIA,TNFAIP3,NFKB2,NFKB1
Basal Cell Carcinoma Signaling	1.3	0.0694	#NUM!	GLIS1,BMP2,FZD5,BMP7,BMP1
Role of MAPK Signaling in the Pathogenesis of Influenza	1.3	0.0694	#NUM!	MAP2K6,PLBD1,CCL2,PLA2G4C,MAP2K1
eNOS Signaling	1.29	0.0523	0	BDKRB2,VEGFA,CALM1 (includes others),PRKCQ,ITPR2,AQP1,SLC7A1,FGFR2,PIK3CD
IL-12 Signaling and Production in Macrophages	1.29	0.0548	#NUM!	PRKCQ,TGFB1,TGFB3,FGFR2,PIK3CD,NFKB2,NFKB1,MAP2K1
NGF Signaling	1.28	0.0579	1.89	TRIO,ATF4,FGFR2,PIK3CD,NFKB2,NFKB1,MAP2K1
Guanine and Guanosine Salvage I	1.26	0.5	#NUM!	PNP
Choline Degradation I	1.26	0.5	#NUM!	CHDH
Taurine Biosynthesis	1.26	0.5	#NUM!	CDO1
Anandamide Degradation	1.26	0.5	#NUM!	FAAH
Adenine and Adenosine Salvage I	1.26	0.5	#NUM!	PNP
Glycine Biosynthesis I	1.26	0.5	#NUM!	SHMT2
Glutamine Degradation I	1.26	0.5	#NUM!	GLS2
Melanocyte Development and Pigmentation Signaling	1.26	0.0612	1.342	SRC,ATF4,FGFR2,PIK3CD,DCT,MAP2K1
Th2 Pathway	1.23	0.0533	0	DLL1,PRKCQ,TGFB1,S1PR1,FGFR2,PIK3CD,JAG1,NFKB1
Triacylglycerol Degradation	1.23	0.0755	#NUM!	FAAH,LIPG,PNPLA4,RPE65
Serotonin Degradation	1.22	0.0658	#NUM!	ALDH1B1,EXT2,SULT1C2,ALDH3A2,LARGE2
Non-Small Cell Lung Cancer Signaling	1.2	0.0649	1.342	ITPR2,FGFR2,PIK3CD,MAP2K1,EGFR
Sirtuin Signaling Pathway	1.18	0.0445	0.302	PGK1,ARNTL,GADD45B,TUBA4A,G6PD,NFKB2,NFKB1,ACLY,ABCA1,MYC,PGAM1,TUBA1C,PPARGC1A
Type II Diabetes Mellitus Signaling	1.18	0.0519	0.816	NFKBIA,PRKCQ,FGFR2,ACSL4,PIK3CD,NFKB2,NFKB1,CACNA2D4
SAPK/JNK Signaling	1.16	0.0577	-0.816	GNG11,GNB3,GNA12,FGFR2,MAP4K1,PIK3CD
Adenosine Nucleotides Degradation II	1.15	0.125	#NUM!	PNP,ADA
Mouse Embryonic Stem Cell Pluripotency	1.12	0.0566	0.816	MYC,LIF,FGFR2,FZD5,PIK3CD,MAP2K1
γ-linolenate Biosynthesis II (Animals)	1.1	0.118	#NUM!	ACSL4,CYB5A
Thyronamine and Iodothyronamine Metabolism	1.09	0.333	#NUM!	DIO2
Thyroid Hormone Metabolism I (via Deiodination)	1.09	0.333	#NUM!	DIO2
4-aminobutyrate Degradation I	1.09	0.333	#NUM!	ALDH5A1
Dopamine Degradation	1.08	0.0811	#NUM!	ALDH1B1,SULT1C2,ALDH3A2
Ethanol Degradation II	1.08	0.0811	#NUM!	ALDH1B1,ALDH3A2,ACSS1
Complement System	1.08	0.0811	#NUM!	C3,CFI,CFH
Th1 Pathway	1.08	0.0519	-0.378	MAP2K6,DLL1,PRKCQ,FGFR2,PIK3CD,IL6,NFKB1
Gαs Signaling	1.06	0.0545	0	SRC,GNG11,GNB3,ATF4,RAPGEF4,MAP2K1
Differential Regulation of Cytokine Production in Macrophages and T Helper Cells by IL-17A and IL-17F	1.06	0.111	#NUM!	CCL2,IL6
p53 Signaling	1.05	0.0541	1	GADD45B,TNFRSF10B,ADGRB1,FGFR2,PIK3CD,TP53BP2
Type I Diabetes Mellitus Signaling	1.05	0.0541	1.342	MAP2K6,NFKBIA,NFKB2,NFKB1,PTPRN,IRAK1
PCP pathway	1.05	0.0656	1	RSPO3,PFN1,EFNB1,FZD5
NRF2-mediated Oxidative Stress Response	1.04	0.0466	0	MAP2K6,GSTM2,PRKCQ,ATF4,FGFR2,PIK3CD,ACTG2,MAP2K1,DNAJB5
Leptin Signaling in Obesity	1.04	0.0581	#NUM!	PLCB4,FGFR2,PIK3CD,MAP2K1,PLCH1
Production of Nitric Oxide and Reactive Oxygen Species in Macrophages	1.03	0.0464	1	NFKBIA,PRKCQ,RHOC,FGFR2,PIK3CD,NFKB2,NFKB1,MAP2K1,PPP1R14B
Corticotropin Releasing Hormone Signaling	1.03	0.0504	1	VEGFA,CALM1 (includes others),PRKCQ,ITPR2,ATF4,MAP2K1,CACNA2D4
April Mediated Signaling	1.03	0.0769	#NUM!	NFKBIA,NFKB2,NFKB1
tRNA Charging	1.03	0.0769	#NUM!	WARS,YARS,VARS
GADD45 Signaling	1.02	0.105	#NUM!	GADD45B,CDK1
Purine Nucleotides Degradation II (Aerobic)	1.02	0.105	#NUM!	PNP,ADA
Histamine Degradation	1.02	0.105	#NUM!	ALDH1B1,ALDH3A2
Activation of IRF by Cytosolic Pattern Recognition Receptors	1.01	0.0635	0	NFKBIA,IL6,NFKB2,NFKB1
Thyroid Cancer Signaling	1	0.075	#NUM!	MYC,NTRK2,MAP2K1
B Cell Activating Factor Signaling	0.979	0.0732	#NUM!	NFKBIA,NFKB2,NFKB1
Cardiomyocyte Differentiation via BMP Receptors	0.977	0.1	#NUM!	BMP2,BMP7
Inflammasome pathway	0.977	0.1	#NUM!	NFKB2,NFKB1
Altered T Cell and B Cell Signaling in Rheumatoid Arthritis	0.976	0.0556	#NUM!	TGFB1,RELB,IL6,NFKB2,NFKB1
Arsenate Detoxification I (Glutaredoxin)	0.972	0.25	#NUM!	PNP
Uracil Degradation II (Reductive)	0.972	0.25	#NUM!	DPYS
Pentose Phosphate Pathway (Oxidative Branch)	0.972	0.25	#NUM!	G6PD
Phenylethylamine Degradation I	0.972	0.25	#NUM!	ALDH3A2
Thymine Degradation	0.972	0.25	#NUM!	DPYS
L-cysteine Degradation I	0.972	0.25	#NUM!	CDO1
Acetate Conversion to Acetyl-CoA	0.972	0.25	#NUM!	ACSS1
Fc Epsilon RI Signaling	0.941	0.0504	0	MAP2K6,PRKCQ,PLA2G4C,FGFR2,PIK3CD,MAP2K1
Death Receptor Signaling	0.932	0.0538	1.342	NFKBIA,TNFRSF10B,ACTG2,NFKB2,NFKB1
Superpathway of Inositol Phosphate Compounds	0.917	0.0426	#NUM!	PLCB4,EPHX2,FGFR2,PIK3CD,PIP5K1B,PTPRN,PPP1R14B,PLCH1,DUSP2,EGFR
Role of RIG1-like Receptors in Antiviral Innate Immunity	0.911	0.0682	#NUM!	NFKBIA,NFKB2,NFKB1
Fatty Acid α-oxidation	0.908	0.0909	#NUM!	ALDH1B1,ALDH3A2
CCR5 Signaling in Macrophages	0.903	0.0526	#NUM!	CALM1 (includes others),PRKCQ,GNG11,GNB3,CACNA2D4
ErbB2-ErbB3 Signaling	0.902	0.058	1	MYC,FGFR2,PIK3CD,MAP2K1
Sumoylation Pathway	0.889	0.0521	0	NFKBIA,RHOC,SLC19A1,NFKB2,NFKB1
Trehalose Degradation II (Trehalase)	0.881	0.2	#NUM!	HK1
Tetrahydrofolate Salvage from 5,10-methenyltetrahydrofolate	0.881	0.2	#NUM!	MTHFD1L
Eumelanin Biosynthesis	0.881	0.2	#NUM!	DCT
Galactose Degradation I (Leloir Pathway)	0.881	0.2	#NUM!	GALE
dTMP De Novo Biosynthesis	0.881	0.2	#NUM!	SHMT2
Glutamate Degradation III (via 4-aminobutyrate)	0.881	0.2	#NUM!	ALDH5A1
Putrescine Degradation III	0.876	0.087	#NUM!	ALDH1B1,ALDH3A2
Gustation Pathway	0.87	0.0458	#NUM!	P2RY2,GNG11,GNB3,PDE4C,ITPR2,P2RY6,CACNA2D4
Triacylglycerol Biosynthesis	0.869	0.0652	#NUM!	PLPP4,LPCAT2,LPIN1
MSP-RON Signaling Pathway	0.854	0.0556	#NUM!	CCL2,FGFR2,PIK3CD,ACTG2
ErbB4 Signaling	0.854	0.0556	0	PRKCQ,FGFR2,PIK3CD,MAP2K1
CDK5 Signaling	0.849	0.0505	0	LAMC1,ITGA3,NTRK2,MAP2K1,PPP1R14B
nNOS Signaling in Neurons	0.848	0.0638	#NUM!	CALM1 (includes others),PRKCQ,DLG2
Role of JAK1, JAK2 and TYK2 in Interferon Signaling	0.846	0.0833	#NUM!	NFKB2,NFKB1
CDP-diacylglycerol Biosynthesis I	0.846	0.0833	#NUM!	LPCAT2,CDS1
GM-CSF Signaling	0.838	0.0548	1	RUNX1,FGFR2,PIK3CD,MAP2K1
IL-17A Signaling in Gastric Cells	0.817	0.08	#NUM!	NFKB1,EGFR
Role of JAK family kinases in IL-6-type Cytokine Signaling	0.817	0.08	#NUM!	OSMR,IL6
Tryptophan Degradation X (Mammalian, via Tryptamine)	0.817	0.08	#NUM!	ALDH1B1,ALDH3A2
Cancer Drug Resistance By Drug Efflux	0.81	0.0612	#NUM!	PIK3CD,NFKB1,MAP2K1
PKCθ Signaling in T Lymphocytes	0.81	0.044	0.816	NFKBIA,PRKCQ,FGFR2,PIK3CD,NFKB2,NFKB1,CACNA2D4
Glycine Cleavage Complex	0.808	0.167	#NUM!	OCA2
Rapoport-Luebering Glycolytic Shunt	0.808	0.167	#NUM!	PGAM1
Antiproliferative Role of TOB in T Cell Signaling	0.79	0.0769	#NUM!	TGFB1,TGFB3
Estrogen-mediated S-phase Entry	0.79	0.0769	#NUM!	MYC,CDK1
Phosphatidylglycerol Biosynthesis II (Non-plastidic)	0.79	0.0769	#NUM!	LPCAT2,CDS1
EIF2 Signaling	0.786	0.0407	-1.134	VEGFA,MYC,WARS,ATF3,ATF4,FGFR2,PIK3CD,ACTG2,MAP2K1
UVA-Induced MAPK Signaling	0.763	0.0472	-0.447	PLCB4,FGFR2,PIK3CD,PLCH1,EGFR
Superpathway of Serine and Glycine Biosynthesis I	0.747	0.143	#NUM!	SHMT2
Semaphorin Signaling in Neurons	0.739	0.0566	#NUM!	SEMA3A,RHOC,LIMK2
Phototransduction Pathway	0.739	0.0566	#NUM!	GNB3,GNGT1,RGR
cAMP-mediated signaling	0.739	0.0396	0	AKAP12,CALM1 (includes others),SRC,PDE4C,S1PR1,ATF4,ADRA2C,RAPGEF4,MAP2K1
Role of Cytokines in Mediating Communication between Immune Cells	0.723	0.0556	#NUM!	TGFB1,IL32,IL6
3-phosphoinositide Biosynthesis	0.712	0.04	#NUM!	EPHX2,FGFR2,PIK3CD,PIP5K1B,PPP1R14B,PTPRN,DUSP2,EGFR
Melanoma Signaling	0.707	0.0545	#NUM!	FGFR2,PIK3CD,MAP2K1
Amyotrophic Lateral Sclerosis Signaling	0.707	0.045	-1	VEGFA,GRIA1,GLUL,FGFR2,PIK3CD
Insulin Receptor Signaling	0.701	0.0426	0.816	SGK1,FGFR2,PIK3CD,ACLY,MAP2K1,PPP1R14B
IL-3 Signaling	0.7	0.0482	0	PRKCQ,FGFR2,PIK3CD,MAP2K1
Histidine Degradation III	0.695	0.125	#NUM!	MTHFD1L
Salvage Pathways of Pyrimidine Deoxyribonucleotides	0.695	0.125	#NUM!	TYMP
Sonic Hedgehog Signaling	0.694	0.0667	#NUM!	GLIS1,CDK1
Growth Hormone Signaling	0.675	0.0471	-1	PRKCQ,GHR,FGFR2,PIK3CD
Hereditary Breast Cancer Signaling	0.673	0.0417	#NUM!	GADD45B,SMARCA2,FGFR2,SLC19A1,PIK3CD,CDK1
Calcium Signaling	0.666	0.0388	-0.447	CALM1 (includes others),MYH9,ITPR2,GRIA1,ATF4,TPM1,CACNA2D4,ATP2B2
FLT3 Signaling in Hematopoietic Progenitor Cells	0.664	0.0465	1	ATF4,FGFR2,PIK3CD,MAP2K1
HIPPO signaling	0.652	0.046	#NUM!	TJP2,DLG2,PPP1R14B,TP53BP2
Prostanoid Biosynthesis	0.65	0.111	#NUM!	PTGES
Citrulline Biosynthesis	0.65	0.111	#NUM!	GLS2
Phagosome Maturation	0.638	0.0405	#NUM!	ATP6V1C2,TUBB6,CTSS,TUBA4A,TUBA1C,TUBB4A
Induction of Apoptosis by HIV1	0.62	0.0492	#NUM!	NFKBIA,NFKB2,NFKB1
Gαi Signaling	0.617	0.0417	-1.342	SRC,GNG11,GNB3,S1PR1,ADRA2C
Ketogenesis	0.61	0.1	#NUM!	ACAT1
Calcium Transport I	0.61	0.1	#NUM!	ATP2B2
Ketolysis	0.61	0.1	#NUM!	ACAT1
Glycine Betaine Degradation	0.61	0.1	#NUM!	SHMT2
AMPK Signaling	0.596	0.037	0.378	SRC,SMARCA2,ATF4,FGFR2,ADRA2C,PIK3CD,PFKP,PPARGC1A
CNTF Signaling	0.593	0.0476	#NUM!	FGFR2,PIK3CD,MAP2K1
Huntington's Disease Signaling	0.583	0.036	-1.414	PLCB4,PRKCQ,GNG11,GNB3,SGK1,ATF4,FGFR2,PIK3CD,EGFR
Melatonin Degradation I	0.581	0.0469	#NUM!	EXT2,SULT1C2,LARGE2
Nicotine Degradation II	0.581	0.0469	#NUM!	EXT2,FMO2,LARGE2
IL-2 Signaling	0.581	0.0469	#NUM!	FGFR2,PIK3CD,MAP2K1
Pentose Phosphate Pathway	0.574	0.0909	#NUM!	G6PD
GABA Receptor Signaling	0.567	0.0421	#NUM!	KCNN4,SLC6A13,CACNA2D4,ALDH5A1
Superpathway of Methionine Degradation	0.561	0.0541	#NUM!	AHCYL2,CDO1
Calcium-induced T Lymphocyte Apoptosis	0.556	0.0455	#NUM!	CALM1 (includes others),PRKCQ,ITPR2
Mitotic Roles of Polo-Like Kinase	0.556	0.0455	#NUM!	TGFB1,PLK3,CDK1
Cell Cycle: G1/S Checkpoint Regulation	0.556	0.0455	#NUM!	MYC,TGFB1,TGFB3
Eicosanoid Signaling	0.545	0.0448	#NUM!	PLBD1,PTGES,PLA2G4C
Guanosine Nucleotides Degradation III	0.542	0.0833	#NUM!	PNP
ATM Signaling	0.538	0.0408	#NUM!	NFKBIA,GADD45B,ATF4,CDK1
D-myo-inositol-5-phosphate Metabolism	0.529	0.037	#NUM!	PLCB4,EPHX2,PPP1R14B,PTPRN,PLCH1,DUSP2
Superpathway of Melatonin Degradation	0.522	0.0435	#NUM!	EXT2,SULT1C2,LARGE2
Noradrenaline and Adrenaline Degradation	0.515	0.05	#NUM!	ALDH1B1,ALDH3A2
Fatty Acid Activation	0.513	0.0769	#NUM!	ACSL4
Oleate Biosynthesis II (Animals)	0.513	0.0769	#NUM!	CYB5A
Urate Biosynthesis/Inosine 5'-phosphate Degradation	0.513	0.0769	#NUM!	PNP
Mevalonate Pathway I	0.513	0.0769	#NUM!	ACAT1
Myc Mediated Apoptosis Signaling	0.511	0.0429	#NUM!	MYC,FGFR2,PIK3CD
Mechanisms of Viral Exit from Host Cells	0.5	0.0488	#NUM!	PRKCQ,ACTG2
nNOS Signaling in Skeletal Muscle Cells	0.5	0.0488	#NUM!	CALM1 (includes others),CACNA2D4
Cdc42 Signaling	0.495	0.0359	2.449	SRC,ITGA3,ARPC1B,ITGA5,LIMK2,MYL12A
Isoleucine Degradation I	0.487	0.0714	#NUM!	ACAT1
Phenylalanine Degradation IV (Mammalian, via Side Chain)	0.487	0.0714	#NUM!	ALDH3A2
Colanic Acid Building Blocks Biosynthesis	0.487	0.0714	#NUM!	GALE
GPCR-Mediated Integration of Enteroendocrine Signaling Exemplified by an L Cell	0.48	0.0411	#NUM!	PLCB4,ITPR2,PLCH1
Role of Hypercytokinemia/hyperchemokinemia in the Pathogenesis of Influenza	0.473	0.0465	#NUM!	CCL2,IL6
Role of p14/p19ARF in Tumor Suppression	0.473	0.0465	#NUM!	FGFR2,PIK3CD
IGF-1 Signaling	0.468	0.0377	1	PXN,FGFR2,PIK3CD,MAP2K1
Superpathway of Citrulline Metabolism	0.462	0.0667	#NUM!	GLS2
Heparan Sulfate Biosynthesis (Late Stages)	0.46	0.04	#NUM!	EXT2,SULT1C2,RPE65
Hypoxia Signaling in the Cardiovascular System	0.46	0.04	#NUM!	VEGFA,NFKBIA,ATF4
Cardiac β-adrenergic Signaling	0.457	0.0357	#NUM!	AKAP12,GNG11,GNB3,PDE4C,PPP1R14B
Oxidative Phosphorylation	0.445	0.0367	#NUM!	COX6C,ATP5L,CYB5A,UQCRB
Extrinsic Prothrombin Activation Pathway	0.44	0.0625	#NUM!	F3
Mismatch Repair in Eukaryotes	0.44	0.0625	#NUM!	SLC19A1
Glutaryl-CoA Degradation	0.44	0.0625	#NUM!	ACAT1
Vitamin-C Transport	0.44	0.0625	#NUM!	SLC23A2
Role of Oct4 in Mammalian Embryonic Stem Cell Pluripotency	0.435	0.0435	#NUM!	FBXO15,IGF2BP1
VDR/RXR Activation	0.433	0.0385	#NUM!	PRKCQ,VDR,HSD17B2
FcγRIIB Signaling in B Lymphocytes	0.424	0.038	#NUM!	FGFR2,PIK3CD,CACNA2D4
Hematopoiesis from Pluripotent Stem Cells	0.424	0.0426	#NUM!	LIF,IL6
Mitochondrial L-carnitine Shuttle Pathway	0.419	0.0588	#NUM!	ACSL4
Superpathway of Geranylgeranyldiphosphate Biosynthesis I (via Mevalonate)	0.419	0.0588	#NUM!	ACAT1
Cyclins and Cell Cycle Regulation	0.415	0.0375	#NUM!	TGFB1,TGFB3,CDK1
Heparan Sulfate Biosynthesis	0.399	0.0366	#NUM!	EXT2,SULT1C2,RPE65
DNA damage-induced 14-3-3σ Signaling	0.382	0.0526	#NUM!	CDK1
Neuroprotective Role of THOP1 in Alzheimer's Disease	0.374	0.0336	#NUM!	PRSS22,ECE1,HTRA1,MMP9
Docosahexaenoic Acid (DHA) Signaling	0.371	0.0385	#NUM!	FGFR2,PIK3CD
Natural Killer Cell Signaling	0.356	0.0328	#NUM!	PRKCQ,FGFR2,PIK3CD,MAP2K1
Regulation of eIF4 and p70S6K Signaling	0.354	0.0318	1.342	ITGA3,ITGA5,FGFR2,PIK3CD,MAP2K1
Endoplasmic Reticulum Stress Pathway	0.35	0.0476	#NUM!	ATF4
3-phosphoinositide Degradation	0.349	0.0316	#NUM!	INPP4B,EPHX2,PPP1R14B,PTPRN,DUSP2
Nicotine Degradation III	0.343	0.0364	#NUM!	EXT2,LARGE2
Polyamine Regulation in Colon Cancer	0.335	0.0455	#NUM!	MYC
Methionine Degradation I (to Homocysteine)	0.335	0.0455	#NUM!	AHCYL2
OX40 Signaling Pathway	0.332	0.033	#NUM!	NFKBIA,NFKB2,NFKB1
IL-7 Signaling Pathway	0.332	0.033	#NUM!	MYC,FGFR2,PIK3CD
Role of CHK Proteins in Cell Cycle Checkpoint Control	0.325	0.0351	#NUM!	SLC19A1,CDK1
Differential Regulation of Cytokine Production in Intestinal Epithelial Cells by IL-17A and IL-17F	0.321	0.0435	#NUM!	CCL2
mTOR Signaling	0.312	0.0299	0.447	VEGFA,PRKCQ,DDIT4,RHOC,FGFR2,PIK3CD
Glutathione Redox Reactions I	0.308	0.0417	#NUM!	GSTM2
TCA Cycle II (Eukaryotic)	0.308	0.0417	#NUM!	OGDHL
Cysteine Biosynthesis III (mammalia)	0.308	0.0417	#NUM!	AHCYL2
Tryptophan Degradation III (Eukaryotic)	0.296	0.04	#NUM!	ACAT1
autophagy	0.286	0.0323	#NUM!	CTSS,WIPI1
Mitochondrial Dysfunction	0.286	0.0292	#NUM!	FURIN,COX6C,ATP5L,CYB5A,UQCRB
Netrin Signaling	0.265	0.0308	#NUM!	UNC5D,CACNA2D4
Superpathway of Cholesterol Biosynthesis	0.263	0.0357	#NUM!	ACAT1
Glutathione-mediated Detoxification	0.234	0.0323	#NUM!	GSTM2
Role of JAK1 and JAK3 in γc Cytokine Signaling	0.229	0.0282	#NUM!	FGFR2,PIK3CD
Fatty Acid β-oxidation I	0.226	0.0312	#NUM!	ACSL4
Role of JAK2 in Hormone-like Cytokine Signaling	0.21	0.0294	#NUM!	GHR
Retinoate Biosynthesis I	0.21	0.0294	#NUM!	BMP2

## Sheet: Canonical pathways_TGNF_2.5 ng
© 2000-2018 QIAGEN. All rights reserved.
Ingenuity Canonical Pathways	-log(p-value)	Ratio	z-score	Molecules
Hepatic Fibrosis / Hepatic Stellate Cell Activation	11.7	0.144	#NUM!	COL8A2,IL1A,MYH9,COL4A5,COL4A6,IL6,NFKB1,VEGFA,COL5A1,CCL2,COL22A1,SERPINE1,MMP1,EGFR,CXCL8,COL5A2,COL4A1,EDNRB,SMAD7,FGFR2,MMP2,IGFBP5,NFKB2,PDGFB,TGFB3,MMP9,COL3A1
Axonal Guidance Signaling	10.1	0.0885	#NUM!	MMP7,PFN1,ARPC1B,EPHB2,BMP2,EPHA4,LIMK2,PLCH1,VEGFA,SEMA6D,GNB3,GNG11,EFNB1,ADAM19,UNC5D,TUBB4A,TUBA1C,SEMA4A,SHANK2,MAP2K1,VASP,BMP1,MYL12A,PRKCQ,NRP2,ITGA2,TUBA4A,ITGA5,FGFR2,MMP2,PDGFB,SRGAP3,ADAMTS6,NTRK2,TUBB6,FZD5,PIK3CD,BMP7,EPHA2,MMP9
Osteoarthritis Pathway	6.36	0.0991	2.236	CXCL8,FRZB,DDIT4,BMP2,PTHLH,ITGA2,SMAD7,ITGA5,ANXA2,NFKB2,NFKB1,VEGFA,ELF3,SPHK1,FZD5,PTGS2,JAG1,HTRA1,MMP1,MMP9,PPARGC1A
IL-8 Signaling	6.26	0.102	2.357	CXCL8,SRC,PRKCQ,FGFR2,HBEGF,LIMK2,MMP2,NFKB1,ITGB3,IRAK1,VEGFA,GNB3,GNG11,PIK3CD,PTGS2,MAP2K1,VASP,MMP9,IRAK2,EGFR
Leukocyte Extravasation Signaling	5.78	0.0948	1.886	SRC,MMP7,PRKCQ,CLDN19,ITGA2,ITGA5,FGFR2,MMP2,RAPGEF4,ITGB3,F11R,CLDN4,EZR,PIK3CD,ACTG2,MMP1,ACTN1,MMP9,VASP,MSN
ILK Signaling	5.64	0.0964	2.324	MAP2K6,FLNB,FBLIM1,MYH9,BMP2,SNAI1,ILK,FGFR2,NFKB2,NFKB1,PPP1R14B,ITGB3,VEGFA,MYC,PIK3CD,ACTG2,PTGS2,MMP9,ACTN1
Role of IL-17A in Arthritis	5.58	0.159	#NUM!	MAP2K6,CXCL8,NFKBIA,CCL2,FGFR2,PIK3CD,PTGS2,NFKB2,NFKB1,MAP2K1,MMP1
GP6 Signaling Pathway	5.37	0.112	0.775	COL8A2,COL5A2,COL4A1,PRKCQ,COL4A5,COL4A6,FGFR2,LAMC2,ITGB3,LAMC1,COL5A1,CALM1 (includes others),COL22A1,PIK3CD,COL3A1
RAR Activation	5.26	0.0947	#NUM!	SRC,PRKCQ,CYP26A1,RELB,BMP2,SMAD7,NFKB2,NFKB1,VEGFA,TNIP1,LRAT,SMARCA2,TGFB3,PIK3CD,MAP2K1,MMP1,PNPLA4,PPARGC1A
Role of Macrophages, Fibroblasts and Endothelial Cells in Rheumatoid Arthritis	5.2	0.0769	#NUM!	MAP2K6,CXCL8,SRC,IL1A,PRKCQ,FRZB,IL32,FGFR2,IL6,NFKB1,PLCH1,PDGFB,IRAK1,MYC,VEGFA,CALM1 (includes others),NFKBIA,CCL2,SFRP5,PIK3CD,FZD5,MAP2K1,MMP1,IRAK2
BMP signaling pathway	5.16	0.145	1.508	SOSTDC1,FST,BMP2,SMAD7,BMP7,NFKB2,NFKB1,MAP2K1,NOG,SMURF1,BMP1
Role of Osteoblasts, Osteoclasts and Chondrocytes in Rheumatoid Arthritis	5.13	0.0858	#NUM!	MAP2K6,SRC,IL1A,FRZB,BMP2,ITGA2,ITGA5,FGFR2,IL6,NFKB1,SMURF1,ITGB3,CALM1 (includes others),NFKBIA,SFRP5,BMP7,FZD5,PIK3CD,MMP1,BMP1
Sertoli Cell-Sertoli Cell Junction Signaling	5.05	0.0955	#NUM!	SRC,TJP2,MYO7A,CLDN19,ITGA2,TUBA4A,ILK,ITGA5,F11R,TUBB6,CLDN4,TGFB3,TUBB4A,TUBA1C,ACTG2,MAP2K1,ACTN1
Human Embryonic Stem Cell Pluripotency	5.02	0.105	#NUM!	S1PR5,BMP2,SMAD7,FGFR2,LEFTY2,PDGFB,NOG,NTRK2,S1PR1,TGFB3,SPHK1,BMP7,FZD5,PIK3CD,BMP1
Actin Cytoskeleton Signaling	4.75	0.0837	2.183	PFN1,MYH9,ARPC1B,ITGA2,ITGA5,TRIO,FGFR2,LIMK2,PIP5K1B,PDGFB,FGF13,TLN2,EZR,PIK3CD,ACTG2,MAP2K1,ACTN1,MYL12A,MSN
Agranulocyte Adhesion and Diapedesis	4.65	0.089	#NUM!	CXCL8,IL1A,MMP7,MYH9,CLDN19,ITGA2,ITGA5,MMP2,HRH1,CCL2,CLDN4,EZR,PODXL,ACTG2,MMP1,MMP9,MSN
Germ Cell-Sertoli Cell Junction Signaling	4.62	0.0925	#NUM!	MAP2K6,SRC,MYO7A,ITGA2,TUBA4A,ILK,FGFR2,LIMK2,TUBB6,TGFB3,TUBA1C,TUBB4A,PIK3CD,ACTG2,MAP2K1,ACTN1
TGF-β Signaling	4.59	0.126	-0.707	MAP2K6,BMP2,SMAD7,TGFB3,BMP7,MAP4K1,VDR,SERPINE1,MAP2K1,SMURF1,PMEPA1
Aryl Hydrocarbon Receptor Signaling	4.45	0.0993	1.89	ALDH1B1,SRC,IL1A,TYR,NQO1,IL6,NFKB2,NFKB1,MYC,GSTM2,ALDH3A2,TGFB3,DCT,ALDH5A1
Airway Pathology in Chronic Obstructive Pulmonary Disease	4.44	0.5	#NUM!	CXCL8,MMP2,MMP1,MMP9
NF-κB Signaling	4.38	0.0884	0	MAP2K6,IL1A,PRKCQ,BMP2,RELB,FGFR2,TNFAIP3,NFKB2,NFKB1,IRAK1,TNIP1,NTRK2,NFKBIA,GHR,PIK3CD,EGFR
GNRH Signaling	4.28	0.0909	0	MAP2K6,SRC,CACNA1D,PRKCQ,ITPR2,HBEGF,MMP2,NFKB2,NFKB1,CALM1 (includes others),GNB3,GNG11,CACNA2D4,MAP2K1,EGFR
Colorectal Cancer Metastasis Signaling	4.22	0.0766	2.065	SRC,MMP7,FGFR2,MMP2,NFKB2,IL6,NFKB1,MYC,VEGFA,GNB3,GNG11,TGFB3,PIK3CD,FZD5,PTGS2,MAP2K1,MMP1,MMP9,EGFR
Regulation of the Epithelial-Mesenchymal Transition Pathway	4.15	0.0847	#NUM!	MAP2K6,ID2,SNAI1,FGFR2,MMP2,NFKB2,NFKB1,SMURF1,FGF13,TGFB3,PIK3CD,FZD5,JAG1,MAP2K1,MMP9,EGFR
HMGB1 Signaling	4.11	0.0977	2.309	MAP2K6,CXCL8,IL1A,LIF,CCL2,TGFB3,FGFR2,PIK3CD,NFKB2,IL6,SERPINE1,NFKB1,MAP2K1
P2Y Purigenic Receptor Signaling Pathway	4.07	0.097	0.832	MYC,P2RY2,PRKCQ,GNG11,GNB3,P2RY6,FGFR2,PIK3CD,NFKB2,NFKB1,MAP2K1,PLCH1,ITGB3
Integrin Signaling	3.91	0.0776	2.5	SRC,PFN1,ARPC1B,ITGA2,ILK,ITGA5,FGFR2,PDGFB,ITGB3,TLN2,TSPAN1,PIK3CD,ACTG2,MAP2K1,VASP,ACTN1,MYL12A
Granulocyte Adhesion and Diapedesis	3.88	0.0838	#NUM!	CXCL8,MMP7,IL1A,CLDN19,ITGA2,ITGA5,MMP2,ITGB3,HRH1,CLDN4,CCL2,EZR,MMP1,MMP9,MSN
fMLP Signaling in Neutrophils	3.83	0.0976	0	CALM1 (includes others),NFKBIA,PRKCQ,GNG11,GNB3,ARPC1B,ITPR2,FGFR2,PIK3CD,NFKB2,NFKB1,MAP2K1
Bladder Cancer Signaling	3.83	0.114	#NUM!	VEGFA,MYC,CXCL8,MMP7,MMP2,MAP2K1,MMP1,MMP9,FGF13,EGFR
Regulation of Cellular Mechanics by Calpain Protease	3.81	0.14	2.236	SRC,TLN2,EZR,ITGA2,ITGA5,CDK1,ACTN1,EGFR
Breast Cancer Regulation by Stathmin1	3.74	0.078	#NUM!	PPP1R14C,PRKCQ,ITPR2,TUBA4A,FGFR2,LIMK2,PPP1R14B,CDK1,CALM1 (includes others),GNB3,GNG11,TUBB6,PIK3CD,TUBA1C,TUBB4A,MAP2K1
Epithelial Adherens Junction Signaling	3.7	0.089	#NUM!	SRC,DLL1,MYH9,ARPC1B,TUBB6,MYO7A,SNAI1,TUBA4A,TUBB4A,TUBA1C,ACTG2,ACTN1,EGFR
iNOS Signaling	3.68	0.156	2.236	CALM1 (includes others),NFKBIA,NFKB2,NFKB1,IRF1,IRAK2,IRAK1
CD40 Signaling	3.51	0.114	0	MAP2K6,NFKBIA,TNFAIP3,FGFR2,PIK3CD,PTGS2,NFKB2,NFKB1,MAP2K1
Gap Junction Signaling	3.47	0.0769	#NUM!	SRC,PRKCQ,TJP2,ITPR2,GRIA1,TUBA4A,FGFR2,PLCH1,TUBB6,PIK3CD,TUBA1C,TUBB4A,ACTG2,MAP2K1,EGFR
IL-17A Signaling in Fibroblasts	3.46	0.171	#NUM!	NFKBIA,CCL2,IL6,NFKB2,NFKB1,MMP1
Ephrin Receptor Signaling	3.45	0.08	2.449	SRC,ARPC1B,EPHB2,ITGA2,ITGA5,EPHA4,LIMK2,PDGFB,VEGFA,GNB3,GNG11,EFNB1,EPHA2,MAP2K1
Rac Signaling	3.42	0.094	1.508	MCF2L,ARPC1B,ITGA2,ITGA5,FGFR2,PIK3CD,LIMK2,PIP5K1B,NFKB2,NFKB1,MAP2K1
Role of NFAT in Cardiac Hypertrophy	3.41	0.0731	-0.5	MAP2K6,SRC,CACNA1D,PRKCQ,LIF,ITPR2,FGFR2,IL6,PLCH1,CALM1 (includes others),GNB3,GNG11,TGFB3,PIK3CD,CACNA2D4,MAP2K1
PTEN Signaling	3.35	0.0924	-1.508	NTRK2,GHR,ITGA2,ILK,ITGA5,FGFR2,PIK3CD,NFKB2,NFKB1,MAP2K1,EGFR
Pancreatic Adenocarcinoma Signaling	3.32	0.0917	2.53	VEGFA,TGFB3,HBEGF,FGFR2,PIK3CD,PTGS2,NFKB2,NFKB1,MAP2K1,MMP9,EGFR
Hepatic Cholestasis	3.31	0.0812	#NUM!	CXCL8,IL1A,PRKCQ,TJP2,LIF,IL6,NFKB2,NFKB1,IRAK1,NFKBIA,TGFB3,ABCC3,IRAK2
IL-17 Signaling	3.27	0.106	#NUM!	MAP2K6,CXCL8,CCL2,FGFR2,PIK3CD,IL6,PTGS2,NFKB1,MAP2K1
Role of Tissue Factor in Cancer	3.23	0.0894	#NUM!	VEGFA,CXCL8,SRC,PLAUR,HBEGF,FGFR2,PIK3CD,LIMK2,MMP1,ITGB3,EGFR
Remodeling of Epithelial Adherens Junctions	3.23	0.116	#NUM!	SRC,ARPC1B,TUBB6,TUBA4A,TUBA1C,TUBB4A,ACTG2,ACTN1
NF-κB Activation by Viruses	3.19	0.103	1.667	NFKBIA,PRKCQ,ITGA2,ITGA5,FGFR2,PIK3CD,NFKB2,NFKB1,ITGB3
Signaling by Rho Family GTPases	3.19	0.0675	2.324	ARPC1B,ITGA2,ITGA5,CDC42EP3,FGFR2,LIMK2,PIP5K1B,NFKB2,NFKB1,GNB3,GNG11,EZR,PIK3CD,ACTG2,MAP2K1,MYL12A,MSN
Protein Kinase A Signaling	3.12	0.0575	-1.213	AKAP12,PPP1R14C,FLNB,PRKCQ,PTPRD,PDE4C,ITPR2,LIPE,NFKB2,NFKB1,PPP1R14B,PLCH1,CALM1 (includes others),NFKBIA,PYGM,GNB3,GNG11,PTPRB,TGFB3,PTGS2,MAP2K1,VASP,MYL12A
Atherosclerosis Signaling	3.11	0.0866	#NUM!	CXCL8,IL1A,CCL2,PLA2G4C,IL6,NFKB2,NFKB1,MMP1,PDGFB,MMP9,COL3A1
IL-6 Signaling	3.09	0.0859	2.111	MAP2K6,VEGFA,CXCL8,IL1A,NFKBIA,FGFR2,PIK3CD,IL6,NFKB2,NFKB1,MAP2K1
IL-15 Production	3.05	0.179	#NUM!	IL6,NFKB2,NFKB1,IRF1,PTK7
IL-1 Signaling	3.02	0.0978	1.89	MAP2K6,IL1A,NFKBIA,GNG11,GNB3,NFKB2,NFKB1,IRAK2,IRAK1
TREM1 Signaling	2.99	0.107	2.828	CXCL8,CCL2,ITGA5,CD83,IL6,NFKB2,NFKB1,IRAK1
Nitric Oxide Signaling in the Cardiovascular System	2.95	0.0885	0.333	BDKRB2,VEGFA,CALM1 (includes others),CACNA1D,PRKCQ,ITPR2,SLC7A1,FGFR2,PIK3CD,MAP2K1
Opioid Signaling Pathway	2.95	0.0661	-1	MAP2K6,SRC,CACNA1D,PRKCQ,RGS20,ITPR2,KCNJ3,NFKB2,NFKB1,MYC,CALM1 (includes others),GNB3,GNG11,NFKBIA,CACNA2D4,MAP2K1
Toll-like Receptor Signaling	2.95	0.105	0.816	MAP2K6,IL1A,NFKBIA,TNFAIP3,NFKB2,NFKB1,IRAK2,IRAK1
Xenobiotic Metabolism Signaling	2.93	0.0621	#NUM!	MAP2K6,ALDH1B1,IL1A,PRKCQ,SULT1C2,FMO2,NQO1,FGFR2,IL6,NFKB2,NFKB1,GSTM2,ALDH3A2,PIK3CD,ABCC3,MAP2K1,ALDH5A1,PPARGC1A
Salvage Pathways of Pyrimidine Ribonucleotides	2.92	0.0947	#NUM!	MAP2K6,AK5,PRKCQ,SGK1,UPP1,LIMK2,MAP2K1,CDK1,IRAK1
HGF Signaling	2.89	0.087	1.134	ELF3,PRKCQ,ITGA2,ITGA5,FGFR2,PIK3CD,IL6,PTGS2,MAP2K1,ELK3
ERK/MAPK Signaling	2.88	0.07	1.069	SRC,PPP1R14C,ITGA2,PLA2G4C,ITGA5,FGFR2,RAPGEF4,PPP1R14B,MYC,TLN2,ELF3,PIK3CD,ELK3,MAP2K1
Role of IL-17F in Allergic Inflammatory Airway Diseases	2.86	0.133	2.449	CXCL8,CCL2,IL6,NFKB2,NFKB1,MAP2K1
Role of Pattern Recognition Receptors in Recognition of Bacteria and Viruses	2.84	0.0803	1.134	CXCL8,IL1A,LIF,PRKCQ,C3,TGFB3,FGFR2,PIK3CD,IL6,NFKB2,NFKB1
FAK Signaling	2.79	0.0909	#NUM!	SRC,TLN2,ITGA2,ITGA5,FGFR2,PIK3CD,ACTG2,MAP2K1,EGFR
Gαq Signaling	2.77	0.0745	0.302	HRH1,CALM1 (includes others),NFKBIA,PRKCQ,GNG11,GNB3,ITPR2,FGFR2,PIK3CD,NFKB2,NFKB1,MAP2K1
Erythropoietin Signaling	2.77	0.0988	#NUM!	SRC,NFKBIA,PRKCQ,FGFR2,PIK3CD,NFKB2,NFKB1,MAP2K1
Cholecystokinin/Gastrin-mediated Signaling	2.73	0.0891	1	MAP2K6,SRC,IL1A,PRKCQ,ITPR2,EPHA4,PTGS2,MAP2K1,EGFR
Virus Entry via Endocytic Pathways	2.7	0.0882	#NUM!	SRC,FLNB,PRKCQ,ITGA2,ITGA5,FGFR2,PIK3CD,ACTG2,ITGB3
RANK Signaling in Osteoclasts	2.7	0.0882	0.707	MAP2K6,CALM1 (includes others),SRC,NFKBIA,FGFR2,PIK3CD,NFKB2,NFKB1,MAP2K1
Pyridoxal 5'-phosphate Salvage Pathway	2.7	0.108	#NUM!	MAP2K6,PRKCQ,SGK1,LIMK2,MAP2K1,CDK1,IRAK1
Ovarian Cancer Signaling	2.67	0.0764	2.333	VEGFA,SRC,MMP7,FGFR2,FZD5,MMP2,PIK3CD,PTGS2,MAP2K1,MMP9,EGFR
RhoA Signaling	2.65	0.0806	1.667	PFN1,ARPC1B,NRP2,EZR,CDC42EP3,LIMK2,ACTG2,PIP5K1B,MSN,MYL12A
MIF-mediated Glucocorticoid Regulation	2.6	0.143	2	NFKBIA,PLA2G4C,PTGS2,NFKB2,NFKB1
Neuroinflammation Signaling Pathway	2.6	0.0579	1.5	CXCL8,BIRC7,GRIA1,PLA2G4C,FGFR2,KCNJ3,IL6,NFKB2,NFKB1,SLC6A13,IRAK1,CCL2,TGFB3,GLUL,PIK3CD,PTGS2,MMP9,IRAK2
Acute Phase Response Signaling	2.58	0.0706	2.887	MAP2K6,IL1A,NFKBIA,C3,OSMR,PIK3CD,IL6,NFKB2,SERPINE1,NFKB1,MAP2K1,IRAK1
Tec Kinase Signaling	2.58	0.0706	1.897	SRC,PRKCQ,GNG11,GNB3,TNFRSF10B,ITGA2,ITGA5,FGFR2,PIK3CD,ACTG2,NFKB2,NFKB1
LPS-stimulated MAPK Signaling	2.57	0.092	0	MAP2K6,NFKBIA,PRKCQ,FGFR2,PIK3CD,NFKB2,NFKB1,MAP2K1
Agrin Interactions at Neuromuscular Junction	2.55	0.101	2.449	LAMC1,SRC,ITGA2,ITGA5,ACTG2,ITGB3,EGFR
Neuregulin Signaling	2.54	0.0909	1.633	MYC,SRC,PRKCQ,ITGA2,ITGA5,HBEGF,MAP2K1,EGFR
Glioma Invasiveness Signaling	2.51	0.1	1.89	PLAUR,FGFR2,MMP2,PIK3CD,PLAU,MMP9,ITGB3
CCR3 Signaling in Eosinophils	2.5	0.0769	0.447	CALM1 (includes others),PRKCQ,GNG11,GNB3,ITPR2,PLA2G4C,FGFR2,PIK3CD,LIMK2,MAP2K1
Caveolar-mediated Endocytosis Signaling	2.48	0.0986	#NUM!	SRC,FLNB,ITGA2,ITGA5,ACTG2,ITGB3,EGFR
14-3-3-mediated Signaling	2.47	0.0763	-0.447	SRC,PRKCQ,TUBB6,TUBA4A,FGFR2,TUBA1C,PIK3CD,TUBB4A,MAP2K1,PLCH1
LPS/IL-1 Mediated Inhibition of RXR Function	2.46	0.0631	0.447	ALDH1B1,IL1A,GSTM2,FMO2,SULT1C2,ACOX2,ALDH3A2,ACSL4,ABCC3,ALDH5A1,ABCA1,PPARGC1A,ABCB9,IRAK1
CD28 Signaling in T Helper Cells	2.45	0.0758	1	CALM1 (includes others),NFKBIA,PRKCQ,ARPC1B,ITPR2,FGFR2,PIK3CD,NFKB2,NFKB1,MAP2K1
RhoGDI Signaling	2.43	0.0678	-1.897	SRC,GNG11,GNB3,ARPC1B,EZR,ITGA2,ITGA5,LIMK2,ACTG2,PIP5K1B,MSN,MYL12A
Reelin Signaling in Neurons	2.42	0.087	#NUM!	SRC,ITGA2,ITGA5,FGFR2,MAP4K1,PIK3CD,VLDLR,ITGB3
Paxillin Signaling	2.4	0.0796	1.414	SRC,TLN2,ITGA2,ITGA5,FGFR2,PIK3CD,ACTG2,ACTN1,ITGB3
Ceramide Signaling	2.39	0.086	1.414	S1PR5,S1PR1,SPHK1,FGFR2,PIK3CD,NFKB2,NFKB1,MAP2K1
Acute Myeloid Leukemia Signaling	2.39	0.086	1.414	MAP2K6,RUNX1,MYC,FGFR2,PIK3CD,NFKB2,NFKB1,MAP2K1
Inhibition of Matrix Metalloproteases	2.39	0.128	-2	HSPG2,MMP7,MMP2,MMP1,MMP9
Relaxin Signaling	2.38	0.0701	0.632	VEGFA,NFKBIA,GNG11,GNB3,PDE4C,FGFR2,PIK3CD,NFKB2,NFKB1,MAP2K1,MMP9
STAT3 Pathway	2.38	0.0946	0.378	MYC,SRC,NTRK2,GHR,FGFR2,MAP2K1,EGFR
PPARα/RXRα Activation	2.38	0.0667	-1.265	MAP2K6,NFKBIA,GHR,TGFB3,BCL3,IL6,NFKB2,NFKB1,MAP2K1,PLCH1,ABCA1,PPARGC1A
G Beta Gamma Signaling	2.37	0.0789	-1	SRC,CACNA1D,PRKCQ,GNG11,GNB3,HBEGF,KCNJ3,CACNA2D4,EGFR
Thrombin Signaling	2.36	0.0637	1.508	SRC,PRKCQ,GNG11,GNB3,ITPR2,FGFR2,PIK3CD,NFKB2,NFKB1,MAP2K1,PLCH1,MYL12A,EGFR
PPAR Signaling	2.33	0.0842	-2.828	IL1A,NFKBIA,PTGS2,NFKB2,NFKB1,MAP2K1,PDGFB,PPARGC1A
Glycogen Degradation II	2.32	0.231	#NUM!	PYGM,PGM5,TYMP
IL-15 Signaling	2.31	0.0921	#NUM!	CXCL8,FGFR2,PIK3CD,IL6,NFKB2,NFKB1,MAP2K1
Role of PKR in Interferon Induction and Antiviral Response	2.29	0.122	#NUM!	MAP2K6,NFKBIA,NFKB2,NFKB1,IRF1
Glycolysis I	2.28	0.154	#NUM!	PGK1,ENO1,PFKP,FBP2
TR/RXR Activation	2.25	0.0816	#NUM!	KLF9,ENO1,FGFR2,BCL3,PIK3CD,PFKP,DIO2,PPARGC1A
IL-17A Signaling in Airway Cells	2.25	0.0897	1.134	NFKBIA,FGFR2,PIK3CD,IL6,NFKB2,NFKB1,MAP2K1
Retinol Biosynthesis	2.25	0.119	#NUM!	LRAT,BCO1,LIPE,LIPG,PNPLA4
p38 MAPK Signaling	2.23	0.075	1.667	MAP2K6,MYC,DAXX,IL1A,PLA2G4C,TGFB3,MAP4K1,IRAK2,IRAK1
Estrogen-Dependent Breast Cancer Signaling	2.22	0.0886	1.633	SRC,FGFR2,PIK3CD,NFKB2,NFKB1,HSD17B2,EGFR
LXR/RXR Activation	2.21	0.0744	-2.333	IL1A,C3,CCL2,IL6,PTGS2,NFKB2,NFKB1,ABCA1,MMP9
MIF Regulation of Innate Immunity	2.2	0.116	2.236	NFKBIA,PLA2G4C,PTGS2,NFKB2,NFKB1
Tight Junction Signaling	2.18	0.0659	#NUM!	F11R,MYH9,TJP2,CLDN4,CLDN19,TGFB3,ACTG2,NFKB2,NFKB1,VASP,SMURF1
Molecular Mechanisms of Cancer	2.18	0.0508	#NUM!	MAP2K6,SRC,PRKCQ,BMP2,ITGA2,SMAD7,ITGA5,FGFR2,NFKB2,NFKB1,CDK1,MYC,DAXX,NFKBIA,TGFB3,BMP7,PIK3CD,FZD5,MAP2K1,BMP1
PAK Signaling	2.17	0.0792	2.121	ITGA2,ITGA5,FGFR2,LIMK2,PIK3CD,MAP2K1,PDGFB,MYL12A
Macropinocytosis Signaling	2.16	0.0864	0.447	SRC,PRKCQ,ITGA5,FGFR2,PIK3CD,PDGFB,ITGB3
Eumelanin Biosynthesis	2.15	0.4	#NUM!	TYR,DCT
Dendritic Cell Maturation	2.14	0.0622	2.309	IL1A,NFKBIA,RELB,IL32,FGFR2,PIK3CD,CD83,IL6,NFKB2,NFKB1,PLCH1,COL3A1
Glycogen Degradation III	2.13	0.2	#NUM!	PYGM,PGM5,TYMP
IL-9 Signaling	2.12	0.111	0.447	FGFR2,BCL3,PIK3CD,NFKB2,NFKB1
PI3K/AKT Signaling	2.12	0.072	3	NFKBIA,ITGA2,ILK,ITGA5,PIK3CD,PTGS2,NFKB2,NFKB1,MAP2K1
Prolactin Signaling	2.11	0.0843	1.134	MYC,PRKCQ,FGFR2,PIK3CD,TCF7,MAP2K1,IRF1
Wnt/β-catenin Signaling	2.09	0.064	0.632	MYC,SRC,MMP7,FRZB,SOX6,ILK,TGFB3,SFRP5,FZD5,MAP4K1,SOX3
TNFR2 Signaling	2.06	0.133	#NUM!	NFKBIA,TNFAIP3,NFKB2,NFKB1
PXR/RXR Activation	2.06	0.0923	#NUM!	GSTM2,ALDH3A2,IL6,ABCC3,ABCB9,PPARGC1A
Small Cell Lung Cancer Signaling	2.05	0.0824	1.342	MYC,NFKBIA,FGFR2,PIK3CD,PTGS2,NFKB2,NFKB1
PI3K Signaling in B Lymphocytes	2.01	0.0692	1.667	CALM1 (includes others),NFKBIA,C3,ITPR2,PIK3CD,NFKB2,NFKB1,MAP2K1,PLCH1
α-Adrenergic Signaling	2	0.0805	-0.447	CALM1 (includes others),PRKCQ,GNG11,GNB3,PYGM,ITPR2,MAP2K1
Lymphotoxin β Receptor Signaling	1.99	0.0896	0	NFKBIA,RELB,FGFR2,PIK3CD,NFKB2,NFKB1
Cellular Effects of Sildenafil (Viagra)	1.99	0.0687	#NUM!	SLC4A5,CALM1 (includes others),MYH9,CACNA1D,PDE4C,ITPR2,ACTG2,PLCH1,MYL12A
T Cell Receptor Signaling	1.98	0.0734	#NUM!	CALM1 (includes others),NFKBIA,PRKCQ,FGFR2,PIK3CD,NFKB2,NFKB1,MAP2K1
VEGF Family Ligand-Receptor Interactions	1.97	0.0795	0.816	VEGFA,PRKCQ,NRP2,PLA2G4C,FGFR2,PIK3CD,MAP2K1
EGF Signaling	1.96	0.0882	1.633	SRC,ITPR2,FGFR2,PIK3CD,MAP2K1,EGFR
4-1BB Signaling in T Lymphocytes	1.96	0.125	#NUM!	NFKBIA,NFKB2,NFKB1,MAP2K1
Crosstalk between Dendritic Cells and Natural Killer Cells	1.95	0.0787	#NUM!	TLN2,CD83,ACTG2,IL6,NFKB2,NFKB1,MICA
IL-10 Signaling	1.93	0.087	#NUM!	MAP2K6,IL1A,NFKBIA,IL6,NFKB2,NFKB1
Regulation of Actin-based Motility by Rho	1.92	0.0778	1.89	PFN1,ARPC1B,ITGA2,ITGA5,ACTG2,PIP5K1B,MYL12A
PDGF Signaling	1.92	0.0778	1.89	MYC,SRC,SPHK1,FGFR2,PIK3CD,MAP2K1,PDGFB
Factors Promoting Cardiogenesis in Vertebrates	1.87	0.0761	#NUM!	PRKCQ,BMP2,TGFB3,FZD5,BMP7,NOG,BMP1
Androgen Signaling	1.87	0.0657	-0.378	CALM1 (includes others),SRC,CACNA1D,PRKCQ,GNG11,GNB3,NFKB2,NFKB1,CACNA2D4
Th1 and Th2 Activation Pathway	1.87	0.0595	#NUM!	MAP2K6,DLL1,PRKCQ,S1PR1,FGFR2,PIK3CD,IL6,JAG1,NFKB1,TSLP,IRF1
Oncostatin M Signaling	1.87	0.118	2	OSMR,PLAU,MAP2K1,MMP1
Cardiac Hypertrophy Signaling	1.86	0.0551	-0.832	MAP2K6,CACNA1D,FGFR2,IL6,PLCH1,CALM1 (includes others),GNB3,GNG11,TGFB3,PIK3CD,ADRA2C,MAP2K1,MYL12A
Role of NFAT in Regulation of the Immune Response	1.85	0.0591	0.378	CALM1 (includes others),NFKBIA,PRKCQ,GNG11,GNB3,ITPR2,FGFR2,PIK3CD,NFKB2,NFKB1,MAP2K1
Neuropathic Pain Signaling In Dorsal Horn Neurons	1.85	0.0696	-0.707	SRC,NTRK2,PRKCQ,ITPR2,GRIA1,FGFR2,PIK3CD,PLCH1
Fcγ Receptor-mediated Phagocytosis in Macrophages and Monocytes	1.85	0.0753	0.378	SRC,TLN2,PRKCQ,ARPC1B,EZR,ACTG2,VASP
Glioblastoma Multiforme Signaling	1.85	0.0617	1.265	MYC,SRC,ITPR2,FGFR2,FZD5,PIK3CD,MAP2K1,PLCH1,PDGFB,EGFR
Adenine and Adenosine Salvage III	1.84	0.286	#NUM!	PNP,ADA
CREB Signaling in Neurons	1.84	0.0566	-0.707	CALM1 (includes others),CACNA1D,PRKCQ,GNG11,GNB3,ITPR2,GRIA1,FGFR2,PIK3CD,MAP2K1,CACNA2D4,PLCH1
CD27 Signaling in Lymphocytes	1.83	0.0943	1	MAP2K6,NFKBIA,NFKB2,NFKB1,MAP2K1
Triacylglycerol Degradation	1.83	0.0943	#NUM!	FAAH,LIPE,LIPG,PNPLA4,RPE65
Coagulation System	1.82	0.114	0	BDKRB2,PLAUR,PLAU,SERPINE1
HIF1α Signaling	1.79	0.0678	#NUM!	VEGFA,MMP7,EGLN3,FGFR2,MMP2,PIK3CD,MMP1,MMP9
Phospholipase C Signaling	1.79	0.0539	1.155	CALM1 (includes others),SRC,PRKCQ,GNG11,GNB3,ITPR2,PLA2G4C,ITGA2,ITGA5,NFKB2,NFKB1,MAP2K1,MYL12A
The Visual Cycle	1.78	0.15	#NUM!	LRAT,RLBP1,RPE65
Antiproliferative Role of Somatostatin Receptor 2	1.74	0.0789	0	SRC,GNG11,GNB3,FGFR2,PIK3CD,MAP2K1
GDNF Family Ligand-Receptor Interactions	1.74	0.0789	0	PDLIM7,ITPR2,FGFR2,GFRA2,PIK3CD,MAP2K1
ErbB Signaling	1.74	0.0714	0.378	MAP2K6,PRKCQ,HBEGF,FGFR2,PIK3CD,MAP2K1,EGFR
Purine Ribonucleosides Degradation to Ribose-1-phosphate	1.72	0.25	#NUM!	PNP,ADA
Oxidative Ethanol Degradation III	1.72	0.143	#NUM!	ALDH1B1,ALDH3A2,ACSS1
Synaptic Long Term Potentiation	1.71	0.0656	-1.414	CALM1 (includes others),PPP1R14C,PRKCQ,ITPR2,GRIA1,MAP2K1,PPP1R14B,PLCH1
Renin-Angiotensin Signaling	1.71	0.0656	1.414	PRKCQ,CCL2,ITPR2,FGFR2,PIK3CD,NFKB2,NFKB1,MAP2K1
Role of NANOG in Mammalian Embryonic Stem Cell Pluripotency	1.71	0.0656	1	LIF,BMP2,FGFR2,FZD5,BMP7,PIK3CD,MAP2K1,BMP1
Notch Signaling	1.7	0.105	0	FURIN,DLL1,CNTN1,JAG1
Glutamate Receptor Signaling	1.7	0.0877	#NUM!	CALM1 (includes others),GNG11,GNB3,GRIA1,GLUL
iCOS-iCOSL Signaling in T Helper Cells	1.69	0.065	0	CALM1 (includes others),NFKBIA,PRKCQ,ITPR2,FGFR2,PIK3CD,NFKB2,NFKB1
Angiopoietin Signaling	1.69	0.0769	0	TNIP1,NFKBIA,FGFR2,PIK3CD,NFKB2,NFKB1
Role of PI3K/AKT Signaling in the Pathogenesis of Influenza	1.67	0.0759	0.816	NFKBIA,FGFR2,PIK3CD,NFKB2,NFKB1,MAP2K1
Fatty Acid α-oxidation	1.67	0.136	#NUM!	ALDH1B1,ALDH3A2,PTGS2
Clathrin-mediated Endocytosis Signaling	1.66	0.0553	#NUM!	VEGFA,SRC,ARPC1B,EPHB2,ITGA5,FGFR2,PIK3CD,ACTG2,PDGFB,ITGB3,FGF13
Regulation of IL-2 Expression in Activated and Anergic T Lymphocytes	1.64	0.075	#NUM!	CALM1 (includes others),NFKBIA,TGFB3,NFKB2,NFKB1,MAP2K1
VEGF Signaling	1.63	0.068	1.89	VEGFA,SRC,FGFR2,PIK3CD,ACTG2,MAP2K1,ACTN1
Thyroid Cancer Signaling	1.63	0.1	#NUM!	MYC,CXCL8,NTRK2,MAP2K1
Prostanoid Biosynthesis	1.62	0.222	#NUM!	PTGES,PTGS2
Sperm Motility	1.62	0.063	0.378	SLC16A10,CALM1 (includes others),PRKCQ,PDE4C,ITPR2,PLA2G4C,PLCH1,PTK7
Glucocorticoid Receptor Signaling	1.59	0.0472	#NUM!	CXCL8,CDKN1C,SGK1,FGFR2,IL6,NFKB1,NFKBIA,CCL2,SMARCA2,TGFB3,PIK3CD,PLAU,PTGS2,SERPINE1,MAP2K1,MMP1
Type II Diabetes Mellitus Signaling	1.57	0.0584	0.816	CACNA1D,NFKBIA,PRKCQ,FGFR2,ACSL4,PIK3CD,NFKB2,NFKB1,CACNA2D4
Renal Cell Carcinoma Signaling	1.57	0.0723	#NUM!	VEGFA,EGLN3,FGFR2,PIK3CD,MAP2K1,PDGFB
JAK/Stat Signaling	1.57	0.0723	1.633	FGFR2,PIK3CD,IL6,NFKB2,NFKB1,MAP2K1
Chronic Myeloid Leukemia Signaling	1.57	0.066	#NUM!	MYC,TGFB3,FGFR2,PIK3CD,NFKB2,NFKB1,MAP2K1
Mouse Embryonic Stem Cell Pluripotency	1.57	0.066	0.378	MYC,ID2,LIF,FGFR2,FZD5,PIK3CD,MAP2K1
L-dopachrome Biosynthesis	1.56	1	#NUM!	TYR
Glutamine Biosynthesis I	1.56	1	#NUM!	GLUL
Xanthine and Xanthosine Salvage	1.56	1	#NUM!	PNP
Methylglyoxal Degradation VI	1.56	1	#NUM!	LDHD
Thyroid Hormone Metabolism II (via Conjugation and/or Degradation)	1.56	0.0952	#NUM!	EXT2,SULT1C2,LARGE2,DIO2
GDP-glucose Biosynthesis	1.53	0.2	#NUM!	HK1,PGM5
Role of Hypercytokinemia/hyperchemokinemia in the Pathogenesis of Influenza	1.52	0.093	#NUM!	CXCL8,IL1A,CCL2,IL6
UVC-Induced MAPK Signaling	1.52	0.093	1	SRC,PRKCQ,MAP2K1,EGFR
IL-17A Signaling in Gastric Cells	1.52	0.12	#NUM!	CXCL8,NFKB1,EGFR
Ethanol Degradation IV	1.52	0.12	#NUM!	ALDH1B1,ALDH3A2,ACSS1
Endometrial Cancer Signaling	1.51	0.0781	1.342	MYC,ILK,FGFR2,PIK3CD,MAP2K1
Adipogenesis pathway	1.5	0.0597	#NUM!	ARNTL,RUNX1T1,BMP2,XBP1,FGFR2,FZD5,BMP7,TCF7
PEDF Signaling	1.49	0.069	1.342	NFKBIA,FGFR2,PIK3CD,NFKB2,TCF7,NFKB1
Thrombopoietin Signaling	1.48	0.0769	0.447	MYC,PRKCQ,FGFR2,PIK3CD,MAP2K1
Gα12/13 Signaling	1.48	0.0593	1.89	SRC,NFKBIA,FGFR2,PIK3CD,NFKB2,NFKB1,MAP2K1,MYL12A
Th1 Pathway	1.48	0.0593	-0.707	MAP2K6,DLL1,PRKCQ,FGFR2,PIK3CD,IL6,NFKB1,IRF1
Telomerase Signaling	1.48	0.0631	1.89	MYC,ELF3,FGFR2,PIK3CD,MAP2K1,ELK3,EGFR
Gluconeogenesis I	1.47	0.115	#NUM!	PGK1,ENO1,FBP2
HER-2 Signaling in Breast Cancer	1.47	0.0682	#NUM!	PRKCQ,FGFR2,MMP2,PIK3CD,ITGB3,EGFR
ERK5 Signaling	1.46	0.0758	1.342	MYC,SRC,LIF,SGK1,EGFR
UVB-Induced MAPK Signaling	1.46	0.0758	0.447	PRKCQ,FGFR2,PIK3CD,MAP2K1,EGFR
GPCR-Mediated Nutrient Sensing in Enteroendocrine Cells	1.46	0.0625	-1.89	CACNA1D,PRKCQ,GNG11,ITPR2,RAPGEF4,CACNA2D4,PLCH1
Glucose and Glucose-1-phosphate Degradation	1.45	0.182	#NUM!	HK1,PGM5
Endothelin-1 Signaling	1.43	0.0526	0.632	MYC,SRC,PRKCQ,EDNRB,ITPR2,PLA2G4C,FGFR2,PIK3CD,PTGS2,PLCH1
Apoptosis Signaling	1.43	0.0667	-0.816	NFKBIA,PRKCQ,NFKB2,NFKB1,MAP2K1,CDK1
Dopamine-DARPP32 Feedback in cAMP Signaling	1.42	0.0549	-1	KCNJ8,CALM1 (includes others),PPP1R14C,CACNA1D,PRKCQ,ITPR2,KCNJ3,PPP1R14B,PLCH1
Glioma Signaling	1.42	0.0614	0.378	CALM1 (includes others),PRKCQ,FGFR2,PIK3CD,MAP2K1,PDGFB,EGFR
Corticotropin Releasing Hormone Signaling	1.42	0.0576	1	VEGFA,CALM1 (includes others),CACNA1D,PRKCQ,ITPR2,PTGS2,MAP2K1,CACNA2D4
CXCR4 Signaling	1.41	0.0545	0.333	SRC,PRKCQ,GNG11,GNB3,ITPR2,FGFR2,PIK3CD,MAP2K1,MYL12A
Hematopoiesis from Pluripotent Stem Cells	1.4	0.0851	#NUM!	CXCL8,IL1A,LIF,IL6
NRF2-mediated Oxidative Stress Response	1.39	0.0518	-1	MAP2K6,GSTM2,PRKCQ,NQO1,FGFR2,PIK3CD,ACTG2,MAP2K1,DNAJB5,EPHX1
Pregnenolone Biosynthesis	1.38	0.167	#NUM!	CYP26B1,CYP26A1
Production of Nitric Oxide and Reactive Oxygen Species in Macrophages	1.37	0.0515	0.632	PPP1R14C,NFKBIA,PRKCQ,FGFR2,PIK3CD,NFKB2,NFKB1,MAP2K1,PPP1R14B,IRF1
Aldosterone Signaling in Epithelial Cells	1.37	0.0536	-0.707	PRKCQ,SGK1,ITPR2,FGFR2,PIK3CD,PIP5K1B,MAP2K1,DNAJB5,PLCH1
Death Receptor Signaling	1.37	0.0645	1.633	DAXX,NFKBIA,TNFRSF10B,ACTG2,NFKB2,NFKB1
Cancer Drug Resistance By Drug Efflux	1.35	0.0816	#NUM!	PIK3CD,PTGS2,NFKB1,MAP2K1
Chemokine Signaling	1.34	0.0704	1.342	CALM1 (includes others),SRC,CCL2,LIMK2,MAP2K1
CCR5 Signaling in Macrophages	1.33	0.0632	#NUM!	CALM1 (includes others),CACNA1D,PRKCQ,GNG11,GNB3,CACNA2D4
Melatonin Signaling	1.32	0.0694	-1.342	MAP2K6,CALM1 (includes others),PRKCQ,MAP2K1,PLCH1
Role of MAPK Signaling in the Pathogenesis of Influenza	1.32	0.0694	#NUM!	MAP2K6,CCL2,PLA2G4C,PTGS2,MAP2K1
TNFR1 Signaling	1.32	0.08	#NUM!	NFKBIA,TNFAIP3,NFKB2,NFKB1
eNOS Signaling	1.32	0.0523	0	BDKRB2,VEGFA,CALM1 (includes others),PRKCQ,ITPR2,AQP1,SLC7A1,FGFR2,PIK3CD
IL-12 Signaling and Production in Macrophages	1.31	0.0548	#NUM!	PRKCQ,TGFB3,FGFR2,PIK3CD,NFKB2,NFKB1,MAP2K1,IRF1
Ephrin B Signaling	1.3	0.0685	#NUM!	GNG11,GNB3,EPHB2,EFNB1,CAP1
Prostate Cancer Signaling	1.29	0.0619	#NUM!	NFKBIA,FGFR2,PIK3CD,NFKB2,NFKB1,MAP2K1
Melanocyte Development and Pigmentation Signaling	1.27	0.0612	1	SRC,TYR,FGFR2,PIK3CD,DCT,MAP2K1
Guanine and Guanosine Salvage I	1.27	0.5	#NUM!	PNP
Choline Degradation I	1.27	0.5	#NUM!	CHDH
Taurine Biosynthesis	1.27	0.5	#NUM!	CDO1
Anandamide Degradation	1.27	0.5	#NUM!	FAAH
Adenine and Adenosine Salvage I	1.27	0.5	#NUM!	PNP
Glutamine Degradation I	1.27	0.5	#NUM!	GLS2
CDK5 Signaling	1.26	0.0606	-0.447	LAMC1,PPP1R14C,NTRK2,ITGA2,MAP2K1,PPP1R14B
Th2 Pathway	1.26	0.0533	0.707	DLL1,PRKCQ,S1PR1,FGFR2,PIK3CD,JAG1,NFKB1,TSLP
G Protein Signaling Mediated by Tubby	1.25	0.0938	#NUM!	GNG11,GNB3,TUB
Sphingosine-1-phosphate Signaling	1.24	0.056	0.378	S1PR5,S1PR1,SPHK1,FGFR2,PIK3CD,PLCH1,PDGFB
Serotonin Degradation	1.24	0.0658	#NUM!	ALDH1B1,EXT2,SULT1C2,ALDH3A2,LARGE2
Non-Small Cell Lung Cancer Signaling	1.22	0.0649	1.342	ITPR2,FGFR2,PIK3CD,MAP2K1,EGFR
Neurotrophin/TRK Signaling	1.22	0.0649	0	MAP2K6,NTRK2,FGFR2,PIK3CD,MAP2K1
Role of Cytokines in Mediating Communication between Immune Cells	1.22	0.0741	#NUM!	CXCL8,IL1A,IL32,IL6
Gustation Pathway	1.22	0.0523	#NUM!	P2RY2,CACNA1D,GNG11,GNB3,PDE4C,ITPR2,P2RY6,CACNA2D4
Sirtuin Signaling Pathway	1.22	0.0445	0.302	PGK1,MYC,CXCL8,ARNTL,GADD45B,LDHD,NQO1,TUBA4A,TUBA1C,NFKB2,NFKB1,ABCA1,PPARGC1A
Histidine Degradation VI	1.2	0.133	#NUM!	CYP26B1,CYP26A1
Inhibition of Angiogenesis by TSP1	1.18	0.0882	#NUM!	HSPG2,VEGFA,MMP9
SAPK/JNK Signaling	1.17	0.0577	-0.816	DAXX,GNG11,GNB3,FGFR2,MAP4K1,PIK3CD
Actin Nucleation by ARP-WASP Complex	1.17	0.0714	2	ARPC1B,ITGA2,ITGA5,VASP
Adenosine Nucleotides Degradation II	1.15	0.125	#NUM!	PNP,ADA
TWEAK Signaling	1.15	0.0857	#NUM!	NFKBIA,NFKB2,NFKB1
p70S6K Signaling	1.14	0.053	0.378	SRC,PRKCQ,FGFR2,PIK3CD,MAP2K1,PLCH1,EGFR
PKCθ Signaling in T Lymphocytes	1.14	0.0503	0.816	CACNA1D,NFKBIA,PRKCQ,FGFR2,PIK3CD,NFKB2,NFKB1,CACNA2D4
Antioxidant Action of Vitamin C	1.11	0.0556	-1.342	SLC23A2,NFKBIA,PLA2G4C,NFKB2,NFKB1,PLCH1
γ-linolenate Biosynthesis II (Animals)	1.11	0.118	#NUM!	ACSL4,CYB5A
G-Protein Coupled Receptor Signaling	1.1	0.0435	#NUM!	HRH1,SRC,NFKBIA,PDE4C,S1PR1,FGFR2,ADRA2C,PIK3CD,RAPGEF4,NFKB2,NFKB1,MAP2K1
Thyronamine and Iodothyronamine Metabolism	1.1	0.333	#NUM!	DIO2
Thyroid Hormone Metabolism I (via Deiodination)	1.1	0.333	#NUM!	DIO2
4-aminobutyrate Degradation I	1.1	0.333	#NUM!	ALDH5A1
Dopamine Degradation	1.09	0.0811	#NUM!	ALDH1B1,SULT1C2,ALDH3A2
Ethanol Degradation II	1.09	0.0811	#NUM!	ALDH1B1,ALDH3A2,ACSS1
Complement System	1.09	0.0811	#NUM!	C3,CFI,CFH
B Cell Receptor Signaling	1.09	0.0471	0.333	MAP2K6,CALM1 (includes others),NFKBIA,PRKCQ,FGFR2,PIK3CD,NFKB2,NFKB1,MAP2K1
Ephrin A Signaling	1.08	0.0667	#NUM!	FGFR2,EPHA4,PIK3CD,EPHA2
Amyotrophic Lateral Sclerosis Signaling	1.07	0.0541	-1	VEGFA,CACNA1D,GRIA1,GLUL,FGFR2,PIK3CD
p53 Signaling	1.07	0.0541	1	GADD45B,TNFRSF10B,ADGRB1,FGFR2,PIK3CD,TP53BP2
Type I Diabetes Mellitus Signaling	1.07	0.0541	1.633	MAP2K6,NFKBIA,NFKB2,NFKB1,IRF1,IRAK1
Differential Regulation of Cytokine Production in Macrophages and T Helper Cells by IL-17A and IL-17F	1.06	0.111	#NUM!	CCL2,IL6
Induction of Apoptosis by HIV1	1.06	0.0656	1	DAXX,NFKBIA,NFKB2,NFKB1
PCP pathway	1.06	0.0656	1	RSPO3,PFN1,EFNB1,FZD5
April Mediated Signaling	1.04	0.0769	#NUM!	NFKBIA,NFKB2,NFKB1
tRNA Charging	1.04	0.0769	#NUM!	WARS,CARS,GARS
HIPPO signaling	1.04	0.0575	#NUM!	PPP1R14C,TJP2,DLG2,PPP1R14B,TP53BP2
Cardiac β-adrenergic Signaling	1.04	0.05	-1	AKAP12,PPP1R14C,CACNA1D,GNG11,GNB3,PDE4C,PPP1R14B
Insulin Receptor Signaling	1.03	0.0496	1.134	PPP1R14C,SGK1,LIPE,FGFR2,PIK3CD,MAP2K1,PPP1R14B
GADD45 Signaling	1.02	0.105	#NUM!	GADD45B,CDK1
Ubiquinol-10 Biosynthesis (Eukaryotic)	1.02	0.105	#NUM!	CYP26B1,CYP26A1
Purine Nucleotides Degradation II (Aerobic)	1.02	0.105	#NUM!	PNP,ADA
Histamine Degradation	1.02	0.105	#NUM!	ALDH1B1,ALDH3A2
Activation of IRF by Cytosolic Pattern Recognition Receptors	1.02	0.0635	0	NFKBIA,IL6,NFKB2,NFKB1
Wnt/Ca+ pathway	1.02	0.0635	0	FZD5,NFKB2,NFKB1,PLCH1
Altered T Cell and B Cell Signaling in Rheumatoid Arthritis	0.992	0.0556	#NUM!	IL1A,RELB,IL6,NFKB2,NFKB1
B Cell Activating Factor Signaling	0.991	0.0732	#NUM!	NFKBIA,NFKB2,NFKB1
nNOS Signaling in Skeletal Muscle Cells	0.991	0.0732	#NUM!	CALM1 (includes others),CACNA1D,CACNA2D4
Cardiomyocyte Differentiation via BMP Receptors	0.985	0.1	#NUM!	BMP2,BMP7
Inflammasome pathway	0.985	0.1	#NUM!	NFKB2,NFKB1
Arsenate Detoxification I (Glutaredoxin)	0.977	0.25	#NUM!	PNP
Uracil Degradation II (Reductive)	0.977	0.25	#NUM!	DPYS
Phenylethylamine Degradation I	0.977	0.25	#NUM!	ALDH3A2
Thymine Degradation	0.977	0.25	#NUM!	DPYS
L-cysteine Degradation I	0.977	0.25	#NUM!	CDO1
Acetate Conversion to Acetyl-CoA	0.977	0.25	#NUM!	ACSS1
FGF Signaling	0.977	0.0549	-0.447	MAP2K6,FGFR2,PIK3CD,MAP2K1,FGF13
Synaptic Long Term Depression	0.968	0.046	-0.707	CACNA1D,PRKCQ,ITPR2,GRIA1,PLA2G4C,MAP2K1,CACNA2D4,PLCH1
Fc Epsilon RI Signaling	0.959	0.0504	0	MAP2K6,PRKCQ,PLA2G4C,FGFR2,PIK3CD,MAP2K1
NGF Signaling	0.934	0.0496	1.633	TRIO,FGFR2,PIK3CD,NFKB2,NFKB1,MAP2K1
Role of RIG1-like Receptors in Antiviral Innate Immunity	0.922	0.0682	#NUM!	NFKBIA,NFKB2,NFKB1
ErbB2-ErbB3 Signaling	0.915	0.058	1	MYC,FGFR2,PIK3CD,MAP2K1
Sumoylation Pathway	0.904	0.0521	0	DAXX,NFKBIA,SLC19A1,NFKB2,NFKB1
Trehalose Degradation II (Trehalase)	0.886	0.2	#NUM!	HK1
Tetrahydrofolate Salvage from 5,10-methenyltetrahydrofolate	0.886	0.2	#NUM!	MTHFD1L
Glutamate Degradation III (via 4-aminobutyrate)	0.886	0.2	#NUM!	ALDH5A1
Folate Polyglutamylation	0.886	0.2	#NUM!	MTHFD1L
Differential Regulation of Cytokine Production in Intestinal Epithelial Cells by IL-17A and IL-17F	0.884	0.087	#NUM!	IL1A,CCL2
Putrescine Degradation III	0.884	0.087	#NUM!	ALDH1B1,ALDH3A2
Basal Cell Carcinoma Signaling	0.867	0.0556	#NUM!	BMP2,FZD5,BMP7,BMP1
MSP-RON Signaling Pathway	0.867	0.0556	#NUM!	CCL2,FGFR2,PIK3CD,ACTG2
ErbB4 Signaling	0.867	0.0556	0	PRKCQ,FGFR2,PIK3CD,MAP2K1
nNOS Signaling in Neurons	0.859	0.0638	#NUM!	CALM1 (includes others),PRKCQ,DLG2
Role of JAK1, JAK2 and TYK2 in Interferon Signaling	0.854	0.0833	#NUM!	NFKB2,NFKB1
CDP-diacylglycerol Biosynthesis I	0.854	0.0833	#NUM!	LPCAT2,CDS1
GM-CSF Signaling	0.851	0.0548	1	RUNX1,FGFR2,PIK3CD,MAP2K1
AMPK Signaling	0.848	0.0417	0.378	SRC,AK5,SMARCA2,LIPE,FGFR2,ADRA2C,PIK3CD,PFKP,PPARGC1A
Phagosome Formation	0.828	0.0462	#NUM!	PRKCQ,ITGA2,ITGA5,FGFR2,PIK3CD,PLCH1
Role of JAK family kinases in IL-6-type Cytokine Signaling	0.825	0.08	#NUM!	OSMR,IL6
Tryptophan Degradation X (Mammalian, via Tryptamine)	0.825	0.08	#NUM!	ALDH1B1,ALDH3A2
Heparan Sulfate Biosynthesis (Late Stages)	0.821	0.0533	#NUM!	EXT2,SULT1C2,LIPE,RPE65
Glycine Cleavage Complex	0.813	0.167	#NUM!	OCA2
Glycogen Biosynthesis II (from UDP-D-Glucose)	0.813	0.167	#NUM!	GYG2
Estrogen-mediated S-phase Entry	0.798	0.0769	#NUM!	MYC,CDK1
Phosphatidylglycerol Biosynthesis II (Non-plastidic)	0.798	0.0769	#NUM!	LPCAT2,CDS1
VDR/RXR Activation	0.778	0.0513	#NUM!	PRKCQ,IGFBP5,VDR,HSD17B2
D-myo-inositol (1,4,5)-Trisphosphate Biosynthesis	0.772	0.0741	#NUM!	PIP5K1B,PLCH1
FcγRIIB Signaling in B Lymphocytes	0.764	0.0506	#NUM!	CACNA1D,FGFR2,PIK3CD,CACNA2D4
NAD Biosynthesis from 2-amino-3-carboxymuconate Semialdehyde	0.752	0.143	#NUM!	QPRT
NAD Salvage Pathway III	0.752	0.143	#NUM!	NMRK2
Gαs Signaling	0.732	0.0455	-0.447	SRC,GNG11,GNB3,RAPGEF4,MAP2K1
Heparan Sulfate Biosynthesis	0.724	0.0488	#NUM!	EXT2,SULT1C2,LIPE,RPE65
Melanoma Signaling	0.717	0.0545	#NUM!	FGFR2,PIK3CD,MAP2K1
IL-3 Signaling	0.712	0.0482	0	PRKCQ,FGFR2,PIK3CD,MAP2K1
Histidine Degradation III	0.7	0.125	#NUM!	MTHFD1L
Superoxide Radicals Degradation	0.7	0.125	#NUM!	NQO1
Salvage Pathways of Pyrimidine Deoxyribonucleotides	0.7	0.125	#NUM!	TYMP
Hereditary Breast Cancer Signaling	0.688	0.0417	#NUM!	GADD45B,SMARCA2,FGFR2,SLC19A1,PIK3CD,CDK1
Growth Hormone Signaling	0.687	0.0471	-1	PRKCQ,GHR,FGFR2,PIK3CD
Calcium Signaling	0.684	0.0388	-1.342	CALM1 (includes others),MYH9,CACNA1D,ITPR2,GRIA1,TPM1,CACNA2D4,ATP2B2
Leptin Signaling in Obesity	0.675	0.0465	#NUM!	FGFR2,PIK3CD,MAP2K1,PLCH1
Citrulline Biosynthesis	0.654	0.111	#NUM!	GLS2
Folate Transformations I	0.654	0.111	#NUM!	MTHFD1L
Phagosome Maturation	0.653	0.0405	#NUM!	ATP6V1C2,TUBB6,CTSS,TUBA4A,TUBA1C,TUBB4A
Gαi Signaling	0.63	0.0417	-1.342	SRC,GNG11,GNB3,S1PR1,ADRA2C
Circadian Rhythm Signaling	0.621	0.0588	#NUM!	PER3,ARNTL
Phospholipases	0.616	0.0484	#NUM!	PLA2G4C,LIPG,PLCH1
Ketogenesis	0.614	0.1	#NUM!	ACAT1
Calcium Transport I	0.614	0.1	#NUM!	ATP2B2
Ketolysis	0.614	0.1	#NUM!	ACAT1
CNTF Signaling	0.603	0.0476	#NUM!	FGFR2,PIK3CD,MAP2K1
Melatonin Degradation I	0.59	0.0469	#NUM!	EXT2,SULT1C2,LARGE2
Nicotine Degradation II	0.59	0.0469	#NUM!	EXT2,FMO2,LARGE2
IL-2 Signaling	0.59	0.0469	#NUM!	FGFR2,PIK3CD,MAP2K1
Communication between Innate and Adaptive Immune Cells	0.587	0.0426	#NUM!	CXCL8,IL1A,CD83,IL6
Interferon Signaling	0.585	0.0556	#NUM!	IFIT1,IRF1
UDP-N-acetyl-D-galactosamine Biosynthesis II	0.579	0.0909	#NUM!	HK1
Netrin Signaling	0.578	0.0462	#NUM!	CACNA1D,UNC5D,CACNA2D4
GABA Receptor Signaling	0.577	0.0421	#NUM!	CACNA1D,SLC6A13,CACNA2D4,ALDH5A1
Superpathway of Methionine Degradation	0.568	0.0541	#NUM!	AHCYL2,CDO1
Calcium-induced T Lymphocyte Apoptosis	0.565	0.0455	#NUM!	CALM1 (includes others),PRKCQ,ITPR2
Eicosanoid Signaling	0.554	0.0448	#NUM!	PTGES,PLA2G4C,PTGS2
Guanosine Nucleotides Degradation III	0.546	0.0833	#NUM!	PNP
cAMP-mediated signaling	0.542	0.0352	-0.378	AKAP12,CALM1 (includes others),SRC,PDE4C,S1PR1,ADRA2C,RAPGEF4,MAP2K1
Superpathway of Melatonin Degradation	0.531	0.0435	#NUM!	EXT2,SULT1C2,LARGE2
Noradrenaline and Adrenaline Degradation	0.521	0.05	#NUM!	ALDH1B1,ALDH3A2
Myc Mediated Apoptosis Signaling	0.52	0.0429	#NUM!	MYC,FGFR2,PIK3CD
Role of IL-17A in Psoriasis	0.517	0.0769	#NUM!	CXCL8
Fatty Acid Activation	0.517	0.0769	#NUM!	ACSL4
Oleate Biosynthesis II (Animals)	0.517	0.0769	#NUM!	CYB5A
Urate Biosynthesis/Inosine 5'-phosphate Degradation	0.517	0.0769	#NUM!	PNP
Mevalonate Pathway I	0.517	0.0769	#NUM!	ACAT1
Role of JAK1 and JAK3 in γc Cytokine Signaling	0.509	0.0423	#NUM!	FGFR2,PIK3CD,TSLP
Cdc42 Signaling	0.508	0.0359	2.449	SRC,ARPC1B,ITGA2,ITGA5,LIMK2,MYL12A
Mechanisms of Viral Exit from Host Cells	0.507	0.0488	#NUM!	PRKCQ,ACTG2
3-phosphoinositide Biosynthesis	0.507	0.035	#NUM!	EPHX2,CILP,FGFR2,PIK3CD,PIP5K1B,PPP1R14B,EGFR
Superpathway of Inositol Phosphate Compounds	0.496	0.034	#NUM!	EPHX2,CILP,FGFR2,PIK3CD,PIP5K1B,PPP1R14B,PLCH1,EGFR
DNA Double-Strand Break Repair by Non-Homologous End Joining	0.491	0.0714	#NUM!	XRCC4
Isoleucine Degradation I	0.491	0.0714	#NUM!	ACAT1
Phenylalanine Degradation IV (Mammalian, via Side Chain)	0.491	0.0714	#NUM!	ALDH3A2
Role of p14/p19ARF in Tumor Suppression	0.48	0.0465	#NUM!	FGFR2,PIK3CD
UVA-Induced MAPK Signaling	0.478	0.0377	0	FGFR2,PIK3CD,PLCH1,EGFR
IGF-1 Signaling	0.478	0.0377	#NUM!	FGFR2,IGFBP5,PIK3CD,MAP2K1
Hypoxia Signaling in the Cardiovascular System	0.469	0.04	#NUM!	VEGFA,NFKBIA,NQO1
NAD biosynthesis II (from tryptophan)	0.467	0.0667	#NUM!	QPRT
Superpathway of Citrulline Metabolism	0.467	0.0667	#NUM!	GLS2
Pyrimidine Ribonucleotides Interconversion	0.454	0.0444	#NUM!	ENTPD8,AK5
Mismatch Repair in Eukaryotes	0.444	0.0625	#NUM!	SLC19A1
Chondroitin Sulfate Degradation (Metazoa)	0.444	0.0625	#NUM!	GM2A
Glutaryl-CoA Degradation	0.444	0.0625	#NUM!	ACAT1
Vitamin-C Transport	0.444	0.0625	#NUM!	SLC23A2
Triacylglycerol Biosynthesis	0.442	0.0435	#NUM!	PLPP4,LPCAT2
Pyrimidine Ribonucleotides De Novo Biosynthesis	0.43	0.0426	#NUM!	ENTPD8,AK5
Dermatan Sulfate Degradation (Metazoa)	0.423	0.0588	#NUM!	GM2A
Mitochondrial L-carnitine Shuttle Pathway	0.423	0.0588	#NUM!	ACSL4
Superpathway of Geranylgeranyldiphosphate Biosynthesis I (via Mevalonate)	0.423	0.0588	#NUM!	ACAT1
Graft-versus-Host Disease Signaling	0.419	0.0417	#NUM!	IL1A,IL6
EIF2 Signaling	0.392	0.0317	-0.447	VEGFA,MYC,WARS,FGFR2,PIK3CD,ACTG2,MAP2K1
DNA damage-induced 14-3-3σ Signaling	0.386	0.0526	#NUM!	CDK1
Docosahexaenoic Acid (DHA) Signaling	0.377	0.0385	#NUM!	FGFR2,PIK3CD
FLT3 Signaling in Hematopoietic Progenitor Cells	0.375	0.0349	#NUM!	FGFR2,PIK3CD,MAP2K1
Phototransduction Pathway	0.367	0.0377	#NUM!	GNB3,RGR
Natural Killer Cell Signaling	0.364	0.0328	#NUM!	PRKCQ,FGFR2,PIK3CD,MAP2K1
Regulation of eIF4 and p70S6K Signaling	0.364	0.0318	1.342	ITGA2,ITGA5,FGFR2,PIK3CD,MAP2K1
Transcriptional Regulatory Network in Embryonic Stem Cells	0.358	0.037	#NUM!	FOXC1,GSX2
Maturity Onset Diabetes of Young (MODY) Signaling	0.354	0.0476	#NUM!	CACNA1D
Endoplasmic Reticulum Stress Pathway	0.354	0.0476	#NUM!	XBP1
Nicotine Degradation III	0.348	0.0364	#NUM!	EXT2,LARGE2
FXR/RXR Activation	0.341	0.0317	#NUM!	IL1A,C3,VLDLR,PPARGC1A
OX40 Signaling Pathway	0.339	0.033	#NUM!	NFKBIA,NFKB2,NFKB1
IL-7 Signaling Pathway	0.339	0.033	#NUM!	MYC,FGFR2,PIK3CD
Polyamine Regulation in Colon Cancer	0.339	0.0455	#NUM!	MYC
Methionine Degradation I (to Homocysteine)	0.339	0.0455	#NUM!	AHCYL2
Role of CHK Proteins in Cell Cycle Checkpoint Control	0.331	0.0351	#NUM!	SLC19A1,CDK1
Pyrimidine Deoxyribonucleotides De Novo Biosynthesis I	0.325	0.0435	#NUM!	AK5
Glutathione Redox Reactions I	0.312	0.0417	#NUM!	GSTM2
TCA Cycle II (Eukaryotic)	0.312	0.0417	#NUM!	OGDHL
Cysteine Biosynthesis III (mammalia)	0.312	0.0417	#NUM!	AHCYL2
Tryptophan Degradation III (Eukaryotic)	0.3	0.04	#NUM!	ACAT1
ATM Signaling	0.295	0.0306	#NUM!	NFKBIA,GADD45B,CDK1
Retinoic acid Mediated Apoptosis Signaling	0.292	0.0323	#NUM!	TNFRSF10B,IRF1
autophagy	0.292	0.0323	#NUM!	CTSS,WIPI1
Antiproliferative Role of TOB in T Cell Signaling	0.288	0.0385	#NUM!	TGFB3
NAD Salvage Pathway II	0.288	0.0385	#NUM!	NMRK2
Huntington's Disease Signaling	0.273	0.028	-1.134	PRKCQ,GNG11,GNB3,SGK1,FGFR2,PIK3CD,EGFR
Superpathway of Cholesterol Biosynthesis	0.266	0.0357	#NUM!	ACAT1
Cell Cycle: G1/S Checkpoint Regulation	0.264	0.0303	#NUM!	MYC,TGFB3
Sonic Hedgehog Signaling	0.247	0.0333	#NUM!	CDK1
Glutathione-mediated Detoxification	0.238	0.0323	#NUM!	GSTM2
Fatty Acid β-oxidation I	0.229	0.0312	#NUM!	ACSL4
Role of JAK2 in Hormone-like Cytokine Signaling	0.213	0.0294	#NUM!	GHR
Retinoate Biosynthesis I	0.213	0.0294	#NUM!	BMP2

## Sheet: Canonical pathways_TGNF_5 ng
© 2000-2018 QIAGEN. All rights reserved.
Ingenuity Canonical Pathways	-log(p-value)	Ratio	z-score	Molecules
Axonal Guidance Signaling	12.3	0.102	#NUM!	MMP7,PFN1,ARPC1B,EPHB2,BMP2,CXCL12,EPHA4,LIMK2,PLCH1,VEGFA,SEMA6D,GNB3,GLIS1,EFNB1,ADAM19,UNC5D,TUBB4A,TUBA1C,SEMA4A,SHANK2,MAP2K1,WNT5B,VASP,BMP1,MYL12A,PRKCQ,NRP2,SEMA5A,ITGA2,ITGA5,MMP10,FGFR2,MMP2,PPP3CC,PDGFB,SEMA3A,SRGAP3,NTRK2,ADAMTS6,TUBB6,BMP7,FZD5,PIK3CD,EPHA2,MMP9,WNT11
Hepatic Fibrosis / Hepatic Stellate Cell Activation	10.1	0.139	#NUM!	COL8A2,MYH9,COL4A5,IL6,NFKB1,FAS,VEGFA,COL5A1,CCL2,COL22A1,SERPINE1,EGFR,CXCL8,COL5A2,COL4A1,COL9A1,EDNRB,SMAD7,FGFR2,MMP2,IGFBP5,NFKB2,PDGFB,TGFB3,MMP9,COL3A1
Role of Macrophages, Fibroblasts and Endothelial Cells in Rheumatoid Arthritis	8.22	0.0994	#NUM!	MAP2K6,FRZB,IL32,CXCL12,IL6,NFKB1,CEBPG,PLCH1,IRAK1,MYC,VEGFA,ROR2,NFKBIA,CCL2,F2RL1,ATF4,SFRP5,MAP2K1,WNT5B,TRAF1,CXCL8,SRC,PRKCQ,FGFR2,PPP3CC,PDGFB,CALM1 (includes others),FZD5,PIK3CD,WNT11,IRAK2
Osteoarthritis Pathway	6.95	0.108	1.964	CXCL8,FRZB,DDIT4,BMP2,PTHLH,ITGA2,SMAD7,ITGA5,MMP10,ANXA2,NFKB2,NFKB1,VEGFA,ELF3,GLIS1,SPHK1,ATF4,FZD5,PTGS2,JAG1,HTRA1,MMP9,PPARGC1A
Human Embryonic Stem Cell Pluripotency	6.53	0.126	#NUM!	S1PR5,BMP2,SMAD7,FGFR2,LEFTY2,PDGFB,NOG,INHBA,NTRK2,S1PR1,TGFB3,SPHK1,BMP7,FZD5,PIK3CD,WNT5B,WNT11,BMP1
Leukocyte Extravasation Signaling	6.37	0.104	2.065	SRC,MMP7,PRKCQ,CLDN19,ITGA2,CXCL12,ITGA5,MMP10,FGFR2,MMP2,RAPGEF4,ITGB3,F11R,CLDN4,EZR,PIK3CD,ACTG2,ACTN1,MMP9,CLDN3,VASP,MSN
ILK Signaling	5.67	0.102	2	MAP2K6,FLNB,FBLIM1,MYH9,BMP2,ILK,FGFR2,NFKB2,NFKB1,PPP1R14B,ITGB3,VEGFA,MYC,ATF4,PIK3CD,ACTG2,ITGB4,PTGS2,MMP9,ACTN1
Sertoli Cell-Sertoli Cell Junction Signaling	5.14	0.101	#NUM!	SRC,TJP2,MYO7A,CLDN19,ITGA2,ILK,ITGA5,F11R,TJP3,TUBB6,CLDN4,TGFB3,TUBB4A,TUBA1C,ACTG2,MAP2K1,CLDN3,ACTN1
Role of Osteoblasts, Osteoclasts and Chondrocytes in Rheumatoid Arthritis	5.1	0.0901	#NUM!	MAP2K6,SRC,FRZB,BMP2,ITGA2,ITGA5,FGFR2,IL6,PPP3CC,NFKB1,SMURF1,ITGB3,CALM1 (includes others),NFKBIA,SFRP5,BMP7,PIK3CD,FZD5,WNT11,WNT5B,BMP1
IL-8 Signaling	5.09	0.0964	2.668	CXCL8,SRC,PRKCQ,FGFR2,HBEGF,LIMK2,MMP2,NFKB1,ITGB3,IRAK1,VEGFA,GNB3,PIK3CD,PTGS2,MAP2K1,VASP,MMP9,IRAK2,EGFR
TGF-β Signaling	4.96	0.138	-0.333	MAP2K6,BMP2,SMAD7,TGFB3,BMP7,MAP4K1,VDR,SERPINE1,MAP2K1,INHBA,SMURF1,PMEPA1
GP6 Signaling Pathway	4.91	0.112	0.775	COL8A2,COL5A2,COL4A1,PRKCQ,COL4A5,COL9A1,FGFR2,LAMC2,ITGB3,LAMC1,COL5A1,CALM1 (includes others),COL22A1,PIK3CD,COL3A1
BMP signaling pathway	4.8	0.145	1.508	SOSTDC1,FST,BMP2,SMAD7,BMP7,NFKB2,NFKB1,MAP2K1,NOG,SMURF1,BMP1
Regulation of the Epithelial-Mesenchymal Transition Pathway	4.78	0.0952	#NUM!	MAP2K6,ID2,FGFR2,MMP2,NFKB2,NFKB1,SMURF1,FGF13,TGFB3,PIK3CD,FZD5,JAG1,MAP2K1,WNT11,MMP9,CLDN3,WNT5B,EGFR
Role of IL-17A in Arthritis	4.42	0.145	#NUM!	MAP2K6,CXCL8,NFKBIA,CCL2,FGFR2,PIK3CD,PTGS2,NFKB2,NFKB1,MAP2K1
Actin Cytoskeleton Signaling	4.23	0.0837	2.183	PFN1,MYH9,ARPC1B,ITGA2,ITGA5,TRIO,FGFR2,LIMK2,PIP5K1B,PDGFB,FGF13,TLN2,EZR,PIK3CD,ACTG2,MAP2K1,ACTN1,MYL12A,MSN
RAR Activation	4.21	0.0895	#NUM!	SRC,PRKCQ,CYP26A1,RELB,BMP2,NR2F2,SMAD7,NFKB2,NFKB1,VEGFA,TNIP1,LRAT,SMARCA2,TGFB3,PIK3CD,MAP2K1,PPARGC1A
Colorectal Cancer Metastasis Signaling	4.2	0.0806	2.236	SRC,MMP7,MMP10,FGFR2,MMP2,NFKB2,IL6,NFKB1,MYC,VEGFA,GNB3,TGFB3,PIK3CD,FZD5,PTGS2,MAP2K1,WNT11,MMP9,WNT5B,EGFR
Agranulocyte Adhesion and Diapedesis	4.18	0.089	#NUM!	CXCL8,MMP7,MYH9,CLDN19,ITGA2,CXCL12,ITGA5,MMP10,MMP2,CCL2,CLDN4,EZR,PODXL,ACTG2,MMP9,CLDN3,MSN
NF-κB Signaling	3.93	0.0884	0	MAP2K6,PRKCQ,BMP2,RELB,FGFR2,TNFAIP3,NFKB2,NFKB1,IRAK1,TNIP1,NTRK2,GHR,NFKBIA,BCL10,PIK3CD,EGFR
CD40 Signaling	3.91	0.127	0.333	MAP2K6,NFKBIA,TNFAIP3,FGFR2,PIK3CD,PTGS2,NFKB2,NFKB1,MAP2K1,TRAF1
PI3K Signaling in B Lymphocytes	3.83	0.1	2.496	C3,ATF3,ITPR2,PPP3CC,NFKB2,NFKB1,PLCH1,CALM1 (includes others),NFKBIA,BCL10,ATF4,PIK3CD,MAP2K1
Neuroinflammation Signaling Pathway	3.72	0.0707	1.789	CXCL8,BIRC7,GRIA1,PLA2G4C,CXCL12,FGFR2,KCNJ3,NFKB2,IL6,PPP3CC,NFKB1,SLC6A13,FAS,IRAK1,CCL2,TGFB3,ATF4,GLUL,PIK3CD,PTGS2,MMP9,IRAK2
P2Y Purigenic Receptor Signaling Pathway	3.7	0.097	1.387	MYC,P2RY2,PRKCQ,GNB3,P2RY6,ATF4,FGFR2,PIK3CD,NFKB2,NFKB1,MAP2K1,PLCH1,ITGB3
Protein Kinase A Signaling	3.69	0.065	-0.447	AKAP12,PPP1R14C,FLNB,PRKCQ,PTPRD,PDE4C,ITPR2,LIPE,NFKB2,PPP3CC,NFKB1,PPP1R14B,PLCH1,CALM1 (includes others),GNB3,PYGM,NFKBIA,PTPRB,TGFB3,ATF4,PTPRZ1,PTGS2,PTPRN,MAP2K1,VASP,MYL12A
Germ Cell-Sertoli Cell Junction Signaling	3.63	0.0867	#NUM!	MAP2K6,SRC,TUBB6,MYO7A,ITGA2,ILK,TGFB3,FGFR2,PIK3CD,TUBB4A,TUBA1C,LIMK2,ACTG2,MAP2K1,ACTN1
PTEN Signaling	3.61	0.101	-1.732	NTRK2,GHR,ITGA2,ILK,ITGA5,FGFR2,PIK3CD,INPP5K,NFKB2,NFKB1,MAP2K1,EGFR
Ephrin Receptor Signaling	3.58	0.0857	2.828	SRC,ARPC1B,EPHB2,ITGA2,CXCL12,ITGA5,EPHA4,LIMK2,PDGFB,VEGFA,GNB3,EFNB1,ATF4,EPHA2,MAP2K1
Regulation of Cellular Mechanics by Calpain Protease	3.55	0.14	2.236	SRC,TLN2,EZR,ITGA2,ITGA5,CDK1,ACTN1,EGFR
Bladder Cancer Signaling	3.52	0.114	#NUM!	VEGFA,MYC,CXCL8,MMP7,MMP10,MMP2,MAP2K1,MMP9,FGF13,EGFR
fMLP Signaling in Neutrophils	3.48	0.0976	0.577	CALM1 (includes others),NFKBIA,PRKCQ,GNB3,ARPC1B,ITPR2,FGFR2,PIK3CD,PPP3CC,NFKB2,NFKB1,MAP2K1
Aryl Hydrocarbon Receptor Signaling	3.48	0.0922	1.134	ALDH1B1,SRC,NQO1,IL6,NFKB2,NFKB1,FAS,MYC,GSTM2,ALDH3A2,TGFB3,DCT,ALDH5A1
Granulocyte Adhesion and Diapedesis	3.47	0.0838	#NUM!	CXCL8,MMP7,CLDN19,ITGA2,CXCL12,ITGA5,MMP10,MMP2,ITGB3,CLDN4,CCL2,EZR,MMP9,CLDN3,MSN
Integrin Signaling	3.46	0.0776	2.183	SRC,PFN1,ARPC1B,ITGA2,ILK,ITGA5,FGFR2,PDGFB,ITGB3,TLN2,PIK3CD,ACTG2,ITGB4,MAP2K1,VASP,ACTN1,MYL12A
Role of IL-17F in Allergic Inflammatory Airway Diseases	3.45	0.156	2.646	CXCL8,CCL2,ATF4,IL6,NFKB2,NFKB1,MAP2K1
iNOS Signaling	3.45	0.156	2.236	CALM1 (includes others),NFKBIA,NFKB2,NFKB1,IRF1,IRAK2,IRAK1
Ovarian Cancer Signaling	3.39	0.0903	2.333	VEGFA,SRC,MMP7,FGFR2,PIK3CD,FZD5,MMP2,PTGS2,MAP2K1,WNT11,WNT5B,MMP9,EGFR
GNRH Signaling	3.33	0.0848	0.577	MAP2K6,SRC,PRKCQ,ITPR2,HBEGF,MMP2,NFKB2,NFKB1,CALM1 (includes others),GNB3,ATF4,CACNA2D4,MAP2K1,EGFR
CD28 Signaling in T Helper Cells	3.2	0.0909	1.508	CALM1 (includes others),NFKBIA,PRKCQ,ARPC1B,BCL10,ITPR2,FGFR2,PIK3CD,PPP3CC,NFKB2,NFKB1,MAP2K1
HMGB1 Signaling	3.17	0.0902	2.111	MAP2K6,CXCL8,LIF,CCL2,TGFB3,FGFR2,PIK3CD,IL6,NFKB2,SERPINE1,NFKB1,MAP2K1
Rac Signaling	3.1	0.094	1.508	MCF2L,ARPC1B,ITGA2,ITGA5,FGFR2,PIK3CD,LIMK2,PIP5K1B,NFKB2,NFKB1,MAP2K1
Gap Junction Signaling	3.08	0.0769	#NUM!	SRC,PRKCQ,TJP2,ITPR2,GRIA1,FGFR2,PPP3CC,PLCH1,TUBB6,PIK3CD,TUBB4A,TUBA1C,ACTG2,MAP2K1,EGFR
Pancreatic Adenocarcinoma Signaling	3.01	0.0917	2.53	VEGFA,TGFB3,HBEGF,FGFR2,PIK3CD,PTGS2,NFKB2,NFKB1,MAP2K1,MMP9,EGFR
Virus Entry via Endocytic Pathways	3.01	0.098	#NUM!	SRC,FLNB,PRKCQ,ITGA2,ITGA5,FGFR2,PIK3CD,ACTG2,ITGB4,ITGB3
RANK Signaling in Osteoclasts	3.01	0.098	1	MAP2K6,CALM1 (includes others),SRC,NFKBIA,FGFR2,PIK3CD,PPP3CC,NFKB2,NFKB1,MAP2K1
IL-17 Signaling	3	0.106	#NUM!	MAP2K6,CXCL8,CCL2,FGFR2,PIK3CD,IL6,PTGS2,NFKB1,MAP2K1
ERK/MAPK Signaling	2.97	0.075	1.291	SRC,PPP1R14C,ITGA2,PLA2G4C,ITGA5,FGFR2,RAPGEF4,PPP1R14B,MYC,TLN2,ELF3,ATF4,PIK3CD,ELK3,MAP2K1
NF-κB Activation by Viruses	2.93	0.103	1.667	NFKBIA,PRKCQ,ITGA2,ITGA5,FGFR2,PIK3CD,NFKB2,NFKB1,ITGB3
Role of Tissue Factor in Cancer	2.92	0.0894	#NUM!	VEGFA,CXCL8,SRC,F2RL1,PLAUR,HBEGF,FGFR2,PIK3CD,LIMK2,ITGB3,EGFR
Caveolar-mediated Endocytosis Signaling	2.9	0.113	#NUM!	SRC,FLNB,ITGA2,ITGA5,ACTG2,ITGB4,ITGB3,EGFR
Airway Pathology in Chronic Obstructive Pulmonary Disease	2.87	0.375	#NUM!	CXCL8,MMP2,MMP9
Tight Junction Signaling	2.79	0.0778	#NUM!	TJP2,MYH9,CLDN19,NFKB2,NFKB1,SMURF1,F11R,TJP3,CLDN4,TGFB3,ACTG2,CLDN3,VASP
T Cell Receptor Signaling	2.79	0.0917	#NUM!	CALM1 (includes others),NFKBIA,PRKCQ,BCL10,FGFR2,PIK3CD,PPP3CC,NFKB2,NFKB1,MAP2K1
TREM1 Signaling	2.74	0.107	2.828	CXCL8,CCL2,ITGA5,CD83,IL6,NFKB2,NFKB1,IRAK1
TNFR2 Signaling	2.74	0.167	2	NFKBIA,TNFAIP3,NFKB2,NFKB1,TRAF1
Toll-like Receptor Signaling	2.71	0.105	0.447	MAP2K6,NFKBIA,TNFAIP3,NFKB2,NFKB1,IRAK2,TRAF1,IRAK1
Wnt/β-catenin Signaling	2.68	0.0756	0.577	SRC,MMP7,FRZB,ILK,MYC,SOX6,TGFB3,SFRP5,MAP4K1,FZD5,WNT5B,WNT11,SOX3
Paxillin Signaling	2.67	0.0885	1.414	SRC,TLN2,ITGA2,ITGA5,FGFR2,PIK3CD,ACTG2,ITGB4,ACTN1,ITGB3
Salvage Pathways of Pyrimidine Ribonucleotides	2.66	0.0947	#NUM!	MAP2K6,AK5,PRKCQ,SGK1,UPP1,LIMK2,MAP2K1,CDK1,IRAK1
PCP pathway	2.65	0.115	0.378	ROR2,RSPO3,PFN1,EFNB1,FZD5,WNT5B,WNT11
HGF Signaling	2.61	0.087	1.134	ELF3,PRKCQ,ITGA2,ITGA5,FGFR2,PIK3CD,IL6,PTGS2,MAP2K1,ELK3
4-1BB Signaling in T Lymphocytes	2.61	0.156	2	NFKBIA,NFKB2,NFKB1,MAP2K1,TRAF1
Estrogen-Dependent Breast Cancer Signaling	2.6	0.101	1.89	SRC,ATF4,FGFR2,PIK3CD,NFKB2,NFKB1,HSD17B2,EGFR
Role of NFAT in Cardiac Hypertrophy	2.58	0.0685	0.258	MAP2K6,CALM1 (includes others),SRC,LIF,PRKCQ,GNB3,ITPR2,TGFB3,FGFR2,PIK3CD,PPP3CC,IL6,MAP2K1,CACNA2D4,PLCH1
Regulation of IL-2 Expression in Activated and Anergic T Lymphocytes	2.57	0.1	#NUM!	CALM1 (includes others),NFKBIA,BCL10,TGFB3,PPP3CC,NFKB2,NFKB1,MAP2K1
Clathrin-mediated Endocytosis Signaling	2.55	0.0704	#NUM!	SRC,ARPC1B,EPHB2,FGFR2,ITGA5,PPP3CC,PDGFB,FGF13,ITGB3,VEGFA,TF,PIK3CD,ACTG2,ITGB4
FAK Signaling	2.54	0.0909	#NUM!	SRC,TLN2,ITGA2,ITGA5,FGFR2,PIK3CD,ACTG2,MAP2K1,EGFR
Erythropoietin Signaling	2.53	0.0988	#NUM!	SRC,NFKBIA,PRKCQ,FGFR2,PIK3CD,NFKB2,NFKB1,MAP2K1
Macropinocytosis Signaling	2.53	0.0988	0.447	SRC,PRKCQ,ITGA5,FGFR2,PIK3CD,ITGB4,PDGFB,ITGB3
Pyridoxal 5'-phosphate Salvage Pathway	2.49	0.108	#NUM!	MAP2K6,PRKCQ,SGK1,LIMK2,MAP2K1,CDK1,IRAK1
Glioblastoma Multiforme Signaling	2.44	0.0741	1.155	MYC,SRC,ITPR2,FGFR2,FZD5,PIK3CD,MAP2K1,PLCH1,PDGFB,WNT5B,WNT11,EGFR
Breast Cancer Regulation by Stathmin1	2.44	0.0683	#NUM!	PPP1R14C,PRKCQ,ITPR2,FGFR2,LIMK2,PPP1R14B,CDK1,CALM1 (includes others),GNB3,TUBB6,TUBA1C,TUBB4A,PIK3CD,MAP2K1
MIF-mediated Glucocorticoid Regulation	2.43	0.143	2	NFKBIA,PLA2G4C,PTGS2,NFKB2,NFKB1
IL-17A Signaling in Fibroblasts	2.43	0.143	#NUM!	NFKBIA,CCL2,IL6,NFKB2,NFKB1
Synaptic Long Term Potentiation	2.43	0.082	-0.632	CALM1 (includes others),PPP1R14C,PRKCQ,ITPR2,GRIA1,ATF4,PPP3CC,MAP2K1,PPP1R14B,PLCH1
Role of NANOG in Mammalian Embryonic Stem Cell Pluripotency	2.43	0.082	1	LIF,BMP2,FGFR2,FZD5,BMP7,PIK3CD,MAP2K1,WNT5B,WNT11,BMP1
Lymphotoxin β Receptor Signaling	2.41	0.104	0.447	NFKBIA,RELB,FGFR2,PIK3CD,NFKB2,NFKB1,TRAF1
Small Cell Lung Cancer Signaling	2.4	0.0941	1.633	MYC,NFKBIA,FGFR2,PIK3CD,PTGS2,NFKB2,NFKB1,TRAF1
Signaling by Rho Family GTPases	2.39	0.0635	2.324	ARPC1B,ITGA2,ITGA5,CDC42EP3,FGFR2,LIMK2,PIP5K1B,NFKB2,NFKB1,GNB3,EZR,PIK3CD,ACTG2,MAP2K1,MYL12A,MSN
Molecular Mechanisms of Cancer	2.39	0.0558	#NUM!	MAP2K6,SRC,PRKCQ,BMP2,ITGA2,SMAD7,ITGA5,FGFR2,NFKB2,NFKB1,CDK1,FAS,MYC,NFKBIA,TGFB3,BMP7,PIK3CD,FZD5,MAP2K1,WNT5B,WNT11,BMP1
RhoA Signaling	2.38	0.0806	1.667	PFN1,ARPC1B,NRP2,EZR,CDC42EP3,LIMK2,ACTG2,PIP5K1B,MSN,MYL12A
PI3K/AKT Signaling	2.35	0.08	3.162	NFKBIA,ITGA2,ILK,ITGA5,PIK3CD,INPP5K,PTGS2,NFKB2,NFKB1,MAP2K1
Agrin Interactions at Neuromuscular Junction	2.34	0.101	2.449	LAMC1,SRC,ITGA2,ITGA5,ACTG2,ITGB3,EGFR
Remodeling of Epithelial Adherens Junctions	2.34	0.101	#NUM!	SRC,ARPC1B,TUBB6,TUBA1C,TUBB4A,ACTG2,ACTN1
LPS-stimulated MAPK Signaling	2.34	0.092	0	MAP2K6,NFKBIA,PRKCQ,FGFR2,PIK3CD,NFKB2,NFKB1,MAP2K1
Epithelial Adherens Junction Signaling	2.34	0.0753	#NUM!	SRC,DLL1,MYH9,ARPC1B,TUBB6,MYO7A,TUBA1C,TUBB4A,ACTG2,ACTN1,EGFR
Neuregulin Signaling	2.31	0.0909	1.633	MYC,SRC,PRKCQ,ITGA2,ITGA5,HBEGF,MAP2K1,EGFR
CD27 Signaling in Lymphocytes	2.31	0.113	1.342	MAP2K6,NFKBIA,CD70,NFKB2,NFKB1,MAP2K1
Glioma Invasiveness Signaling	2.31	0.1	1.89	PLAUR,FGFR2,MMP2,PIK3CD,PLAU,MMP9,ITGB3
Atherosclerosis Signaling	2.3	0.0787	#NUM!	CXCL8,CCL2,PLA2G4C,CXCL12,IL6,NFKB2,NFKB1,PDGFB,MMP9,COL3A1
B Cell Receptor Signaling	2.29	0.0681	1.387	MAP2K6,CALM1 (includes others),NFKBIA,PRKCQ,BCL10,ATF4,FGFR2,PIK3CD,INPP5K,NFKB2,PPP3CC,NFKB1,MAP2K1
IL-6 Signaling	2.28	0.0781	1.897	MAP2K6,VEGFA,CXCL8,NFKBIA,FGFR2,PIK3CD,IL6,NFKB2,NFKB1,MAP2K1
Crosstalk between Dendritic Cells and Natural Killer Cells	2.28	0.0899	#NUM!	TLN2,CD83,ACTG2,IL6,NFKB2,NFKB1,MICA,FAS
Acute Phase Response Signaling	2.28	0.0706	2.714	MAP2K6,NFKBIA,C3,TF,OSMR,PIK3CD,IL6,NFKB2,SERPINE1,NFKB1,MAP2K1,IRAK1
Tec Kinase Signaling	2.28	0.0706	2.111	SRC,PRKCQ,GNB3,TNFRSF10B,ITGA2,ITGA5,FGFR2,PIK3CD,ACTG2,NFKB2,NFKB1,FAS
PDGF Signaling	2.25	0.0889	1.414	MYC,SRC,SPHK1,FGFR2,PIK3CD,INPP5K,MAP2K1,PDGFB
Basal Cell Carcinoma Signaling	2.24	0.0972	0	GLIS1,BMP2,FZD5,BMP7,WNT5B,WNT11,BMP1
tRNA Charging	2.23	0.128	#NUM!	WARS,CARS,YARS,GARS,VARS
Inhibition of Matrix Metalloproteases	2.23	0.128	-2	HSPG2,MMP7,MMP10,MMP2,MMP9
Glycogen Degradation II	2.21	0.231	#NUM!	PYGM,PGM5,TYMP
Reelin Signaling in Neurons	2.19	0.087	#NUM!	SRC,ITGA2,ITGA5,FGFR2,MAP4K1,PIK3CD,VLDLR,ITGB3
Factors Promoting Cardiogenesis in Vertebrates	2.19	0.087	#NUM!	PRKCQ,BMP2,TGFB3,FZD5,BMP7,NOG,WNT11,BMP1
Opioid Signaling Pathway	2.18	0.062	0.258	MAP2K6,SRC,PRKCQ,ITPR2,KCNJ3,PPP3CC,NFKB2,NFKB1,MYC,CALM1 (includes others),GNB3,NFKBIA,ATF4,CACNA2D4,MAP2K1
Thyroid Cancer Signaling	2.18	0.125	#NUM!	MYC,CXCL8,NTRK2,CXCL12,MAP2K1
STAT3 Pathway	2.18	0.0946	0.378	MYC,SRC,NTRK2,GHR,FGFR2,MAP2K1,EGFR
Ceramide Signaling	2.17	0.086	1.414	S1PR5,S1PR1,SPHK1,FGFR2,PIK3CD,NFKB2,NFKB1,MAP2K1
Acute Myeloid Leukemia Signaling	2.17	0.086	1.414	MAP2K6,RUNX1,MYC,FGFR2,PIK3CD,NFKB2,NFKB1,MAP2K1
Nitric Oxide Signaling in the Cardiovascular System	2.16	0.0796	0.707	BDKRB2,VEGFA,CALM1 (includes others),PRKCQ,ITPR2,SLC7A1,FGFR2,PIK3CD,MAP2K1
Glycolysis I	2.15	0.154	#NUM!	PGK1,ENO1,PFKP,FBP2
Adipogenesis pathway	2.14	0.0746	#NUM!	ARNTL,SIRT2,RUNX1T1,BMP2,NR2F2,XBP1,FGFR2,FZD5,BMP7,TCF7
Role of PKR in Interferon Induction and Antiviral Response	2.14	0.122	#NUM!	MAP2K6,NFKBIA,NFKB2,NFKB1,IRF1
IL-15 Signaling	2.11	0.0921	#NUM!	CXCL8,FGFR2,PIK3CD,IL6,NFKB2,NFKB1,MAP2K1
PPARα/RXRα Activation	2.08	0.0667	-1.265	MAP2K6,NFKBIA,GHR,TGFB3,BCL3,IL6,NFKB2,NFKB1,MAP2K1,PLCH1,ABCA1,PPARGC1A
Role of Pattern Recognition Receptors in Recognition of Bacteria and Viruses	2.08	0.073	1.134	CXCL8,LIF,PRKCQ,C3,TGFB3,FGFR2,PIK3CD,IL6,NFKB2,NFKB1
Tetrahydrofolate Salvage from 5,10-methenyltetrahydrofolate	2.07	0.4	#NUM!	MTHFD1L,GART
IL-17A Signaling in Airway Cells	2.05	0.0897	1.134	NFKBIA,FGFR2,PIK3CD,IL6,NFKB2,NFKB1,MAP2K1
MIF Regulation of Innate Immunity	2.05	0.116	2.236	NFKBIA,PLA2G4C,PTGS2,NFKB2,NFKB1
Hepatic Cholestasis	2.05	0.0688	#NUM!	CXCL8,NFKBIA,LIF,TJP2,PRKCQ,TGFB3,IL6,NFKB2,NFKB1,IRAK2,IRAK1
IL-15 Production	2.03	0.143	#NUM!	IL6,NFKB2,NFKB1,IRF1
TR/RXR Activation	2.03	0.0816	#NUM!	KLF9,ENO1,FGFR2,BCL3,PIK3CD,PFKP,DIO2,PPARGC1A
Glycogen Degradation III	2.03	0.2	#NUM!	PYGM,PGM5,TYMP
Gαq Signaling	2.03	0.0683	0.632	CALM1 (includes others),NFKBIA,PRKCQ,GNB3,ITPR2,FGFR2,PIK3CD,PPP3CC,NFKB2,NFKB1,MAP2K1
p38 MAPK Signaling	1.99	0.075	1.667	MAP2K6,MYC,PLA2G4C,TGFB3,ATF4,MAP4K1,FAS,IRAK2,IRAK1
LXR/RXR Activation	1.97	0.0744	-2.333	C3,CCL2,TF,IL6,PTGS2,NFKB2,NFKB1,ABCA1,MMP9
IL-9 Signaling	1.97	0.111	0.447	FGFR2,BCL3,PIK3CD,NFKB2,NFKB1
Cholecystokinin/Gastrin-mediated Signaling	1.96	0.0792	0.707	MAP2K6,SRC,PRKCQ,ITPR2,EPHA4,PTGS2,MAP2K1,EGFR
PAK Signaling	1.96	0.0792	2.121	ITGA2,ITGA5,FGFR2,LIMK2,PIK3CD,MAP2K1,PDGFB,MYL12A
Wnt/Ca+ pathway	1.95	0.0952	0.816	ATF4,FZD5,NFKB2,NFKB1,PLCH1,WNT5B
iCOS-iCOSL Signaling in T Helper Cells	1.93	0.0732	0.378	CALM1 (includes others),NFKBIA,PRKCQ,ITPR2,FGFR2,PIK3CD,PPP3CC,NFKB2,NFKB1
Prolactin Signaling	1.91	0.0843	1.134	MYC,PRKCQ,FGFR2,PIK3CD,TCF7,MAP2K1,IRF1
Dendritic Cell Maturation	1.86	0.0622	2.309	NFKBIA,RELB,IL32,ATF4,FGFR2,PIK3CD,CD83,IL6,NFKB2,NFKB1,PLCH1,COL3A1
ERK5 Signaling	1.85	0.0909	1.633	MYC,SRC,LIF,SGK1,ATF4,EGFR
Phospholipase C Signaling	1.84	0.0581	1.941	SRC,PRKCQ,ITPR2,ITGA2,PLA2G4C,ITGA5,PPP3CC,NFKB2,NFKB1,CALM1 (includes others),GNB3,ATF4,MAP2K1,MYL12A
Xenobiotic Metabolism Signaling	1.84	0.0552	#NUM!	MAP2K6,ALDH1B1,PRKCQ,SULT1C2,FMO2,NQO1,FGFR2,IL6,NFKB2,NFKB1,GSTM2,ALDH3A2,PIK3CD,MAP2K1,ALDH5A1,PPARGC1A
PEDF Signaling	1.81	0.0805	1.633	NFKBIA,FGFR2,PIK3CD,NFKB2,TCF7,NFKB1,FAS
EGF Signaling	1.79	0.0882	1.633	SRC,ITPR2,FGFR2,PIK3CD,MAP2K1,EGFR
CCR3 Signaling in Eosinophils	1.78	0.0692	0.447	CALM1 (includes others),PRKCQ,GNB3,ITPR2,PLA2G4C,FGFR2,PIK3CD,LIMK2,MAP2K1
HER-2 Signaling in Breast Cancer	1.78	0.0795	#NUM!	PRKCQ,FGFR2,MMP2,PIK3CD,ITGB4,ITGB3,EGFR
VEGF Family Ligand-Receptor Interactions	1.78	0.0795	0.816	VEGFA,PRKCQ,NRP2,PLA2G4C,FGFR2,PIK3CD,MAP2K1
Adenine and Adenosine Salvage III	1.77	0.286	#NUM!	PNP,ADA
14-3-3-mediated Signaling	1.76	0.0687	-0.447	SRC,PRKCQ,TUBB6,FGFR2,TUBA1C,PIK3CD,TUBB4A,MAP2K1,PLCH1
RhoGDI Signaling	1.74	0.0621	-1.897	SRC,GNB3,ARPC1B,EZR,ITGA2,ITGA5,LIMK2,ACTG2,PIP5K1B,MSN,MYL12A
Circadian Rhythm Signaling	1.74	0.118	#NUM!	PER3,ARNTL,BHLHE40,ATF4
Regulation of Actin-based Motility by Rho	1.73	0.0778	1.89	PFN1,ARPC1B,ITGA2,ITGA5,ACTG2,PIP5K1B,MYL12A
Apoptosis Signaling	1.73	0.0778	-0.378	NFKBIA,PRKCQ,NFKB2,NFKB1,MAP2K1,CDK1,FAS
p53 Signaling	1.73	0.0721	1.342	GADD45B,TNFRSF10B,ADGRB1,FGFR2,RPRM,PIK3CD,FAS,TP53BP2
Type I Diabetes Mellitus Signaling	1.73	0.0721	1.89	MAP2K6,NFKBIA,NFKB2,NFKB1,PTPRN,FAS,IRF1,IRAK1
Chemokine Signaling	1.71	0.0845	1.633	CALM1 (includes others),SRC,CCL2,CXCL12,LIMK2,MAP2K1
Coagulation System	1.7	0.114	0	BDKRB2,PLAUR,PLAU,SERPINE1
TWEAK Signaling	1.7	0.114	0	NFKBIA,NFKB2,NFKB1,TRAF1
Relaxin Signaling	1.7	0.0637	1	VEGFA,NFKBIA,GNB3,PDE4C,FGFR2,PIK3CD,NFKB2,NFKB1,MAP2K1,MMP9
Thrombin Signaling	1.69	0.0588	1.508	SRC,PRKCQ,GNB3,ITPR2,FGFR2,PIK3CD,NFKB2,NFKB1,MAP2K1,PLCH1,MYL12A,EGFR
Gα12/13 Signaling	1.69	0.0667	2.121	SRC,NFKBIA,F2RL1,FGFR2,PIK3CD,NFKB2,NFKB1,MAP2K1,MYL12A
IL-1 Signaling	1.69	0.0761	1.633	MAP2K6,NFKBIA,GNB3,NFKB2,NFKB1,IRAK2,IRAK1
The Visual Cycle	1.68	0.15	#NUM!	LRAT,RLBP1,RPE65
Inflammasome pathway	1.68	0.15	#NUM!	NFKB2,PANX1,NFKB1
Fcγ Receptor-mediated Phagocytosis in Macrophages and Monocytes	1.66	0.0753	0.378	SRC,TLN2,PRKCQ,ARPC1B,EZR,ACTG2,VASP
Purine Ribonucleosides Degradation to Ribose-1-phosphate	1.65	0.25	#NUM!	PNP,ADA
Neuropathic Pain Signaling In Dorsal Horn Neurons	1.65	0.0696	-0.707	SRC,NTRK2,PRKCQ,ITPR2,GRIA1,FGFR2,PIK3CD,PLCH1
Oxidative Ethanol Degradation III	1.62	0.143	#NUM!	ALDH1B1,ALDH3A2,ACSS1
Th1 and Th2 Activation Pathway	1.62	0.0595	#NUM!	MAP2K6,DLL1,PRKCQ,S1PR1,FGFR2,PIK3CD,IL6,JAG1,NFKB1,TSLP,IRF1
PPAR Signaling	1.62	0.0737	-2.646	NFKBIA,PTGS2,NFKB2,NFKB1,MAP2K1,PDGFB,PPARGC1A
Role of NFAT in Regulation of the Immune Response	1.6	0.0591	0.707	CALM1 (includes others),NFKBIA,PRKCQ,GNB3,ITPR2,FGFR2,PIK3CD,PPP3CC,NFKB2,NFKB1,MAP2K1
HIF1α Signaling	1.59	0.0678	#NUM!	VEGFA,MMP7,MMP10,EGLN3,FGFR2,MMP2,PIK3CD,MMP9
Cardiac Hypertrophy Signaling	1.58	0.0551	-0.277	MAP2K6,ADRA2B,FGFR2,IL6,PPP3CC,PLCH1,CALM1 (includes others),GNB3,TGFB3,PIK3CD,ADRA2C,MAP2K1,MYL12A
Dopamine-DARPP32 Feedback in cAMP Signaling	1.58	0.061	0	KCNJ8,CALM1 (includes others),PPP1R14C,PRKCQ,ITPR2,ATF4,KCNJ3,PPP3CC,PPP1R14B,PLCH1
Notch Signaling	1.58	0.105	0	FURIN,DLL1,CNTN1,JAG1
GDNF Family Ligand-Receptor Interactions	1.58	0.0789	0	PDLIM7,ITPR2,FGFR2,GFRA2,PIK3CD,MAP2K1
Prostate Cancer Signaling	1.57	0.0722	#NUM!	NFKBIA,ATF4,FGFR2,PIK3CD,NFKB2,NFKB1,MAP2K1
Fatty Acid α-oxidation	1.57	0.136	#NUM!	ALDH1B1,ALDH3A2,PTGS2
Glucocorticoid Receptor Signaling	1.56	0.0501	#NUM!	CXCL8,CDKN1C,SGK1,FGFR2,IL6,PPP3CC,NFKB1,KRT81,NFKBIA,CCL2,SMARCA2,TGFB3,PIK3CD,PTGS2,PLAU,SERPINE1,MAP2K1
Neurotrophin/TRK Signaling	1.55	0.0779	0.447	MAP2K6,NTRK2,ATF4,FGFR2,PIK3CD,MAP2K1
ErbB Signaling	1.55	0.0714	0.378	MAP2K6,PRKCQ,HBEGF,FGFR2,PIK3CD,MAP2K1,EGFR
April Mediated Signaling	1.54	0.103	1	NFKBIA,NFKB2,NFKB1,TRAF1
Angiopoietin Signaling	1.53	0.0769	0	TNIP1,NFKBIA,FGFR2,PIK3CD,NFKB2,NFKB1
Glutamine Biosynthesis I	1.52	1	#NUM!	GLUL
Xanthine and Xanthosine Salvage	1.52	1	#NUM!	PNP
Methylglyoxal Degradation VI	1.52	1	#NUM!	LDHD
Renin-Angiotensin Signaling	1.51	0.0656	1.414	PRKCQ,CCL2,ITPR2,FGFR2,PIK3CD,NFKB2,NFKB1,MAP2K1
Role of PI3K/AKT Signaling in the Pathogenesis of Influenza	1.51	0.0759	0.816	NFKBIA,FGFR2,PIK3CD,NFKB2,NFKB1,MAP2K1
NRF2-mediated Oxidative Stress Response	1.5	0.057	-0.447	MAP2K6,GSTM2,PRKCQ,NQO1,ATF4,FGFR2,PIK3CD,ACTG2,MAP2K1,DNAJB5,EPHX1
B Cell Activating Factor Signaling	1.47	0.0976	#NUM!	NFKBIA,NFKB2,NFKB1,TRAF1
VEGF Signaling	1.45	0.068	1.89	VEGFA,SRC,FGFR2,PIK3CD,ACTG2,MAP2K1,ACTN1
Induction of Apoptosis by HIV1	1.45	0.082	1.342	NFKBIA,NFKB2,NFKB1,FAS,TRAF1
LPS/IL-1 Mediated Inhibition of RXR Function	1.44	0.0541	0.447	ALDH1B1,GSTM2,FMO2,SULT1C2,ACOX2,ALDH3A2,ACSL4,ALDH5A1,ABCA1,ABCB9,PPARGC1A,IRAK1
Thyroid Hormone Metabolism II (via Conjugation and/or Degradation)	1.44	0.0952	#NUM!	EXT2,SULT1C2,LARGE2,DIO2
Retinol Biosynthesis	1.44	0.0952	#NUM!	LRAT,BCO1,LIPE,LIPG
IL-17A Signaling in Gastric Cells	1.42	0.12	#NUM!	CXCL8,NFKB1,EGFR
Ethanol Degradation IV	1.42	0.12	#NUM!	ALDH1B1,ALDH3A2,ACSS1
Renal Cell Carcinoma Signaling	1.42	0.0723	#NUM!	VEGFA,EGLN3,FGFR2,PIK3CD,MAP2K1,PDGFB
JAK/Stat Signaling	1.42	0.0723	1.633	FGFR2,PIK3CD,IL6,NFKB2,NFKB1,MAP2K1
UVC-Induced MAPK Signaling	1.41	0.093	1	SRC,PRKCQ,MAP2K1,EGFR
Chronic Myeloid Leukemia Signaling	1.39	0.066	#NUM!	MYC,TGFB3,FGFR2,PIK3CD,NFKB2,NFKB1,MAP2K1
Mouse Embryonic Stem Cell Pluripotency	1.39	0.066	0.378	MYC,ID2,LIF,FGFR2,FZD5,PIK3CD,MAP2K1
Gluconeogenesis I	1.38	0.115	#NUM!	PGK1,ENO1,FBP2
Endometrial Cancer Signaling	1.37	0.0781	1.342	MYC,ILK,FGFR2,PIK3CD,MAP2K1
Cellular Effects of Sildenafil (Viagra)	1.36	0.0611	#NUM!	SLC4A5,CALM1 (includes others),MYH9,PDE4C,ITPR2,ACTG2,PLCH1,MYL12A
PXR/RXR Activation	1.34	0.0769	#NUM!	GSTM2,ALDH3A2,IL6,ABCB9,PPARGC1A
Thrombopoietin Signaling	1.34	0.0769	0.447	MYC,PRKCQ,FGFR2,PIK3CD,MAP2K1
p70S6K Signaling	1.34	0.0606	0.707	SRC,PRKCQ,F2RL1,FGFR2,PIK3CD,MAP2K1,PLCH1,EGFR
α-Adrenergic Signaling	1.33	0.069	-0.447	CALM1 (includes others),PRKCQ,GNB3,PYGM,ITPR2,MAP2K1
UVB-Induced MAPK Signaling	1.32	0.0758	0.447	PRKCQ,FGFR2,PIK3CD,MAP2K1,EGFR
Pregnenolone Biosynthesis	1.31	0.167	#NUM!	CYP26B1,CYP26A1
Telomerase Signaling	1.3	0.0631	1.89	MYC,ELF3,FGFR2,PIK3CD,MAP2K1,ELK3,EGFR
PKCθ Signaling in T Lymphocytes	1.3	0.0566	1.414	NFKBIA,PRKCQ,BCL10,FGFR2,PIK3CD,PPP3CC,NFKB2,NFKB1,CACNA2D4
Th1 Pathway	1.3	0.0593	-0.707	MAP2K6,DLL1,PRKCQ,FGFR2,PIK3CD,IL6,NFKB1,IRF1
nNOS Signaling in Neurons	1.29	0.0851	#NUM!	CALM1 (includes others),PRKCQ,DLG2,PPP3CC
CREB Signaling in Neurons	1.26	0.0519	-0.333	CALM1 (includes others),PRKCQ,GNB3,ITPR2,GRIA1,ATF4,FGFR2,PIK3CD,MAP2K1,CACNA2D4,PLCH1
FGF Signaling	1.25	0.0659	0	MAP2K6,ATF4,FGFR2,PIK3CD,MAP2K1,FGF13
Glioma Signaling	1.25	0.0614	0.378	CALM1 (includes others),PRKCQ,FGFR2,PIK3CD,MAP2K1,PDGFB,EGFR
G Beta Gamma Signaling	1.25	0.0614	-0.378	SRC,PRKCQ,GNB3,HBEGF,KCNJ3,CACNA2D4,EGFR
IL-10 Signaling	1.25	0.0725	#NUM!	MAP2K6,NFKBIA,IL6,NFKB2,NFKB1
Corticotropin Releasing Hormone Signaling	1.23	0.0576	1	VEGFA,CALM1 (includes others),PRKCQ,ITPR2,ATF4,PTGS2,MAP2K1,CACNA2D4
Cancer Drug Resistance By Drug Efflux	1.23	0.0816	#NUM!	PIK3CD,PTGS2,NFKB1,MAP2K1
UDP-D-xylose and UDP-D-glucuronate Biosynthesis	1.23	0.5	#NUM!	UGDH
Guanine and Guanosine Salvage I	1.23	0.5	#NUM!	PNP
Choline Degradation I	1.23	0.5	#NUM!	CHDH
Anandamide Degradation	1.23	0.5	#NUM!	FAAH
Adenine and Adenosine Salvage I	1.23	0.5	#NUM!	PNP
Glutamine Degradation I	1.23	0.5	#NUM!	GLS2
Death Receptor Signaling	1.22	0.0645	1.633	NFKBIA,TNFRSF10B,ACTG2,NFKB2,NFKB1,FAS
Endothelin-1 Signaling	1.22	0.0526	0.632	MYC,SRC,PRKCQ,EDNRB,ITPR2,PLA2G4C,FGFR2,PIK3CD,PTGS2,PLCH1
CXCR4 Signaling	1.21	0.0545	1	SRC,PRKCQ,GNB3,ITPR2,CXCL12,FGFR2,PIK3CD,MAP2K1,MYL12A
AMPK Signaling	1.21	0.0509	0.333	ADRA2B,SRC,AK5,SMARCA2,LIPE,ATF4,FGFR2,ADRA2C,PIK3CD,PFKP,PPARGC1A
Insulin Receptor Signaling	1.21	0.0567	1.414	PPP1R14C,SGK1,LIPE,FGFR2,PIK3CD,INPP5K,MAP2K1,PPP1R14B
TNFR1 Signaling	1.2	0.08	#NUM!	NFKBIA,TNFAIP3,NFKB2,NFKB1
Melatonin Signaling	1.19	0.0694	-1.342	MAP2K6,CALM1 (includes others),PRKCQ,MAP2K1,PLCH1
Role of MAPK Signaling in the Pathogenesis of Influenza	1.19	0.0694	#NUM!	MAP2K6,CCL2,PLA2G4C,PTGS2,MAP2K1
Aldosterone Signaling in Epithelial Cells	1.18	0.0536	-0.707	PRKCQ,SGK1,ITPR2,FGFR2,PIK3CD,PIP5K1B,MAP2K1,DNAJB5,PLCH1
Fc Epsilon RI Signaling	1.17	0.0588	0.378	MAP2K6,PRKCQ,PLA2G4C,FGFR2,PIK3CD,INPP5K,MAP2K1
Production of Nitric Oxide and Reactive Oxygen Species in Macrophages	1.17	0.0515	0.632	PPP1R14C,NFKBIA,PRKCQ,FGFR2,PIK3CD,NFKB2,NFKB1,MAP2K1,PPP1R14B,IRF1
Ephrin B Signaling	1.17	0.0685	#NUM!	GNB3,EPHB2,EFNB1,CXCL12,CAP1
GM-CSF Signaling	1.17	0.0685	1	RUNX1,FGFR2,PIK3CD,PPP3CC,MAP2K1
NGF Signaling	1.14	0.0579	1.89	TRIO,ATF4,FGFR2,PIK3CD,NFKB2,NFKB1,MAP2K1
Histidine Degradation VI	1.14	0.133	#NUM!	CYP26B1,CYP26A1
IL-12 Signaling and Production in Macrophages	1.14	0.0548	#NUM!	PRKCQ,TGFB3,FGFR2,PIK3CD,NFKB2,NFKB1,MAP2K1,IRF1
G-Protein Coupled Receptor Signaling	1.13	0.0471	#NUM!	ADRA2B,SRC,NFKBIA,PDE4C,S1PR1,ATF4,FGFR2,ADRA2C,PIK3CD,NFKB2,RAPGEF4,NFKB1,MAP2K1
Triacylglycerol Degradation	1.13	0.0755	#NUM!	FAAH,LIPE,LIPG,RPE65
Melanocyte Development and Pigmentation Signaling	1.13	0.0612	1.342	SRC,ATF4,FGFR2,PIK3CD,DCT,MAP2K1
eNOS Signaling	1.13	0.0523	0	BDKRB2,VEGFA,CALM1 (includes others),PRKCQ,ITPR2,AQP1,SLC7A1,FGFR2,PIK3CD
CDK5 Signaling	1.11	0.0606	-0.447	LAMC1,PPP1R14C,NTRK2,ITGA2,MAP2K1,PPP1R14B
Antiproliferative Role of Somatostatin Receptor 2	1.11	0.0658	0.447	SRC,GNB3,FGFR2,PIK3CD,MAP2K1
Serotonin Degradation	1.11	0.0658	#NUM!	ALDH1B1,EXT2,SULT1C2,ALDH3A2,LARGE2
Oncostatin M Signaling	1.09	0.0882	#NUM!	OSMR,PLAU,MAP2K1
Inhibition of Angiogenesis by TSP1	1.09	0.0882	#NUM!	HSPG2,VEGFA,MMP9
cAMP-mediated signaling	1.09	0.0485	-0.333	ADRA2B,AKAP12,CALM1 (includes others),SRC,PDE4C,S1PR1,ATF4,ADRA2C,PPP3CC,RAPGEF4,MAP2K1
Non-Small Cell Lung Cancer Signaling	1.09	0.0649	1.342	ITPR2,FGFR2,PIK3CD,MAP2K1,EGFR
Adenosine Nucleotides Degradation II	1.09	0.125	#NUM!	PNP,ADA
Sphingosine-1-phosphate Signaling	1.08	0.056	0.378	S1PR5,S1PR1,SPHK1,FGFR2,PIK3CD,PLCH1,PDGFB
Th2 Pathway	1.08	0.0533	0.707	DLL1,PRKCQ,S1PR1,FGFR2,PIK3CD,JAG1,NFKB1,TSLP
Actin Nucleation by ARP-WASP Complex	1.06	0.0714	2	ARPC1B,ITGA2,ITGA5,VASP
5-aminoimidazole Ribonucleotide Biosynthesis I	1.06	0.333	#NUM!	GART
Thyronamine and Iodothyronamine Metabolism	1.06	0.333	#NUM!	DIO2
Thyroid Hormone Metabolism I (via Deiodination)	1.06	0.333	#NUM!	DIO2
4-aminobutyrate Degradation I	1.06	0.333	#NUM!	ALDH5A1
Sperm Motility	1.06	0.0551	0	SLC16A10,CALM1 (includes others),PRKCQ,PDE4C,ITPR2,PLA2G4C,PLCH1
Glutamate Receptor Signaling	1.04	0.0702	#NUM!	CALM1 (includes others),GNB3,GRIA1,GLUL
Type II Diabetes Mellitus Signaling	1.03	0.0519	0.816	NFKBIA,PRKCQ,FGFR2,ACSL4,PIK3CD,NFKB2,NFKB1,CACNA2D4
Dopamine Degradation	1.01	0.0811	#NUM!	ALDH1B1,SULT1C2,ALDH3A2
Ethanol Degradation II	1.01	0.0811	#NUM!	ALDH1B1,ALDH3A2,ACSS1
Differential Regulation of Cytokine Production in Macrophages and T Helper Cells by IL-17A and IL-17F	0.999	0.111	#NUM!	CCL2,IL6
Sirtuin Signaling Pathway	0.99	0.0445	-0.302	PGK1,MYC,CXCL8,ARNTL,SIRT2,GADD45B,LDHD,NQO1,TUBA1C,NFKB2,NFKB1,ABCA1,PPARGC1A
IL-3 Signaling	0.984	0.0602	0.447	PRKCQ,FGFR2,PIK3CD,PPP3CC,MAP2K1
Ephrin A Signaling	0.978	0.0667	#NUM!	FGFR2,EPHA4,PIK3CD,EPHA2
Antioxidant Action of Vitamin C	0.974	0.0556	-1.342	SLC23A2,NFKBIA,PLA2G4C,NFKB2,NFKB1,PLCH1
GADD45 Signaling	0.96	0.105	#NUM!	GADD45B,CDK1
Ubiquinol-10 Biosynthesis (Eukaryotic)	0.96	0.105	#NUM!	CYP26B1,CYP26A1
Purine Nucleotides Degradation II (Aerobic)	0.96	0.105	#NUM!	PNP,ADA
Histamine Degradation	0.96	0.105	#NUM!	ALDH1B1,ALDH3A2
Arsenate Detoxification I (Glutaredoxin)	0.941	0.25	#NUM!	PNP
Uracil Degradation II (Reductive)	0.941	0.25	#NUM!	DPYS
Phenylethylamine Degradation I	0.941	0.25	#NUM!	ALDH3A2
Thymine Degradation	0.941	0.25	#NUM!	DPYS
Acetate Conversion to Acetyl-CoA	0.941	0.25	#NUM!	ACSS1
Amyotrophic Lateral Sclerosis Signaling	0.932	0.0541	-1	PRPH,VEGFA,GRIA1,GLUL,FGFR2,PIK3CD
Androgen Signaling	0.927	0.0511	0	CALM1 (includes others),SRC,PRKCQ,GNB3,NFKB2,NFKB1,CACNA2D4
Cardiomyocyte Differentiation via BMP Receptors	0.922	0.1	#NUM!	BMP2,BMP7
Activation of IRF by Cytosolic Pattern Recognition Receptors	0.92	0.0635	0	NFKBIA,IL6,NFKB2,NFKB1
HIPPO signaling	0.92	0.0575	#NUM!	PPP1R14C,TJP2,DLG2,PPP1R14B,TP53BP2
Endoplasmic Reticulum Stress Pathway	0.887	0.0952	#NUM!	XBP1,ATF4
Altered T Cell and B Cell Signaling in Rheumatoid Arthritis	0.875	0.0556	#NUM!	RELB,IL6,NFKB2,NFKB1,FAS
Calcium-induced T Lymphocyte Apoptosis	0.867	0.0606	0	CALM1 (includes others),PRKCQ,ITPR2,PPP3CC
Role of Hypercytokinemia/hyperchemokinemia in the Pathogenesis of Influenza	0.861	0.0698	#NUM!	CXCL8,CCL2,IL6
Eumelanin Biosynthesis	0.85	0.2	#NUM!	DCT
Glutamate Degradation III (via 4-aminobutyrate)	0.85	0.2	#NUM!	ALDH5A1
Folate Polyglutamylation	0.85	0.2	#NUM!	MTHFD1L
Role of RIG1-like Receptors in Antiviral Innate Immunity	0.84	0.0682	#NUM!	NFKBIA,NFKB2,NFKB1
Putrescine Degradation III	0.823	0.087	#NUM!	ALDH1B1,ALDH3A2
ErbB2-ErbB3 Signaling	0.817	0.058	1	MYC,FGFR2,PIK3CD,MAP2K1
CCR5 Signaling in Macrophages	0.805	0.0526	#NUM!	CALM1 (includes others),PRKCQ,GNB3,CACNA2D4,FAS
Myc Mediated Apoptosis Signaling	0.801	0.0571	#NUM!	MYC,FGFR2,PIK3CD,FAS
Role of JAK1, JAK2 and TYK2 in Interferon Signaling	0.793	0.0833	#NUM!	NFKB2,NFKB1
CDP-diacylglycerol Biosynthesis I	0.793	0.0833	#NUM!	LPCAT2,CDS1
Sumoylation Pathway	0.792	0.0521	0	NFKBIA,SLC19A1,NFKB2,NFKB1,FAS
Role of JAK1 and JAK3 in γc Cytokine Signaling	0.785	0.0563	#NUM!	IL7R,FGFR2,PIK3CD,TSLP
Hematopoiesis from Pluripotent Stem Cells	0.779	0.0638	#NUM!	CXCL8,LIF,IL6
Glycine Cleavage Complex	0.777	0.167	#NUM!	OCA2
Glycogen Biosynthesis II (from UDP-D-Glucose)	0.777	0.167	#NUM!	GYG2
Calcium Signaling	0.776	0.0437	0	CALM1 (includes others),MYH9,ITPR2,GRIA1,ATF4,TPM1,PPP3CC,CACNA2D4,ATP2B2
MSP-RON Signaling Pathway	0.77	0.0556	#NUM!	CCL2,FGFR2,PIK3CD,ACTG2
ErbB4 Signaling	0.77	0.0556	0	PRKCQ,FGFR2,PIK3CD,MAP2K1
Superpathway of Inositol Phosphate Compounds	0.77	0.0426	#NUM!	EPHX2,CILP,FGFR2,PIK3CD,PIP5K1B,INPP5K,PTPRN,PPP1R14B,PLCH1,EGFR
Role of JAK family kinases in IL-6-type Cytokine Signaling	0.765	0.08	#NUM!	OSMR,IL6
Tryptophan Degradation X (Mammalian, via Tryptamine)	0.765	0.08	#NUM!	ALDH1B1,ALDH3A2
Gustation Pathway	0.753	0.0458	#NUM!	P2RY2,GNB3,PDE4C,ITPR2,P2RY6,PANX1,CACNA2D4
Estrogen-mediated S-phase Entry	0.739	0.0769	#NUM!	MYC,CDK1
Phosphatidylglycerol Biosynthesis II (Non-plastidic)	0.739	0.0769	#NUM!	LPCAT2,CDS1
Heparan Sulfate Biosynthesis (Late Stages)	0.727	0.0533	#NUM!	EXT2,SULT1C2,LIPE,RPE65
Hypoxia Signaling in the Cardiovascular System	0.727	0.0533	1	VEGFA,NFKBIA,NQO1,ATF4
NAD Biosynthesis from 2-amino-3-carboxymuconate Semialdehyde	0.717	0.143	#NUM!	QPRT
NAD Salvage Pathway III	0.717	0.143	#NUM!	NMRK2
D-myo-inositol (1,4,5)-Trisphosphate Biosynthesis	0.713	0.0741	#NUM!	PIP5K1B,PLCH1
Phagosome Formation	0.708	0.0462	#NUM!	PRKCQ,ITGA2,ITGA5,FGFR2,PIK3CD,PLCH1
VDR/RXR Activation	0.686	0.0513	#NUM!	PRKCQ,IGFBP5,VDR,HSD17B2
Phototransduction Pathway	0.674	0.0566	#NUM!	GNB3,GNGT1,RGR
Histidine Degradation III	0.665	0.125	#NUM!	MTHFD1L
Superoxide Radicals Degradation	0.665	0.125	#NUM!	NQO1
Salvage Pathways of Pyrimidine Deoxyribonucleotides	0.665	0.125	#NUM!	TYMP
Role of Cytokines in Mediating Communication between Immune Cells	0.658	0.0556	#NUM!	CXCL8,IL32,IL6
EIF2 Signaling	0.657	0.0407	-1.134	VEGFA,MYC,WARS,ATF3,ATF4,FGFR2,PIK3CD,ACTG2,MAP2K1
Sonic Hedgehog Signaling	0.645	0.0667	#NUM!	GLIS1,CDK1
Melanoma Signaling	0.642	0.0545	#NUM!	FGFR2,PIK3CD,MAP2K1
Unfolded protein response	0.642	0.0545	#NUM!	XBP1,ATF4,CEBPG
Heparan Sulfate Biosynthesis	0.635	0.0488	#NUM!	EXT2,SULT1C2,LIPE,RPE65
Gαs Signaling	0.63	0.0455	0.447	SRC,GNB3,ATF4,RAPGEF4,MAP2K1
Prostanoid Biosynthesis	0.62	0.111	#NUM!	PTGS2
Citrulline Biosynthesis	0.62	0.111	#NUM!	GLS2
Leucine Degradation I	0.62	0.111	#NUM!	MCCC1
Folate Transformations I	0.62	0.111	#NUM!	MTHFD1L
GPCR-Mediated Nutrient Sensing in Enteroendocrine Cells	0.609	0.0446	-1.342	PRKCQ,ITPR2,RAPGEF4,CACNA2D4,PLCH1
G Protein Signaling Mediated by Tubby	0.604	0.0625	#NUM!	GNB3,TUB
Growth Hormone Signaling	0.6	0.0471	-1	PRKCQ,GHR,FGFR2,PIK3CD
3-phosphoinositide Biosynthesis	0.597	0.04	#NUM!	EPHX2,CILP,FGFR2,PIK3CD,PIP5K1B,PPP1R14B,PTPRN,EGFR
FLT3 Signaling in Hematopoietic Progenitor Cells	0.589	0.0465	1	ATF4,FGFR2,PIK3CD,MAP2K1
Leptin Signaling in Obesity	0.589	0.0465	#NUM!	FGFR2,PIK3CD,MAP2K1,PLCH1
Calcium Transport I	0.581	0.1	#NUM!	ATP2B2
GDP-glucose Biosynthesis	0.581	0.1	#NUM!	PGM5
Hereditary Breast Cancer Signaling	0.578	0.0417	#NUM!	GADD45B,SMARCA2,FGFR2,SLC19A1,PIK3CD,CDK1
Synaptic Long Term Depression	0.572	0.0402	-0.378	PRKCQ,ITPR2,GRIA1,PLA2G4C,MAP2K1,CACNA2D4,PLCH1
Role of JAK2 in Hormone-like Cytokine Signaling	0.566	0.0588	#NUM!	GHR,SH2B3
Phospholipases	0.546	0.0484	#NUM!	PLA2G4C,LIPG,PLCH1
Glucose and Glucose-1-phosphate Degradation	0.546	0.0909	#NUM!	PGM5
Purine Nucleotides De Novo Biosynthesis II	0.546	0.0909	#NUM!	GART
IL-7 Signaling Pathway	0.536	0.044	1	IL7R,MYC,FGFR2,PIK3CD
Gαi Signaling	0.535	0.0417	-1.342	ADRA2B,SRC,GNB3,S1PR1,ADRA2C
CNTF Signaling	0.534	0.0476	#NUM!	FGFR2,PIK3CD,MAP2K1
Interferon Signaling	0.532	0.0556	#NUM!	IFIT1,IRF1
Melatonin Degradation I	0.522	0.0469	#NUM!	EXT2,SULT1C2,LARGE2
Nicotine Degradation II	0.522	0.0469	#NUM!	EXT2,FMO2,LARGE2
IL-2 Signaling	0.522	0.0469	#NUM!	FGFR2,PIK3CD,MAP2K1
Natural Killer Cell Signaling	0.518	0.041	#NUM!	PRKCQ,FGFR2,PIK3CD,INPP5K,MAP2K1
Complement System	0.516	0.0541	#NUM!	C3,CFI
Guanosine Nucleotides Degradation III	0.514	0.0833	#NUM!	PNP
Netrin Signaling	0.51	0.0462	#NUM!	UNC5D,PPP3CC,CACNA2D4
Role of IL-17A in Psoriasis	0.486	0.0769	#NUM!	CXCL8
Fatty Acid Activation	0.486	0.0769	#NUM!	ACSL4
Urate Biosynthesis/Inosine 5'-phosphate Degradation	0.486	0.0769	#NUM!	PNP
3-phosphoinositide Degradation	0.472	0.038	#NUM!	INPP4B,EPHX2,CILP,INPP5K,PPP1R14B,PTPRN
Noradrenaline and Adrenaline Degradation	0.471	0.05	#NUM!	ALDH1B1,ALDH3A2
ATM Signaling	0.47	0.0408	#NUM!	NFKBIA,GADD45B,ATF4,CDK1
Superpathway of Melatonin Degradation	0.466	0.0435	#NUM!	EXT2,SULT1C2,LARGE2
DNA Double-Strand Break Repair by Non-Homologous End Joining	0.46	0.0714	#NUM!	XRCC4
Phenylalanine Degradation IV (Mammalian, via Side Chain)	0.46	0.0714	#NUM!	ALDH3A2
Colanic Acid Building Blocks Biosynthesis	0.46	0.0714	#NUM!	UGDH
Mechanisms of Viral Exit from Host Cells	0.457	0.0488	#NUM!	PRKCQ,ACTG2
nNOS Signaling in Skeletal Muscle Cells	0.457	0.0488	#NUM!	CALM1 (includes others),CACNA2D4
NAD biosynthesis II (from tryptophan)	0.436	0.0667	#NUM!	QPRT
Superpathway of Citrulline Metabolism	0.436	0.0667	#NUM!	GLS2
Role of p14/p19ARF in Tumor Suppression	0.431	0.0465	#NUM!	FGFR2,PIK3CD
SAPK/JNK Signaling	0.421	0.0385	-1	GNB3,FGFR2,MAP4K1,PIK3CD
Cdc42 Signaling	0.414	0.0359	2.449	SRC,ARPC1B,ITGA2,ITGA5,LIMK2,MYL12A
Mismatch Repair in Eukaryotes	0.414	0.0625	#NUM!	SLC19A1
Chondroitin Sulfate Degradation (Metazoa)	0.414	0.0625	#NUM!	GM2A
Vitamin-C Transport	0.414	0.0625	#NUM!	SLC23A2
Pyrimidine Ribonucleotides Interconversion	0.406	0.0444	#NUM!	ENTPD8,AK5
UVA-Induced MAPK Signaling	0.405	0.0377	0	FGFR2,PIK3CD,PLCH1,EGFR
IGF-1 Signaling	0.405	0.0377	#NUM!	FGFR2,IGFBP5,PIK3CD,MAP2K1
Role of Oct4 in Mammalian Embryonic Stem Cell Pluripotency	0.395	0.0435	#NUM!	NR2F2,FBXO15
Triacylglycerol Biosynthesis	0.395	0.0435	#NUM!	PLPP4,LPCAT2
γ-linolenate Biosynthesis II (Animals)	0.394	0.0588	#NUM!	ACSL4
Dermatan Sulfate Degradation (Metazoa)	0.394	0.0588	#NUM!	GM2A
Mitochondrial L-carnitine Shuttle Pathway	0.394	0.0588	#NUM!	ACSL4
Role of Wnt/GSK-3β Signaling in the Pathogenesis of Influenza	0.39	0.039	#NUM!	FZD5,WNT5B,WNT11
Cardiac β-adrenergic Signaling	0.387	0.0357	#NUM!	AKAP12,PPP1R14C,GNB3,PDE4C,PPP1R14B
Pyrimidine Ribonucleotides De Novo Biosynthesis	0.383	0.0426	#NUM!	ENTPD8,AK5
D-myo-inositol (1,4,5)-trisphosphate Degradation	0.375	0.0556	#NUM!	INPP5K
FcγRIIB Signaling in B Lymphocytes	0.373	0.038	#NUM!	FGFR2,PIK3CD,CACNA2D4
Primary Immunodeficiency Signaling	0.373	0.0417	#NUM!	IL7R,ADA
Graft-versus-Host Disease Signaling	0.373	0.0417	#NUM!	IL6,FAS
Cell Cycle: G2/M DNA Damage Checkpoint Regulation	0.362	0.0408	#NUM!	RPRM,CDK1
1D-myo-inositol Hexakisphosphate Biosynthesis II (Mammalian)	0.357	0.0526	#NUM!	INPP5K
D-myo-inositol (1,3,4)-trisphosphate Biosynthesis	0.357	0.0526	#NUM!	INPP5K
DNA damage-induced 14-3-3σ Signaling	0.357	0.0526	#NUM!	CDK1
Phagosome Maturation	0.34	0.0338	#NUM!	ATP6V1C2,TUBB6,CTSS,TUBA1C,TUBB4A
Docosahexaenoic Acid (DHA) Signaling	0.333	0.0385	#NUM!	FGFR2,PIK3CD
Semaphorin Signaling in Neurons	0.324	0.0377	#NUM!	SEMA3A,LIMK2
Polyamine Regulation in Colon Cancer	0.311	0.0455	#NUM!	MYC
Methionine Degradation I (to Homocysteine)	0.311	0.0455	#NUM!	AHCYL2
Nicotine Degradation III	0.306	0.0364	#NUM!	EXT2,LARGE2
IL-4 Signaling	0.3	0.0337	#NUM!	FGFR2,PIK3CD,INPP5K
Differential Regulation of Cytokine Production in Intestinal Epithelial Cells by IL-17A and IL-17F	0.298	0.0435	#NUM!	CCL2
Pyrimidine Deoxyribonucleotides De Novo Biosynthesis I	0.298	0.0435	#NUM!	AK5
Cell Cycle Control of Chromosomal Replication	0.298	0.0357	#NUM!	MCM2,CDK1
Regulation of eIF4 and p70S6K Signaling	0.293	0.0318	1.342	ITGA2,ITGA5,FGFR2,PIK3CD,MAP2K1
Role of CHK Proteins in Cell Cycle Checkpoint Control	0.29	0.0351	#NUM!	SLC19A1,CDK1
OX40 Signaling Pathway	0.287	0.033	#NUM!	NFKBIA,NFKB2,NFKB1
Tumoricidal Function of Hepatic Natural Killer Cells	0.285	0.0417	#NUM!	FAS
Glutathione Redox Reactions I	0.285	0.0417	#NUM!	GSTM2
Superpathway of D-myo-inositol (1,4,5)-trisphosphate Metabolism	0.285	0.0417	#NUM!	INPP5K
TCA Cycle II (Eukaryotic)	0.285	0.0417	#NUM!	OGDHL
Cysteine Biosynthesis III (mammalia)	0.285	0.0417	#NUM!	AHCYL2
FXR/RXR Activation	0.28	0.0317	#NUM!	C3,TF,VLDLR,PPARGC1A
Nur77 Signaling in T Lymphocytes	0.274	0.0339	#NUM!	CALM1 (includes others),PPP3CC
D-myo-inositol-5-phosphate Metabolism	0.27	0.0309	#NUM!	EPHX2,CILP,PPP1R14B,PTPRN,PLCH1
Communication between Innate and Adaptive Immune Cells	0.269	0.0319	#NUM!	CXCL8,CD83,IL6
GABA Receptor Signaling	0.263	0.0316	#NUM!	SLC6A13,CACNA2D4,ALDH5A1
Antiproliferative Role of TOB in T Cell Signaling	0.262	0.0385	#NUM!	TGFB3
NAD Salvage Pathway II	0.262	0.0385	#NUM!	NMRK2
Retinoic acid Mediated Apoptosis Signaling	0.253	0.0323	#NUM!	TNFRSF10B,IRF1
autophagy	0.253	0.0323	#NUM!	CTSS,WIPI1
Mitotic Roles of Polo-Like Kinase	0.227	0.0303	#NUM!	PLK3,CDK1
Cell Cycle: G1/S Checkpoint Regulation	0.227	0.0303	#NUM!	MYC,TGFB3
Glutathione-mediated Detoxification	0.214	0.0323	#NUM!	GSTM2
Cytotoxic T Lymphocyte-mediated Apoptosis of Target Cells	0.206	0.0312	#NUM!	FAS
Fatty Acid β-oxidation I	0.206	0.0312	#NUM!	ACSL4

## Sheet: Canonical pathways_TGNF_10 ng
© 2000-2018 QIAGEN. All rights reserved.
Ingenuity Canonical Pathways	-log(p-value)	Ratio	z-score	Molecules
Axonal Guidance Signaling	12.6	0.113	#NUM!	PFN1,EPHB2,LIMK2,VEGFA,SEMA6D,GNB3,UNC5D,TUBA1C,WNT5B,NGEF,PRKCQ,SEMA5A,ITGA5,FGFR2,MMP2,PPP3CC,PDGFB,SRGAP3,ADAMTS6,ARPC2,RHOA,PIK3CD,FZD5,EPHA2,ARPC1B,BMP2,EPHA4,PLCH1,GNG11,GLIS1,EFNB1,EFNA5,ADAM19,TUBB4A,SEMA4A,SHANK2,MAP2K1,VASP,BMP1,MYL12A,NRP2,GNA12,ITGA2,TUBA4A,SEMA3A,PLCB4,NTRK2,TUBB6,BMP7,WNT11,MMP9
Hepatic Fibrosis / Hepatic Stellate Cell Activation	12.2	0.166	#NUM!	COL8A2,IL1A,MYH9,COL4A5,COL4A6,IL6,NFKB1,FAS,VEGFA,COL5A1,CCL2,COL22A1,ECE1,SERPINE1,MMP1,EGFR,TIMP2,CXCL8,COL5A2,COL4A1,COL9A1,EDNRB,SMAD7,FGFR2,MMP2,IGFBP5,NFKB2,PDGFB,TGFB3,MMP9,COL3A1
Role of Macrophages, Fibroblasts and Endothelial Cells in Rheumatoid Arthritis	8.78	0.112	#NUM!	MAP2K6,IL1A,FRZB,IL32,IL6,NFKB1,CEBPG,PLCH1,IRAK1,MYC,VEGFA,ROR2,NFKBIA,CCL2,F2RL1,ATF4,SFRP5,MAPKAPK2,MAP2K1,MMP1,WNT5B,TRAF1,CXCL8,SRC,PRKCQ,FGFR2,PPP3CC,PDGFB,CALM1 (includes others),PLCB4,RHOA,FZD5,PIK3CD,WNT11,IRAK2
Osteoarthritis Pathway	7.47	0.123	2.294	FRZB,BMP2,PTHLH,SDC4,NFKB1,VEGFA,ELF3,RUNX2,GLIS1,SPHK1,ATF4,MMP1,CXCL8,DDIT4,ITGA2,SMAD7,ITGA5,ANXA2,NFKB2,S1PR3,FZD5,PTGS2,HTRA1,JAG1,MMP9,PPARGC1A
Role of Osteoblasts, Osteoclasts and Chondrocytes in Rheumatoid Arthritis	6.64	0.112	#NUM!	MAP2K6,IL1A,FRZB,BMP2,IL6,NFKB1,ITGB3,SMURF1,NFKBIA,RUNX2,SFRP5,BIRC3,WNT5B,MMP1,BMP1,SRC,ITGA2,ITGA5,FGFR2,PPP3CC,CALM1 (includes others),FZD5,PIK3CD,BMP7,WNT11,IL11
IL-8 Signaling	6.29	0.117	2.837	CXCL8,SRC,PRKCQ,GNA12,FGFR2,HBEGF,LIMK2,MMP2,NFKB1,EIF4EBP1,ITGB3,IRAK1,VEGFA,GNB3,GNG11,RHOA,PIK3CD,PTGS2,MAP2K1,VASP,MMP9,IRAK2,EGFR
ILK Signaling	6.29	0.117	2.524	MAP2K6,FLNB,FBLIM1,MYH9,BMP2,SNAI1,ILK,FGFR2,NFKB2,NFKB1,PPP1R14B,ITGB3,MYC,VEGFA,RHOA,ATF4,PIK3CD,ACTG2,ITGB4,PTGS2,TMSB10/TMSB4X,MMP9,ACTN1
Human Embryonic Stem Cell Pluripotency	6.16	0.133	#NUM!	S1PR5,BMP2,SMAD7,FGFR2,LEFTY2,PDGFB,NOG,INHBA,S1PR3,NTRK2,S1PR1,TGFB3,SPHK1,BMP7,PIK3CD,FZD5,WNT5B,WNT11,BMP1
Ephrin Receptor Signaling	5.41	0.114	3.317	SRC,NGEF,ARPC1B,EPHB2,GNA12,ITGA2,ITGA5,EPHA4,LIMK2,PDGFB,VEGFA,GNB3,GNG11,ARPC2,RHOA,EFNB1,EFNA5,ATF4,MAP2K1,EPHA2
Role of IL-17A in Arthritis	5.33	0.174	#NUM!	MAP2K6,CXCL8,NFKBIA,CCL2,FGFR2,PIK3CD,PTGS2,NFKB2,MAPKAPK2,NFKB1,MAP2K1,MMP1
GP6 Signaling Pathway	5.3	0.127	0.728	COL8A2,COL5A2,COL4A1,PRKCQ,COL4A5,COL9A1,COL4A6,FGFR2,LAMC2,ITGB3,LAMC1,COL5A1,CALM1 (includes others),LAMB3,COL22A1,PIK3CD,COL3A1
Actin Cytoskeleton Signaling	5.23	0.101	2.837	PFN1,MYH9,ARPC1B,GNA12,ITGA2,ITGA5,TRIO,FGFR2,LIMK2,PIP5K1B,PDGFB,FGF13,TLN2,ARPC2,RHOA,EZR,PIK3CD,ACTG2,TMSB10/TMSB4X,MAP2K1,ACTN1,MYL12A,MSN
TGF-β Signaling	4.97	0.149	0	MAP2K6,BMP2,SMAD7,INHBA,SMURF1,RUNX2,TGFB3,BMP7,MAP4K1,VDR,SERPINE1,MAP2K1,PMEPA1
Regulation of the Epithelial-Mesenchymal Transition Pathway	4.91	0.106	#NUM!	MAP2K6,ID2,SNAI1,FGFR2,MMP2,NFKB2,NFKB1,SMURF1,FGF13,FOXC2,RHOA,TGFB3,PIK3CD,FZD5,JAG1,MAP2K1,WNT11,MMP9,WNT5B,EGFR
BMP signaling pathway	4.88	0.158	1.732	SOSTDC1,FST,RUNX2,BMP2,SMAD7,BMP7,NFKB2,NFKB1,MAP2K1,NOG,SMURF1,BMP1
Leukocyte Extravasation Signaling	4.71	0.0995	2.065	SRC,PRKCQ,ITGA2,ITGA5,FGFR2,MMP2,RAPGEF4,ITGB3,F11R,CLDN4,RHOA,EZR,PIK3CD,CLDN14,ACTG2,MMP1,ACTN1,MMP9,VASP,TIMP2,MSN
fMLP Signaling in Neutrophils	4.54	0.122	0.258	PRKCQ,ARPC1B,ITPR2,FGFR2,NFKB2,PPP3CC,NFKB1,CALM1 (includes others),PLCB4,GNB3,GNG11,NFKBIA,ARPC2,PIK3CD,MAP2K1
Protein Kinase A Signaling	4.41	0.0775	-0.408	AKAP12,FLNB,LIPE,NFKB1,PPP1R14B,DUSP2,PLCH1,NFKBIA,GNG11,GNB3,ATF4,PTPRZ1,MAP2K1,PTPRN,VASP,MYL12A,PPP1R14C,PRKCQ,PTPRD,PDE4C,ITPR2,NFKB2,PPP3CC,CALM1 (includes others),PLCB4,PYGM,RHOA,PTPRB,TGFB3,PTGS2,EBI3
RAR Activation	4.35	0.1	#NUM!	SRC,PRKCQ,CYP26A1,RELB,BMP2,SMAD7,NFKB2,NFKB1,VEGFA,TNIP1,LRAT,SMARCA2,TGFB3,PIK3CD,MAPKAPK2,MAP2K1,MMP1,PNPLA4,PPARGC1A
Sertoli Cell-Sertoli Cell Junction Signaling	4.22	0.101	#NUM!	SRC,TJP2,MYO7A,ITGA2,TUBA4A,ILK,ITGA5,F11R,TJP3,TUBB6,CLDN4,TGFB3,CLDN14,TUBA1C,TUBB4A,ACTG2,MAP2K1,ACTN1
HMGB1 Signaling	4.15	0.113	2.673	MAP2K6,CXCL8,IL1A,LIF,FGFR2,IL6,NFKB2,NFKB1,CCL2,RHOA,TGFB3,PIK3CD,SERPINE1,MAP2K1,IL11
GNRH Signaling	4.12	0.103	0	MAP2K6,SRC,CACNA1D,PRKCQ,ITPR2,HBEGF,MMP2,NFKB2,NFKB1,CALM1 (includes others),PLCB4,GNB3,GNG11,ATF4,MAP2K1,CACNA2D4,EGFR
P2Y Purigenic Receptor Signaling Pathway	4.11	0.112	0.775	MYC,P2RY2,PLCB4,PRKCQ,GNG11,GNB3,P2RY6,ATF4,FGFR2,PIK3CD,NFKB2,NFKB1,MAP2K1,PLCH1,ITGB3
Airway Pathology in Chronic Obstructive Pulmonary Disease	4.02	0.5	#NUM!	CXCL8,MMP2,MMP1,MMP9
CD40 Signaling	4.01	0.139	0.632	MAP2K6,NFKBIA,TNFAIP3,FGFR2,PIK3CD,PTGS2,NFKB2,MAPKAPK2,NFKB1,MAP2K1,TRAF1
Integrin Signaling	3.99	0.0913	2.524	SRC,PFN1,ARPC1B,ITGA2,ILK,ITGA5,FGFR2,PDGFB,ITGB3,TLN2,TSPAN1,ARPC2,RHOA,PIK3CD,ACTG2,ITGB4,MAP2K1,VASP,ACTN1,MYL12A
RhoA Signaling	3.91	0.113	2.496	NGEF,PFN1,NRP2,ARPC1B,GNA12,CDC42EP3,LIMK2,PIP5K1B,EZR,RHOA,ARPC2,ACTG2,MYL12A,MSN
Germ Cell-Sertoli Cell Junction Signaling	3.86	0.0983	#NUM!	MAP2K6,SRC,MYO7A,ITGA2,TUBA4A,ILK,FGFR2,LIMK2,TUBB6,RHOA,TGFB3,PIK3CD,TUBA1C,TUBB4A,ACTG2,MAP2K1,ACTN1
Aryl Hydrocarbon Receptor Signaling	3.86	0.106	1.414	ALDH1B1,SRC,IL1A,TYR,NQO1,IL6,NFKB2,NFKB1,FAS,MYC,GSTM2,ALDH3A2,TGFB3,DCT,ALDH5A1
Role of IL-17F in Allergic Inflammatory Airway Diseases	3.81	0.178	2.646	CXCL8,CCL2,ATF4,IL6,NFKB2,NFKB1,MAP2K1,IL11
iNOS Signaling	3.81	0.178	2.236	CALM1 (includes others),NFKBIA,HMGA1,NFKB2,NFKB1,IRF1,IRAK2,IRAK1
Gap Junction Signaling	3.71	0.0923	#NUM!	SRC,DBN1,PRKCQ,TJP2,ITPR2,GRIA1,TUBA4A,FGFR2,PPP3CC,PLCH1,PLCB4,TUBB6,PIK3CD,TUBB4A,TUBA1C,ACTG2,MAP2K1,EGFR
Colorectal Cancer Metastasis Signaling	3.7	0.0847	1.964	SRC,FGFR2,MMP2,NFKB2,IL6,NFKB1,MYC,VEGFA,GNB3,GNG11,RHOA,TGFB3,PIK3CD,FZD5,PTGS2,MAP2K1,MMP1,WNT11,MMP9,WNT5B,EGFR
Epithelial Adherens Junction Signaling	3.69	0.103	#NUM!	SRC,DLL1,MYH9,ARPC1B,MYO7A,SNAI1,TUBA4A,TUBB6,RHOA,ARPC2,TUBA1C,TUBB4A,ACTG2,ACTN1,EGFR
Cholecystokinin/Gastrin-mediated Signaling	3.64	0.119	1.155	MAP2K6,SRC,IL1A,PLCB4,PRKCQ,ITPR2,RHOA,GNA12,EPHA4,PTGS2,MAP2K1,EGFR
Rac Signaling	3.61	0.111	1.941	ARPC1B,ITGA2,FGFR2,ITGA5,LIMK2,PIP5K1B,NFKB2,NFKB1,MCF2L,RHOA,ARPC2,PIK3CD,MAP2K1
RANK Signaling in Osteoclasts	3.6	0.118	0.905	MAP2K6,CALM1 (includes others),SRC,NFKBIA,MITF,FGFR2,PIK3CD,PPP3CC,NFKB2,NFKB1,BIRC3,MAP2K1
Role of NFAT in Cardiac Hypertrophy	3.53	0.0868	-0.229	MAP2K6,SRC,CACNA1D,PRKCQ,LIF,ITPR2,FGFR2,PPP3CC,IL6,PLCH1,CALM1 (includes others),PLCB4,GNB3,GNG11,TGFB3,PIK3CD,MAP2K1,CACNA2D4,IL11
Breast Cancer Regulation by Stathmin1	3.44	0.0878	#NUM!	PPP1R14C,PRKCQ,ITPR2,TUBA4A,FGFR2,LIMK2,PPP1R14B,CDK1,CALM1 (includes others),PLCB4,GNB3,GNG11,TUBB6,RHOA,PIK3CD,TUBB4A,TUBA1C,MAP2K1
tRNA Charging	3.42	0.179	#NUM!	WARS,CARS,YARS,GARS,VARS,SARS,MARS
Role of Tissue Factor in Cancer	3.39	0.106	#NUM!	VEGFA,CXCL8,SRC,F2RL1,GNA12,PLAUR,HBEGF,FGFR2,PIK3CD,LIMK2,MMP1,ITGB3,EGFR
TNFR2 Signaling	3.27	0.2	1.342	NFKBIA,TNFAIP3,NFKB2,NFKB1,BIRC3,TRAF1
Signaling by Rho Family GTPases	3.19	0.0794	2.668	ARPC1B,GNA12,ITGA2,ITGA5,CDC42EP3,FGFR2,LIMK2,PIP5K1B,NFKB2,NFKB1,GNB3,GNG11,ARPC2,RHOA,EZR,PIK3CD,ACTG2,MAP2K1,MYL12A,MSN
Remodeling of Epithelial Adherens Junctions	3.17	0.13	#NUM!	SRC,ARPC1B,TUBB6,ARPC2,TUBA4A,TUBA1C,TUBB4A,ACTG2,ACTN1
PI3K Signaling in B Lymphocytes	3.16	0.1	1.941	CALM1 (includes others),PLCB4,ATF3,NFKBIA,C3,ITPR2,ATF4,PIK3CD,NFKB2,PPP3CC,NFKB1,MAP2K1,PLCH1
NF-κB Signaling	3.16	0.0884	0	MAP2K6,IL1A,PRKCQ,BMP2,RELB,FGFR2,TNFAIP3,NFKB2,NFKB1,IRAK1,TNIP1,NTRK2,NFKBIA,GHR,PIK3CD,EGFR
Cardiac Hypertrophy Signaling	3.13	0.0805	-0.471	MAP2K6,ADRA2B,CACNA1D,GNA12,FGFR2,IL6,PPP3CC,PLCH1,CALM1 (includes others),PLCB4,GNB3,GNG11,RHOA,TGFB3,ADRA2C,PIK3CD,MAPKAPK2,MAP2K1,MYL12A
ERK/MAPK Signaling	3.12	0.085	1.213	SRC,PPP1R14C,ITGA2,PLA2G4C,ITGA5,FGFR2,RAPGEF4,PPP1R14B,DUSP2,EIF4EBP1,MYC,TLN2,ELF3,ATF4,PIK3CD,ELK3,MAP2K1
Glioma Invasiveness Signaling	3.12	0.129	2.333	RHOA,PLAUR,FGFR2,MMP2,PIK3CD,PLAU,MMP9,TIMP2,ITGB3
IL-17 Signaling	3.1	0.118	#NUM!	MAP2K6,CXCL8,CCL2,FGFR2,PIK3CD,IL6,PTGS2,MAPKAPK2,NFKB1,MAP2K1
Regulation of Cellular Mechanics by Calpain Protease	3.09	0.14	2.236	SRC,TLN2,EZR,ITGA2,ITGA5,CDK1,ACTN1,EGFR
Molecular Mechanisms of Cancer	3.08	0.0685	#NUM!	MAP2K6,BMP2,NFKB1,FAS,MYC,NFKBIA,HIPK2,BIRC3,MAP2K1,WNT5B,BMP1,SRC,PRKCQ,GNA12,ITGA2,SMAD7,ITGA5,FGFR2,NFKB2,CDK1,PLCB4,RHOA,TGFB3,PIK3CD,FZD5,BMP7,WNT11
PTEN Signaling	2.99	0.101	-1.732	NTRK2,GHR,ITGA2,ILK,ITGA5,FGFR2,PIK3CD,INPP5K,NFKB2,NFKB1,MAP2K1,EGFR
Tec Kinase Signaling	2.99	0.0882	2.309	SRC,PRKCQ,GNA12,ITGA2,TNFRSF10B,ITGA5,FGFR2,NFKB2,NFKB1,FAS,GNB3,GNG11,RHOA,PIK3CD,ACTG2
Agranulocyte Adhesion and Diapedesis	2.91	0.0838	#NUM!	CXCL8,IL1A,MYH9,ITGA2,ITGA5,MMP2,SDC4,CLDN4,CCL2,EZR,PODXL,CLDN14,ACTG2,MMP1,MMP9,MSN
TWEAK Signaling	2.9	0.171	0	NFKBIA,NFKB2,NFKB1,BIRC3,BAG4,TRAF1
IL-17A Signaling in Fibroblasts	2.9	0.171	#NUM!	NFKBIA,CCL2,IL6,NFKB2,NFKB1,MMP1
PCP pathway	2.89	0.131	0.707	ROR2,RSPO3,PFN1,RHOA,EFNB1,FZD5,WNT5B,WNT11
Toll-like Receptor Signaling	2.86	0.118	0.816	MAP2K6,IL1A,NFKBIA,TNFAIP3,NFKB2,NFKB1,IRAK2,TRAF1,IRAK1
IL-1 Signaling	2.83	0.109	2.121	MAP2K6,IL1A,NFKBIA,GNG11,GNB3,GNA12,NFKB2,NFKB1,IRAK2,IRAK1
RhoGDI Signaling	2.81	0.0847	-2.309	SRC,ARPC1B,GNA12,ITGA2,ITGA5,LIMK2,PIP5K1B,GNB3,GNG11,EZR,RHOA,ARPC2,ACTG2,MYL12A,MSN
Hepatic Cholestasis	2.79	0.0875	#NUM!	CXCL8,IL1A,PRKCQ,TJP2,LIF,IL6,NFKB2,NFKB1,IRAK1,NFKBIA,TGFB3,ABCC3,IRAK2,IL11
Gαq Signaling	2.76	0.087	0.277	PRKCQ,ITPR2,FGFR2,NFKB2,PPP3CC,NFKB1,CALM1 (includes others),PLCB4,GNB3,GNG11,NFKBIA,RHOA,PIK3CD,MAP2K1
Glioblastoma Multiforme Signaling	2.74	0.0864	1.069	SRC,ITPR2,FGFR2,PDGFB,PLCH1,MYC,PLCB4,RHOA,PIK3CD,FZD5,MAP2K1,WNT5B,WNT11,EGFR
IL-6 Signaling	2.72	0.0938	2.309	MAP2K6,VEGFA,CXCL8,IL1A,NFKBIA,FGFR2,PIK3CD,IL6,NFKB2,MAPKAPK2,NFKB1,MAP2K1
Macropinocytosis Signaling	2.66	0.111	0.447	SRC,PRKCQ,RHOA,ITGA5,FGFR2,PIK3CD,ITGB4,PDGFB,ITGB3
CCR3 Signaling in Eosinophils	2.66	0.0923	0	CALM1 (includes others),PLCB4,PRKCQ,GNG11,GNB3,ITPR2,RHOA,PLA2G4C,FGFR2,PIK3CD,LIMK2,MAP2K1
Thrombin Signaling	2.61	0.0784	1.604	SRC,PRKCQ,ITPR2,GNA12,FGFR2,NFKB2,NFKB1,PLCH1,PLCB4,GNB3,GNG11,RHOA,PIK3CD,MAP2K1,EGFR,MYL12A
CD28 Signaling in T Helper Cells	2.61	0.0909	1.508	CALM1 (includes others),NFKBIA,PRKCQ,ARPC1B,ITPR2,ARPC2,FGFR2,PIK3CD,PPP3CC,NFKB2,NFKB1,MAP2K1
IL-15 Production	2.57	0.179	#NUM!	IL6,NFKB2,NFKB1,IRF1,PTK7
Virus Entry via Endocytic Pathways	2.49	0.098	#NUM!	SRC,FLNB,PRKCQ,ITGA2,ITGA5,FGFR2,PIK3CD,ACTG2,ITGB4,ITGB3
Role of Pattern Recognition Receptors in Recognition of Bacteria and Viruses	2.47	0.0876	1.134	CXCL8,IL1A,LIF,PRKCQ,C3,TGFB3,FGFR2,PIK3CD,IL6,NFKB2,NFKB1,IL11
Actin Nucleation by ARP-WASP Complex	2.47	0.125	2.646	ARPC1B,RHOA,GNA12,ARPC2,ITGA2,ITGA5,VASP
Caveolar-mediated Endocytosis Signaling	2.46	0.113	#NUM!	SRC,FLNB,ITGA2,ITGA5,ACTG2,ITGB4,ITGB3,EGFR
Xenobiotic Metabolism Signaling	2.46	0.069	#NUM!	MAP2K6,ALDH1B1,IL1A,PRKCQ,SULT1C2,FMO2,NQO1,FGFR2,IL6,NFKB2,NFKB1,IL4I1,HS3ST3B1,GSTM2,ALDH3A2,PIK3CD,ABCC3,MAP2K1,ALDH5A1,PPARGC1A
Pancreatic Adenocarcinoma Signaling	2.46	0.0917	2.53	VEGFA,TGFB3,HBEGF,FGFR2,PIK3CD,PTGS2,NFKB2,NFKB1,MAP2K1,MMP9,EGFR
p38 MAPK Signaling	2.46	0.0917	2.111	MAP2K6,MYC,IL1A,PLA2G4C,TGFB3,ATF4,MAP4K1,MAPKAPK2,FAS,IRAK2,IRAK1
NF-κB Activation by Viruses	2.45	0.103	1.667	NFKBIA,PRKCQ,ITGA2,ITGA5,FGFR2,PIK3CD,NFKB2,NFKB1,ITGB3
Neuroinflammation Signaling Pathway	2.45	0.0675	1.606	CXCL8,GRIA1,PLA2G4C,FGFR2,KCNJ3,NFKB2,IL6,PPP3CC,NFKB1,SLC6A13,FAS,IRAK1,CCL2,TGFB3,ATF4,GLUL,PIK3CD,PTGS2,BIRC3,MMP9,IRAK2
Bladder Cancer Signaling	2.42	0.102	#NUM!	VEGFA,MYC,CXCL8,MMP2,MAP2K1,MMP1,MMP9,FGF13,EGFR
Synaptic Long Term Potentiation	2.41	0.0902	-0.905	CALM1 (includes others),PPP1R14C,PLCB4,PRKCQ,ITPR2,GRIA1,ATF4,PPP3CC,MAP2K1,PPP1R14B,PLCH1
Regulation of Actin-based Motility by Rho	2.35	0.1	2.333	PFN1,ARPC1B,RHOA,ARPC2,ITGA2,ITGA5,ACTG2,PIP5K1B,MYL12A
Granulocyte Adhesion and Diapedesis	2.34	0.0782	#NUM!	CXCL8,IL1A,ITGA2,ITGA5,MMP2,SDC4,ITGB3,CLDN4,CCL2,EZR,CLDN14,MMP1,MMP9,MSN
Sphingosine-1-phosphate Signaling	2.33	0.088	0.905	S1PR3,PLCB4,S1PR5,RHOA,GNA12,S1PR1,SPHK1,FGFR2,PIK3CD,PLCH1,PDGFB
PI3K/AKT Signaling	2.33	0.088	3.162	NFKBIA,ITGA2,ILK,ITGA5,PIK3CD,INPP5K,PTGS2,NFKB2,NFKB1,MAP2K1,EIF4EBP1
Clathrin-mediated Endocytosis Signaling	2.32	0.0754	#NUM!	SRC,ARPC1B,EPHB2,ITGA5,FGFR2,PPP3CC,PDGFB,FGF13,ITGB3,VEGFA,TF,ARPC2,PIK3CD,ACTG2,ITGB4
TREM1 Signaling	2.32	0.107	2.828	CXCL8,CCL2,ITGA5,CD83,IL6,NFKB2,NFKB1,IRAK1
4-1BB Signaling in T Lymphocytes	2.31	0.156	2	NFKBIA,NFKB2,NFKB1,MAP2K1,TRAF1
Ephrin A Signaling	2.3	0.117	#NUM!	NGEF,RHOA,EFNA5,FGFR2,EPHA4,PIK3CD,EPHA2
Ovarian Cancer Signaling	2.3	0.0833	2.121	VEGFA,SRC,FGFR2,FZD5,MMP2,PIK3CD,PTGS2,MAP2K1,WNT5B,MMP9,WNT11,EGFR
Atherosclerosis Signaling	2.27	0.0866	#NUM!	CXCL8,IL1A,CCL2,PLA2G4C,IL6,NFKB2,NFKB1,MMP1,PDGFB,MMP9,COL3A1
Phospholipase C Signaling	2.27	0.0705	1.5	SRC,PRKCQ,ITPR2,PLA2G4C,ITGA2,ITGA5,NFKB2,PPP3CC,NFKB1,CALM1 (includes others),PLCB4,GNB3,GNG11,RHOA,ATF4,MAP2K1,MYL12A
Ceramide Signaling	2.26	0.0968	1.667	S1PR3,S1PR5,S1PR1,SPHK1,FGFR2,PIK3CD,NFKB2,NFKB1,MAP2K1
Acute Myeloid Leukemia Signaling	2.26	0.0968	1.414	MAP2K6,RUNX1,MYC,FGFR2,PIK3CD,NFKB2,NFKB1,MAP2K1,EIF4EBP1
LPS/IL-1 Mediated Inhibition of RXR Function	2.26	0.0721	0.447	ALDH1B1,IL1A,SULT1C2,FMO2,ACOX2,ABCA1,IRAK1,ABCB9,IL4I1,HS3ST3B1,GSTM2,ALDH3A2,ACSL4,ABCC3,ALDH5A1,PPARGC1A
Opioid Signaling Pathway	2.25	0.0702	-0.243	MAP2K6,SRC,CACNA1D,PRKCQ,ITPR2,KCNJ3,PPP3CC,NFKB2,NFKB1,MYC,CALM1 (includes others),GNB3,GNG11,NFKBIA,ATF4,CACNA2D4,MAP2K1
Salvage Pathways of Pyrimidine Ribonucleotides	2.2	0.0947	#NUM!	MAP2K6,AK5,PRKCQ,SGK1,UPP1,LIMK2,MAP2K1,CDK1,IRAK1
Role of NFAT in Regulation of the Immune Response	2.2	0.0753	0.632	PRKCQ,ITPR2,GNA12,FGFR2,NFKB2,PPP3CC,NFKB1,CALM1 (includes others),PLCB4,GNB3,GNG11,NFKBIA,PIK3CD,MAP2K1
Tight Junction Signaling	2.2	0.0778	#NUM!	TJP2,MYH9,NFKB2,NFKB1,SMURF1,F11R,TJP3,CLDN4,RHOA,TGFB3,CLDN14,ACTG2,VASP
Wnt/Ca+ pathway	2.18	0.111	0.378	PLCB4,ATF4,FZD5,NFKB2,NFKB1,PLCH1,WNT5B
Estrogen-Dependent Breast Cancer Signaling	2.18	0.101	1.89	SRC,ATF4,FGFR2,PIK3CD,NFKB2,NFKB1,HSD17B2,EGFR
Paxillin Signaling	2.18	0.0885	1.414	SRC,TLN2,ITGA2,ITGA5,FGFR2,PIK3CD,ACTG2,ITGB4,ACTN1,ITGB3
Nitric Oxide Signaling in the Cardiovascular System	2.18	0.0885	0.333	BDKRB2,VEGFA,CALM1 (includes others),CACNA1D,PRKCQ,ITPR2,SLC7A1,FGFR2,PIK3CD,MAP2K1
14-3-3-mediated Signaling	2.17	0.084	-0.816	SRC,PLCB4,PRKCQ,TUBB6,TUBA4A,FGFR2,TUBA1C,PIK3CD,TUBB4A,MAP2K1,PLCH1
Cellular Effects of Sildenafil (Viagra)	2.17	0.084	#NUM!	SLC4A5,CALM1 (includes others),KCNN4,PLCB4,MYH9,CACNA1D,PDE4C,ITPR2,ACTG2,PLCH1,MYL12A
G Beta Gamma Signaling	2.15	0.0877	-0.632	SRC,CACNA1D,PRKCQ,GNG11,GNB3,GNA12,HBEGF,KCNJ3,CACNA2D4,EGFR
MIF-mediated Glucocorticoid Regulation	2.14	0.143	2	NFKBIA,PLA2G4C,PTGS2,NFKB2,NFKB1
Acute Phase Response Signaling	2.14	0.0765	2.887	MAP2K6,IL1A,NFKBIA,C3,TF,PIK3CD,OSMR,NFKB2,IL6,SERPINE1,NFKB1,MAP2K1,IRAK1
Neuropathic Pain Signaling In Dorsal Horn Neurons	2.13	0.087	-0.632	SRC,KCNN4,PLCB4,NTRK2,PRKCQ,ITPR2,GRIA1,FGFR2,PIK3CD,PLCH1
HGF Signaling	2.13	0.087	1.134	ELF3,PRKCQ,ITGA2,ITGA5,FGFR2,PIK3CD,IL6,PTGS2,MAP2K1,ELK3
Pregnenolone Biosynthesis	2.12	0.25	#NUM!	CYP26B1,MICAL2,CYP26A1
Erythropoietin Signaling	2.12	0.0988	#NUM!	SRC,NFKBIA,PRKCQ,FGFR2,PIK3CD,NFKB2,NFKB1,MAP2K1
Pyridoxal 5'-phosphate Salvage Pathway	2.11	0.108	#NUM!	MAP2K6,PRKCQ,SGK1,LIMK2,MAP2K1,CDK1,IRAK1
Adipogenesis pathway	2.1	0.0821	#NUM!	FOXC2,ARNTL,EGR2,RUNX1T1,LPIN1,BMP2,XBP1,FGFR2,FZD5,BMP7,TCF7
FAK Signaling	2.08	0.0909	#NUM!	SRC,TLN2,ITGA2,ITGA5,FGFR2,PIK3CD,ACTG2,MAP2K1,EGFR
Gα12/13 Signaling	2.08	0.0815	2.53	SRC,NFKBIA,F2RL1,RHOA,GNA12,FGFR2,PIK3CD,NFKB2,NFKB1,MAP2K1,MYL12A
CREB Signaling in Neurons	2.08	0.0708	-0.632	CACNA1D,PRKCQ,ITPR2,GRIA1,GNA12,FGFR2,PLCH1,CALM1 (includes others),PLCB4,GNB3,GNG11,ATF4,PIK3CD,CACNA2D4,MAP2K1
ERK5 Signaling	2.07	0.106	1.89	MYC,SRC,LIF,SGK1,GNA12,ATF4,EGFR
Dendritic Cell Maturation	2.06	0.0725	2.138	IL1A,RELB,IL32,FGFR2,CD83,IL6,NFKB2,NFKB1,PLCH1,PLCB4,NFKBIA,ATF4,PIK3CD,COL3A1
Lymphotoxin β Receptor Signaling	2.04	0.104	0.447	NFKBIA,RELB,FGFR2,PIK3CD,NFKB2,NFKB1,TRAF1
Glycogen Degradation II	2.02	0.231	#NUM!	PYGM,PGM5,TYMP
Relaxin Signaling	2.01	0.0764	0.632	VEGFA,NFKBIA,GNG11,GNB3,PDE4C,GNA12,FGFR2,PIK3CD,NFKB2,NFKB1,MAP2K1,MMP9
Small Cell Lung Cancer Signaling	1.99	0.0941	1.633	MYC,NFKBIA,FGFR2,PIK3CD,PTGS2,NFKB2,NFKB1,TRAF1
LXR/RXR Activation	1.98	0.0826	-2.53	IL1A,C3,CCL2,TF,IL6,PTGS2,NFKB2,NFKB1,ABCA1,MMP9
CD27 Signaling in Lymphocytes	1.98	0.113	1.342	MAP2K6,NFKBIA,CD70,NFKB2,NFKB1,MAP2K1
Agrin Interactions at Neuromuscular Junction	1.97	0.101	2.449	LAMC1,SRC,ITGA2,ITGA5,ACTG2,ITGB3,EGFR
Role of NANOG in Mammalian Embryonic Stem Cell Pluripotency	1.95	0.082	1	LIF,BMP2,FGFR2,FZD5,BMP7,PIK3CD,MAP2K1,WNT5B,WNT11,BMP1
Inhibition of Matrix Metalloproteases	1.94	0.128	-2	HSPG2,MMP2,MMP1,MMP9,TIMP2
PPARα/RXRα Activation	1.94	0.0722	-1.265	MAP2K6,PLCB4,GHR,NFKBIA,TGFB3,BCL3,NFKB2,IL6,NFKB1,MAP2K1,PLCH1,ABCA1,PPARGC1A
Tetrahydrofolate Salvage from 5,10-methenyltetrahydrofolate	1.94	0.4	#NUM!	MTHFD1L,GART
Eumelanin Biosynthesis	1.94	0.4	#NUM!	TYR,DCT
Folate Polyglutamylation	1.94	0.4	#NUM!	MTHFD1L,SHMT2
LPS-stimulated MAPK Signaling	1.94	0.092	0	MAP2K6,NFKBIA,PRKCQ,FGFR2,PIK3CD,NFKB2,NFKB1,MAP2K1
PEDF Signaling	1.94	0.092	1.134	NFKBIA,RHOA,FGFR2,PIK3CD,NFKB2,TCF7,NFKB1,FAS
Glycolysis I	1.91	0.154	#NUM!	PGK1,ENO1,PFKP,FBP2
Neuregulin Signaling	1.91	0.0909	1.633	MYC,SRC,PRKCQ,ITGA2,ITGA5,HBEGF,MAP2K1,EGFR
Chemokine Signaling	1.91	0.0986	1.134	CALM1 (includes others),SRC,PLCB4,CCL2,RHOA,LIMK2,MAP2K1
Crosstalk between Dendritic Cells and Natural Killer Cells	1.88	0.0899	#NUM!	TLN2,CD83,ACTG2,IL6,NFKB2,NFKB1,MICA,FAS
Basal Cell Carcinoma Signaling	1.88	0.0972	0	GLIS1,BMP2,FZD5,BMP7,WNT5B,WNT11,BMP1
Dopamine-DARPP32 Feedback in cAMP Signaling	1.87	0.0732	-0.577	KCNJ8,CALM1 (includes others),PPP1R14C,PLCB4,CACNA1D,PRKCQ,ITPR2,ATF4,KCNJ3,PPP3CC,PPP1R14B,PLCH1
Apoptosis Signaling	1.85	0.0889	-0.707	NFKBIA,PRKCQ,NFKB2,NFKB1,BIRC3,MAP2K1,CDK1,FAS
PDGF Signaling	1.85	0.0889	1.414	MYC,SRC,SPHK1,FGFR2,PIK3CD,INPP5K,MAP2K1,PDGFB
Role of PKR in Interferon Induction and Antiviral Response	1.85	0.122	#NUM!	MAP2K6,NFKBIA,NFKB2,NFKB1,IRF1
CXCR4 Signaling	1.85	0.0727	0.302	SRC,PLCB4,PRKCQ,GNG11,GNB3,ITPR2,RHOA,GNA12,FGFR2,PIK3CD,MAP2K1,MYL12A
Ephrin B Signaling	1.84	0.0959	1	GNG11,GNB3,EPHB2,RHOA,GNA12,EFNB1,CAP1
Glycogen Degradation III	1.84	0.2	#NUM!	PYGM,PGM5,TYMP
Histidine Degradation VI	1.84	0.2	#NUM!	CYP26B1,MICAL2,CYP26A1
T Cell Receptor Signaling	1.83	0.0826	#NUM!	CALM1 (includes others),NFKBIA,PRKCQ,FGFR2,PIK3CD,PPP3CC,NFKB2,NFKB1,MAP2K1
STAT3 Pathway	1.81	0.0946	0.378	MYC,SRC,NTRK2,GHR,FGFR2,MAP2K1,EGFR
Retinol Biosynthesis	1.81	0.119	#NUM!	LRAT,BCO1,LIPE,LIPG,PNPLA4
Reelin Signaling in Neurons	1.8	0.087	#NUM!	SRC,ITGA2,ITGA5,FGFR2,MAP4K1,PIK3CD,VLDLR,ITGB3
Factors Promoting Cardiogenesis in Vertebrates	1.8	0.087	#NUM!	PRKCQ,BMP2,TGFB3,FZD5,BMP7,NOG,WNT11,BMP1
Fcγ Receptor-mediated Phagocytosis in Macrophages and Monocytes	1.77	0.086	0.707	SRC,TLN2,PRKCQ,ARPC1B,EZR,ARPC2,ACTG2,VASP
MIF Regulation of Innate Immunity	1.77	0.116	2.236	NFKBIA,PLA2G4C,PTGS2,NFKB2,NFKB1
Endothelin-1 Signaling	1.76	0.0684	0.577	SRC,PRKCQ,EDNRB,ITPR2,GNA12,PLA2G4C,FGFR2,PLCH1,MYC,PLCB4,ECE1,PIK3CD,PTGS2
IL-15 Signaling	1.76	0.0921	#NUM!	CXCL8,FGFR2,PIK3CD,IL6,NFKB2,NFKB1,MAP2K1
PPAR Signaling	1.72	0.0842	-2.828	IL1A,NFKBIA,PTGS2,NFKB2,NFKB1,MAP2K1,PDGFB,PPARGC1A
Wnt/β-catenin Signaling	1.72	0.0698	0.302	MYC,SRC,FRZB,SOX6,ILK,TGFB3,SFRP5,FZD5,MAP4K1,WNT5B,WNT11,SOX3
NRF2-mediated Oxidative Stress Response	1.71	0.0674	0	MAP2K6,GSTM2,PRKCQ,NQO1,ATF4,FGFR2,PIK3CD,ACTG2,FKBP5,MAFF,MAP2K1,DNAJB5,EPHX1
IL-17A Signaling in Airway Cells	1.7	0.0897	1.134	NFKBIA,FGFR2,PIK3CD,IL6,NFKB2,NFKB1,MAP2K1
Induction of Apoptosis by HIV1	1.7	0.0984	0.816	NFKBIA,NFKB2,NFKB1,BIRC3,FAS,TRAF1
IL-9 Signaling	1.69	0.111	0.447	FGFR2,BCL3,PIK3CD,NFKB2,NFKB1
TR/RXR Activation	1.65	0.0816	#NUM!	KLF9,ENO1,FGFR2,BCL3,PIK3CD,PFKP,DIO2,PPARGC1A
Melanocyte Development and Pigmentation Signaling	1.65	0.0816	0.816	SRC,MITF,TYR,ATF4,FGFR2,PIK3CD,DCT,MAP2K1
Regulation of IL-2 Expression in Activated and Anergic T Lymphocytes	1.65	0.0875	#NUM!	CALM1 (includes others),NFKBIA,TGFB3,PPP3CC,NFKB2,NFKB1,MAP2K1
Adenine and Adenosine Salvage III	1.64	0.286	#NUM!	PNP,ADA
Androgen Signaling	1.63	0.073	-0.378	CALM1 (includes others),SRC,CACNA1D,PRKCQ,GNG11,GNB3,GNA12,NFKB2,NFKB1,CACNA2D4
Hematopoiesis from Pluripotent Stem Cells	1.61	0.106	#NUM!	CXCL8,IL1A,LIF,IL6,IL11
G Protein Signaling Mediated by Tubby	1.6	0.125	#NUM!	PLCB4,GNG11,GNB3,TUB
PAK Signaling	1.58	0.0792	2.121	ITGA2,ITGA5,FGFR2,LIMK2,PIK3CD,MAP2K1,PDGFB,MYL12A
PXR/RXR Activation	1.57	0.0923	#NUM!	GSTM2,ALDH3A2,IL6,ABCC3,ABCB9,PPARGC1A
Prolactin Signaling	1.57	0.0843	1.134	MYC,PRKCQ,FGFR2,PIK3CD,TCF7,MAP2K1,IRF1
Ubiquinol-10 Biosynthesis (Eukaryotic)	1.56	0.158	#NUM!	CYP26B1,MICAL2,CYP26A1
UVB-Induced MAPK Signaling	1.54	0.0909	0.816	PRKCQ,FGFR2,PIK3CD,MAP2K1,EIF4EBP1,EGFR
iCOS-iCOSL Signaling in T Helper Cells	1.52	0.0732	0.378	CALM1 (includes others),NFKBIA,PRKCQ,ITPR2,FGFR2,PIK3CD,PPP3CC,NFKB2,NFKB1
Purine Ribonucleosides Degradation to Ribose-1-phosphate	1.52	0.25	#NUM!	PNP,ADA
Circadian Rhythm Signaling	1.51	0.118	#NUM!	PER3,ARNTL,BHLHE40,ATF4
Oncostatin M Signaling	1.51	0.118	2	OSMR,PLAU,MAP2K1,MMP1
TNFR1 Signaling	1.51	0.1	1	NFKBIA,TNFAIP3,NFKB2,NFKB1,BIRC3
The Visual Cycle	1.5	0.15	#NUM!	LRAT,RLBP1,RPE65
Inflammasome pathway	1.5	0.15	#NUM!	NFKB2,PANX1,NFKB1
Glucocorticoid Receptor Signaling	1.49	0.056	#NUM!	CXCL8,CDKN1C,SGK1,HSPA1A/HSPA1B,FGFR2,IL6,PPP3CC,NFKB1,NFKBIA,CCL2,SMARCA2,TGFB3,PIK3CD,PTGS2,PLAU,SERPINE1,FKBP5,MAP2K1,MMP1
EGF Signaling	1.49	0.0882	1.633	SRC,ITPR2,FGFR2,PIK3CD,MAP2K1,EGFR
Coagulation System	1.47	0.114	0	BDKRB2,PLAUR,PLAU,SERPINE1
α-Adrenergic Signaling	1.47	0.0805	-0.447	CALM1 (includes others),PRKCQ,GNG11,GNB3,PYGM,ITPR2,MAP2K1
IL-10 Signaling	1.46	0.087	#NUM!	MAP2K6,IL1A,NFKBIA,IL6,NFKB2,NFKB1
L-dopachrome Biosynthesis	1.45	1	#NUM!	TYR
Glutamine Biosynthesis I	1.45	1	#NUM!	GLUL
Xanthine and Xanthosine Salvage	1.45	1	#NUM!	PNP
Methylglyoxal Degradation VI	1.45	1	#NUM!	LDHD
HER-2 Signaling in Breast Cancer	1.45	0.0795	#NUM!	PRKCQ,FGFR2,MMP2,PIK3CD,ITGB4,ITGB3,EGFR
VEGF Family Ligand-Receptor Interactions	1.45	0.0795	0.816	VEGFA,PRKCQ,NRP2,PLA2G4C,FGFR2,PIK3CD,MAP2K1
Sperm Motility	1.45	0.0709	0	SLC16A10,CALM1 (includes others),PLCB4,PRKCQ,PDE4C,ITPR2,PLA2G4C,PLCH1,PTK7
Aldosterone Signaling in Epithelial Cells	1.44	0.0655	-1	PLCB4,PRKCQ,SGK1,ITPR2,HSPA1A/HSPA1B,FGFR2,PIK3CD,PIP5K1B,MAP2K1,DNAJB5,PLCH1
Oxidative Ethanol Degradation III	1.44	0.143	#NUM!	ALDH1B1,ALDH3A2,ACSS1
Prostanoid Biosynthesis	1.42	0.222	#NUM!	PTGES,PTGS2
Folate Transformations I	1.42	0.222	#NUM!	MTHFD1L,SHMT2
Triacylglycerol Degradation	1.42	0.0943	#NUM!	FAAH,LIPE,LIPG,PNPLA4,RPE65
B Cell Receptor Signaling	1.41	0.0628	1.155	MAP2K6,CALM1 (includes others),NFKBIA,PRKCQ,ATF4,FGFR2,PIK3CD,PPP3CC,INPP5K,NFKB2,NFKB1,MAP2K1
Dopamine Degradation	1.4	0.108	#NUM!	ALDH1B1,SULT1C2,ALDH3A2,IL4I1
Fatty Acid α-oxidation	1.39	0.136	#NUM!	ALDH1B1,ALDH3A2,PTGS2
Melatonin Signaling	1.38	0.0833	-1.633	MAP2K6,CALM1 (includes others),PLCB4,PRKCQ,MAP2K1,PLCH1
FGF Signaling	1.38	0.0769	0.378	MAP2K6,ATF4,FGFR2,PIK3CD,MAPKAPK2,MAP2K1,FGF13
Amyotrophic Lateral Sclerosis Signaling	1.37	0.0721	-1.342	PRPH,VEGFA,CACNA1D,GRIA1,GLUL,FGFR2,PIK3CD,BIRC3
p53 Signaling	1.37	0.0721	1.633	GADD45B,TNFRSF10B,ADGRB1,FGFR2,PIK3CD,HIPK2,FAS,TP53BP2
Type I Diabetes Mellitus Signaling	1.37	0.0721	1.89	MAP2K6,NFKBIA,NFKB2,NFKB1,PTPRN,FAS,IRF1,IRAK1
Notch Signaling	1.36	0.105	0	FURIN,DLL1,CNTN1,JAG1
p70S6K Signaling	1.36	0.0682	0.333	SRC,PLCB4,PRKCQ,F2RL1,FGFR2,PIK3CD,MAP2K1,PLCH1,EGFR
GPCR-Mediated Nutrient Sensing in Enteroendocrine Cells	1.35	0.0714	-2.121	PLCB4,CACNA1D,PRKCQ,GNG11,ITPR2,RAPGEF4,CACNA2D4,PLCH1
Putrescine Degradation III	1.34	0.13	#NUM!	ALDH1B1,ALDH3A2,IL4I1
Death Receptor Signaling	1.34	0.0753	1.134	NFKBIA,TNFRSF10B,ACTG2,NFKB2,NFKB1,BIRC3,FAS
April Mediated Signaling	1.32	0.103	1	NFKBIA,NFKB2,NFKB1,TRAF1
Glutamate Receptor Signaling	1.3	0.0877	#NUM!	CALM1 (includes others),GNG11,GNB3,GRIA1,GLUL
CCR5 Signaling in Macrophages	1.3	0.0737	#NUM!	CALM1 (includes others),CACNA1D,PRKCQ,GNG11,GNB3,CACNA2D4,FAS
Thyroid Cancer Signaling	1.29	0.1	#NUM!	MYC,CXCL8,NTRK2,MAP2K1
Antiproliferative Role of Somatostatin Receptor 2	1.29	0.0789	0	SRC,GNG11,GNB3,FGFR2,PIK3CD,MAP2K1
GDNF Family Ligand-Receptor Interactions	1.29	0.0789	0	PDLIM7,ITPR2,FGFR2,GFRA2,PIK3CD,MAP2K1
Serotonin Degradation	1.29	0.0789	#NUM!	ALDH1B1,EXT2,SULT1C2,ALDH3A2,LARGE2,IL4I1
Neurotrophin/TRK Signaling	1.27	0.0779	0.447	MAP2K6,NTRK2,ATF4,FGFR2,PIK3CD,MAP2K1
Prostate Cancer Signaling	1.26	0.0722	#NUM!	NFKBIA,ATF4,FGFR2,PIK3CD,NFKB2,NFKB1,MAP2K1
B Cell Activating Factor Signaling	1.26	0.0976	#NUM!	NFKBIA,NFKB2,NFKB1,TRAF1
IL-17A Signaling in Gastric Cells	1.25	0.12	#NUM!	CXCL8,NFKB1,EGFR
Tryptophan Degradation X (Mammalian, via Tryptamine)	1.25	0.12	#NUM!	ALDH1B1,ALDH3A2,IL4I1
Ethanol Degradation IV	1.25	0.12	#NUM!	ALDH1B1,ALDH3A2,ACSS1
Angiopoietin Signaling	1.24	0.0769	0	TNIP1,NFKBIA,FGFR2,PIK3CD,NFKB2,NFKB1
Corticotropin Releasing Hormone Signaling	1.24	0.0647	1.342	VEGFA,CALM1 (includes others),CACNA1D,PRKCQ,ITPR2,ATF4,PTGS2,MAP2K1,CACNA2D4
ErbB Signaling	1.24	0.0714	0.378	MAP2K6,PRKCQ,HBEGF,FGFR2,PIK3CD,MAP2K1,EGFR
Thyroid Hormone Metabolism II (via Conjugation and/or Degradation)	1.22	0.0952	#NUM!	EXT2,SULT1C2,LARGE2,DIO2
Role of PI3K/AKT Signaling in the Pathogenesis of Influenza	1.22	0.0759	0.816	NFKBIA,FGFR2,PIK3CD,NFKB2,NFKB1,MAP2K1
Insulin Receptor Signaling	1.21	0.0638	1.414	PPP1R14C,SGK1,LIPE,FGFR2,PIK3CD,INPP5K,MAP2K1,PPP1R14B,EIF4EBP1
Gluconeogenesis I	1.21	0.115	#NUM!	PGK1,ENO1,FBP2
Th1 and Th2 Activation Pathway	1.2	0.0595	#NUM!	MAP2K6,DLL1,PRKCQ,S1PR1,FGFR2,PIK3CD,IL6,JAG1,NFKB1,TSLP,IRF1
Role of Hypercytokinemia/hyperchemokinemia in the Pathogenesis of Influenza	1.19	0.093	#NUM!	CXCL8,IL1A,CCL2,IL6
UVC-Induced MAPK Signaling	1.19	0.093	1	SRC,PRKCQ,MAP2K1,EGFR
NGF Signaling	1.19	0.0661	2.121	RHOA,TRIO,ATF4,FGFR2,PIK3CD,NFKB2,NFKB1,MAP2K1
G-Protein Coupled Receptor Signaling	1.19	0.0543	#NUM!	ADRA2B,SRC,PDE4C,FGFR2,RAPGEF4,NFKB2,NFKB1,S1PR3,PLCB4,NFKBIA,S1PR1,ATF4,ADRA2C,PIK3CD,MAP2K1
Renin-Angiotensin Signaling	1.17	0.0656	1.414	PRKCQ,CCL2,ITPR2,FGFR2,PIK3CD,NFKB2,NFKB1,MAP2K1
D-myo-inositol (1,4,5)-Trisphosphate Biosynthesis	1.17	0.111	#NUM!	PLCB4,PIP5K1B,PLCH1
UDP-D-xylose and UDP-D-glucuronate Biosynthesis	1.16	0.5	#NUM!	UGDH
Guanine and Guanosine Salvage I	1.16	0.5	#NUM!	PNP
Choline Degradation I	1.16	0.5	#NUM!	CHDH
Taurine Biosynthesis	1.16	0.5	#NUM!	CDO1
Anandamide Degradation	1.16	0.5	#NUM!	FAAH
Adenine and Adenosine Salvage I	1.16	0.5	#NUM!	PNP
Glycine Biosynthesis I	1.16	0.5	#NUM!	SHMT2
Glutamine Degradation I	1.16	0.5	#NUM!	GLS2
VEGF Signaling	1.14	0.068	1.89	VEGFA,SRC,FGFR2,PIK3CD,ACTG2,MAP2K1,ACTN1
Renal Cell Carcinoma Signaling	1.14	0.0723	#NUM!	VEGFA,EGLN3,FGFR2,PIK3CD,MAP2K1,PDGFB
JAK/Stat Signaling	1.14	0.0723	1.633	FGFR2,PIK3CD,IL6,NFKB2,NFKB1,MAP2K1
Endometrial Cancer Signaling	1.13	0.0781	1.342	MYC,ILK,FGFR2,PIK3CD,MAP2K1
Thrombopoietin Signaling	1.1	0.0769	0.447	MYC,PRKCQ,FGFR2,PIK3CD,MAP2K1
Chronic Myeloid Leukemia Signaling	1.09	0.066	#NUM!	MYC,TGFB3,FGFR2,PIK3CD,NFKB2,NFKB1,MAP2K1
Mouse Embryonic Stem Cell Pluripotency	1.09	0.066	0.378	MYC,ID2,LIF,FGFR2,FZD5,PIK3CD,MAP2K1
AMPK Signaling	1.09	0.0556	0	ADRA2B,SRC,AK5,SMARCA2,LIPE,ATF4,FGFR2,ADRA2C,PIK3CD,PFKP,EIF4EBP1,PPARGC1A
Production of Nitric Oxide and Reactive Oxygen Species in Macrophages	1.08	0.0567	0.905	PPP1R14C,NFKBIA,PRKCQ,RHOA,FGFR2,PIK3CD,NFKB2,NFKB1,MAP2K1,PPP1R14B,IRF1
nNOS Signaling in Neurons	1.08	0.0851	#NUM!	CALM1 (includes others),PRKCQ,DLG2,PPP3CC
eNOS Signaling	1.08	0.0581	0.378	BDKRB2,VEGFA,CALM1 (includes others),PRKCQ,ITPR2,HSPA1A/HSPA1B,AQP1,SLC7A1,FGFR2,PIK3CD
Phenylalanine Degradation IV (Mammalian, via Side Chain)	1.07	0.143	#NUM!	ALDH3A2,IL4I1
Antioxidant Action of Vitamin C	1.06	0.0648	-0.816	SLC23A2,PLCB4,NFKBIA,PLA2G4C,NFKB2,NFKB1,PLCH1
Synaptic Long Term Depression	1.05	0.0575	-0.632	PLCB4,CACNA1D,PRKCQ,ITPR2,GNA12,GRIA1,PLA2G4C,MAP2K1,CACNA2D4,PLCH1
Phagosome Formation	1.05	0.0615	#NUM!	PLCB4,PRKCQ,RHOA,ITGA2,ITGA5,FGFR2,PIK3CD,PLCH1
Gustation Pathway	1.04	0.0588	#NUM!	P2RY2,CACNA1D,GNG11,GNB3,PDE4C,ITPR2,P2RY6,PANX1,CACNA2D4
Cancer Drug Resistance By Drug Efflux	1.03	0.0816	#NUM!	PIK3CD,PTGS2,NFKB1,MAP2K1
Type II Diabetes Mellitus Signaling	1.02	0.0584	0.816	CACNA1D,NFKBIA,PRKCQ,FGFR2,ACSL4,PIK3CD,NFKB2,NFKB1,CACNA2D4
Telomerase Signaling	1.01	0.0631	1.89	MYC,ELF3,FGFR2,PIK3CD,MAP2K1,ELK3,EGFR
Altered T Cell and B Cell Signaling in Rheumatoid Arthritis	1.01	0.0667	#NUM!	IL1A,RELB,IL6,NFKB2,NFKB1,FAS
5-aminoimidazole Ribonucleotide Biosynthesis I	0.991	0.333	#NUM!	GART
Thyronamine and Iodothyronamine Metabolism	0.991	0.333	#NUM!	DIO2
Thyroid Hormone Metabolism I (via Deiodination)	0.991	0.333	#NUM!	DIO2
4-aminobutyrate Degradation I	0.991	0.333	#NUM!	ALDH5A1
Th1 Pathway	0.98	0.0593	-0.707	MAP2K6,DLL1,PRKCQ,FGFR2,PIK3CD,IL6,NFKB1,IRF1
cAMP-mediated signaling	0.972	0.0529	0	ADRA2B,S1PR3,AKAP12,CALM1 (includes others),SRC,PDE4C,S1PR1,ATF4,ADRA2C,PPP3CC,RAPGEF4,MAP2K1
Adenosine Nucleotides Degradation II	0.969	0.125	#NUM!	PNP,ADA
Glioma Signaling	0.966	0.0614	0.378	CALM1 (includes others),PRKCQ,FGFR2,PIK3CD,MAP2K1,PDGFB,EGFR
Role of MAPK Signaling in the Pathogenesis of Influenza	0.959	0.0694	#NUM!	MAP2K6,CCL2,PLA2G4C,PTGS2,MAP2K1
PKCθ Signaling in T Lymphocytes	0.959	0.0566	1.134	CACNA1D,NFKBIA,PRKCQ,FGFR2,PIK3CD,PPP3CC,NFKB2,NFKB1,CACNA2D4
Calcium Signaling	0.947	0.0534	-0.378	CALM1 (includes others),MYH9,CACNA1D,ITPR2,GRIA1,ATF4,TPM3,TPM1,PPP3CC,CACNA2D4,ATP2B2
GM-CSF Signaling	0.94	0.0685	1	RUNX1,FGFR2,PIK3CD,PPP3CC,MAP2K1
Inhibition of Angiogenesis by TSP1	0.933	0.0882	#NUM!	HSPG2,VEGFA,MMP9
γ-linolenate Biosynthesis II (Animals)	0.924	0.118	#NUM!	ACSL4,CYB5A
Role of Cytokines in Mediating Communication between Immune Cells	0.913	0.0741	#NUM!	CXCL8,IL1A,IL32,IL6
Sumoylation Pathway	0.91	0.0625	0.447	NFKBIA,RHOA,SLC19A1,NFKB2,NFKB1,FAS
HIF1α Signaling	0.909	0.0593	#NUM!	VEGFA,EGLN3,FGFR2,MMP2,PIK3CD,MMP1,MMP9
Heparan Sulfate Biosynthesis (Late Stages)	0.904	0.0667	#NUM!	HS3ST3B1,EXT2,SULT1C2,LIPE,RPE65
Fc Epsilon RI Signaling	0.895	0.0588	0.378	MAP2K6,PRKCQ,PLA2G4C,FGFR2,PIK3CD,INPP5K,MAP2K1
Superpathway of Inositol Phosphate Compounds	0.892	0.0511	#NUM!	PLCB4,EPHX2,CILP,FGFR2,PIK3CD,PIP5K1B,INPP5K,PTPRN,PPP1R14B,PLCH1,DUSP2,EGFR
Melanoma Signaling	0.892	0.0727	#NUM!	MITF,FGFR2,PIK3CD,MAP2K1
Unfolded protein response	0.892	0.0727	#NUM!	HSPA1A/HSPA1B,XBP1,ATF4,CEBPG
Differential Regulation of Cytokine Production in Macrophages and T Helper Cells by IL-17A and IL-17F	0.883	0.111	#NUM!	CCL2,IL6
Gαi Signaling	0.881	0.0583	-1.134	ADRA2B,S1PR3,SRC,GNG11,GNB3,S1PR1,ADRA2C
Arsenate Detoxification I (Glutaredoxin)	0.874	0.25	#NUM!	PNP
Uracil Degradation II (Reductive)	0.874	0.25	#NUM!	DPYS
Pentose Phosphate Pathway (Oxidative Branch)	0.874	0.25	#NUM!	G6PD
Phenylethylamine Degradation I	0.874	0.25	#NUM!	ALDH3A2
Thymine Degradation	0.874	0.25	#NUM!	DPYS
Melatonin Degradation II	0.874	0.25	#NUM!	IL4I1
L-cysteine Degradation I	0.874	0.25	#NUM!	CDO1
Acetate Conversion to Acetyl-CoA	0.874	0.25	#NUM!	ACSS1
Non-Small Cell Lung Cancer Signaling	0.869	0.0649	1.342	ITPR2,FGFR2,PIK3CD,MAP2K1,EGFR
CDK5 Signaling	0.864	0.0606	-0.447	LAMC1,PPP1R14C,NTRK2,ITGA2,MAP2K1,PPP1R14B
VDR/RXR Activation	0.852	0.0641	#NUM!	PRKCQ,RUNX2,IGFBP5,VDR,HSD17B2
Ethanol Degradation II	0.852	0.0811	#NUM!	ALDH1B1,ALDH3A2,ACSS1
Complement System	0.852	0.0811	#NUM!	C3,CFI,CFH
GADD45 Signaling	0.844	0.105	#NUM!	GADD45B,CDK1
Purine Nucleotides Degradation II (Aerobic)	0.844	0.105	#NUM!	PNP,ADA
Histamine Degradation	0.844	0.105	#NUM!	ALDH1B1,ALDH3A2
IL-12 Signaling and Production in Macrophages	0.84	0.0548	#NUM!	PRKCQ,TGFB3,FGFR2,PIK3CD,NFKB2,NFKB1,MAP2K1,IRF1
Sirtuin Signaling Pathway	0.818	0.0479	0.302	PGK1,CXCL8,ARNTL,GADD45B,LDHD,NQO1,TUBA4A,G6PD,NFKB2,NFKB1,ABCA1,MYC,TUBA1C,PPARGC1A
Phagosome Maturation	0.817	0.0541	#NUM!	ATP6V1C2,TUBB6,CTSS,TUBA4A,TUBA1C,TUBB4A,CTSC,DYNLT1
Cardiomyocyte Differentiation via BMP Receptors	0.808	0.1	#NUM!	BMP2,BMP7
Th2 Pathway	0.795	0.0533	0.707	DLL1,PRKCQ,S1PR1,FGFR2,PIK3CD,JAG1,NFKB1,TSLP
SAPK/JNK Signaling	0.793	0.0577	-0.816	GNG11,GNB3,GNA12,FGFR2,MAP4K1,PIK3CD
Heparan Sulfate Biosynthesis	0.788	0.061	#NUM!	HS3ST3B1,EXT2,SULT1C2,LIPE,RPE65
dTMP De Novo Biosynthesis	0.785	0.2	#NUM!	SHMT2
Glutamate Degradation III (via 4-aminobutyrate)	0.785	0.2	#NUM!	ALDH5A1
Noradrenaline and Adrenaline Degradation	0.78	0.075	#NUM!	ALDH1B1,ALDH3A2,IL4I1
Endoplasmic Reticulum Stress Pathway	0.775	0.0952	#NUM!	XBP1,ATF4
IL-3 Signaling	0.773	0.0602	0.447	PRKCQ,FGFR2,PIK3CD,PPP3CC,MAP2K1
mTOR Signaling	0.761	0.0498	1.134	VEGFA,PRKCQ,DDIT4,RHOA,EIF4A1,FKBP1A,FGFR2,PIK3CD,PRR5L,EIF4EBP1
Phospholipases	0.758	0.0645	#NUM!	PLCB4,PLA2G4C,LIPG,PLCH1
nNOS Signaling in Skeletal Muscle Cells	0.758	0.0732	#NUM!	CALM1 (includes others),CACNA1D,CACNA2D4
Activation of IRF by Cytosolic Pattern Recognition Receptors	0.741	0.0635	0	NFKBIA,IL6,NFKB2,NFKB1
FLT3 Signaling in Hematopoietic Progenitor Cells	0.729	0.0581	0.447	ATF4,FGFR2,PIK3CD,MAP2K1,EIF4EBP1
Leptin Signaling in Obesity	0.729	0.0581	#NUM!	PLCB4,FGFR2,PIK3CD,MAP2K1,PLCH1
Gαs Signaling	0.716	0.0545	0	SRC,GNG11,GNB3,ATF4,RAPGEF4,MAP2K1
HIPPO signaling	0.715	0.0575	#NUM!	PPP1R14C,TJP2,DLG2,PPP1R14B,TP53BP2
Differential Regulation of Cytokine Production in Intestinal Epithelial Cells by IL-17A and IL-17F	0.713	0.087	#NUM!	IL1A,CCL2
Glycine Cleavage Complex	0.713	0.167	#NUM!	OCA2
Selenocysteine Biosynthesis II (Archaea and Eukaryotes)	0.713	0.167	#NUM!	SARS
Glycogen Biosynthesis II (from UDP-D-Glucose)	0.713	0.167	#NUM!	GYG2
Netrin Signaling	0.708	0.0615	#NUM!	CACNA1D,UNC5D,PPP3CC,CACNA2D4
Role of RIG1-like Receptors in Antiviral Innate Immunity	0.695	0.0682	#NUM!	NFKBIA,NFKB2,NFKB1
Calcium-induced T Lymphocyte Apoptosis	0.692	0.0606	0	CALM1 (includes others),PRKCQ,ITPR2,PPP3CC
Role of JAK1, JAK2 and TYK2 in Interferon Signaling	0.685	0.0833	#NUM!	NFKB2,NFKB1
CDP-diacylglycerol Biosynthesis I	0.685	0.0833	#NUM!	LPCAT2,CDS1
Role of JAK family kinases in IL-6-type Cytokine Signaling	0.658	0.08	#NUM!	OSMR,IL6
Triacylglycerol Biosynthesis	0.657	0.0652	#NUM!	PLPP4,LPCAT2,LPIN1
NAD Biosynthesis from 2-amino-3-carboxymuconate Semialdehyde	0.653	0.143	#NUM!	QPRT
Superpathway of Serine and Glycine Biosynthesis I	0.653	0.143	#NUM!	SHMT2
Phosphatidylcholine Biosynthesis I	0.653	0.143	#NUM!	PHKA1
NAD Salvage Pathway III	0.653	0.143	#NUM!	NMRK2
Cardiac β-adrenergic Signaling	0.648	0.05	-1	AKAP12,PPP1R14C,CACNA1D,GNG11,GNB3,PDE4C,PPP1R14B
ErbB2-ErbB3 Signaling	0.647	0.058	1	MYC,FGFR2,PIK3CD,MAP2K1
Superpathway of Melatonin Degradation	0.647	0.058	#NUM!	EXT2,SULT1C2,LARGE2,IL4I1
Estrogen-mediated S-phase Entry	0.633	0.0769	#NUM!	MYC,CDK1
Phosphatidylglycerol Biosynthesis II (Non-plastidic)	0.633	0.0769	#NUM!	LPCAT2,CDS1
Myc Mediated Apoptosis Signaling	0.633	0.0571	#NUM!	MYC,FGFR2,PIK3CD,FAS
Graft-versus-Host Disease Signaling	0.622	0.0625	#NUM!	IL1A,IL6,FAS
Role of JAK1 and JAK3 in γc Cytokine Signaling	0.619	0.0563	#NUM!	IL7R,FGFR2,PIK3CD,TSLP
GABA Receptor Signaling	0.613	0.0526	#NUM!	KCNN4,CACNA1D,SLC6A13,CACNA2D4,ALDH5A1
MSP-RON Signaling Pathway	0.605	0.0556	#NUM!	CCL2,FGFR2,PIK3CD,ACTG2
ErbB4 Signaling	0.605	0.0556	0	PRKCQ,FGFR2,PIK3CD,MAP2K1
Histidine Degradation III	0.603	0.125	#NUM!	MTHFD1L
Superoxide Radicals Degradation	0.603	0.125	#NUM!	NQO1
Salvage Pathways of Pyrimidine Deoxyribonucleotides	0.603	0.125	#NUM!	TYMP
EIF2 Signaling	0.595	0.0452	-1.134	VEGFA,MYC,WARS,ATF3,EIF4A1,ATF4,FGFR2,PIK3CD,ACTG2,MAP2K1
GPCR-Mediated Integration of Enteroendocrine Signaling Exemplified by an L Cell	0.592	0.0548	1	PLCB4,GAL,ITPR2,PLCH1
Hypoxia Signaling in the Cardiovascular System	0.566	0.0533	1	VEGFA,NFKBIA,NQO1,ATF4
3-phosphoinositide Biosynthesis	0.562	0.045	#NUM!	EPHX2,CILP,FGFR2,PIK3CD,PIP5K1B,PPP1R14B,PTPRN,DUSP2,EGFR
Citrulline Biosynthesis	0.559	0.111	#NUM!	GLS2
Sonic Hedgehog Signaling	0.544	0.0667	#NUM!	GLIS1,CDK1
Semaphorin Signaling in Neurons	0.542	0.0566	#NUM!	SEMA3A,RHOA,LIMK2
Phototransduction Pathway	0.542	0.0566	#NUM!	GNB3,GNGT1,RGR
Ketogenesis	0.521	0.1	#NUM!	ACAT1
Calcium Transport I	0.521	0.1	#NUM!	ATP2B2
Ketolysis	0.521	0.1	#NUM!	ACAT1
GDP-glucose Biosynthesis	0.521	0.1	#NUM!	PGM5
Glycine Betaine Degradation	0.521	0.1	#NUM!	SHMT2
FcγRIIB Signaling in B Lymphocytes	0.518	0.0506	#NUM!	CACNA1D,FGFR2,PIK3CD,CACNA2D4
Regulation of eIF4 and p70S6K Signaling	0.498	0.0446	1.342	EIF4A1,ITGA2,ITGA5,FGFR2,PIK3CD,MAP2K1,EIF4EBP1
UVA-Induced MAPK Signaling	0.497	0.0472	-0.447	PLCB4,FGFR2,PIK3CD,PLCH1,EGFR
3-phosphoinositide Degradation	0.491	0.0443	#NUM!	INPP4B,EPHX2,CILP,INPP5K,PPP1R14B,PTPRN,DUSP2
Glucose and Glucose-1-phosphate Degradation	0.487	0.0909	#NUM!	PGM5
Pentose Phosphate Pathway	0.487	0.0909	#NUM!	G6PD
Purine Nucleotides De Novo Biosynthesis II	0.487	0.0909	#NUM!	GART
Role of JAK2 in Hormone-like Cytokine Signaling	0.471	0.0588	#NUM!	GHR,SH2B3
D-myo-inositol-5-phosphate Metabolism	0.461	0.0432	#NUM!	PLCB4,EPHX2,CILP,PPP1R14B,PTPRN,PLCH1,DUSP2
Guanosine Nucleotides Degradation III	0.456	0.0833	#NUM!	PNP
Growth Hormone Signaling	0.454	0.0471	-1	PRKCQ,GHR,FGFR2,PIK3CD
Interferon Signaling	0.439	0.0556	#NUM!	IFIT1,IRF1
Role of IL-17A in Psoriasis	0.429	0.0769	#NUM!	CXCL8
Fatty Acid Activation	0.429	0.0769	#NUM!	ACSL4
Choline Biosynthesis III	0.429	0.0769	#NUM!	PHKA1
Oleate Biosynthesis II (Animals)	0.429	0.0769	#NUM!	CYB5A
Urate Biosynthesis/Inosine 5'-phosphate Degradation	0.429	0.0769	#NUM!	PNP
Mevalonate Pathway I	0.429	0.0769	#NUM!	ACAT1
Retinoic acid Mediated Apoptosis Signaling	0.427	0.0484	#NUM!	TNFRSF10B,TNFRSF10D,IRF1
autophagy	0.427	0.0484	#NUM!	CTSS,WIPI1,CTSC
Cdc42 Signaling	0.426	0.0419	2.646	SRC,ARPC1B,ARPC2,ITGA2,ITGA5,LIMK2,MYL12A
Superpathway of Methionine Degradation	0.424	0.0541	#NUM!	AHCYL2,CDO1
CNTF Signaling	0.416	0.0476	#NUM!	FGFR2,PIK3CD,MAP2K1
IL-4 Signaling	0.416	0.0449	#NUM!	FGFR2,PIK3CD,INPP5K,HMGA1
Huntington's Disease Signaling	0.413	0.04	-1.414	PLCB4,PRKCQ,GNG11,GNB3,SGK1,HSPA1A/HSPA1B,ATF4,FGFR2,PIK3CD,EGFR
Melatonin Degradation I	0.405	0.0469	#NUM!	EXT2,SULT1C2,LARGE2
Nicotine Degradation II	0.405	0.0469	#NUM!	EXT2,FMO2,LARGE2
IL-2 Signaling	0.405	0.0469	#NUM!	FGFR2,PIK3CD,MAP2K1
DNA Double-Strand Break Repair by Non-Homologous End Joining	0.404	0.0714	#NUM!	XRCC4
Isoleucine Degradation I	0.404	0.0714	#NUM!	ACAT1
Colanic Acid Building Blocks Biosynthesis	0.404	0.0714	#NUM!	UGDH
Hereditary Breast Cancer Signaling	0.401	0.0417	#NUM!	GADD45B,SMARCA2,FGFR2,SLC19A1,PIK3CD,CDK1
IL-7 Signaling Pathway	0.398	0.044	1	IL7R,MYC,FGFR2,PIK3CD
NAD biosynthesis II (from tryptophan)	0.381	0.0667	#NUM!	QPRT
Superpathway of Citrulline Metabolism	0.381	0.0667	#NUM!	GLS2
Eicosanoid Signaling	0.375	0.0448	#NUM!	PTGES,PLA2G4C,PTGS2
Communication between Innate and Adaptive Immune Cells	0.373	0.0426	#NUM!	CXCL8,IL1A,CD83,IL6
Mechanisms of Viral Exit from Host Cells	0.37	0.0488	#NUM!	PRKCQ,ACTG2
Natural Killer Cell Signaling	0.366	0.041	#NUM!	PRKCQ,FGFR2,PIK3CD,INPP5K,MAP2K1
Mismatch Repair in Eukaryotes	0.36	0.0625	#NUM!	SLC19A1
Chondroitin Sulfate Degradation (Metazoa)	0.36	0.0625	#NUM!	GM2A
Glutaryl-CoA Degradation	0.36	0.0625	#NUM!	ACAT1
Vitamin-C Transport	0.36	0.0625	#NUM!	SLC23A2
Role of p14/p19ARF in Tumor Suppression	0.346	0.0465	#NUM!	FGFR2,PIK3CD
ATM Signaling	0.342	0.0408	#NUM!	NFKBIA,GADD45B,ATF4,CDK1
Dermatan Sulfate Degradation (Metazoa)	0.34	0.0588	#NUM!	GM2A
Mitochondrial L-carnitine Shuttle Pathway	0.34	0.0588	#NUM!	ACSL4
Superpathway of Geranylgeranyldiphosphate Biosynthesis I (via Mevalonate)	0.34	0.0588	#NUM!	ACAT1
FXR/RXR Activation	0.339	0.0397	#NUM!	IL1A,C3,TF,VLDLR,PPARGC1A
Pyrimidine Ribonucleotides Interconversion	0.324	0.0444	#NUM!	ENTPD8,AK5
D-myo-inositol (1,4,5)-trisphosphate Degradation	0.323	0.0556	#NUM!	INPP5K
Dermatan Sulfate Biosynthesis (Late Stages)	0.314	0.0435	#NUM!	HS3ST3B1,SULT1C2
1D-myo-inositol Hexakisphosphate Biosynthesis II (Mammalian)	0.306	0.0526	#NUM!	INPP5K
D-myo-inositol (1,3,4)-trisphosphate Biosynthesis	0.306	0.0526	#NUM!	INPP5K
DNA damage-induced 14-3-3σ Signaling	0.306	0.0526	#NUM!	CDK1
Pyrimidine Ribonucleotides De Novo Biosynthesis	0.304	0.0426	#NUM!	ENTPD8,AK5
Primary Immunodeficiency Signaling	0.294	0.0417	#NUM!	IL7R,ADA
Role of Wnt/GSK-3β Signaling in the Pathogenesis of Influenza	0.29	0.039	#NUM!	FZD5,WNT5B,WNT11
Dopamine Receptor Signaling	0.29	0.039	#NUM!	PPP1R14C,PPP1R14B,IL4I1
IGF-1 Signaling	0.287	0.0377	#NUM!	FGFR2,IGFBP5,PIK3CD,MAP2K1
Chondroitin Sulfate Biosynthesis (Late Stages)	0.285	0.0408	#NUM!	HS3ST3B1,SULT1C2
Cell Cycle: G2/M DNA Damage Checkpoint Regulation	0.285	0.0408	#NUM!	HIPK2,CDK1
Maturity Onset Diabetes of Young (MODY) Signaling	0.276	0.0476	#NUM!	CACNA1D
Polyamine Regulation in Colon Cancer	0.263	0.0455	#NUM!	MYC
Methionine Degradation I (to Homocysteine)	0.263	0.0455	#NUM!	AHCYL2
Docosahexaenoic Acid (DHA) Signaling	0.259	0.0385	#NUM!	FGFR2,PIK3CD
Pyrimidine Deoxyribonucleotides De Novo Biosynthesis I	0.25	0.0435	#NUM!	AK5
Transcriptional Regulatory Network in Embryonic Stem Cells	0.243	0.037	#NUM!	FOXC1,GSX2
Tumoricidal Function of Hepatic Natural Killer Cells	0.239	0.0417	#NUM!	FAS
Glutathione Redox Reactions I	0.239	0.0417	#NUM!	GSTM2
Superpathway of D-myo-inositol (1,4,5)-trisphosphate Metabolism	0.239	0.0417	#NUM!	INPP5K
TCA Cycle II (Eukaryotic)	0.239	0.0417	#NUM!	OGDHL
Cysteine Biosynthesis III (mammalia)	0.239	0.0417	#NUM!	AHCYL2
Nicotine Degradation III	0.235	0.0364	#NUM!	EXT2,LARGE2
Cell Cycle Control of Chromosomal Replication	0.228	0.0357	#NUM!	MCM2,CDK1
Tryptophan Degradation III (Eukaryotic)	0.227	0.04	#NUM!	ACAT1
Antiproliferative Role of TOB in T Cell Signaling	0.217	0.0385	#NUM!	TGFB3
NAD Salvage Pathway II	0.217	0.0385	#NUM!	NMRK2
Superpathway of Cholesterol Biosynthesis	0.198	0.0357	#NUM!	ACAT1

## Sheet: Canonical pathways_TGNF_20 ng
© 2000-2018 QIAGEN. All rights reserved.
Ingenuity Canonical Pathways	-log(p-value)	Ratio	z-score	Molecules
Hepatic Fibrosis / Hepatic Stellate Cell Activation	11.7	0.16	#NUM!	COL8A2,MYH9,COL4A5,COL4A6,IL6,NFKB1,VEGFA,COL5A1,CCL2,COL22A1,ECE1,SERPINE1,MMP1,EGFR,TIMP2,CXCL8,IL4R,COL5A2,COL4A1,COL9A1,EDNRB,SMAD7,FGFR2,MMP2,IGFBP5,NFKB2,PDGFB,TGFB3,MMP9,COL3A1
Axonal Guidance Signaling	9.68	0.0996	#NUM!	PFN1,ARPC1B,EPHB2,BMP2,EPHA4,LIMK2,PLCH1,VEGFA,SEMA6D,GNB3,GNG11,GLIS1,EFNB1,EFNA5,ADAM19,UNC5D,TUBB4A,TUBA1C,SEMA4A,SHANK2,MAP2K1,VASP,BMP1,MYL12A,PXN,NRP2,GNA12,ITGA2,TUBA4A,ITGA5,FGFR2,MMP2,PPP3CC,PDGFB,SEMA3A,PLCB4,SRGAP3,NTRK2,ADAMTS6,TUBB6,BMP7,FZD5,PIK3CD,EPHA2,MMP9
Osteoarthritis Pathway	7.65	0.123	2.041	FRZB,BMP2,PTHLH,SDC4,NFKB1,VEGFA,ELF3,GLIS1,SPHK1,ATF4,MMP1,CXCL8,DDIT4,PPARD,ITGA2,SMAD7,ITGA5,GREM1,ANXA2,NFKB2,FZD5,PTGS2,JAG1,HTRA1,MMP9,PPARGC1A
ILK Signaling	6.45	0.117	2.065	MAP2K6,FLNB,PXN,FBLIM1,MYH9,BMP2,ILK,FGFR2,ITGB8,NFKB2,NFKB1,PPP1R14B,ITGB3,MYC,VEGFA,ATF4,PIK3CD,ACTG2,ITGB4,PTGS2,TMSB10/TMSB4X,MMP9,ACTN1
Role of Macrophages, Fibroblasts and Endothelial Cells in Rheumatoid Arthritis	6.33	0.0962	#NUM!	MAP2K6,FRZB,IL32,IL6,NFKB1,CEBPG,PLCH1,IRAK1,VEGFA,MYC,ROR2,NFKBIA,CCL2,F2RL1,ATF4,SFRP5,MAPKAPK2,MAP2K1,MMP1,TRAF1,SRC,CXCL8,FGFR2,PPP3CC,PDGFB,CALM1 (includes others),PLCB4,PIK3CD,FZD5,IRAK2
Role of IL-17A in Arthritis	6.24	0.188	#NUM!	MAP2K6,CXCL8,NFKBIA,CCL2,CCL20,FGFR2,PIK3CD,PTGS2,NFKB2,MAPKAPK2,NFKB1,MAP2K1,MMP1
Actin Cytoskeleton Signaling	5.38	0.101	2.837	PXN,PFN1,MYH9,ARPC1B,GNA12,ITGA2,ITGA5,TRIO,FGFR2,ARHGEF1,LIMK2,PIP5K1B,PDGFB,FGF13,TLN2,EZR,PIK3CD,ACTG2,TMSB10/TMSB4X,MAP2K1,ACTN1,MYL12A,MSN
IL-8 Signaling	5.31	0.107	2.982	CXCL8,SRC,GNA12,FGFR2,HBEGF,LIMK2,MMP2,NFKB1,EIF4EBP1,ITGB3,IRAK1,VEGFA,GNB3,GNG11,PIK3CD,PTGS2,MAP2K1,VASP,MMP9,IRAK2,EGFR
RAR Activation	5	0.105	#NUM!	SRC,CYP26A1,RELB,BMP2,NR2F2,SMAD7,NFKB2,NFKB1,VEGFA,TNIP1,LRAT,ALDH1A1,SMARCA2,TGFB3,PIK3CD,MAPKAPK2,MAP2K1,MMP1,PNPLA4,PPARGC1A
Ephrin Receptor Signaling	4.98	0.109	3.162	SRC,PXN,ARPC1B,EPHB2,GRIN2D,GNA12,ITGA2,ITGA5,EPHA4,LIMK2,PDGFB,VEGFA,GNB3,GNG11,EFNB1,EFNA5,ATF4,MAP2K1,EPHA2
BMP signaling pathway	4.97	0.158	1.508	SOSTDC1,FST,BMP2,SMAD7,GREM1,BMP7,NFKB2,NFKB1,MAP2K1,NOG,SMURF1,BMP1
Leukocyte Extravasation Signaling	4.85	0.0995	2.065	SRC,PXN,CLDN19,MMP15,ITGA2,ITGA5,FGFR2,MMP2,RAPGEF4,ITGB3,F11R,CLDN4,EZR,PIK3CD,ACTG2,MMP1,ACTN1,MMP9,VASP,TIMP2,MSN
GP6 Signaling Pathway	4.8	0.119	1	COL8A2,COL5A2,COL4A1,COL4A5,COL9A1,COL4A6,FGFR2,LAMC2,ITGB3,LAMC1,COL5A1,CALM1 (includes others),LAMB3,COL22A1,PIK3CD,COL3A1
Human Embryonic Stem Cell Pluripotency	4.45	0.112	#NUM!	S1PR5,BMP2,SMAD7,FGFR2,LEFTY2,PDGFB,NOG,INHBA,NTRK2,S1PR1,TGFB3,SPHK1,BMP7,FZD5,PIK3CD,BMP1
GNRH Signaling	4.23	0.103	0.535	MAP2K6,SRC,PXN,CACNA1D,ITPR2,HBEGF,MMP2,NFKB2,NFKB1,CALM1 (includes others),PLCB4,GNB3,GNG11,ATF4,MAP2K1,CACNA2D4,EGFR
Role of Osteoblasts, Osteoclasts and Chondrocytes in Rheumatoid Arthritis	4.21	0.0901	#NUM!	MAP2K6,SRC,FRZB,BMP2,ITGA2,ITGA5,FGFR2,IL6,PPP3CC,NFKB1,SMURF1,ITGB3,CALM1 (includes others),NFKBIA,SFRP5,BMP7,PIK3CD,FZD5,BIRC3,MMP1,BMP1
Integrin Signaling	4.11	0.0913	2.065	SRC,PXN,PFN1,ARPC1B,ITGA2,ILK,ITGA5,FGFR2,ITGB8,PDGFB,ITGB3,TLN2,TSPAN1,PIK3CD,ACTG2,ITGB4,MAP2K1,VASP,ACTN1,MYL12A
CD40 Signaling	4.09	0.139	0.632	MAP2K6,NFKBIA,TNFAIP3,FGFR2,PIK3CD,PTGS2,NFKB2,MAPKAPK2,NFKB1,MAP2K1,TRAF1
Airway Pathology in Chronic Obstructive Pulmonary Disease	4.06	0.5	#NUM!	CXCL8,MMP2,MMP1,MMP9
Germ Cell-Sertoli Cell Junction Signaling	3.97	0.0983	#NUM!	MAP2K6,SRC,PXN,MYO7A,ITGA2,TUBA4A,ILK,FGFR2,LIMK2,TUBB6,TGFB3,PIK3CD,TUBA1C,TUBB4A,ACTG2,MAP2K1,ACTN1
Agrin Interactions at Neuromuscular Junction	3.92	0.145	2.828	NRG1,LAMC1,SRC,PXN,ITGA2,UTRN,ITGA5,ACTG2,ITGB3,EGFR
iNOS Signaling	3.87	0.178	2.236	CALM1 (includes others),NFKBIA,HMGA1,NFKB2,NFKB1,IRF1,IRAK2,IRAK1
Regulation of Cellular Mechanics by Calpain Protease	3.87	0.158	2.236	SRC,PXN,TLN2,EZR,ITGA2,ITGA5,CDK1,ACTN1,EGFR
Sertoli Cell-Sertoli Cell Junction Signaling	3.82	0.0955	#NUM!	SRC,TJP2,MYO7A,CLDN19,ITGA2,TUBA4A,ILK,ITGA5,F11R,TUBB6,CLDN4,TGFB3,TUBB4A,TUBA1C,ACTG2,MAP2K1,ACTN1
TGF-β Signaling	3.7	0.126	0	MAP2K6,BMP2,SMAD7,TGFB3,BMP7,VDR,SERPINE1,MAP2K1,INHBA,SMURF1,PMEPA1
RANK Signaling in Osteoclasts	3.69	0.118	0.905	MAP2K6,CALM1 (includes others),SRC,NFKBIA,MITF,FGFR2,PIK3CD,PPP3CC,NFKB2,NFKB1,BIRC3,MAP2K1
P2Y Purigenic Receptor Signaling Pathway	3.65	0.104	1.069	MYC,P2RY2,PLCB4,GNG11,GNB3,P2RY6,ATF4,FGFR2,PIK3CD,NFKB2,NFKB1,MAP2K1,PLCH1,ITGB3
Breast Cancer Regulation by Stathmin1	3.55	0.0878	#NUM!	PPP1R14C,ITPR2,TUBA4A,FGFR2,ARHGEF1,LIMK2,PPP1R14B,CDK1,CALM1 (includes others),PLCB4,GNB3,GNG11,TUBB6,ARHGEF2,PIK3CD,TUBA1C,TUBB4A,MAP2K1
tRNA Charging	3.48	0.179	#NUM!	WARS,CARS,YARS,GARS,VARS,SARS,MARS
fMLP Signaling in Neutrophils	3.48	0.106	0.277	CALM1 (includes others),PLCB4,NFKBIA,GNG11,GNB3,ARPC1B,ITPR2,FGFR2,PIK3CD,NFKB2,PPP3CC,NFKB1,MAP2K1
Role of Tissue Factor in Cancer	3.48	0.106	#NUM!	VEGFA,CXCL8,SRC,F2RL1,GNA12,PLAUR,HBEGF,FGFR2,PIK3CD,LIMK2,MMP1,ITGB3,EGFR
Protein Kinase A Signaling	3.46	0.07	-0.447	AKAP12,FLNB,NFKB1,PPP1R14B,PLCH1,NFKBIA,GNG11,GNB3,ATF4,PTPRZ1,MAP2K1,PTPRN,VASP,MYL12A,PPP1R14C,PXN,PTPRD,PDE4C,ITPR2,PPP3CC,NFKB2,CALM1 (includes others),PLCB4,PYGM,PTPRB,TGFB3,PTGS2,EBI3
Agranulocyte Adhesion and Diapedesis	3.45	0.089	#NUM!	CXCL8,MYH9,CLDN19,MMP15,ITGA2,ITGA5,CCL20,MMP2,SDC4,CLDN4,CCL2,EZR,PODXL,ACTG2,MMP1,MMP9,MSN
Aryl Hydrocarbon Receptor Signaling	3.42	0.0993	1.633	ALDH1B1,SRC,TYR,NQO1,IL6,NFKB2,NFKB1,MYC,ALDH1A1,GSTM2,ALDH3A2,TGFB3,DCT,ALDH5A1
Gap Junction Signaling	3.35	0.0872	#NUM!	SRC,DBN1,TJP2,ITPR2,GRIA1,TUBA4A,FGFR2,PPP3CC,PLCH1,PLCB4,TUBB6,PIK3CD,TUBB4A,TUBA1C,ACTG2,MAP2K1,EGFR
TNFR2 Signaling	3.32	0.2	1.342	NFKBIA,TNFAIP3,NFKB2,NFKB1,BIRC3,TRAF1
Signaling by Rho Family GTPases	3.3	0.0794	2.668	ARPC1B,GNA12,ITGA2,ITGA5,CDC42EP3,FGFR2,ARHGEF1,LIMK2,PIP5K1B,NFKB2,NFKB1,GNB3,GNG11,EZR,ARHGEF2,PIK3CD,ACTG2,MAP2K1,MYL12A,MSN
Paxillin Signaling	3.27	0.106	1.667	SRC,PXN,TLN2,ITGA2,ITGA5,FGFR2,PIK3CD,ACTG2,ITGB4,ITGB8,ACTN1,ITGB3
PI3K Signaling in B Lymphocytes	3.25	0.1	1.941	IL4R,C3,ITPR2,PPP3CC,NFKB2,NFKB1,PLCH1,CALM1 (includes others),PLCB4,NFKBIA,ATF4,PIK3CD,MAP2K1
ERK/MAPK Signaling	3.22	0.085	1.213	SRC,PPP1R14C,PXN,ITGA2,PLA2G4C,ITGA5,FGFR2,RAPGEF4,PPP1R14B,EIF4EBP1,MYC,TLN2,ELF3,ATF4,PIK3CD,ELK3,MAP2K1
IL-17 Signaling	3.17	0.118	#NUM!	MAP2K6,CXCL8,CCL2,FGFR2,PIK3CD,IL6,PTGS2,MAPKAPK2,NFKB1,MAP2K1
Caveolar-mediated Endocytosis Signaling	3.14	0.127	#NUM!	SRC,FLNB,ITGA2,ITGA5,ACTG2,ITGB4,ITGB8,ITGB3,EGFR
Thrombin Signaling	3.13	0.0833	2.324	SRC,ITPR2,GNA12,FGFR2,ARHGEF1,NFKB2,NFKB1,PLCH1,PLCB4,GNB3,GNG11,GATA6,ARHGEF2,PIK3CD,MAP2K1,EGFR,MYL12A
Role of IL-17F in Allergic Inflammatory Airway Diseases	3.09	0.156	2.646	CXCL8,CCL2,ATF4,IL6,NFKB2,NFKB1,MAP2K1
Regulation of the Epithelial-Mesenchymal Transition Pathway	3.05	0.0847	#NUM!	MAP2K6,ID2,FGFR2,MMP2,NFKB2,NFKB1,SMURF1,FGF13,FOXC2,TGFB3,PIK3CD,FZD5,JAG1,MAP2K1,MMP9,EGFR
Bladder Cancer Signaling	3.05	0.114	#NUM!	VEGFA,MYC,CXCL8,MMP15,MMP2,MAP2K1,MMP1,MMP9,FGF13,EGFR
Colorectal Cancer Metastasis Signaling	2.98	0.0766	1.606	SRC,MMP15,FGFR2,MMP2,NFKB2,IL6,NFKB1,MYC,VEGFA,GNB3,GNG11,TGFB3,PIK3CD,FZD5,PTGS2,MAP2K1,MMP1,MMP9,EGFR
TREM1 Signaling	2.96	0.12	3	CXCL8,TREM1,CCL2,ITGA5,CD83,IL6,NFKB2,NFKB1,IRAK1
TWEAK Signaling	2.94	0.171	0	NFKBIA,NFKB2,NFKB1,BIRC3,BAG4,TRAF1
IL-17A Signaling in Fibroblasts	2.94	0.171	#NUM!	NFKBIA,CCL2,IL6,NFKB2,NFKB1,MMP1
RhoA Signaling	2.91	0.0968	2.111	PFN1,ARPC1B,NRP2,EZR,GNA12,CDC42EP3,ARHGEF1,LIMK2,ACTG2,PIP5K1B,MSN,MYL12A
Neuroinflammation Signaling Pathway	2.9	0.0707	1.789	CXCL8,BIRC7,GRIN2D,GRIA1,PLA2G4C,FGFR2,KCNJ3,NFKB2,IL6,PPP3CC,NFKB1,SLC6A13,IRAK1,CCL2,TGFB3,ATF4,GLUL,PIK3CD,PTGS2,BIRC3,MMP9,IRAK2
RhoGDI Signaling	2.9	0.0847	-2.309	SRC,ARPC1B,GNA12,ITGA2,ITGA5,LIMK2,ARHGEF1,PIP5K1B,GNB3,GNG11,EZR,ARHGEF2,ACTG2,MYL12A,MSN
Granulocyte Adhesion and Diapedesis	2.85	0.0838	#NUM!	CXCL8,CLDN19,MMP15,ITGA2,ITGA5,CCL20,MMP2,SDC4,ITGB3,CLDN4,CCL2,EZR,MMP1,MMP9,MSN
Cardiac Hypertrophy Signaling	2.83	0.0763	-0.728	MAP2K6,ADRA2B,CACNA1D,GNA12,FGFR2,IL6,PPP3CC,PLCH1,CALM1 (includes others),PLCB4,GNB3,GNG11,TGFB3,ADRA2C,PIK3CD,MAPKAPK2,MAP2K1,MYL12A
Role of NFAT in Cardiac Hypertrophy	2.79	0.0776	-0.243	MAP2K6,SRC,CACNA1D,LIF,ITPR2,FGFR2,PPP3CC,IL6,PLCH1,CALM1 (includes others),PLCB4,GNB3,GNG11,TGFB3,PIK3CD,CACNA2D4,MAP2K1
Inhibition of Matrix Metalloproteases	2.69	0.154	-1.342	HSPG2,MMP15,MMP2,MMP1,MMP9,TIMP2
FAK Signaling	2.66	0.101	#NUM!	SRC,PXN,TLN2,ITGA2,ITGA5,FGFR2,PIK3CD,ACTG2,MAP2K1,EGFR
HMGB1 Signaling	2.65	0.0902	2.111	MAP2K6,CXCL8,LIF,CCL2,TGFB3,FGFR2,PIK3CD,IL6,NFKB2,SERPINE1,NFKB1,MAP2K1
Adipogenesis pathway	2.63	0.0896	#NUM!	FOXC2,ARNTL,EGR2,RUNX1T1,LPIN1,BMP2,NR2F2,XBP1,FGFR2,FZD5,BMP7,TCF7
IL-15 Production	2.61	0.179	#NUM!	IL6,NFKB2,NFKB1,IRF1,PTK7
Gα12/13 Signaling	2.6	0.0889	2.714	SRC,PXN,NFKBIA,F2RL1,GNA12,FGFR2,ARHGEF1,PIK3CD,NFKB2,NFKB1,MAP2K1,MYL12A
Remodeling of Epithelial Adherens Junctions	2.6	0.116	#NUM!	SRC,ARPC1B,TUBB6,TUBA4A,TUBA1C,TUBB4A,ACTG2,ACTN1
Cholecystokinin/Gastrin-mediated Signaling	2.59	0.099	1.265	MAP2K6,SRC,PXN,PLCB4,ITPR2,GNA12,EPHA4,PTGS2,MAP2K1,EGFR
Molecular Mechanisms of Cancer	2.57	0.0635	#NUM!	MAP2K6,SRC,GNA12,BMP2,ITGA2,SMAD7,ITGA5,FGFR2,ARHGEF1,NFKB2,NFKB1,CDK1,MYC,DAXX,PLCB4,NFKBIA,TGFB3,ARHGEF2,FZD5,PIK3CD,BMP7,HIPK2,MAP2K1,BIRC3,BMP1
Virus Entry via Endocytic Pathways	2.56	0.098	#NUM!	SRC,FLNB,ITGA2,ITGA5,FGFR2,PIK3CD,ACTG2,ITGB4,ITGB8,ITGB3
PTEN Signaling	2.56	0.0924	-1.508	NTRK2,GHR,ITGA2,ILK,ITGA5,FGFR2,PIK3CD,NFKB2,NFKB1,MAP2K1,EGFR
Glioma Invasiveness Signaling	2.56	0.114	2.121	PLAUR,FGFR2,MMP2,PIK3CD,PLAU,MMP9,TIMP2,ITGB3
Pancreatic Adenocarcinoma Signaling	2.53	0.0917	2.53	VEGFA,TGFB3,HBEGF,FGFR2,PIK3CD,PTGS2,NFKB2,NFKB1,MAP2K1,MMP9,EGFR
Synaptic Long Term Potentiation	2.48	0.0902	-0.302	CALM1 (includes others),PPP1R14C,PLCB4,ITPR2,GRIN2D,GRIA1,ATF4,PPP3CC,MAP2K1,PPP1R14B,PLCH1
Clathrin-mediated Endocytosis Signaling	2.41	0.0754	#NUM!	SRC,ARPC1B,EPHB2,ITGA5,FGFR2,ITGB8,PPP3CC,PDGFB,FGF13,ITGB3,VEGFA,TF,PIK3CD,ACTG2,ITGB4
NF-κB Signaling	2.38	0.0773	0	MAP2K6,TNIP1,NTRK2,GHR,NFKBIA,RELB,BMP2,TNFAIP3,FGFR2,PIK3CD,NFKB2,NFKB1,EGFR,IRAK1
Phospholipase C Signaling	2.36	0.0705	2	SRC,ITPR2,PLA2G4C,ITGA2,ITGA5,ARHGEF1,PPP3CC,NFKB2,NFKB1,CALM1 (includes others),PLCB4,GNB3,GNG11,ATF4,ARHGEF2,MAP2K1,MYL12A
Reelin Signaling in Neurons	2.35	0.0978	#NUM!	SRC,ITGA2,ITGA5,FGFR2,ARHGEF2,ARHGEF1,PIK3CD,VLDLR,ITGB3
IL-1 Signaling	2.35	0.0978	1.89	MAP2K6,NFKBIA,GNG11,GNB3,GNA12,NFKB2,NFKB1,IRAK2,IRAK1
4-1BB Signaling in T Lymphocytes	2.35	0.156	2	NFKBIA,NFKB2,NFKB1,MAP2K1,TRAF1
Atherosclerosis Signaling	2.34	0.0866	#NUM!	PLBD1,CXCL8,CCL2,PLA2G4C,IL6,NFKB2,NFKB1,MMP1,PDGFB,MMP9,COL3A1
Opioid Signaling Pathway	2.34	0.0702	0.243	MAP2K6,SRC,CACNA1D,ITPR2,GRIN2D,KCNJ3,PPP3CC,NFKB2,NFKB1,MYC,CALM1 (includes others),GNB3,GNG11,NFKBIA,ATF4,CACNA2D4,MAP2K1
Toll-like Receptor Signaling	2.34	0.105	0.447	MAP2K6,NFKBIA,TNFAIP3,NFKB2,NFKB1,IRAK2,TRAF1,IRAK1
Epithelial Adherens Junction Signaling	2.32	0.0822	#NUM!	SRC,DLL1,MYH9,ARPC1B,TUBB6,MYO7A,TUBA4A,TUBA1C,TUBB4A,ACTG2,ACTN1,EGFR
Acute Myeloid Leukemia Signaling	2.32	0.0968	1.414	MAP2K6,RUNX1,MYC,FGFR2,PIK3CD,NFKB2,NFKB1,MAP2K1,EIF4EBP1
IL-6 Signaling	2.32	0.0859	2.111	MAP2K6,VEGFA,CXCL8,NFKBIA,FGFR2,PIK3CD,IL6,NFKB2,MAPKAPK2,NFKB1,MAP2K1
Oxidative Ethanol Degradation III	2.28	0.19	#NUM!	ALDH1B1,ALDH1A1,ALDH3A2,ACSS1
IL-17A Signaling in Airway Cells	2.27	0.103	1.134	NFKBIA,CCL20,FGFR2,PIK3CD,IL6,NFKB2,NFKB1,MAP2K1
Estrogen-Dependent Breast Cancer Signaling	2.23	0.101	1.89	SRC,ATF4,FGFR2,PIK3CD,NFKB2,NFKB1,HSD17B2,EGFR
Circadian Rhythm Signaling	2.23	0.147	#NUM!	PER3,ARNTL,GRIN2D,BHLHE40,ATF4
Fatty Acid α-oxidation	2.2	0.182	#NUM!	ALDH1B1,ALDH1A1,ALDH3A2,PTGS2
HGF Signaling	2.19	0.087	1.89	PXN,ELF3,ITGA2,ITGA5,FGFR2,PIK3CD,IL6,PTGS2,MAP2K1,ELK3
MIF-mediated Glucocorticoid Regulation	2.18	0.143	2	NFKBIA,PLA2G4C,PTGS2,NFKB2,NFKB1
Macropinocytosis Signaling	2.17	0.0988	1	SRC,ITGA5,FGFR2,PIK3CD,ITGB4,ITGB8,PDGFB,ITGB3
CREB Signaling in Neurons	2.16	0.0708	0	CACNA1D,ITPR2,GRIN2D,GRIA1,GNA12,FGFR2,PLCH1,CALM1 (includes others),PLCB4,GNB3,GNG11,ATF4,PIK3CD,CACNA2D4,MAP2K1
Pregnenolone Biosynthesis	2.15	0.25	#NUM!	CYP26B1,MICAL2,CYP26A1
Rac Signaling	2.14	0.0855	1.897	ARPC1B,ITGA2,ITGA5,FGFR2,PIK3CD,LIMK2,PIP5K1B,NFKB2,NFKB1,MAP2K1
ERK5 Signaling	2.12	0.106	1.89	MYC,SRC,LIF,SGK1,GNA12,ATF4,EGFR
Lymphotoxin β Receptor Signaling	2.09	0.104	0.447	NFKBIA,RELB,FGFR2,PIK3CD,NFKB2,NFKB1,TRAF1
PAK Signaling	2.09	0.0891	2.333	PXN,ITGA2,ITGA5,FGFR2,LIMK2,PIK3CD,MAP2K1,PDGFB,MYL12A
Relaxin Signaling	2.08	0.0764	0.632	VEGFA,NFKBIA,GNG11,GNB3,PDE4C,GNA12,FGFR2,PIK3CD,NFKB2,NFKB1,MAP2K1,MMP9
Small Cell Lung Cancer Signaling	2.05	0.0941	1.633	MYC,NFKBIA,FGFR2,PIK3CD,PTGS2,NFKB2,NFKB1,TRAF1
Glycogen Degradation II	2.04	0.231	#NUM!	PYGM,PGM5,TYMP
PPARα/RXRα Activation	2.01	0.0722	-1.265	MAP2K6,PLCB4,GHR,NFKBIA,TGFB3,BCL3,NFKB2,IL6,NFKB1,MAP2K1,PLCH1,ABCA1,PPARGC1A
IL-17A Signaling in Gastric Cells	2	0.16	#NUM!	CXCL8,CCL20,NFKB1,EGFR
Ethanol Degradation IV	2	0.16	#NUM!	ALDH1B1,ALDH1A1,ALDH3A2,ACSS1
Gαq Signaling	1.99	0.0745	0.302	CALM1 (includes others),PLCB4,NFKBIA,GNG11,GNB3,ITPR2,FGFR2,PIK3CD,PPP3CC,NFKB2,NFKB1,MAP2K1
NF-κB Activation by Viruses	1.99	0.092	2.121	NFKBIA,ITGA2,ITGA5,FGFR2,PIK3CD,NFKB2,NFKB1,ITGB3
Neuregulin Signaling	1.96	0.0909	2.449	NRG1,MYC,SRC,ITGA2,ITGA5,HBEGF,MAP2K1,EGFR
HER-2 Signaling in Breast Cancer	1.96	0.0909	#NUM!	NRG1,FGFR2,MMP2,PIK3CD,ITGB4,ITGB8,ITGB3,EGFR
Tetrahydrofolate Salvage from 5,10-methenyltetrahydrofolate	1.95	0.4	#NUM!	MTHFD1L,GART
Eumelanin Biosynthesis	1.95	0.4	#NUM!	TYR,DCT
Folate Polyglutamylation	1.95	0.4	#NUM!	MTHFD1L,SHMT2
PI3K/AKT Signaling	1.94	0.08	3	NFKBIA,ITGA2,ILK,ITGA5,PIK3CD,PTGS2,NFKB2,NFKB1,MAP2K1,EIF4EBP1
Glycolysis I	1.94	0.154	#NUM!	PGK1,ENO1,PFKP,FBP2
Dopamine-DARPP32 Feedback in cAMP Signaling	1.93	0.0732	0	KCNJ8,CALM1 (includes others),PPP1R14C,PLCB4,CACNA1D,ITPR2,GRIN2D,ATF4,KCNJ3,PPP3CC,PPP1R14B,PLCH1
Xenobiotic Metabolism Signaling	1.91	0.0621	#NUM!	MAP2K6,ALDH1B1,SULT1C2,FMO2,NQO1,MAF,FGFR2,IL6,NFKB2,NFKB1,GSTM2,ALDH1A1,ALDH3A2,PIK3CD,ABCC3,MAP2K1,ALDH5A1,PPARGC1A
Role of NFAT in Regulation of the Immune Response	1.9	0.0699	1	CALM1 (includes others),PLCB4,NFKBIA,GNG11,GNB3,ITPR2,GNA12,FGFR2,PIK3CD,NFKB2,PPP3CC,NFKB1,MAP2K1
Ephrin B Signaling	1.89	0.0959	1	PXN,GNG11,GNB3,EPHB2,GNA12,EFNB1,CAP1
Role of PKR in Interferon Induction and Antiviral Response	1.89	0.122	#NUM!	MAP2K6,NFKBIA,NFKB2,NFKB1,IRF1
Tight Junction Signaling	1.88	0.0719	#NUM!	F11R,MYH9,TJP2,CLDN4,CLDN19,TGFB3,ARHGEF2,ACTG2,NFKB2,NFKB1,VASP,SMURF1
Glutamate Receptor Signaling	1.87	0.105	#NUM!	CALM1 (includes others),GNG11,GNB3,GRIN2D,GRIA1,GLUL
Glycogen Degradation III	1.86	0.2	#NUM!	PYGM,PGM5,TYMP
Histidine Degradation VI	1.86	0.2	#NUM!	CYP26B1,MICAL2,CYP26A1
STAT3 Pathway	1.86	0.0946	0.378	MYC,SRC,NTRK2,GHR,FGFR2,MAP2K1,EGFR
Glucocorticoid Receptor Signaling	1.84	0.059	#NUM!	CXCL8,CDKN1C,SGK1,HSPA1A/HSPA1B,PBX1,FGFR2,IL6,PPP3CC,NFKB1,NFKBIA,CCL2,SMARCA2,TGFB3,PIK3CD,PTGS2,PLAU,SERPINE1,FKBP5,MAP2K1,MMP1
CCR3 Signaling in Eosinophils	1.83	0.0769	0.447	CALM1 (includes others),PLCB4,GNG11,GNB3,ITPR2,PLA2G4C,FGFR2,LIMK2,PIK3CD,MAP2K1
Endothelin-1 Signaling	1.83	0.0684	0.577	SRC,EDNRB,ITPR2,GNA12,PLA2G4C,FGFR2,PLCH1,PLBD1,MYC,PLCB4,PIK3CD,ECE1,PTGS2
Ceramide Signaling	1.82	0.086	1.414	S1PR5,S1PR1,SPHK1,FGFR2,PIK3CD,NFKB2,NFKB1,MAP2K1
Acute Phase Response Signaling	1.82	0.0706	2.714	MAP2K6,NFKBIA,C3,TF,OSMR,PIK3CD,IL6,NFKB2,SERPINE1,NFKB1,MAP2K1,IRAK1
Tec Kinase Signaling	1.82	0.0706	2.333	SRC,GNG11,GNB3,GNA12,TNFRSF10B,ITGA2,ITGA5,FGFR2,PIK3CD,ACTG2,NFKB2,NFKB1
14-3-3-mediated Signaling	1.81	0.0763	-0.447	SRC,PLCB4,TUBB6,TUBA4A,FGFR2,TUBA1C,PIK3CD,TUBB4A,MAP2K1,PLCH1
Cellular Effects of Sildenafil (Viagra)	1.81	0.0763	#NUM!	SLC4A5,CALM1 (includes others),PLCB4,MYH9,CACNA1D,PDE4C,ITPR2,ACTG2,PLCH1,MYL12A
MIF Regulation of Innate Immunity	1.8	0.116	2.236	NFKBIA,PLA2G4C,PTGS2,NFKB2,NFKB1
IL-15 Signaling	1.8	0.0921	#NUM!	CXCL8,FGFR2,PIK3CD,IL6,NFKB2,NFKB1,MAP2K1
CD28 Signaling in T Helper Cells	1.79	0.0758	1.667	CALM1 (includes others),NFKBIA,ARPC1B,ITPR2,FGFR2,PIK3CD,PPP3CC,NFKB2,NFKB1,MAP2K1
Nitric Oxide Signaling in the Cardiovascular System	1.79	0.0796	0.707	BDKRB2,VEGFA,CALM1 (includes others),CACNA1D,ITPR2,SLC7A1,FGFR2,PIK3CD,MAP2K1
Dendritic Cell Maturation	1.78	0.0674	1.941	RELB,IL32,FGFR2,CD83,IL6,NFKB2,NFKB1,PLCH1,PLCB4,NFKBIA,ATF4,PIK3CD,COL3A1
PPAR Signaling	1.77	0.0842	-2.828	NFKBIA,PPARD,PTGS2,NFKB2,NFKB1,MAP2K1,PDGFB,PPARGC1A
G Beta Gamma Signaling	1.76	0.0789	-0.333	SRC,CACNA1D,GNG11,GNB3,GNA12,HBEGF,KCNJ3,CACNA2D4,EGFR
Neuropathic Pain Signaling In Dorsal Horn Neurons	1.74	0.0783	-0.333	SRC,PLCB4,NTRK2,ITPR2,GRIN2D,GRIA1,FGFR2,PIK3CD,PLCH1
Induction of Apoptosis by HIV1	1.74	0.0984	0.816	DAXX,NFKBIA,NFKB2,NFKB1,BIRC3,TRAF1
IL-9 Signaling	1.72	0.111	0.447	FGFR2,BCL3,PIK3CD,NFKB2,NFKB1
Prostate Cancer Signaling	1.72	0.0825	#NUM!	NFKBIA,NKX3-1,ATF4,FGFR2,PIK3CD,NFKB2,NFKB1,MAP2K1
TR/RXR Activation	1.7	0.0816	#NUM!	KLF9,ENO1,FGFR2,BCL3,PIK3CD,PFKP,DIO2,PPARGC1A
Melanocyte Development and Pigmentation Signaling	1.7	0.0816	0.816	SRC,MITF,TYR,ATF4,FGFR2,PIK3CD,DCT,MAP2K1
Regulation of IL-2 Expression in Activated and Anergic T Lymphocytes	1.69	0.0875	#NUM!	CALM1 (includes others),NFKBIA,TGFB3,PPP3CC,NFKB2,NFKB1,MAP2K1
HIF1α Signaling	1.68	0.0763	#NUM!	VEGFA,MMP15,EGLN3,FGFR2,MMP2,PIK3CD,LDHB,MMP1,MMP9
Wnt/Ca+ pathway	1.67	0.0952	0	PLCB4,ATF4,FZD5,NFKB2,NFKB1,PLCH1
Erythropoietin Signaling	1.66	0.0864	#NUM!	SRC,NFKBIA,FGFR2,PIK3CD,NFKB2,NFKB1,MAP2K1
Adenine and Adenosine Salvage III	1.65	0.286	#NUM!	PNP,ADA
Hepatic Cholestasis	1.64	0.0688	#NUM!	CXCL8,NFKBIA,LIF,TJP2,TGFB3,IL6,NFKB2,ABCC3,NFKB1,IRAK2,IRAK1
p38 MAPK Signaling	1.63	0.075	2.333	MAP2K6,MYC,DAXX,PLA2G4C,TGFB3,ATF4,MAPKAPK2,IRAK2,IRAK1
G Protein Signaling Mediated by Tubby	1.63	0.125	#NUM!	PLCB4,GNG11,GNB3,TUB
LXR/RXR Activation	1.61	0.0744	-2.333	C3,CCL2,TF,IL6,PTGS2,NFKB2,NFKB1,ABCA1,MMP9
PXR/RXR Activation	1.61	0.0923	#NUM!	GSTM2,ALDH1A1,ALDH3A2,IL6,ABCC3,PPARGC1A
Pyridoxal 5'-phosphate Salvage Pathway	1.61	0.0923	#NUM!	MAP2K6,SGK1,LIMK2,MAP2K1,CDK1,IRAK1
Glioblastoma Multiforme Signaling	1.6	0.0679	0.905	MYC,SRC,PLCB4,ITPR2,FGFR2,FZD5,PIK3CD,MAP2K1,PLCH1,PDGFB,EGFR
Role of NANOG in Mammalian Embryonic Stem Cell Pluripotency	1.59	0.0738	1	LIF,BMP2,GATA6,FGFR2,FZD5,BMP7,PIK3CD,MAP2K1,BMP1
VEGF Signaling	1.58	0.0777	2.121	VEGFA,SRC,PXN,FGFR2,PIK3CD,ACTG2,MAP2K1,ACTN1
Ubiquinol-10 Biosynthesis (Eukaryotic)	1.58	0.158	#NUM!	CYP26B1,MICAL2,CYP26A1
Histamine Degradation	1.58	0.158	#NUM!	ALDH1B1,ALDH1A1,ALDH3A2
Th1 and Th2 Activation Pathway	1.57	0.0649	#NUM!	MAP2K6,IL4R,DLL1,MAF,S1PR1,FGFR2,PIK3CD,IL6,JAG1,NFKB1,TSLP,IRF1
Ovarian Cancer Signaling	1.56	0.0694	2.121	VEGFA,SRC,FGFR2,FZD5,MMP2,PIK3CD,PTGS2,MAP2K1,MMP9,EGFR
CXCR4 Signaling	1.55	0.0667	0.632	SRC,PXN,PLCB4,GNG11,GNB3,ITPR2,GNA12,FGFR2,PIK3CD,MAP2K1,MYL12A
TNFR1 Signaling	1.55	0.1	1	NFKBIA,TNFAIP3,NFKB2,NFKB1,BIRC3
Oncostatin M Signaling	1.54	0.118	2	OSMR,PLAU,MAP2K1,MMP1
Purine Ribonucleosides Degradation to Ribose-1-phosphate	1.54	0.25	#NUM!	PNP,ADA
Sphingosine-1-phosphate Signaling	1.53	0.072	0.333	PLCB4,S1PR5,GNA12,S1PR1,SPHK1,FGFR2,PIK3CD,PLCH1,PDGFB
EGF Signaling	1.53	0.0882	1.633	SRC,ITPR2,FGFR2,PIK3CD,MAP2K1,EGFR
The Visual Cycle	1.52	0.15	#NUM!	LRAT,RLBP1,RPE65
Inflammasome pathway	1.52	0.15	#NUM!	NFKB2,PANX1,NFKB1
LPS-stimulated MAPK Signaling	1.51	0.0805	0.378	MAP2K6,NFKBIA,FGFR2,PIK3CD,NFKB2,NFKB1,MAP2K1
Coagulation System	1.5	0.114	0	BDKRB2,PLAUR,PLAU,SERPINE1
IL-10 Signaling	1.5	0.087	#NUM!	MAP2K6,IL4R,NFKBIA,IL6,NFKB2,NFKB1
Aldosterone Signaling in Epithelial Cells	1.5	0.0655	-1	PLCB4,ASIC2,SGK1,ITPR2,HSPA1A/HSPA1B,FGFR2,PIK3CD,PIP5K1B,MAP2K1,DNAJB5,PLCH1
Sperm Motility	1.5	0.0709	0	PLBD1,SLC16A10,CALM1 (includes others),PLCB4,PDE4C,ITPR2,PLA2G4C,PLCH1,PTK7
Antioxidant Action of Vitamin C	1.48	0.0741	-0.378	PLBD1,SLC23A2,PLCB4,NFKBIA,PLA2G4C,NFKB2,NFKB1,PLCH1
Crosstalk between Dendritic Cells and Natural Killer Cells	1.47	0.0787	#NUM!	TLN2,CD83,ACTG2,IL6,NFKB2,NFKB1,MICA
L-dopachrome Biosynthesis	1.46	1	#NUM!	TYR
Glutamine Biosynthesis I	1.46	1	#NUM!	GLUL
Xanthine and Xanthosine Salvage	1.46	1	#NUM!	PNP
T Cell Receptor Signaling	1.46	0.0734	#NUM!	CALM1 (includes others),NFKBIA,FGFR2,PIK3CD,PPP3CC,NFKB2,NFKB1,MAP2K1
CD27 Signaling in Lymphocytes	1.45	0.0943	1	MAP2K6,NFKBIA,NFKB2,NFKB1,MAP2K1
Chemokine Signaling	1.45	0.0845	0.816	CALM1 (includes others),SRC,PLCB4,CCL2,LIMK2,MAP2K1
Regulation of Actin-based Motility by Rho	1.44	0.0778	1.89	PFN1,ARPC1B,ITGA2,ITGA5,ACTG2,PIP5K1B,MYL12A
PDGF Signaling	1.44	0.0778	1.89	MYC,SRC,SPHK1,FGFR2,PIK3CD,MAP2K1,PDGFB
NRF2-mediated Oxidative Stress Response	1.44	0.0622	1.342	MAP2K6,GSTM2,MAF,NQO1,ATF4,FGFR2,PIK3CD,ACTG2,FKBP5,MAFF,MAP2K1,DNAJB5
Prostanoid Biosynthesis	1.44	0.222	#NUM!	PTGES,PTGS2
Folate Transformations I	1.44	0.222	#NUM!	MTHFD1L,SHMT2
Wnt/β-catenin Signaling	1.44	0.064	-0.333	MYC,SRC,FRZB,SOX6,PPARD,ILK,TGFB3,SFRP5,FZD5,SOX11,SOX3
Dopamine Degradation	1.42	0.108	#NUM!	ALDH1B1,ALDH1A1,SULT1C2,ALDH3A2
Ethanol Degradation II	1.42	0.108	#NUM!	ALDH1B1,ALDH1A1,ALDH3A2,ACSS1
Role of MAPK Signaling in the Pathogenesis of Influenza	1.42	0.0833	#NUM!	MAP2K6,PLBD1,CCL2,PLA2G4C,PTGS2,MAP2K1
FGF Signaling	1.42	0.0769	0.378	MAP2K6,ATF4,FGFR2,PIK3CD,MAPKAPK2,MAP2K1,FGF13
Amyotrophic Lateral Sclerosis Signaling	1.42	0.0721	-0.816	VEGFA,CACNA1D,GRIN2D,GRIA1,GLUL,FGFR2,PIK3CD,BIRC3
p70S6K Signaling	1.4	0.0682	1	SRC,IL4R,PLCB4,F2RL1,FGFR2,PIK3CD,MAP2K1,PLCH1,EGFR
Gustation Pathway	1.4	0.0654	#NUM!	P2RY2,CACNA1D,ASIC2,GNG11,GNB3,PDE4C,ITPR2,P2RY6,PANX1,CACNA2D4
Notch Signaling	1.39	0.105	0	FURIN,DLL1,CNTN1,JAG1
Fcγ Receptor-mediated Phagocytosis in Macrophages and Monocytes	1.38	0.0753	1.134	SRC,PXN,TLN2,ARPC1B,EZR,ACTG2,VASP
Death Receptor Signaling	1.38	0.0753	1.134	DAXX,NFKBIA,TNFRSF10B,ACTG2,NFKB2,NFKB1,BIRC3
Putrescine Degradation III	1.36	0.13	#NUM!	ALDH1B1,ALDH1A1,ALDH3A2
Actin Nucleation by ARP-WASP Complex	1.36	0.0893	2.236	ARPC1B,GNA12,ITGA2,ITGA5,VASP
Ketolysis	1.35	0.2	#NUM!	ACAT1,OXCT1
April Mediated Signaling	1.35	0.103	1	NFKBIA,NFKB2,NFKB1,TRAF1
Salvage Pathways of Pyrimidine Ribonucleotides	1.34	0.0737	#NUM!	MAP2K6,SGK1,UPP1,LIMK2,MAP2K1,CDK1,IRAK1
Antiproliferative Role of Somatostatin Receptor 2	1.33	0.0789	0	SRC,GNG11,GNB3,FGFR2,PIK3CD,MAP2K1
Serotonin Degradation	1.33	0.0789	#NUM!	ALDH1B1,EXT2,ALDH1A1,SULT1C2,ALDH3A2,LARGE2
Role of Pattern Recognition Receptors in Recognition of Bacteria and Viruses	1.32	0.0657	1.633	CXCL8,LIF,C3,TGFB3,FGFR2,PIK3CD,IL6,NFKB2,NFKB1
Androgen Signaling	1.32	0.0657	0	CALM1 (includes others),SRC,CACNA1D,GNG11,GNB3,GNA12,NFKB2,NFKB1,CACNA2D4
Thyroid Cancer Signaling	1.32	0.1	#NUM!	MYC,CXCL8,NTRK2,MAP2K1
Neurotrophin/TRK Signaling	1.3	0.0779	0.447	MAP2K6,NTRK2,ATF4,FGFR2,PIK3CD,MAP2K1
B Cell Activating Factor Signaling	1.28	0.0976	#NUM!	NFKBIA,NFKB2,NFKB1,TRAF1
Angiopoietin Signaling	1.28	0.0769	0	TNIP1,NFKBIA,FGFR2,PIK3CD,NFKB2,NFKB1
ErbB Signaling	1.28	0.0714	1.134	MAP2K6,NRG1,HBEGF,FGFR2,PIK3CD,MAP2K1,EGFR
Tryptophan Degradation X (Mammalian, via Tryptamine)	1.27	0.12	#NUM!	ALDH1B1,ALDH1A1,ALDH3A2
Role of PI3K/AKT Signaling in the Pathogenesis of Influenza	1.26	0.0759	0.816	NFKBIA,FGFR2,PIK3CD,NFKB2,NFKB1,MAP2K1
Ephrin A Signaling	1.25	0.0833	#NUM!	EFNA5,FGFR2,EPHA4,PIK3CD,EPHA2
Thyroid Hormone Metabolism II (via Conjugation and/or Degradation)	1.25	0.0952	#NUM!	EXT2,SULT1C2,LARGE2,DIO2
Retinol Biosynthesis	1.25	0.0952	#NUM!	LRAT,BCO1,LIPG,PNPLA4
PCP pathway	1.23	0.082	0.447	ROR2,RSPO3,PFN1,EFNB1,FZD5
Gluconeogenesis I	1.23	0.115	#NUM!	PGK1,ENO1,FBP2
Phospholipases	1.2	0.0806	#NUM!	PLBD1,PLCB4,PLA2G4C,LIPG,PLCH1
iCOS-iCOSL Signaling in T Helper Cells	1.2	0.065	0.816	CALM1 (includes others),NFKBIA,ITPR2,FGFR2,PIK3CD,PPP3CC,NFKB2,NFKB1
D-myo-inositol (1,4,5)-Trisphosphate Biosynthesis	1.19	0.111	#NUM!	PLCB4,PIP5K1B,PLCH1
Prolactin Signaling	1.17	0.0723	1.633	MYC,FGFR2,PIK3CD,TCF7,MAP2K1,IRF1
Renal Cell Carcinoma Signaling	1.17	0.0723	#NUM!	VEGFA,EGLN3,FGFR2,PIK3CD,MAP2K1,PDGFB
JAK/Stat Signaling	1.17	0.0723	1.633	FGFR2,PIK3CD,IL6,NFKB2,NFKB1,MAP2K1
UDP-D-xylose and UDP-D-glucuronate Biosynthesis	1.17	0.5	#NUM!	UGDH
Guanine and Guanosine Salvage I	1.17	0.5	#NUM!	PNP
Choline Degradation I	1.17	0.5	#NUM!	CHDH
Taurine Biosynthesis	1.17	0.5	#NUM!	CDO1
Anandamide Degradation	1.17	0.5	#NUM!	FAAH
Glycine Degradation (Creatine Biosynthesis)	1.17	0.5	#NUM!	GAMT
Adenine and Adenosine Salvage I	1.17	0.5	#NUM!	PNP
Glycine Biosynthesis I	1.17	0.5	#NUM!	SHMT2
Glutamine Degradation I	1.17	0.5	#NUM!	GLS2
Endometrial Cancer Signaling	1.16	0.0781	1.342	MYC,ILK,FGFR2,PIK3CD,MAP2K1
Role of IL-17A in Psoriasis	1.14	0.154	#NUM!	CXCL8,CCL20
Chronic Myeloid Leukemia Signaling	1.13	0.066	#NUM!	MYC,TGFB3,FGFR2,PIK3CD,NFKB2,NFKB1,MAP2K1
Mouse Embryonic Stem Cell Pluripotency	1.13	0.066	0.378	MYC,ID2,LIF,FGFR2,FZD5,PIK3CD,MAP2K1
Th2 Pathway	1.12	0.06	1	IL4R,DLL1,MAF,S1PR1,FGFR2,PIK3CD,JAG1,NFKB1,TSLP
UVB-Induced MAPK Signaling	1.11	0.0758	1.342	FGFR2,PIK3CD,MAP2K1,EIF4EBP1,EGFR
nNOS Signaling in Neurons	1.11	0.0851	#NUM!	CALM1 (includes others),GRIN2D,DLG2,PPP3CC
Synaptic Long Term Depression	1.1	0.0575	-0.632	PLBD1,PLCB4,CACNA1D,ITPR2,GNA12,GRIA1,PLA2G4C,MAP2K1,CACNA2D4,PLCH1
α-Adrenergic Signaling	1.1	0.069	0	CALM1 (includes others),GNG11,GNB3,PYGM,ITPR2,MAP2K1
PEDF Signaling	1.1	0.069	1.342	NFKBIA,FGFR2,PIK3CD,NFKB2,TCF7,NFKB1
VEGF Family Ligand-Receptor Interactions	1.08	0.0682	1.342	VEGFA,NRP2,PLA2G4C,FGFR2,PIK3CD,MAP2K1
LPS/IL-1 Mediated Inhibition of RXR Function	1.07	0.0541	#NUM!	ALDH1B1,GSTM2,ALDH1A1,FMO2,SULT1C2,ALDH3A2,ACSL4,ABCC3,ALDH5A1,ABCA1,PPARGC1A,IRAK1
Cancer Drug Resistance By Drug Efflux	1.05	0.0816	#NUM!	PIK3CD,PTGS2,NFKB1,MAP2K1
p53 Signaling	1.05	0.0631	1.342	GADD45B,TNFRSF10B,ADGRB1,FGFR2,PIK3CD,HIPK2,TP53BP2
Type I Diabetes Mellitus Signaling	1.05	0.0631	1.633	MAP2K6,NFKBIA,NFKB2,NFKB1,PTPRN,IRF1,IRAK1
Telomerase Signaling	1.05	0.0631	1.89	MYC,ELF3,FGFR2,PIK3CD,MAP2K1,ELK3,EGFR
ErbB2-ErbB3 Signaling	1.05	0.0725	1.342	NRG1,MYC,FGFR2,PIK3CD,MAP2K1
Apoptosis Signaling	1.04	0.0667	-1.633	NFKBIA,NFKB2,NFKB1,BIRC3,MAP2K1,CDK1
GPCR-Mediated Nutrient Sensing in Enteroendocrine Cells	1.03	0.0625	-1.89	PLCB4,CACNA1D,GNG11,ITPR2,RAPGEF4,CACNA2D4,PLCH1
G-Protein Coupled Receptor Signaling	1.01	0.0507	#NUM!	ADRA2B,SRC,PDE4C,FGFR2,RAPGEF4,NFKB2,NFKB1,PLCB4,NFKBIA,S1PR1,ATF4,ADRA2C,PIK3CD,MAP2K1
Factors Promoting Cardiogenesis in Vertebrates	1.01	0.0652	#NUM!	BMP2,TGFB3,FZD5,BMP7,NOG,BMP1
5-aminoimidazole Ribonucleotide Biosynthesis I	1	0.333	#NUM!	GART
Thyronamine and Iodothyronamine Metabolism	1	0.333	#NUM!	DIO2
Thyroid Hormone Metabolism I (via Deiodination)	1	0.333	#NUM!	DIO2
4-aminobutyrate Degradation I	1	0.333	#NUM!	ALDH5A1
Calcium Signaling	0.993	0.0534	0	CALM1 (includes others),MYH9,CACNA1D,ITPR2,GRIN2D,GRIA1,ATF4,TPM1,PPP3CC,CACNA2D4,ATP2B2
Melatonin Signaling	0.988	0.0694	-1.342	MAP2K6,CALM1 (includes others),PLCB4,MAP2K1,PLCH1
Basal Cell Carcinoma Signaling	0.988	0.0694	#NUM!	GLIS1,BMP2,FZD5,BMP7,BMP1
Adenosine Nucleotides Degradation II	0.984	0.125	#NUM!	PNP,ADA
GM-CSF Signaling	0.969	0.0685	1	RUNX1,FGFR2,PIK3CD,PPP3CC,MAP2K1
Corticotropin Releasing Hormone Signaling	0.964	0.0576	2	VEGFA,CALM1 (includes others),CACNA1D,ITPR2,ATF4,PTGS2,MAP2K1,CACNA2D4
Triacylglycerol Degradation	0.96	0.0755	#NUM!	FAAH,LIPG,PNPLA4,RPE65
Inhibition of Angiogenesis by TSP1	0.953	0.0882	#NUM!	HSPG2,VEGFA,MMP9
Insulin Receptor Signaling	0.938	0.0567	0.378	PPP1R14C,ASIC2,SGK1,FGFR2,PIK3CD,MAP2K1,PPP1R14B,EIF4EBP1
Melanoma Signaling	0.916	0.0727	#NUM!	MITF,FGFR2,PIK3CD,MAP2K1
Unfolded protein response	0.916	0.0727	#NUM!	HSPA1A/HSPA1B,XBP1,ATF4,CEBPG
GDNF Family Ligand-Receptor Interactions	0.914	0.0658	#NUM!	PDLIM7,ITPR2,FGFR2,PIK3CD,MAP2K1
NGF Signaling	0.902	0.0579	1.89	TRIO,ATF4,FGFR2,PIK3CD,NFKB2,NFKB1,MAP2K1
B Cell Receptor Signaling	0.9	0.0524	1.265	MAP2K6,CALM1 (includes others),NFKBIA,ATF4,FGFR2,PIK3CD,PPP3CC,NFKB2,NFKB1,MAP2K1
Differential Regulation of Cytokine Production in Macrophages and T Helper Cells by IL-17A and IL-17F	0.898	0.111	#NUM!	CCL2,IL6
Non-Small Cell Lung Cancer Signaling	0.897	0.0649	1.342	ITPR2,FGFR2,PIK3CD,MAP2K1,EGFR
CDK5 Signaling	0.895	0.0606	-0.447	LAMC1,PPP1R14C,NTRK2,ITGA2,MAP2K1,PPP1R14B
Renin-Angiotensin Signaling	0.888	0.0574	1.89	CCL2,ITPR2,FGFR2,PIK3CD,NFKB2,NFKB1,MAP2K1
Arsenate Detoxification I (Glutaredoxin)	0.883	0.25	#NUM!	PNP
Uracil Degradation II (Reductive)	0.883	0.25	#NUM!	DPYS
Phenylethylamine Degradation I	0.883	0.25	#NUM!	ALDH3A2
Thymine Degradation	0.883	0.25	#NUM!	DPYS
L-cysteine Degradation I	0.883	0.25	#NUM!	CDO1
Acetate Conversion to Acetyl-CoA	0.883	0.25	#NUM!	ACSS1
IL-12 Signaling and Production in Macrophages	0.876	0.0548	#NUM!	MAF,TGFB3,FGFR2,PIK3CD,NFKB2,NFKB1,MAP2K1,IRF1
GADD45 Signaling	0.859	0.105	#NUM!	GADD45B,CDK1
Purine Nucleotides Degradation II (Aerobic)	0.859	0.105	#NUM!	PNP,ADA
eNOS Signaling	0.849	0.0523	0.816	BDKRB2,VEGFA,CALM1 (includes others),ITPR2,HSPA1A/HSPA1B,AQP1,SLC7A1,FGFR2,PIK3CD
Cardiomyocyte Differentiation via BMP Receptors	0.823	0.1	#NUM!	BMP2,BMP7
SAPK/JNK Signaling	0.823	0.0577	0	DAXX,GNG11,GNB3,GNA12,FGFR2,PIK3CD
Noradrenaline and Adrenaline Degradation	0.799	0.075	#NUM!	ALDH1B1,ALDH1A1,ALDH3A2
dTMP De Novo Biosynthesis	0.793	0.2	#NUM!	SHMT2
Glutamate Degradation III (via 4-aminobutyrate)	0.793	0.2	#NUM!	ALDH5A1
Endoplasmic Reticulum Stress Pathway	0.789	0.0952	#NUM!	XBP1,ATF4
cAMP-mediated signaling	0.788	0.0485	-0.333	ADRA2B,AKAP12,CALM1 (includes others),SRC,PDE4C,S1PR1,ATF4,ADRA2C,PPP3CC,RAPGEF4,MAP2K1
Type II Diabetes Mellitus Signaling	0.785	0.0519	1.342	CACNA1D,NFKBIA,FGFR2,ACSL4,PIK3CD,NFKB2,NFKB1,CACNA2D4
nNOS Signaling in Skeletal Muscle Cells	0.776	0.0732	#NUM!	CALM1 (includes others),CACNA1D,CACNA2D4
Activation of IRF by Cytosolic Pattern Recognition Receptors	0.763	0.0635	0	NFKBIA,IL6,NFKB2,NFKB1
FLT3 Signaling in Hematopoietic Progenitor Cells	0.755	0.0581	0.447	ATF4,FGFR2,PIK3CD,MAP2K1,EIF4EBP1
Leptin Signaling in Obesity	0.755	0.0581	#NUM!	PLCB4,FGFR2,PIK3CD,MAP2K1,PLCH1
Gαs Signaling	0.744	0.0545	0	SRC,GNG11,GNB3,ATF4,RAPGEF4,MAP2K1
HIPPO signaling	0.741	0.0575	#NUM!	PPP1R14C,TJP2,DLG2,PPP1R14B,TP53BP2
Role of Hypercytokinemia/hyperchemokinemia in the Pathogenesis of Influenza	0.734	0.0698	#NUM!	CXCL8,CCL2,IL6
UVC-Induced MAPK Signaling	0.734	0.0698	#NUM!	SRC,MAP2K1,EGFR
PKCθ Signaling in T Lymphocytes	0.733	0.0503	1.633	CACNA1D,NFKBIA,FGFR2,PIK3CD,PPP3CC,NFKB2,NFKB1,CACNA2D4
Th1 Pathway	0.731	0.0519	-0.378	MAP2K6,DLL1,FGFR2,PIK3CD,IL6,NFKB1,IRF1
Thrombopoietin Signaling	0.73	0.0615	1	MYC,FGFR2,PIK3CD,MAP2K1
Netrin Signaling	0.73	0.0615	#NUM!	CACNA1D,UNC5D,PPP3CC,CACNA2D4
Pyruvate Fermentation to Lactate	0.721	0.167	#NUM!	LDHB
Glycine Cleavage Complex	0.721	0.167	#NUM!	OCA2
Selenocysteine Biosynthesis II (Archaea and Eukaryotes)	0.721	0.167	#NUM!	SARS
Role of RIG1-like Receptors in Antiviral Innate Immunity	0.714	0.0682	#NUM!	NFKBIA,NFKB2,NFKB1
Role of JAK1, JAK2 and TYK2 in Interferon Signaling	0.699	0.0833	#NUM!	NFKB2,NFKB1
CDP-diacylglycerol Biosynthesis I	0.699	0.0833	#NUM!	LPCAT2,CDS1
Eicosanoid Signaling	0.698	0.0597	#NUM!	PLBD1,PTGES,PLA2G4C,PTGS2
Glioma Signaling	0.696	0.0526	0.816	CALM1 (includes others),FGFR2,PIK3CD,MAP2K1,PDGFB,EGFR
Cardiac β-adrenergic Signaling	0.678	0.05	-1	AKAP12,PPP1R14C,CACNA1D,GNG11,GNB3,PDE4C,PPP1R14B
Sirtuin Signaling Pathway	0.676	0.0445	0.302	PGK1,CXCL8,ARNTL,GADD45B,NQO1,TUBA4A,NFKB2,NFKB1,LDHB,ABCA1,MYC,TUBA1C,PPARGC1A
Role of Oct4 in Mammalian Embryonic Stem Cell Pluripotency	0.675	0.0652	#NUM!	NR2F2,FBXO15,IGF2BP1
Triacylglycerol Biosynthesis	0.675	0.0652	#NUM!	PLPP4,LPCAT2,LPIN1
Role of JAK family kinases in IL-6-type Cytokine Signaling	0.672	0.08	#NUM!	OSMR,IL6
AMPK Signaling	0.669	0.0463	-0.333	ADRA2B,SRC,SMARCA2,ATF4,FGFR2,ADRA2C,PIK3CD,PFKP,EIF4EBP1,PPARGC1A
NAD Biosynthesis from 2-amino-3-carboxymuconate Semialdehyde	0.662	0.143	#NUM!	QPRT
Superpathway of Serine and Glycine Biosynthesis I	0.662	0.143	#NUM!	SHMT2
NAD Salvage Pathway III	0.662	0.143	#NUM!	NMRK2
Hematopoiesis from Pluripotent Stem Cells	0.657	0.0638	#NUM!	CXCL8,LIF,IL6
Estrogen-mediated S-phase Entry	0.646	0.0769	#NUM!	MYC,CDK1
Phosphatidylglycerol Biosynthesis II (Non-plastidic)	0.646	0.0769	#NUM!	LPCAT2,CDS1
Production of Nitric Oxide and Reactive Oxygen Species in Macrophages	0.641	0.0464	1	PPP1R14C,NFKBIA,FGFR2,PIK3CD,NFKB2,NFKB1,MAP2K1,PPP1R14B,IRF1
Role of JAK1 and JAK3 in γc Cytokine Signaling	0.639	0.0563	#NUM!	IL4R,FGFR2,PIK3CD,TSLP
CCR5 Signaling in Macrophages	0.637	0.0526	#NUM!	CALM1 (includes others),CACNA1D,GNG11,GNB3,CACNA2D4
Gαi Signaling	0.63	0.05	-1.633	ADRA2B,SRC,GNG11,GNB3,S1PR1,ADRA2C
MSP-RON Signaling Pathway	0.625	0.0556	#NUM!	CCL2,FGFR2,PIK3CD,ACTG2
ErbB4 Signaling	0.625	0.0556	1	NRG1,FGFR2,PIK3CD,MAP2K1
Sumoylation Pathway	0.625	0.0521	0	DAXX,NFKBIA,SLC19A1,NFKB2,NFKB1
GPCR-Mediated Integration of Enteroendocrine Signaling Exemplified by an L Cell	0.612	0.0548	1	PLCB4,GAL,ITPR2,PLCH1
Histidine Degradation III	0.611	0.125	#NUM!	MTHFD1L
Superoxide Radicals Degradation	0.611	0.125	#NUM!	NQO1
Salvage Pathways of Pyrimidine Deoxyribonucleotides	0.611	0.125	#NUM!	TYMP
Phagosome Maturation	0.601	0.0473	#NUM!	ATP6V1C2,TUBB6,CTSS,VPS37B,TUBA4A,TUBA1C,TUBB4A
Hypoxia Signaling in the Cardiovascular System	0.586	0.0533	1	VEGFA,NFKBIA,NQO1,ATF4
Citrulline Biosynthesis	0.567	0.111	#NUM!	GLS2
Semaphorin Signaling in Neurons	0.559	0.0566	#NUM!	CRMP1,SEMA3A,LIMK2
Phototransduction Pathway	0.559	0.0566	#NUM!	GNB3,GNGT1,RGR
Sonic Hedgehog Signaling	0.557	0.0667	#NUM!	GLIS1,CDK1
VDR/RXR Activation	0.549	0.0513	#NUM!	PPARD,IGFBP5,VDR,HSD17B2
Role of Cytokines in Mediating Communication between Immune Cells	0.544	0.0556	#NUM!	CXCL8,IL32,IL6
Transcriptional Regulatory Network in Embryonic Stem Cells	0.544	0.0556	#NUM!	GATA6,FOXC1,GSX2
FcγRIIB Signaling in B Lymphocytes	0.537	0.0506	#NUM!	CACNA1D,FGFR2,PIK3CD,CACNA2D4
Phagosome Formation	0.534	0.0462	#NUM!	PLCB4,ITGA2,ITGA5,FGFR2,PIK3CD,PLCH1
Superpathway of Inositol Phosphate Compounds	0.531	0.0426	#NUM!	PLCB4,EPHX2,CILP,FGFR2,PIK3CD,PIP5K1B,PTPRN,PPP1R14B,PLCH1,EGFR
Ketogenesis	0.528	0.1	#NUM!	ACAT1
Calcium Transport I	0.528	0.1	#NUM!	ATP2B2
GDP-glucose Biosynthesis	0.528	0.1	#NUM!	PGM5
Glycine Betaine Degradation	0.528	0.1	#NUM!	SHMT2
Regulation of eIF4 and p70S6K Signaling	0.524	0.0446	1.342	EIF4A1,ITGA2,ITGA5,FGFR2,PIK3CD,MAP2K1,EIF4EBP1
UVA-Induced MAPK Signaling	0.518	0.0472	-0.447	PLCB4,FGFR2,PIK3CD,PLCH1,EGFR
IGF-1 Signaling	0.518	0.0472	1	PXN,FGFR2,IGFBP5,PIK3CD,MAP2K1
Glucose and Glucose-1-phosphate Degradation	0.494	0.0909	#NUM!	PGM5
Purine Nucleotides De Novo Biosynthesis II	0.494	0.0909	#NUM!	GART
IL-3 Signaling	0.493	0.0482	1	FGFR2,PIK3CD,PPP3CC,MAP2K1
Role of JAK2 in Hormone-like Cytokine Signaling	0.483	0.0588	#NUM!	GHR,SH2B3
Retinoate Biosynthesis I	0.483	0.0588	#NUM!	ALDH1A1,BMP2
Guanosine Nucleotides Degradation III	0.464	0.0833	#NUM!	PNP
EIF2 Signaling	0.451	0.0407	-0.816	VEGFA,MYC,WARS,EIF4A1,ATF4,FGFR2,PIK3CD,ACTG2,MAP2K1
Interferon Signaling	0.451	0.0556	#NUM!	IFIT1,IRF1
Retinoic acid Mediated Apoptosis Signaling	0.442	0.0484	#NUM!	TNFRSF10B,TNFRSF10D,IRF1
Fatty Acid Activation	0.436	0.0769	#NUM!	ACSL4
Urate Biosynthesis/Inosine 5'-phosphate Degradation	0.436	0.0769	#NUM!	PNP
Mevalonate Pathway I	0.436	0.0769	#NUM!	ACAT1
Superpathway of Methionine Degradation	0.436	0.0541	#NUM!	AHCYL2,CDO1
Complement System	0.436	0.0541	#NUM!	C3,CFI
IL-4 Signaling	0.433	0.0449	#NUM!	IL4R,FGFR2,PIK3CD,HMGA1
CNTF Signaling	0.431	0.0476	#NUM!	FGFR2,PIK3CD,MAP2K1
Altered T Cell and B Cell Signaling in Rheumatoid Arthritis	0.424	0.0444	#NUM!	RELB,IL6,NFKB2,NFKB1
Hereditary Breast Cancer Signaling	0.422	0.0417	#NUM!	GADD45B,SMARCA2,FGFR2,SLC19A1,PIK3CD,CDK1
Melatonin Degradation I	0.42	0.0469	#NUM!	EXT2,SULT1C2,LARGE2
Nicotine Degradation II	0.42	0.0469	#NUM!	EXT2,FMO2,LARGE2
IL-2 Signaling	0.42	0.0469	#NUM!	FGFR2,PIK3CD,MAP2K1
3-phosphoinositide Biosynthesis	0.413	0.04	#NUM!	EPHX2,CILP,FGFR2,PIK3CD,PIP5K1B,PPP1R14B,PTPRN,EGFR
Isoleucine Degradation I	0.411	0.0714	#NUM!	ACAT1
Phenylalanine Degradation IV (Mammalian, via Side Chain)	0.411	0.0714	#NUM!	ALDH3A2
Colanic Acid Building Blocks Biosynthesis	0.411	0.0714	#NUM!	UGDH
mTOR Signaling	0.407	0.0398	1.342	VEGFA,DDIT4,EIF4A1,FKBP1A,FGFR2,PIK3CD,PRR5L,EIF4EBP1
Fc Epsilon RI Signaling	0.406	0.042	0.447	MAP2K6,PLA2G4C,FGFR2,PIK3CD,MAP2K1
Calcium-induced T Lymphocyte Apoptosis	0.399	0.0455	#NUM!	CALM1 (includes others),ITPR2,PPP3CC
Cell Cycle: G1/S Checkpoint Regulation	0.399	0.0455	#NUM!	NRG1,MYC,TGFB3
NAD biosynthesis II (from tryptophan)	0.388	0.0667	#NUM!	QPRT
Superpathway of Citrulline Metabolism	0.388	0.0667	#NUM!	GLS2
GABA Receptor Signaling	0.381	0.0421	#NUM!	CACNA1D,SLC6A13,CACNA2D4,ALDH5A1
Superpathway of Melatonin Degradation	0.369	0.0435	#NUM!	EXT2,SULT1C2,LARGE2
Mismatch Repair in Eukaryotes	0.367	0.0625	#NUM!	SLC19A1
Chondroitin Sulfate Degradation (Metazoa)	0.367	0.0625	#NUM!	GM2A
Glutaryl-CoA Degradation	0.367	0.0625	#NUM!	ACAT1
Vitamin-C Transport	0.367	0.0625	#NUM!	SLC23A2
Myc Mediated Apoptosis Signaling	0.36	0.0429	#NUM!	MYC,FGFR2,PIK3CD
ATM Signaling	0.357	0.0408	#NUM!	NFKBIA,GADD45B,ATF4,CDK1
Role of p14/p19ARF in Tumor Suppression	0.357	0.0465	#NUM!	FGFR2,PIK3CD
γ-linolenate Biosynthesis II (Animals)	0.347	0.0588	#NUM!	ACSL4
Dermatan Sulfate Degradation (Metazoa)	0.347	0.0588	#NUM!	GM2A
Mitochondrial L-carnitine Shuttle Pathway	0.347	0.0588	#NUM!	ACSL4
Superpathway of Geranylgeranyldiphosphate Biosynthesis I (via Mevalonate)	0.347	0.0588	#NUM!	ACAT1
Heparan Sulfate Biosynthesis (Late Stages)	0.318	0.04	#NUM!	EXT2,SULT1C2,RPE65
DNA damage-induced 14-3-3σ Signaling	0.312	0.0526	#NUM!	CDK1
D-myo-inositol-5-phosphate Metabolism	0.311	0.037	#NUM!	PLCB4,EPHX2,CILP,PPP1R14B,PTPRN,PLCH1
Huntington's Disease Signaling	0.304	0.036	-1.134	PLCB4,GNG11,GNB3,SGK1,HSPA1A/HSPA1B,ATF4,FGFR2,PIK3CD,EGFR
Cell Cycle: G2/M DNA Damage Checkpoint Regulation	0.294	0.0408	#NUM!	HIPK2,CDK1
Cdc42 Signaling	0.286	0.0359	2.449	SRC,ARPC1B,ITGA2,ITGA5,LIMK2,MYL12A
Maturity Onset Diabetes of Young (MODY) Signaling	0.283	0.0476	#NUM!	CACNA1D
Polyamine Regulation in Colon Cancer	0.269	0.0455	#NUM!	MYC
Methionine Degradation I (to Homocysteine)	0.269	0.0455	#NUM!	AHCYL2
Docosahexaenoic Acid (DHA) Signaling	0.268	0.0385	#NUM!	FGFR2,PIK3CD
Heparan Sulfate Biosynthesis	0.267	0.0366	#NUM!	EXT2,SULT1C2,RPE65
Differential Regulation of Cytokine Production in Intestinal Epithelial Cells by IL-17A and IL-17F	0.256	0.0435	#NUM!	CCL2
Growth Hormone Signaling	0.247	0.0353	#NUM!	GHR,FGFR2,PIK3CD
Glutathione Redox Reactions I	0.244	0.0417	#NUM!	GSTM2
TCA Cycle II (Eukaryotic)	0.244	0.0417	#NUM!	OGDHL
Cysteine Biosynthesis III (mammalia)	0.244	0.0417	#NUM!	AHCYL2
Nicotine Degradation III	0.244	0.0364	#NUM!	EXT2,LARGE2
Tryptophan Degradation III (Eukaryotic)	0.233	0.04	#NUM!	ACAT1
Role of CHK Proteins in Cell Cycle Checkpoint Control	0.229	0.0351	#NUM!	SLC19A1,CDK1
Antiproliferative Role of TOB in T Cell Signaling	0.223	0.0385	#NUM!	TGFB3
NAD Salvage Pathway II	0.223	0.0385	#NUM!	NMRK2
Superpathway of Cholesterol Biosynthesis	0.203	0.0357	#NUM!	ACAT1

## Sheet: Canonical pathways_TGNF_40 ng
© 2000-2018 QIAGEN. All rights reserved.
Ingenuity Canonical Pathways	-log(p-value)	Ratio	z-score	Molecules
Axonal Guidance Signaling	23.4	0.199	#NUM!	PAPPA2,KLC1,TUBA1B,GLI2,PFN1,MMP3,EPHB2,PIK3R1,CXCL12,GNB1,VEGFA,PLCD3,EPHB1,SEMA6D,ITGA3,GNB3,PLCE1,UNC5D,TUBA1C,ADAMTS5,WNT5B,ADAMTS4,PAPPA,NGEF,PRKCQ,ADAMTS1,VEGFC,ITGA5,FGFR2,MMP2,PPP3CC,HHIP,ADAMTS9,PDGFB,SRGAP3,ADAMTS6,ARPC1A,RHOA,IRS1,ARPC2,PIK3CD,FZD5,EPHA2,NRP1,MME,FYN,MMP7,ARPC1B,BMP2,EPHA4,PLXNA2,FZD1,ABLIM1,WNT2,SEMA4C,GNG7,PLCH1,TUBB2B,PGF,GNG11,GLIS1,EFNA5,EFNB1,ADAM19,TUBB4A,SEMA4A…
Hepatic Fibrosis / Hepatic Stellate Cell Activation	15.1	0.241	#NUM!	COL8A2,IL1A,COL4A5,MYH9,COL4A6,LHX2,SMAD3,IL6,MYH11,NFKB1,FAS,PGF,COL5A1,VEGFA,CCL2,TIMP1,TGFB1,COL22A1,ECE1,SERPINE1,MMP1,AGT,TIMP2,EGFR,CXCL8,IL4R,COL5A2,COL9A1,COL4A1,EDNRB,IFNGR2,SMAD7,FGFR2,VEGFC,IGFBP5,MMP2,NFKB2,PDGFB,FGF1,COL6A3,CD40,TGFB3,IL1B,MMP9,COL3A1
Role of Macrophages, Fibroblasts and Endothelial Cells in Rheumatoid Arthritis	10.6	0.167	#NUM!	MMP3,IL32,PIK3R1,CXCL12,IL6,CEBPG,MYC,VEGFA,PLCD3,PLCE1,TGFB1,ATF4,TRAF5,PRSS3,WNT5B,ADAMTS4,CXCL8,SELE,PRKCQ,VEGFC,FGFR2,PPP3CC,PDGFB,RHOA,IRS1,FZD5,PIK3CD,MAP2K6,IL1A,FRZB,FZD1,NFKB1,PLCH1,WNT2,PGF,IRAK1,ROR2,NFKBIA,CCL2,F2RL1,SFRP5,MAPKAPK2,MAP2K1,MMP1,TRAF1,SRC,WNT2B,PLCB4,IL1B,WNT11,WNT5A,IRAK2
Osteoarthritis Pathway	9.97	0.189	2.874	GLI2,FRZB,MMP3,BMP2,SMAD3,PTHLH,SDC4,FZD1,NFKB1,PGF,VEGFA,ITGA3,RUNX2,GLIS1,TGFB1,SPHK1,ATF4,ADAMTS5,MMP1,ADAMTS4,CXCL8,DDIT4,PPARD,DCN,ITGA2,SMAD7,ITGA5,MMP10,GREM1,VEGFC,ANXA2,NFKB2,S1PR3,IL1B,FZD5,PTGS2,HTRA1,JAG1,MMP9,PPARGC1A
Role of Osteoblasts, Osteoclasts and Chondrocytes in Rheumatoid Arthritis	8.7	0.172	#NUM!	MAP2K6,IL1A,FRZB,MMP3,PIK3R1,BMP2,IL6,FZD1,NFKB1,WNT2,SMURF1,ITGB3,ITGA3,NFKBIA,RUNX2,TGFB1,SFRP5,TRAF5,BIRC3,ADAMTS5,MMP1,WNT5B,BMP1,ADAMTS4,SRC,ITGA2,WNT2B,ITGA5,FGFR2,PPP3CC,CBL,IRS1,IL1B,BMP7,FZD5,PIK3CD,BMP6,WNT11,WNT5A,IL11
Regulation of the Epithelial-Mesenchymal Transition Pathway	8.58	0.185	#NUM!	MAP2K6,ID2,PIK3R1,SMAD3,PARD6B,PSEN2,FZD1,NFKB1,WNT2,FGF13,SMURF1,FOXC2,NOTCH2,TGFB1,MAP2K1,WNT5B,HMGA2,EGFR,SNAI1,WNT2B,FGFR2,MMP2,NFKB2,ZEB1,FGF1,RHOA,IRS1,TGFB3,FZD5,PIK3CD,JAG1,CLDN3,MMP9,WNT11,WNT5A
Leukocyte Extravasation Signaling	8.36	0.175	2.611	MMP7,MMP3,CLDN19,PIK3R1,MMP15,CXCL12,MAP3K4,RAPGEF4,ITGB3,ITGA3,CLDN4,TIMP1,EZR,ACTG2,DLC1,MMP1,ACTN1,VASP,TIMP2,VAV2,SRC,PXN,PRKCQ,MMP28,ITGA2,ITGA5,MMP10,FGFR2,MMP2,F11R,RHOA,IRS1,CLDN14,PIK3CD,CLDN3,MMP9,MSN
Colorectal Cancer Metastasis Signaling	7.9	0.161	2.082	MMP7,MMP3,GRK2,PIK3R1,SMAD3,MMP15,IL6,FZD1,NFKB1,GNG7,WNT2,PGF,MYC,VEGFA,GNB1,GNB3,GNG11,TGFB1,MAP2K1,MMP1,WNT5B,EGFR,SRC,MMP28,RHOC,WNT2B,MMP10,FGFR2,VEGFC,MMP2,NFKB2,RHOA,IRS1,TGFB3,FZD5,PIK3CD,PTGS2,MMP9,WNT11,WNT5A
Ephrin Receptor Signaling	7.77	0.183	4	FYN,ARPC1B,EPHB2,PTPN13,CXCL12,EPHA4,GNG7,PGF,GNB1,VEGFA,ITGA3,EPHB1,GNG11,GNB3,EFNA5,EFNB1,ATF4,MAP2K1,SRC,PXN,NGEF,GNA12,ITGA2,ITGA5,VEGFC,PDGFB,FGF1,ARPC1A,ARPC2,RHOA,EPHA2,MAP4K4
IL-8 Signaling	6.53	0.162	3.286	ANGPT2,PIK3R1,NFKB1,GNG7,PGF,ITGB3,EIF4EBP1,IRAK1,VEGFA,GNB1,GNB3,GNG11,MAP2K1,VASP,TEK,EGFR,CXCL8,SRC,PRKCQ,RHOC,GNA12,FGFR2,VEGFC,HBEGF,MMP2,RHOA,IRS1,PIK3CD,PTGS2,MAP4K4,MMP9,IRAK2
ILK Signaling	6.53	0.162	2.502	MAP2K6,FLNB,MYH9,PIK3R1,BMP2,ILK,MYH11,ITGB8,NFKB1,PPP1R14B,PGF,ITGB3,MYC,VEGFA,ATF4,ITGB4,ACTG2,TMSB10/TMSB4X,DSP,ACTN1,PXN,FBLIM1,RHOC,SNAI1,FGFR2,VEGFC,NFKB2,RHOA,IRS1,PIK3CD,PTGS2,MMP9
Actin Cytoskeleton Signaling	6.51	0.154	3.182	MYH9,PFN1,ARPC1B,PIK3R1,TRIO,ARHGEF1,PIP5K1B,MYH11,SSH1,FGF13,ITGA3,EZR,ACTG2,TMSB10/TMSB4X,MAP2K1,ACTN1,MYL12A,VAV2,PXN,TIAM1,WASF2,GNA12,ITGA2,ITGA5,FGFR2,PDGFB,FGF1,PIP5K1A,TLN2,ARPC1A,ARPC2,RHOA,IRS1,PIK3CD,MSN
Human Embryonic Stem Cell Pluripotency	6.39	0.182	#NUM!	PIK3R1,BMP2,SMAD3,FZD1,NOG,WNT2,TGFB1,SPHK1,WNT5B,BMP1,WNT2B,SMAD7,FGFR2,PDGFB,INHBA,S1PR3,NTRK2,IRS1,S1PR1,TGFB3,FZD5,PIK3CD,BMP7,BMP6,WNT11,WNT5A
Granulocyte Adhesion and Diapedesis	5.95	0.162	#NUM!	IL1A,MMP7,MMP3,CLDN19,MMP15,CXCL12,CCL20,SDC4,CXCL5,ITGB3,HRH1,ITGA3,CLDN4,CCL2,EZR,MMP1,CXCL8,SELE,SDC1,MMP28,ITGA2,ITGA5,MMP10,MMP2,IL1B,CLDN14,CLDN3,MMP9,MSN
Agranulocyte Adhesion and Diapedesis	5.85	0.157	#NUM!	IL1A,MMP7,MYH9,MMP3,CLDN19,MMP15,CXCL12,CCL20,SDC4,MYH11,CXCL5,HRH1,ITGA3,CCL2,CLDN4,EZR,ACTG2,MMP1,CXCL8,SELE,MMP28,ITGA2,ITGA5,MMP10,MMP2,IL1B,CLDN14,CLDN3,MMP9,MSN
Inhibition of Matrix Metalloproteases	5.72	0.308	-1.897	HSPG2,MMP7,SDC1,MMP28,MMP3,TIMP1,MMP15,MMP10,MMP2,MMP1,MMP9,TIMP2
Epithelial Adherens Junction Signaling	5.67	0.171	#NUM!	VAV2,TUBA1B,SRC,DLL1,MYH9,ARPC1B,MYO7A,TGFBR3,SNAI1,TUBA4A,MYH11,PTPRM,TUBB2B,FGF1,NOTCH2,ARPC1A,TUBB6,ARPC2,RHOA,TUBB4A,TUBA1C,ACTG2,PARD3,ACTN1,EGFR
Role of IL-17A in Arthritis	5.58	0.232	#NUM!	MAP2K6,CXCL8,PIK3R1,FGFR2,CCL20,CXCL5,NFKB2,NFKB1,NFKBIA,CCL2,IRS1,PIK3CD,PTGS2,MAPKAPK2,MAP2K1,MMP1
Molecular Mechanisms of Cancer	5.52	0.122	#NUM!	MAP2K6,FYN,SMAD3,PIK3R1,BMP2,ARHGEF1,PSEN2,FZD1,NFKB1,FAS,WNT2,MYC,ZBTB17,ARHGEF19,ITGA3,NFKBIA,TGFB1,ARHGEF2,HIPK2,MAP2K1,BIRC3,WNT5B,BMP1,SRC,PRKCQ,RHOC,GNA12,ITGA2,WNT2B,RALB,SMAD7,ITGA5,FGFR2,NFKB2,CDK1,DAXX,PLCB4,CBL,RHOA,IRS1,E2F7,TGFB3,BMP7,FZD5,PIK3CD,BMP6,WNT11,WNT5A
HMGB1 Signaling	5.34	0.173	2.985	MAP2K6,CXCL8,IL1A,SELE,LIF,RHOC,PIK3R1,IFNGR2,FGFR2,NFKB2,IL6,NFKB1,KAT6B,CCL2,TGFB1,RHOA,IRS1,TGFB3,IL1B,PIK3CD,SERPINE1,MAP2K1,IL11
Protein Kinase A Signaling	5.34	0.12	-0.48	AKAP12,FLNB,PTPN13,DUSP6,SMAD3,LIPE,UBASH3B,NFKB1,PPP1R14B,PLCH1,DUSP2,GNG7,PHKA2,GNB1,PLCD3,GNB3,PLCE1,GNG11,NFKBIA,TGFB1,ATF4,PTPRZ1,PTPRN,EYA2,MAP2K1,VASP,MYL12A,PPP1R14C,PTPRE,PXN,PRKCQ,PTPRD,ADD2,PDE4C,ITPR2,NFKB2,PPP3CC,PTPRM,PDE8A,AKAP13,PLCB4,PYGM,DUSP1,RHOA,PTPRB,TGFB3,PTGS2,EBI3
RhoGDI Signaling	5.08	0.153	-3.411	SRC,GDI1,ARPC1B,WASF2,RHOC,GNA12,ITGA2,ITGA5,ARHGEF1,PIP5K1B,CDH11,GNG7,GNB1,ARHGEF19,ITGA3,PIP5K1A,GNB3,ARPC1A,GNG11,ARPC2,RHOA,EZR,ARHGEF2,ACTG2,DLC1,MSN,MYL12A
Clathrin-mediated Endocytosis Signaling	5.02	0.146	#NUM!	CSNK2A1,ARPC1B,EPHB2,PIK3R1,AP2B1,ITGB8,PGF,FGF13,ITGB3,VEGFA,SNX9,SERPINA1,ITGB4,ACTG2,SRC,ITGA5,FGFR2,VEGFC,PPP3CC,HIP1,PDGFB,FGF1,LDLR,CBL,ARPC1A,TF,ARPC2,IRS1,PIK3CD
PI3K Signaling in B Lymphocytes	4.98	0.169	1.789	VAV2,FYN,IL4R,ATF3,ITPR2,PIK3R1,NFKB2,PPP3CC,NFKB1,PLCH1,PLCD3,PLCB4,PLCE1,NFKBIA,CBL,CD40,BCL10,IRS1,ATF4,PIK3CD,PLEKHA2,MAP2K1
Wnt/β-catenin Signaling	4.85	0.151	-0.209	CSNK2A1,MMP7,FRZB,TGFBR3,ILK,FZD1,WNT2,MYC,SOX17,TGFB1,SFRP5,MAP4K1,WNT5B,SOX4,SOX7,SRC,PPARD,WNT2B,SOX11,SOX6,TGFB3,TLE3,FZD5,WNT11,WNT5A,SOX3
Bladder Cancer Signaling	4.75	0.193	1	CXCL8,MMP7,MMP28,MMP3,MMP15,VEGFC,MMP10,MMP2,FGF1,PGF,FGF13,VEGFA,MYC,MAP2K1,MMP1,MMP9,EGFR
Rac Signaling	4.65	0.171	2.524	TIAM1,ARPC1B,PIK3R1,ITGA2,ITGA5,FGFR2,PIP5K1B,NFKB2,NFKB1,CDK5R1,MCF2L,PIP5K1A,ITGA3,ARPC1A,ARPC2,IRS1,RHOA,PIK3CD,PARD3,MAP2K1
Atherosclerosis Signaling	4.63	0.165	#NUM!	PLA2G16,CXCL8,IL1A,SELE,MMP3,PLA2G4C,CXCL12,NFKB2,IL6,NFKB1,F3,PDGFB,PLBD1,CCL2,CD40,TGFB1,IL1B,SERPINA1,MMP1,MMP9,COL3A1
Sertoli Cell-Sertoli Cell Junction Signaling	4.58	0.146	#NUM!	SPTBN1,TUBA1B,SRC,TJP2,MYO7A,TGFBR3,CLDN19,ITGA2,TUBA4A,ILK,ITGA5,MAP3K4,TUBB2B,F11R,TJP3,ITGA3,TUBB6,CLDN4,TGFB3,TUBB4A,TUBA1C,CLDN14,ACTG2,MAP2K1,ACTN1,CLDN3
RAR Activation	4.52	0.142	#NUM!	CSNK2A1,PIK3R1,BMP2,SMAD3,CYP26A1,NR2F2,NFKB1,VEGFA,TNIP1,LRAT,ALDH1A1,TGFB1,MAPKAPK2,MAP2K1,MMP1,PNPLA4,SRC,PRKCQ,RELB,SMAD7,NFKB2,SMARCD3,DUSP1,SMARCA2,TGFB3,PIK3CD,PPARGC1A
NF-κB Signaling	4.45	0.144	0.784	MAP2K6,CSNK2A1,IL1A,PIK3R1,BMP2,TGFBR3,TNFAIP3,NFKB1,IRAK1,TNIP1,NFKBIA,TRAF5,EGFR,PRKCQ,RELB,FGFR2,NFKB2,IGF2R,NTRK2,GHR,CD40,BCL10,IRS1,IL1B,PIK3CD,MAP4K4
Glioblastoma Multiforme Signaling	4.38	0.148	0.626	SRC,ITPR2,RHOC,PIK3R1,WNT2B,FGFR2,FZD1,WNT2,PLCH1,PDGFB,MYC,PLCD3,PLCB4,PLCE1,RHOA,IRS1,E2F7,PIK3CD,FZD5,MAP2K1,WNT11,WNT5B,EGFR,WNT5A
Germ Cell-Sertoli Cell Junction Signaling	4.35	0.145	#NUM!	MAP2K6,TUBA1B,SRC,PXN,RHOC,MYO7A,PIK3R1,ITGA2,TUBA4A,ILK,FGFR2,MAP3K4,TUBB2B,ITGA3,TUBB6,TGFB1,RHOA,IRS1,TGFB3,TUBB4A,TUBA1C,PIK3CD,ACTG2,MAP2K1,ACTN1
Role of Tissue Factor in Cancer	4.33	0.163	#NUM!	FYN,CXCL8,SRC,GNA12,PIK3R1,VEGFC,FGFR2,HBEGF,PLAUR,F3,ITGB3,VEGFA,ITGA3,F2RL1,IRS1,IL1B,PIK3CD,RPS6KA2,MMP1,EGFR
P2Y Purigenic Receptor Signaling Pathway	4.27	0.157	0.218	PRKCQ,PIK3R1,FGFR2,NFKB2,NFKB1,PLCH1,GNG7,ITGB3,MYC,GNB1,P2RY2,PLCD3,PLCB4,GNB3,GNG11,PLCE1,P2RY6,IRS1,ATF4,PIK3CD,MAP2K1
Adipogenesis pathway	4.27	0.157	#NUM!	ARNTL,ATG7,SMAD3,BMP2,NR2F2,XBP1,FGFR2,FZD1,FGF1,FOXC2,KAT6B,EGR2,LPIN1,RUNX1T1,SIRT2,KDM1A,TGFB1,BMP7,FZD5,TCF7,WNT5A
GP6 Signaling Pathway	4.27	0.157	0.655	FYN,COL8A2,COL5A2,COL9A1,COL4A1,PRKCQ,COL4A5,COL4A6,PIK3R1,FGFR2,LAMC2,ITGB3,COL5A1,LAMC1,COL6A3,LAMB3,IRS1,LAMA3,COL22A1,PIK3CD,COL3A1
Role of IL-17F in Allergic Inflammatory Airway Diseases	4.25	0.244	3.162	CXCL8,CCL2,IL1B,ATF4,CXCL5,IL6,RPS6KA2,NFKB2,NFKB1,MAP2K1,IL11
Signaling by Rho Family GTPases	4.24	0.127	3.53	ARPC1B,PIK3R1,ARHGEF1,PIP5K1B,NFKB1,GNG7,CDH11,GNB1,ARHGEF19,ITGA3,GNG11,GNB3,EZR,ARHGEF2,ACTG2,MAP2K1,MYL12A,RHOC,GNA12,ITGA2,ITGA5,FGFR2,CDC42EP3,NFKB2,PIP5K1A,ARPC1A,ARPC2,RHOA,IRS1,PIK3CD,PARD3,MSN
PCP pathway	4.24	0.213	0.832	ROR2,RSPO3,PFN1,RHOA,EFNB1,WNT2B,FZD5,FZD1,PRICKLE1,WNT2,WNT11,WNT5B,WNT5A
Integrin Signaling	4.23	0.132	3.024	FYN,PFN1,ARPC1B,PIK3R1,ILK,ITGB8,ITGB3,ITGA3,ITGB4,ACTG2,MAP2K1,VASP,ACTN1,MYL12A,SRC,PXN,RHOC,RALB,ITGA2,ITGA5,FGFR2,PDGFB,TLN2,ARPC1A,TSPAN1,ARPC2,RHOA,IRS1,PIK3CD
CD40 Signaling	4.17	0.19	0.535	MAP2K6,PIK3R1,FGFR2,TNFAIP3,NFKB2,NFKB1,NFKBIA,CD40,IRS1,PIK3CD,PTGS2,TRAF5,MAPKAPK2,MAP2K1,TRAF1
Basal Cell Carcinoma Signaling	4.05	0.194	-0.333	GLI2,BMP2,WNT2B,HHIP,FZD1,WNT2,GLIS1,BMP7,FZD5,BMP6,WNT5B,WNT11,WNT5A,BMP1
Tec Kinase Signaling	4.04	0.141	2.828	VAV2,FYN,SRC,PRKCQ,RHOC,PIK3R1,GNA12,TNFRSF10B,ITGA2,ITGA5,TNFSF10,FGFR2,NFKB2,NFKB1,FAS,GNG7,GNB1,ITGA3,GNB3,GNG11,RHOA,IRS1,PIK3CD,ACTG2
Ephrin B Signaling	3.98	0.192	1.89	VAV2,PXN,EPHB2,GNA12,CXCL12,GNG7,GNB1,EPHB1,GNB3,GNG11,CBL,RHOA,EFNB1,CAP1
fMLP Signaling in Neutrophils	3.84	0.154	0.688	PRKCQ,ARPC1B,ITPR2,PIK3R1,FGFR2,NFKB2,PPP3CC,NFKB1,GNG7,GNB1,PLCB4,ARPC1A,NFKBIA,GNB3,GNG11,ARPC2,IRS1,PIK3CD,MAP2K1
Ovarian Cancer Signaling	3.81	0.146	2.496	SRC,MMP7,PIK3R1,WNT2B,VEGFC,FGFR2,MMP2,FZD1,WNT2,PGF,VEGFA,IRS1,PIK3CD,FZD5,PTGS2,MAP2K1,WNT11,MMP9,WNT5B,EGFR,WNT5A
IL-17 Signaling	3.8	0.176	#NUM!	MAP2K6,CXCL8,MMP3,PIK3R1,FGFR2,CXCL5,IL6,NFKB1,CCL2,TIMP1,IRS1,PIK3CD,PTGS2,MAPKAPK2,MAP2K1
BMP signaling pathway	3.79	0.184	1.941	SOSTDC1,FST,RUNX2,BMP2,SMAD7,GREM1,BMP7,NFKB2,BMP6,NFKB1,MAP2K1,NOG,SMURF1,BMP1
TGF-β Signaling	3.68	0.172	0.577	MAP2K6,BMP2,SMAD3,SMAD7,INHBA,SMURF1,RUNX2,TGFB1,TGFB3,BMP7,MAP4K1,VDR,SERPINE1,MAP2K1,PMEPA1
Remodeling of Epithelial Adherens Junctions	3.66	0.188	2	TUBA1B,SRC,ARPC1A,ARPC1B,TUBB6,ARPC2,MAPRE1,TUBA4A,TUBB4A,TUBA1C,ACTG2,ACTN1,TUBB2B
Glioma Invasiveness Signaling	3.6	0.186	1.941	RHOC,PIK3R1,FGFR2,PLAUR,MMP2,ITGB3,TIMP1,IRS1,RHOA,PIK3CD,PLAU,MMP9,TIMP2
Thrombin Signaling	3.59	0.127	1.706	PIK3R1,ARHGEF1,NFKB1,GNG7,PLCH1,GNB1,PLCD3,PLCE1,GNG11,GNB3,GATA6,ARHGEF2,MAP2K1,EGFR,MYL12A,SRC,PRKCQ,RHOC,ITPR2,GNA12,FGFR2,NFKB2,PLCB4,IRS1,RHOA,PIK3CD
Breast Cancer Regulation by Stathmin1	3.55	0.127	#NUM!	TUBA1B,PIK3R1,ARHGEF1,PPP1R14B,GNG7,TUBB2B,GNB1,ARHGEF19,GNG11,GNB3,TUBA1C,TUBB4A,ARHGEF2,MAP2K1,PPP1R14C,PRKCQ,ITPR2,TUBA4A,FGFR2,CDK1,PLCB4,TUBB6,IRS1,RHOA,E2F7,PIK3CD
PTEN Signaling	3.55	0.151	-2	CSNK2A1,TGFBR3,PIK3R1,ITGA2,ILK,ITGA5,FGFR2,NFKB2,NFKB1,IGF2R,ITGA3,NTRK2,GHR,CBL,PIK3CD,INPP5K,MAP2K1,EGFR
Gap Junction Signaling	3.51	0.128	#NUM!	TUBA1B,DBN1,SRC,TJP2,PRKCQ,ITPR2,GRIA1,PIK3R1,TUBA4A,FGFR2,PPP3CC,PLCH1,TUBB2B,PLCD3,PLCB4,PLCE1,TUBB6,IRS1,TUBB4A,TUBA1C,PIK3CD,ACTG2,NPR2,MAP2K1,EGFR
Pancreatic Adenocarcinoma Signaling	3.51	0.15	2.673	SMAD3,PIK3R1,VEGFC,FGFR2,HBEGF,NFKB2,NFKB1,PGF,VEGFA,TGFB1,IRS1,E2F7,TGFB3,PIK3CD,PTGS2,MAP2K1,MMP9,EGFR
Aryl Hydrocarbon Receptor Signaling	3.5	0.142	1.155	SRC,IL1A,TYR,GSTM3,NQO1,IL6,NFKB2,NFKB1,FAS,MYC,GSTM2,ALDH1A1,TGFB1,ALDH3A2,TGFB3,IL1B,DHFR,DCT,ALDH5A1,MCM7
Role of NANOG in Mammalian Embryonic Stem Cell Pluripotency	3.42	0.148	0.816	LIF,BMP2,PIK3R1,WNT2B,FGFR2,FZD1,WNT2,IRS1,GATA6,BMP7,PIK3CD,FZD5,BMP6,MAP2K1,WNT5B,WNT11,BMP1,WNT5A
Reelin Signaling in Neurons	3.41	0.163	#NUM!	SRC,FYN,PIK3R1,ITGA2,ITGA5,FGFR2,ARHGEF1,VLDLR,CDK5R1,ITGB3,ITGA3,IRS1,ARHGEF2,MAP4K1,PIK3CD
Virus Entry via Endocytic Pathways	3.4	0.157	#NUM!	FLNB,SRC,FYN,PRKCQ,AP2B1,PIK3R1,ITGA2,ITGA5,FGFR2,ITGB8,ITGB3,ITGA3,IRS1,PIK3CD,ACTG2,ITGB4
RANK Signaling in Osteoclasts	3.4	0.157	1.291	MAP2K6,SRC,MITF,PIK3R1,FGFR2,MAP3K4,NFKB2,PPP3CC,NFKB1,NFKBIA,CBL,IRS1,PIK3CD,TRAF5,MAP2K1,BIRC3
Fcγ Receptor-mediated Phagocytosis in Macrophages and Monocytes	3.36	0.161	1.291	VAV2,SRC,FYN,PXN,PRKCQ,ARPC1B,PIK3R1,PIP5K1A,ARPC1A,TLN2,CBL,EZR,ARPC2,ACTG2,VASP
Cardiac Hypertrophy Signaling	3.3	0.119	0	MAP2K6,ADRA2B,PIK3R1,MAP3K4,IL6,GNG7,PLCH1,GNB1,PLCD3,HAND2,PLCE1,GNG11,GNB3,TGFB1,MAPKAPK2,MAP2K1,MYL12A,CACNA1D,RHOC,GNA12,FGFR2,PPP3CC,PLCB4,IRS1,RHOA,TGFB3,ADRA2C,PIK3CD
Neuroinflammation Signaling Pathway	3.21	0.109	2.121	MMP3,PIK3R1,GRIA1,TGFBR3,CXCL12,PSEN2,IL6,FZD1,SLC6A13,NFKB1,FAS,IRAK1,CCL2,TGFB1,ATF4,BIRC3,CXCL8,BIRC7,PLA2G4C,IFNGR2,FGFR2,KCNJ3,NFKB2,PPP3CC,CD40,IRS1,CALB2,TGFB3,GLUL,IL1B,PIK3CD,PTGS2,MMP9,IRAK2
Glycolysis I	3.16	0.269	#NUM!	PGK1,ENO1,PGAM1,ENO2,PFKP,BPGM,FBP2
Gluconeogenesis I	3.16	0.269	#NUM!	PGK1,ENO1,PGAM1,ENO2,ME1,BPGM,FBP2
IL-6 Signaling	3.16	0.141	2.357	MAP2K6,CXCL8,CSNK2A1,IL1A,TNFAIP6,PIK3R1,FGFR2,NFKB2,IL6,NFKB1,VEGFA,NFKBIA,IRS1,IL1B,PIK3CD,MAPKAPK2,MAP4K4,MAP2K1
Gαq Signaling	3.14	0.13	0.447	PRKCQ,GRK2,ITPR2,RHOC,PIK3R1,RGS16,FGFR2,NFKB2,PPP3CC,NFKB1,GNG7,GNB1,HRH1,PLCB4,NFKBIA,GNB3,GNG11,RHOA,IRS1,PIK3CD,MAP2K1
Airway Pathology in Chronic Obstructive Pulmonary Disease	3.12	0.5	#NUM!	CXCL8,MMP2,MMP1,MMP9
TR/RXR Activation	3.11	0.153	#NUM!	RAB3B,UCP2,PIK3R1,FGFR2,BCL3,ME1,PFKP,ENO1,KLF9,LDLR,COL6A3,SCARB1,IRS1,PIK3CD,PPARGC1A
Ephrin A Signaling	3.08	0.183	#NUM!	VAV2,FYN,NGEF,RHOA,PIK3R1,EFNA5,IRS1,FGFR2,EPHA4,PIK3CD,EPHA2
p38 MAPK Signaling	3.05	0.142	2.5	MAP2K6,IL1A,PLA2G4C,FAS,IRAK1,MYC,DAXX,TGFB1,DUSP1,TGFB3,IL1B,ATF4,MAP4K1,RPS6KA2,EEF2K,MAPKAPK2,IRAK2
14-3-3-mediated Signaling	3.04	0.137	-1.265	TUBA1B,SRC,PRKCQ,PIK3R1,TUBA4A,FGFR2,PLCH1,TUBB2B,PLCD3,PLCB4,PLCE1,CBL,TUBB6,IRS1,PIK3CD,TUBB4A,TUBA1C,MAP2K1
Cholecystokinin/Gastrin-mediated Signaling	2.97	0.149	1.807	MAP2K6,SRC,IL1A,PXN,PRKCQ,ITPR2,RHOC,GNA12,EPHA4,PLCB4,RHOA,IL1B,PTGS2,MAP2K1,EGFR
Wnt/Ca+ pathway	2.9	0.175	-0.302	PLCD3,PLCB4,PLCE1,ATF4,FZD5,FZD1,NFKB2,NFKB1,PLCH1,WNT5B,WNT5A
RhoA Signaling	2.89	0.137	2.5	NGEF,PFN1,NRP2,ARPC1B,GNA12,CDC42EP3,ARHGEF1,PIP5K1B,PIP5K1A,ARPC1A,EZR,RHOA,ARPC2,ACTG2,DLC1,MYL12A,MSN
Phospholipase C Signaling	2.83	0.112	2.6	SRC,FYN,PRKCQ,ITPR2,RHOC,PLA2G4C,ITGA2,RALB,ITGA5,ARHGEF1,NFKB2,PPP3CC,NFKB1,GNG7,GNB1,PLCD3,ARHGEF19,PLCB4,ITGA3,GNB3,GNG11,PLCE1,RHOA,ATF4,ARHGEF2,MAP2K1,MYL12A
Notch Signaling	2.78	0.211	-0.378	NOTCH2,FURIN,DLL1,CNTN1,MAML2,PSEN2,JAG1,NUMBL
Role of NFAT in Cardiac Hypertrophy	2.77	0.114	-0.2	MAP2K6,SRC,LIF,CACNA1D,PRKCQ,ITPR2,PIK3R1,FGFR2,PPP3CC,IL6,PLCH1,GNG7,GNB1,PLCD3,PLCB4,GNB3,GNG11,PLCE1,TGFB1,IRS1,TGFB3,PIK3CD,CACNA2D4,MAP2K1,IL11
Actin Nucleation by ARP-WASP Complex	2.76	0.179	3.162	ITGA3,ARPC1A,ARPC1B,RHOC,RHOA,GNA12,ARPC2,ITGA2,ITGA5,VASP
Th1 and Th2 Activation Pathway	2.73	0.119	#NUM!	MAP2K6,IL4R,DLL1,PRKCQ,PIK3R1,TGFBR3,MAF,IFNGR2,FGFR2,PSEN2,IL6,NFKB1,TSLP,IRF1,NOTCH2,CD40,TGFB1,IRS1,S1PR1,PIK3CD,JAG1,ICOSLG/LOC102723996
HIF1α Signaling	2.71	0.136	#NUM!	MMP7,MMP28,MMP3,PIK3R1,MMP15,VEGFC,FGFR2,MMP10,MMP2,LDHB,PGF,VEGFA,IRS1,PIK3CD,MMP1,MMP9
Regulation of Cellular Mechanics by Calpain Protease	2.7	0.175	2.449	SRC,PXN,ITGA3,TLN2,EZR,ITGA2,ITGA5,CDK1,ACTN1,EGFR
Superpathway of Inositol Phosphate Compounds	2.67	0.111	#NUM!	FYN,PTPN13,EPHX2,PIK3R1,PPFIBP2,PIP5K1B,PPP1R14B,DUSP2,PLCH1,PLCD3,ATP1A1,PLCE1,PALD1,PTPRN,EGFR,FGFR2,PTPRM,PIP5K1A,PLCB4,DUSP1,IRS1,PPM1H,ITPKC,CILP,PIK3CD,INPP5K
ERK/MAPK Signaling	2.64	0.115	1.043	FYN,PPP1R14C,SRC,PXN,DUSP6,PIK3R1,ITGA2,PLA2G4C,ITGA5,FGFR2,RAPGEF4,PPP1R14B,DUSP2,EIF4EBP1,MYC,ITGA3,TLN2,DUSP1,IRS1,ATF4,PIK3CD,ELK3,MAP2K1
T Cell Receptor Signaling	2.64	0.138	#NUM!	VAV2,FYN,PRKCQ,PIK3R1,FGFR2,PPP3CC,NFKB2,NFKB1,SHB,NFKBIA,CBL,BCL10,IRS1,PIK3CD,MAP2K1
GNRH Signaling	2.63	0.121	0.471	MAP2K6,SRC,PXN,CACNA1D,PRKCQ,ITPR2,HBEGF,MMP2,MAP3K4,NFKB2,NFKB1,GNG7,GNB1,PLCB4,GNB3,GNG11,ATF4,MAP2K1,CACNA2D4,EGFR
Neuregulin Signaling	2.63	0.148	1.265	SRC,PRKCQ,PIK3R1,DCN,ITGA2,ITGA5,HBEGF,CDK5R1,NRG1,MYC,ITGA3,MAP2K1,EGFR
HER-2 Signaling in Breast Cancer	2.63	0.148	#NUM!	PRKCQ,PIK3R1,FGFR2,PARD6B,MMP2,ITGB8,ITGB3,NRG1,IRS1,PIK3CD,ITGB4,PARD3,EGFR
FAK Signaling	2.61	0.141	#NUM!	SRC,FYN,PXN,PIK3R1,ITGA2,ITGA5,FGFR2,ITGA3,TLN2,IRS1,PIK3CD,ACTG2,MAP2K1,EGFR
4-1BB Signaling in T Lymphocytes	2.59	0.219	2.449	TNFRSF9,NFKBIA,TNFSF9,NFKB2,NFKB1,MAP2K1,TRAF1
Glucocorticoid Receptor Signaling	2.58	0.1	#NUM!	POU2F2,SGK1,PIK3R1,SMAD3,HSPA1A/HSPA1B,PBX1,IL6,NFKB1,NFKBIA,CCL2,TGFB1,ANXA1,SERPINE1,FKBP5,MAP2K1,MMP1,AGT,CXCL8,SELE,CDKN1C,FGFR2,PPP3CC,SMARCD3,KRT81,MED14,SMARCA2,DUSP1,IRS1,KRT19,TGFB3,IL1B,PIK3CD,PTGS2,PLAU
Agrin Interactions at Neuromuscular Junction	2.57	0.159	3	NRG1,LAMC1,SRC,PXN,ITGA3,ITGA2,UTRN,ITGA5,ACTG2,ITGB3,EGFR
Regulation of Actin-based Motility by Rho	2.54	0.144	3.051	PFN1,ARPC1B,RHOC,ITGA2,ITGA5,PIP5K1B,ITGA3,PIP5K1A,ARPC1A,RHOA,ARPC2,ACTG2,MYL12A
Aldosterone Signaling in Epithelial Cells	2.54	0.119	-1.291	ASIC2,PRKCQ,SGK1,ITPR2,PIK3R1,HSPA1A/HSPA1B,HSPB8,FGFR2,PIP5K1B,PLCH1,PLCD3,PIP5K1A,PLCB4,PLCE1,DUSP1,IRS1,HSPE1,PIK3CD,MAP2K1,DNAJB5
PPARα/RXRα Activation	2.53	0.117	-2	MAP2K6,SMAD3,TGFBR3,BCL3,NFKB2,IL6,NFKB1,PLCH1,ABCA1,PLCD3,PLCB4,GHR,NFKBIA,PLCE1,TGFB1,IRS1,TGFB3,IL1B,MAP2K1,MAP4K4,PPARGC1A
Regulation of IL-2 Expression in Activated and Anergic T Lymphocytes	2.53	0.15	#NUM!	VAV2,FYN,NFKBIA,BCL10,TGFB1,SMAD3,TGFB3,TOB1,PPP3CC,NFKB2,NFKB1,MAP2K1
Gα12/13 Signaling	2.49	0.126	2.5	VAV2,SRC,PXN,GNA12,PIK3R1,FGFR2,ARHGEF1,NFKB2,NFKB1,CDH11,NFKBIA,F2RL1,RHOA,IRS1,PIK3CD,MAP2K1,MYL12A
Paxillin Signaling	2.48	0.133	1.732	SRC,PXN,PIK3R1,ITGA2,ITGA5,FGFR2,ITGB8,ITGB3,ITGA3,TLN2,IRS1,PIK3CD,ACTG2,ITGB4,ACTN1
Macropinocytosis Signaling	2.48	0.148	0.378	SRC,PRKCQ,RHOA,PIK3R1,IRS1,ITGA5,FGFR2,PIK3CD,ITGB4,ITGB8,PDGFB,ITGB3
Caveolar-mediated Endocytosis Signaling	2.47	0.155	#NUM!	FYN,SRC,FLNB,ITGA3,ITGA2,ITGA5,ACTG2,ITGB4,ITGB8,ITGB3,EGFR
UDP-D-xylose and UDP-D-glucuronate Biosynthesis	2.44	1	#NUM!	UXS1,UGDH
Glycine Degradation (Creatine Biosynthesis)	2.44	1	#NUM!	GAMT,GATM
Neuropathic Pain Signaling In Dorsal Horn Neurons	2.41	0.13	-1.291	SRC,KCNN4,PRKCQ,ITPR2,GRIA1,PIK3R1,FGFR2,KCNH2,PLCH1,PLCD3,PLCB4,NTRK2,PLCE1,IRS1,PIK3CD
Th2 Pathway	2.38	0.12	0.728	IL4R,DLL1,PRKCQ,TGFBR3,PIK3R1,MAF,FGFR2,PSEN2,NFKB1,TSLP,NOTCH2,CD40,TGFB1,IRS1,S1PR1,PIK3CD,JAG1,ICOSLG/LOC102723996
Coagulation System	2.36	0.2	-0.378	BDKRB2,PLAUR,SERPINA1,PLAU,SERPINE1,TFPI,F3
IL-17A Signaling in Fibroblasts	2.36	0.2	#NUM!	NFKBIA,CCL2,CXCL5,IL6,NFKB2,NFKB1,MMP1
D-myo-inositol (1,4,5)-Trisphosphate Biosynthesis	2.32	0.222	#NUM!	PLCD3,PIP5K1A,PLCB4,PLCE1,PIP5K1B,PLCH1
iNOS Signaling	2.3	0.178	2.449	NFKBIA,IFNGR2,HMGA1,NFKB2,NFKB1,IRF1,IRAK2,IRAK1
CXCR4 Signaling	2.28	0.115	0.943	SRC,PXN,PRKCQ,RHOC,ITPR2,PIK3R1,GNA12,CXCL12,FGFR2,GNG7,GNB1,PLCB4,GNB3,GNG11,RHOA,IRS1,PIK3CD,MAP2K1,MYL12A
TREM1 Signaling	2.28	0.147	3.317	CXCL8,NLRC5,TREM1,CD40,CCL2,ITGA5,IL1B,IL6,NFKB2,NFKB1,IRAK1
Antiproliferative Role of Somatostatin Receptor 2	2.24	0.145	0	GNB1,SRC,GNG11,GNB3,PIK3R1,IRS1,FGFR2,PIK3CD,NPR2,MAP2K1,GNG7
Toll-like Receptor Signaling	2.24	0.145	1.414	MAP2K6,IL1A,NFKBIA,TNFAIP3,IL1B,NFKB2,NFKB1,MAP4K4,IRAK2,TRAF1,IRAK1
Inflammasome pathway	2.24	0.25	2.236	CTSB,IL1B,NFKB2,PANX1,NFKB1
Tight Junction Signaling	2.23	0.114	#NUM!	TIAM1,TJP2,MYH9,CLDN19,MYH11,NFKB2,NFKB1,SMURF1,F11R,TJP3,CLDN4,TGFB1,RHOA,TGFB3,ARHGEF2,CLDN14,ACTG2,CLDN3,VASP
NF-κB Activation by Viruses	2.22	0.138	1.732	ITGA3,NFKBIA,PRKCQ,PIK3R1,IRS1,ITGA2,ITGA5,FGFR2,PIK3CD,NFKB2,NFKB1,ITGB3
PEDF Signaling	2.22	0.138	1.508	NFKBIA,WASF2,RHOA,PIK3R1,IRS1,FGFR2,PIK3CD,ZEB1,NFKB2,TCF7,NFKB1,FAS
CD28 Signaling in T Helper Cells	2.22	0.121	2.324	FYN,PRKCQ,ARPC1B,ITPR2,PIK3R1,FGFR2,PPP3CC,NFKB2,NFKB1,ARPC1A,NFKBIA,BCL10,IRS1,ARPC2,PIK3CD,MAP2K1
p70S6K Signaling	2.22	0.121	0	SRC,IL4R,PRKCQ,PIK3R1,FGFR2,PLCH1,PLCD3,PLCB4,PLCE1,F2RL1,IRS1,PIK3CD,EEF2K,MAP2K1,AGT,EGFR
Opioid Signaling Pathway	2.2	0.103	0	MAP2K6,SRC,FYN,RGS20,PRKCQ,CACNA1D,GRK2,ITPR2,AP2B1,RGS16,KCNJ3,NFKB2,PPP3CC,NFKB1,GNG7,MYC,GNB1,FOSB,GNB3,GNG11,NFKBIA,ATF4,RPS6KA2,CACNA2D4,MAP2K1
NAD Biosynthesis from 2-amino-3-carboxymuconate Semialdehyde	2.19	0.429	#NUM!	NMNAT3,QPRT,NMNAT2
NAD Salvage Pathway III	2.19	0.429	#NUM!	NMNAT3,NMNAT2,NMRK2
VEGF Family Ligand-Receptor Interactions	2.18	0.136	1.265	VEGFA,PRKCQ,NRP2,PIK3R1,IRS1,PLA2G4C,VEGFC,FGFR2,PIK3CD,MAP2K1,PGF,NRP1
NRF2-mediated Oxidative Stress Response	2.18	0.109	0.632	MAP2K6,PRKCQ,GSTM3,PIK3R1,NQO1,MAF,HSPB8,HERPUD1,FGFR2,MAFF,GSTM2,SCARB1,IRS1,ATF4,PIK3CD,ACTG2,TXN,FKBP5,MAP2K1,DNAJB5,EPHX1
Lymphotoxin β Receptor Signaling	2.18	0.149	0	NFKBIA,PIK3R1,IRS1,RELB,FGFR2,PIK3CD,TRAF5,NFKB2,NFKB1,TRAF1
Relaxin Signaling	2.17	0.115	0.775	PDE4C,GNA12,PIK3R1,FGFR2,NFKB2,NFKB1,GNG7,PDE8A,VEGFA,GNB1,NFKBIA,GNB3,GNG11,IRS1,PIK3CD,NPR2,MAP2K1,MMP9
Angiopoietin Signaling	2.15	0.141	0	TNIP1,ANGPT2,GRB14,NFKBIA,PIK3R1,IRS1,FGFR2,PIK3CD,NFKB2,NFKB1,TEK
IL-17A Signaling in Airway Cells	2.15	0.141	1	NFKBIA,PIK3R1,IRS1,CCL20,FGFR2,PIK3CD,CXCL5,IL6,NFKB2,NFKB1,MAP2K1
tRNA Charging	2.09	0.179	#NUM!	WARS,CARS,YARS,GARS,VARS,SARS,MARS
TNFR2 Signaling	2.09	0.2	1.342	NFKBIA,TNFAIP3,NFKB2,NFKB1,BIRC3,TRAF1
LPS/IL-1 Mediated Inhibition of RXR Function	2.08	0.104	0.707	IL1A,FMO2,SULT1C2,ACOX2,GSTM3,ABCA1,PAPSS2,IRAK1,ABCB9,IL4I1,HS3ST3B1,GSTM2,ALDH1A1,SCARB1,SMOX,ALDH3A2,ACSL4,IL1B,CHST11,FABP5,ABCC3,ALDH5A1,PPARGC1A
Sphingosine-1-phosphate Signaling	2.07	0.12	0.258	RHOC,GNA12,PIK3R1,FGFR2,PDGFB,PLCH1,S1PR3,PLCD3,PLCB4,PLCE1,IRS1,RHOA,S1PR1,SPHK1,PIK3CD
Factors Promoting Cardiogenesis in Vertebrates	2.03	0.13	#NUM!	PRKCQ,TGFB1,BMP2,TGFBR3,TGFB3,FZD5,BMP7,FZD1,BMP6,NOG,WNT11,BMP1
IL-1 Signaling	2.03	0.13	2.121	MAP2K6,GNB1,IL1A,NFKBIA,GNG11,GNB3,GNA12,NFKB2,NFKB1,GNG7,IRAK2,IRAK1
Erythropoietin Signaling	2.03	0.136	#NUM!	SRC,CBL,NFKBIA,PRKCQ,PIK3R1,IRS1,FGFR2,PIK3CD,NFKB2,NFKB1,MAP2K1
HGF Signaling	2.02	0.122	1.732	PXN,PRKCQ,PIK3R1,ITGA2,ITGA5,FGFR2,MAP3K4,IL6,ITGA3,IRS1,PIK3CD,PTGS2,MAP2K1,ELK3
SAPK/JNK Signaling	2.01	0.125	0	GNB1,DAXX,GNG11,GNB3,PIK3R1,IRS1,GNA12,FGFR2,PIK3CD,MAP4K1,MAP3K4,MAP4K4,GNG7
Xenobiotic Metabolism Signaling	2.01	0.0966	#NUM!	MAP2K6,IL1A,PIK3R1,MAF,MAP3K4,IL6,NFKB1,ALDH1A1,GSTM2,ALDH3A2,CHST11,MAP2K1,ALDH5A1,PRKCQ,FMO2,SULT1C2,GSTM3,NQO1,FGFR2,NFKB2,IL4I1,HS3ST3B1,SMOX,IRS1,IL1B,PIK3CD,ABCC3,PPARGC1A
Acute Myeloid Leukemia Signaling	2	0.129	1.265	MAP2K6,RUNX1,MYC,PIM1,PIK3R1,IRS1,FGFR2,PIK3CD,NFKB2,NFKB1,MAP2K1,EIF4EBP1
G Protein Signaling Mediated by Tubby	1.95	0.188	#NUM!	GNB1,PLCB4,GNG11,GNB3,TUB,GNG7
Sumoylation Pathway	1.89	0.125	0.333	DAXX,GDI1,NFKBIA,KDM1A,RHOC,RHOA,RAN,SLC19A1,ZEB1,NFKB2,NFKB1,FAS
Dendritic Cell Maturation	1.88	0.104	1.342	IL1A,RELB,IL32,PIK3R1,FGFR2,NFKB2,IL6,NFKB1,PLCH1,PLCD3,PLCB4,PLCE1,NFKBIA,CD40,IRS1,ATF4,IL1B,PIK3CD,IL23A,COL3A1
Small Cell Lung Cancer Signaling	1.88	0.129	1	MYC,NFKBIA,PIK3R1,IRS1,FGFR2,PIK3CD,TRAF5,PTGS2,NFKB2,NFKB1,TRAF1
STAT3 Pathway	1.88	0.135	0.632	MYC,SRC,NTRK2,GHR,PIM1,TGFBR3,FGFR2,IGF2R,MAP2K1,EGFR
Adenosine Nucleotides Degradation II	1.87	0.25	#NUM!	NT5E,PNP,ADA,NT5C2
CD27 Signaling in Lymphocytes	1.87	0.151	1.134	MAP2K6,NFKBIA,CD70,TRAF5,MAP3K4,NFKB2,NFKB1,MAP2K1
LXR/RXR Activation	1.84	0.116	-2.496	IL1A,LDLR,CCL2,TF,MYLIP,IL1B,SERPINA1,PTGS2,NFKB2,IL6,NFKB1,ABCA1,MMP9,AGT
Oncostatin M Signaling	1.82	0.176	2.449	MT2A,MMP3,OSMR,PLAU,MAP2K1,MMP1
Inhibition of Angiogenesis by TSP1	1.82	0.176	1	HSPG2,VEGFA,FYN,SDC1,TGFB1,MMP9
IL-12 Signaling and Production in Macrophages	1.82	0.11	#NUM!	PRKCQ,PIK3R1,MAF,FGFR2,NFKB2,NFKB1,IRF1,JMJD6,CD40,TGFB1,IRS1,TGFB3,SERPINA1,PIK3CD,IL23A,MAP2K1
Th1 Pathway	1.78	0.111	0.258	MAP2K6,DLL1,PRKCQ,PIK3R1,IFNGR2,FGFR2,PSEN2,IL6,NFKB1,IRF1,NOTCH2,CD40,IRS1,PIK3CD,ICOSLG/LOC102723996
Hepatic Cholestasis	1.77	0.106	#NUM!	CXCL8,IL1A,PRKCQ,TJP2,LIF,MAP3K4,IL6,NFKB2,NFKB1,IRAK1,NFKBIA,TGFB1,TGFB3,IL1B,ABCC3,IRAK2,IL11
TWEAK Signaling	1.76	0.171	0	NFKBIA,NFKB2,NFKB1,BIRC3,BAG4,TRAF1
IL-9 Signaling	1.76	0.156	0.378	PIK3R1,IRS1,FGFR2,BCL3,PIK3CD,NFKB2,NFKB1
NAD Salvage Pathway II	1.74	0.192	#NUM!	NT5E,NMNAT3,NMNAT2,NT5C2,NMRK2
Role of Pattern Recognition Receptors in Recognition of Bacteria and Viruses	1.73	0.109	1	CXCL8,IL1A,LIF,PRKCQ,TGFB1,PIK3R1,IRS1,TGFB3,IL1B,FGFR2,PIK3CD,NFKB2,IL6,NFKB1,IL11
Sirtuin Signaling Pathway	1.73	0.0925	1.279	TUBA1B,GADD45B,DUSP6,NFKB1,LDHB,ABCA1,BPGM,MYC,PGAM1,TUBA1C,ATG16L1,PGK1,CXCL8,ARNTL,UCP2,ATG7,SLC25A4,NDRG1,LDHD,NQO1,G6PD,TUBA4A,NFKB2,ACLY,SIRT2,TOMM34,PPARGC1A
3-phosphoinositide Biosynthesis	1.73	0.1	#NUM!	FYN,PTPN13,PIK3R1,EPHX2,PPFIBP2,FGFR2,PIP5K1B,PPP1R14B,PTPRM,DUSP2,PIP5K1A,ATP1A1,DUSP1,IRS1,PPM1H,CILP,PIK3CD,PALD1,PTPRN,EGFR
Nitric Oxide Signaling in the Cardiovascular System	1.72	0.115	1.155	CACNA1D,PRKCQ,ITPR2,PIK3R1,FGFR2,SLC7A1,VEGFC,PGF,VEGFA,BDKRB2,IRS1,PIK3CD,MAP2K1
Ketolysis	1.72	0.3	#NUM!	ACAT2,ACAT1,OXCT1
Apoptosis Signaling	1.71	0.122	-1.265	ENDOG,NFKBIA,PRKCQ,NFKB2,BCL2A1,NFKB1,BIRC3,MAP2K1,MAP4K4,CDK1,FAS
PDGF Signaling	1.71	0.122	1.508	MYC,SRC,CSNK2A1,PIK3R1,IRS1,SPHK1,FGFR2,PIK3CD,INPP5K,MAP2K1,PDGFB
Melatonin Degradation II	1.7	0.5	#NUM!	SMOX,IL4I1
Estrogen-Dependent Breast Cancer Signaling	1.69	0.127	1.667	SRC,PIK3R1,IRS1,ATF4,FGFR2,PIK3CD,NFKB2,NFKB1,HSD17B2,EGFR
EGF Signaling	1.68	0.132	1.667	SRC,CSNK2A1,ITPR2,PIK3R1,IRS1,FGFR2,PIK3CD,MAP2K1,EGFR
VEGF Signaling	1.67	0.117	2.309	VEGFA,SRC,PXN,PIK3R1,IRS1,VEGFC,FGFR2,PIK3CD,ACTG2,MAP2K1,ACTN1,PGF
Endothelin-1 Signaling	1.67	0.1	-0.471	PLA2G16,SRC,PRKCQ,EDNRB,ITPR2,GNA12,PIK3R1,PLA2G4C,FGFR2,PLCH1,PLBD1,MYC,PLCD3,PLCB4,PLCE1,IRS1,ECE1,PIK3CD,PTGS2
IL-10 Signaling	1.65	0.13	#NUM!	MAP2K6,IL4R,IL1A,NFKBIA,IL1B,IL6,NFKB2,NFKB1,MAP4K4
Insulin Receptor Signaling	1.63	0.106	1.604	PPP1R14C,FYN,ASIC2,SGK1,PIK3R1,LIPE,FGFR2,ACLY,PPP1R14B,EIF4EBP1,CBL,IRS1,PIK3CD,INPP5K,MAP2K1
IL-15 Production	1.61	0.179	#NUM!	IL6,NFKB2,NFKB1,IRF1,PTK7
Purine Nucleotides Degradation II (Aerobic)	1.61	0.211	#NUM!	NT5E,PNP,ADA,NT5C2
CCR3 Signaling in Eosinophils	1.59	0.108	0	GNB1,PLCB4,PRKCQ,GNG11,GNB3,ITPR2,RHOA,PIK3R1,IRS1,PLA2G4C,FGFR2,PIK3CD,MAP2K1,GNG7
Phagosome Formation	1.59	0.108	#NUM!	PRKCQ,RHOC,PIK3R1,ITGA2,ITGA5,FGFR2,PLCH1,PLCD3,ITGA3,PLCB4,PLCE1,IRS1,RHOA,PIK3CD
Chronic Myeloid Leukemia Signaling	1.58	0.113	#NUM!	MYC,TGFB1,PIK3R1,IRS1,SMAD3,E2F7,TGFB3,FGFR2,PIK3CD,NFKB2,NFKB1,MAP2K1
Cellular Effects of Sildenafil (Viagra)	1.57	0.107	#NUM!	SLC4A5,KCNN4,CACNA1D,MYH9,PDE4C,ITPR2,MYH11,KCNH2,PLCH1,PLCD3,PLCB4,PLCE1,ACTG2,MYL12A
Prolactin Signaling	1.56	0.12	1.265	MYC,FYN,PRKCQ,PIK3R1,IRS1,FGFR2,PIK3CD,TCF7,MAP2K1,IRF1
PPAR Signaling	1.55	0.116	-3.317	IL1A,NFKBIA,PPARD,IL1B,PTGS2,NFKB2,NFKB1,MAP2K1,MAP4K4,PDGFB,PPARGC1A
Acute Phase Response Signaling	1.55	0.1	2.84	MAP2K6,IL1A,PIK3R1,IL6,NFKB2,NFKB1,IRAK1,NFKBIA,TF,IL1B,SERPINA1,OSMR,PIK3CD,SERPINE1,MAP2K1,C2,AGT
G-Protein Coupled Receptor Signaling	1.54	0.0906	#NUM!	ADRA2B,FYN,GRK2,PIK3R1,DUSP6,RAPGEF4,NFKB1,HRH1,NFKBIA,ATF4,MAP2K1,SRC,PTGIR,PDE4C,RGS16,FGFR2,NFKB2,S1PR3,PDE8A,PLCB4,DUSP1,IRS1,S1PR1,ADRA2C,PIK3CD
Induction of Apoptosis by HIV1	1.53	0.131	0.707	DAXX,NFKBIA,SLC25A4,NFKB2,NFKB1,BIRC3,FAS,TRAF1
Antioxidant Action of Vitamin C	1.53	0.111	0.632	PLBD1,PLA2G16,PLCD3,SLC23A2,PLCB4,NFKBIA,PLCE1,PLA2G4C,TXN,NFKB2,NFKB1,PLCH1
GM-CSF Signaling	1.5	0.123	1.414	RUNX1,PIM1,PIK3R1,IRS1,FGFR2,PIK3CD,PPP3CC,BCL2A1,MAP2K1
Guanosine Nucleotides Degradation III	1.49	0.25	#NUM!	NT5E,PNP,NT5C2
Pregnenolone Biosynthesis	1.49	0.25	#NUM!	CYP26B1,MICAL2,CYP26A1
Sonic Hedgehog Signaling	1.49	0.167	1	GLI2,GRK2,GLIS1,HHIP,CDK1
Tetrahydrofolate Salvage from 5,10-methenyltetrahydrofolate	1.49	0.4	#NUM!	MTHFD1L,GART
Eumelanin Biosynthesis	1.49	0.4	#NUM!	TYR,DCT
dTMP De Novo Biosynthesis	1.49	0.4	#NUM!	DHFR,SHMT2
Folate Polyglutamylation	1.49	0.4	#NUM!	MTHFD1L,SHMT2
CREB Signaling in Neurons	1.49	0.0943	-0.832	CACNA1D,PRKCQ,ITPR2,PIK3R1,GRIA1,GNA12,FGFR2,PLCH1,GNG7,GNB1,PLCD3,PLCB4,PLCE1,GNB3,GNG11,IRS1,ATF4,PIK3CD,MAP2K1,CACNA2D4
Role of NFAT in Regulation of the Immune Response	1.48	0.0968	1.155	FYN,PRKCQ,ITPR2,PIK3R1,GNA12,FGFR2,NFKB2,PPP3CC,NFKB1,GNG7,GNB1,PLCB4,NFKBIA,GNB3,GNG11,IRS1,PIK3CD,MAP2K1
Melanocyte Development and Pigmentation Signaling	1.47	0.112	1	SRC,MITF,PIK3R1,TYR,IRS1,ATF4,FGFR2,PIK3CD,RPS6KA2,DCT,MAP2K1
iCOS-iCOSL Signaling in T Helper Cells	1.46	0.106	1.265	NFKBIA,PRKCQ,CD40,ITPR2,PIK3R1,IRS1,FGFR2,PIK3CD,NFKB2,PPP3CC,PLEKHA2,NFKB1,ICOSLG/LOC102723996
Role of PKR in Interferon Induction and Antiviral Response	1.45	0.146	#NUM!	MAP2K6,NFKBIA,TRAF5,NFKB2,NFKB1,IRF1
Amyotrophic Lateral Sclerosis Signaling	1.45	0.108	-1.667	PRPH,VEGFA,CACNA1D,PIK3R1,IRS1,GRIA1,VEGFC,GLUL,FGFR2,PIK3CD,BIRC3,PGF
D-myo-inositol-5-phosphate Metabolism	1.44	0.0988	#NUM!	PTPN13,EPHX2,PPFIBP2,PPP1R14B,PTPRM,DUSP2,PLCH1,PLCD3,ATP1A1,PLCB4,PLCE1,DUSP1,PPM1H,CILP,PALD1,PTPRN
LPS-stimulated MAPK Signaling	1.43	0.115	0	MAP2K6,NFKBIA,PRKCQ,PIK3R1,IRS1,FGFR2,PIK3CD,NFKB2,NFKB1,MAP2K1
HIPPO signaling	1.43	0.115	-1.342	PPP1R14C,SAV1,TJP2,FAT4,SMAD3,DLG2,PARD3,PPP1R14B,AMOT,TP53BP2
PI3K/AKT Signaling	1.41	0.104	3.464	ITGA3,NFKBIA,PIK3R1,ITGA2,ILK,ITGA5,PIK3CD,INPP5K,PTGS2,NFKB2,NFKB1,MAP2K1,EIF4EBP1
IL-15 Signaling	1.41	0.118	#NUM!	CXCL8,PIK3R1,IRS1,FGFR2,PIK3CD,IL6,NFKB2,NFKB1,MAP2K1
Role of IL-17A in Psoriasis	1.4	0.231	#NUM!	CXCL8,CCL20,CXCL5
Urate Biosynthesis/Inosine 5'-phosphate Degradation	1.4	0.231	#NUM!	NT5E,PNP,NT5C2
Glycogen Degradation II	1.4	0.231	#NUM!	PYGM,PGM5,TYMP
B Cell Receptor Signaling	1.39	0.0942	2.357	MAP2K6,VAV2,PRKCQ,POU2F2,PIK3R1,FGFR2,MAP3K4,PPP3CC,NFKB2,NFKB1,NFKBIA,BCL10,IRS1,ATF4,PIK3CD,INPP5K,BCL2A1,MAP2K1
PAK Signaling	1.38	0.109	2.111	PXN,ITGA3,PIK3R1,IRS1,ITGA2,ITGA5,FGFR2,PIK3CD,MAP2K1,PDGFB,MYL12A
PXR/RXR Activation	1.38	0.123	#NUM!	GSTM2,ALDH1A1,ALDH3A2,IL6,ABCC3,PAPSS2,ABCB9,PPARGC1A
G Beta Gamma Signaling	1.37	0.105	-0.577	GNB1,SRC,CACNA1D,PRKCQ,GNG11,GNB3,GNA12,HBEGF,KCNJ3,CACNA2D4,GNG7,EGFR
Role of Cytokines in Mediating Communication between Immune Cells	1.37	0.13	#NUM!	CXCL8,IL1A,TGFB1,IL32,IL1B,IL6,IL23A
ERK5 Signaling	1.35	0.121	2.121	MYC,SRC,LIF,SGK1,GNA12,ATF4,RPS6KA2,EGFR
UVB-Induced MAPK Signaling	1.35	0.121	0.707	PRKCQ,PIK3R1,IRS1,FGFR2,PIK3CD,MAP2K1,EIF4EBP1,EGFR
Altered T Cell and B Cell Signaling in Rheumatoid Arthritis	1.35	0.111	#NUM!	IL1A,CD40,TGFB1,RELB,IL1B,IL6,NFKB2,NFKB1,IL23A,FAS
Glycogen Biosynthesis II (from UDP-D-Glucose)	1.33	0.333	#NUM!	GYG1,GYG2
Rapoport-Luebering Glycolytic Shunt	1.33	0.333	#NUM!	PGAM1,BPGM
NAD Biosynthesis III	1.33	0.333	#NUM!	NMNAT3,NMNAT2
Putrescine Degradation III	1.33	0.174	#NUM!	ALDH1A1,SMOX,ALDH3A2,IL4I1
FGF Signaling	1.32	0.11	0.632	MAP2K6,PIK3R1,IRS1,ATF4,FGFR2,PIK3CD,MAPKAPK2,MAP2K1,FGF13,FGF1
Phenylalanine Degradation IV (Mammalian, via Side Chain)	1.31	0.214	#NUM!	SMOX,ALDH3A2,IL4I1
Ceramide Signaling	1.27	0.108	1.265	S1PR3,PIK3R1,IRS1,S1PR1,SPHK1,FGFR2,PIK3CD,NFKB2,NFKB1,MAP2K1
Death Receptor Signaling	1.27	0.108	1.897	DAXX,NFKBIA,TNFRSF10B,TNFSF10,ACTG2,NFKB2,NFKB1,BIRC3,MAP4K4,FAS
ErbB2-ErbB3 Signaling	1.25	0.116	1.414	NRG1,MYC,PIK3R1,IRS1,ETV4,FGFR2,PIK3CD,MAP2K1
MIF-mediated Glucocorticoid Regulation	1.24	0.143	2	NFKBIA,PLA2G4C,PTGS2,NFKB2,NFKB1
PKCθ Signaling in T Lymphocytes	1.24	0.0943	1.941	VAV2,FYN,CACNA1D,PRKCQ,PIK3R1,FGFR2,MAP3K4,PPP3CC,NFKB2,NFKB1,NFKBIA,BCL10,IRS1,PIK3CD,CACNA2D4
NAD biosynthesis II (from tryptophan)	1.24	0.2	#NUM!	NMNAT3,QPRT,NMNAT2
Glycogen Degradation III	1.24	0.2	#NUM!	PYGM,PGM5,TYMP
Histidine Degradation VI	1.24	0.2	#NUM!	CYP26B1,MICAL2,CYP26A1
L-dopachrome Biosynthesis	1.22	1	#NUM!	TYR
Acetyl-CoA Biosynthesis III (from Citrate)	1.22	1	#NUM!	ACLY
Glutamine Biosynthesis I	1.22	1	#NUM!	GLUL
Xanthine and Xanthosine Salvage	1.22	1	#NUM!	PNP
Sorbitol Degradation I	1.22	1	#NUM!	SORD
Methylglyoxal Degradation VI	1.22	1	#NUM!	LDHD
UDP-N-acetyl-D-galactosamine Biosynthesis I	1.22	1	#NUM!	GALE
IL-17A Signaling in Gastric Cells	1.22	0.16	#NUM!	CXCL8,CCL20,NFKB1,EGFR
Tryptophan Degradation X (Mammalian, via Tryptamine)	1.22	0.16	#NUM!	ALDH1A1,SMOX,ALDH3A2,IL4I1
NGF Signaling	1.21	0.0992	2.309	RHOA,PIK3R1,IRS1,TRIO,ATF4,FGFR2,PIK3CD,MAP3K4,RPS6KA2,NFKB2,NFKB1,MAP2K1
Adenine and Adenosine Salvage III	1.2	0.286	#NUM!	PNP,ADA
Phagosome Maturation	1.19	0.0946	#NUM!	TUBA1B,ATP6V1C2,LPO,TUBA4A,DYNLT1,TUBB2B,DYNC1H1,TUBB6,CTSS,VPS37B,CTSB,TUBA1C,TUBB4A,CTSC
Synaptic Long Term Potentiation	1.19	0.0984	-1.155	PLCD3,PPP1R14C,PLCB4,PLCE1,PRKCQ,ITPR2,GRIA1,ATF4,PPP3CC,MAP2K1,PPP1R14B,PLCH1
Prostate Cancer Signaling	1.17	0.103	#NUM!	NFKBIA,PIK3R1,IRS1,NKX3-1,ATF4,FGFR2,PIK3CD,NFKB2,NFKB1,MAP2K1
ErbB4 Signaling	1.17	0.111	0.378	NRG1,PRKCQ,PIK3R1,IRS1,FGFR2,PSEN2,PIK3CD,MAP2K1
Antiproliferative Role of TOB in T Cell Signaling	1.16	0.154	#NUM!	TGFB1,SMAD3,TGFB3,TOB1
Dopamine Degradation	1.15	0.135	#NUM!	ALDH1A1,SULT1C2,SMOX,ALDH3A2,IL4I1
Dopamine-DARPP32 Feedback in cAMP Signaling	1.14	0.0915	-1.291	KCNJ8,PPP1R14C,CACNA1D,PRKCQ,KCNJ2,ITPR2,KCNJ15,KCNJ3,PPP3CC,PPP1R14B,PLCH1,PLCD3,PLCB4,PLCE1,ATF4
ErbB Signaling	1.14	0.102	0.632	MAP2K6,NRG1,PRKCQ,PIK3R1,IRS1,HBEGF,FGFR2,PIK3CD,MAP2K1,EGFR
p53 Signaling	1.14	0.0991	1.414	GADD45B,PIK3R1,IRS1,TNFRSF10B,ADGRB1,FGFR2,RPRM,PIK3CD,HIPK2,FAS,TP53BP2
FLT3 Signaling in Hematopoietic Progenitor Cells	1.13	0.105	1	CBL,PIK3R1,IRS1,ATF4,FGFR2,PIK3CD,RPS6KA2,MAP2K1,EIF4EBP1
Leptin Signaling in Obesity	1.13	0.105	0.447	PLCD3,PLCB4,PLCE1,PIK3R1,IRS1,FGFR2,PIK3CD,MAP2K1,PLCH1
GPCR-Mediated Nutrient Sensing in Enteroendocrine Cells	1.12	0.0982	-2.714	PLCD3,PLCB4,CACNA1D,PLCE1,PRKCQ,GNG11,ITPR2,RAPGEF4,CACNA2D4,PLCH1,GNG7
Phospholipases	1.1	0.113	#NUM!	PLBD1,PLA2G16,PLCD3,PLCB4,PLCE1,PLA2G4C,PLCH1
autophagy	1.1	0.113	#NUM!	STX17,ATG7,CTSS,WIPI1,CTSB,CTSC,ATG16L1
α-Adrenergic Signaling	1.1	0.103	-0.447	GNB1,PRKCQ,GNG11,GNB3,PYGM,ITPR2,MAP2K1,GNG7,PHKA2
Production of Nitric Oxide and Reactive Oxygen Species in Macrophages	1.1	0.0876	1.698	PPP1R14C,PRKCQ,RHOC,PIK3R1,IFNGR2,FGFR2,MAP3K4,NFKB2,NFKB1,PPP1R14B,IRF1,NFKBIA,IRS1,RHOA,SERPINA1,PIK3CD,MAP2K1
Superpathway of Geranylgeranyldiphosphate Biosynthesis I (via Mevalonate)	1.1	0.176	#NUM!	FDPS,ACAT2,ACAT1
Purine Ribonucleosides Degradation to Ribose-1-phosphate	1.1	0.25	#NUM!	PNP,ADA
Cardiac β-adrenergic Signaling	1.09	0.0929	-0.816	AKAP12,PPP1R14C,CACNA1D,GRK2,PDE4C,PPP1R14B,GNG7,GNB1,PDE8A,AKAP13,GNB3,GNG11,PKIA
Sperm Motility	1.08	0.0945	-0.905	PLBD1,PLA2G16,PLCD3,SLC16A10,PLCB4,PLCE1,PRKCQ,PDE4C,ITPR2,PLA2G4C,PLCH1,PTK7
April Mediated Signaling	1.08	0.128	0.447	NFKBIA,TRAF5,NFKB2,NFKB1,TRAF1
GDNF Family Ligand-Receptor Interactions	1.06	0.105	0	PDLIM7,ITPR2,PIK3R1,IRS1,FGFR2,GFRA2,PIK3CD,MAP2K1
Serotonin Degradation	1.06	0.105	#NUM!	EXT2,ALDH1A1,SULT1C2,DHRS2,SMOX,ALDH3A2,LARGE2,IL4I1
Crosstalk between Dendritic Cells and Natural Killer Cells	1.05	0.101	#NUM!	TLN2,CD40,TNFSF10,ACTG2,IL6,NFKB2,NFKB1,MICA,FAS
Endometrial Cancer Signaling	1.04	0.109	1.134	MYC,PIK3R1,IRS1,ILK,FGFR2,PIK3CD,MAP2K1
Differential Regulation of Cytokine Production in Macrophages and T Helper Cells by IL-17A and IL-17F	1.04	0.167	#NUM!	CCL2,IL1B,IL6
Thyroid Cancer Signaling	1.04	0.125	#NUM!	MYC,CXCL8,NTRK2,CXCL12,MAP2K1
Noradrenaline and Adrenaline Degradation	1.04	0.125	#NUM!	ALDH1A1,DHRS2,SMOX,ALDH3A2,IL4I1
Docosahexaenoic Acid (DHA) Signaling	1.04	0.115	#NUM!	PIK3R1,IRS1,IL1B,FGFR2,PIK3CD,BCL2A1
Neurotrophin/TRK Signaling	1.03	0.104	0.378	MAP2K6,NTRK2,PIK3R1,IRS1,ATF4,FGFR2,PIK3CD,MAP2K1
Thrombopoietin Signaling	1.02	0.108	0.378	MYC,PRKCQ,PIK3R1,IRS1,FGFR2,PIK3CD,MAP2K1
Pyridoxal 5'-phosphate Salvage Pathway	1.02	0.108	#NUM!	MAP2K6,PRKCQ,PIM1,SGK1,MAP2K1,CDK1,IRAK1
3-phosphoinositide Degradation	1.01	0.0886	#NUM!	PTPN13,EPHX2,PPFIBP2,PTPRM,PPP1R14B,DUSP2,ATP1A1,INPP4B,DUSP1,PPM1H,CILP,PALD1,INPP5K,PTPRN
eNOS Signaling	1.01	0.0872	1.508	PRKCQ,ITPR2,PIK3R1,CHRNA9,AQP11,HSPA1A/HSPA1B,VEGFC,FGFR2,SLC7A1,AQP1,PGF,VEGFA,BDKRB2,IRS1,PIK3CD
Semaphorin Signaling in Neurons	1	0.113	#NUM!	CRMP1,SEMA3A,FYN,RHOC,RHOA,NRP1
Prostanoid Biosynthesis	1	0.222	#NUM!	PTGES,PTGS2
Folate Transformations I	1	0.222	#NUM!	MTHFD1L,SHMT2
B Cell Activating Factor Signaling	1	0.122	1	NFKBIA,TRAF5,NFKB2,NFKB1,TRAF1
GADD45 Signaling	0.985	0.158	#NUM!	GADD45B,MAP3K4,CDK1
Ubiquinol-10 Biosynthesis (Eukaryotic)	0.985	0.158	#NUM!	CYP26B1,MICAL2,CYP26A1
Role of PI3K/AKT Signaling in the Pathogenesis of Influenza	0.984	0.101	0.707	NFKBIA,PIK3R1,IRS1,FGFR2,PIK3CD,NFKB2,NFKB1,MAP2K1
AMPK Signaling	0.982	0.0833	-0.535	ADRA2B,SRC,PIK3R1,CHRNA9,LIPE,FGFR2,PFKP,SMARCD3,PFKFB2,EIF4EBP1,AK5,SMARCA2,IRS1,ATF4,ADRA2C,PIK3CD,EEF2K,PPARGC1A
Synaptic Long Term Depression	0.978	0.0862	-1.291	PLA2G16,CACNA1D,PRKCQ,ITPR2,GRIA1,GNA12,PLA2G4C,PLCH1,PLBD1,PLCD3,PLCB4,PLCE1,NPR2,CACNA2D4,MAP2K1
Fc Epsilon RI Signaling	0.978	0.0924	0.905	VAV2,MAP2K6,FYN,PRKCQ,PIK3R1,IRS1,PLA2G4C,FGFR2,PIK3CD,INPP5K,MAP2K1
Mouse Embryonic Stem Cell Pluripotency	0.969	0.0943	0	MYC,ID2,LIF,PIK3R1,IRS1,FGFR2,FZD5,PIK3CD,FZD1,MAP2K1
UVA-Induced MAPK Signaling	0.969	0.0943	-0.632	PLCD3,PLCB4,PLCE1,PIK3R1,IRS1,FGFR2,PIK3CD,RPS6KA2,PLCH1,EGFR
Melanoma Signaling	0.946	0.109	0.447	MITF,PIK3R1,IRS1,FGFR2,PIK3CD,MAP2K1
MIF Regulation of Innate Immunity	0.936	0.116	2.236	NFKBIA,PLA2G4C,PTGS2,NFKB2,NFKB1
Role of Hypercytokinemia/hyperchemokinemia in the Pathogenesis of Influenza	0.936	0.116	#NUM!	CXCL8,IL1A,CCL2,IL1B,IL6
The Visual Cycle	0.933	0.15	#NUM!	LRAT,RLBP1,RPE65
Guanine and Guanosine Salvage I	0.931	0.5	#NUM!	PNP
Choline Degradation I	0.931	0.5	#NUM!	CHDH
Taurine Biosynthesis	0.931	0.5	#NUM!	CDO1
Sulfate Activation for Sulfonation	0.931	0.5	#NUM!	PAPSS2
Anandamide Degradation	0.931	0.5	#NUM!	FAAH
Adenine and Adenosine Salvage I	0.931	0.5	#NUM!	PNP
Glycine Biosynthesis I	0.931	0.5	#NUM!	SHMT2
Glutamine Degradation I	0.931	0.5	#NUM!	GLS2
Ketogenesis	0.925	0.2	#NUM!	ACAT2,ACAT1
Calcium Transport I	0.925	0.2	#NUM!	ATP2B3,ATP2B2
GDP-glucose Biosynthesis	0.925	0.2	#NUM!	HK1,PGM5
Renin-Angiotensin Signaling	0.923	0.0902	0.905	PRKCQ,CCL2,ITPR2,PIK3R1,IRS1,FGFR2,PIK3CD,NFKB2,NFKB1,MAP2K1,AGT
Salvage Pathways of Pyrimidine Ribonucleotides	0.921	0.0947	#NUM!	MAP2K6,AK5,PRKCQ,PIM1,SGK1,UPP1,MAP2K1,CDK1,IRAK1
Androgen Signaling	0.902	0.0876	-0.378	GNB1,SRC,CACNA1D,PRKCQ,GNG11,GNB3,GNA12,SMAD3,NFKB2,NFKB1,CACNA2D4,GNG7
Renal Cell Carcinoma Signaling	0.893	0.0964	0.447	VEGFA,TGFB1,PIK3R1,IRS1,FGFR2,PIK3CD,MAP2K1,PDGFB
JAK/Stat Signaling	0.893	0.0964	1.414	PIK3R1,IRS1,FGFR2,PIK3CD,IL6,NFKB2,NFKB1,MAP2K1
Gαs Signaling	0.892	0.0909	0	GNB1,SRC,PTGIR,GNG11,GNB3,ADD2,ATF4,RAPGEF4,MAP2K1,GNG7
Glutamate Receptor Signaling	0.891	0.105	#NUM!	GNB1,GNG11,GNB3,GRIA1,GLUL,GNG7
Oxidative Ethanol Degradation III	0.885	0.143	#NUM!	ALDH1A1,ALDH3A2,ACSS1
Type I Diabetes Mellitus Signaling	0.874	0.0901	2.333	MAP2K6,NFKBIA,IFNGR2,IL1B,NFKB2,NFKB1,PTPRN,FAS,IRF1,IRAK1
Gustation Pathway	0.869	0.085	#NUM!	CACNA1D,ASIC2,PDE4C,ITPR2,PANX1,GNG7,GNB1,PDE8A,P2RY2,GNB3,GNG11,P2RY6,CACNA2D4
Role of JAK1 and JAK3 in γc Cytokine Signaling	0.866	0.0986	#NUM!	IL7R,IL4R,PIK3R1,IRS1,FGFR2,PIK3CD,TSLP
Glucose and Glucose-1-phosphate Degradation	0.855	0.182	#NUM!	HK1,PGM5
UDP-N-acetyl-D-galactosamine Biosynthesis II	0.855	0.182	#NUM!	HK1,GALE
Melatonin Signaling	0.843	0.0972	-1.89	MAP2K6,PLCD3,PLCB4,PLCE1,PRKCQ,MAP2K1,PLCH1
Role of MAPK Signaling in the Pathogenesis of Influenza	0.843	0.0972	#NUM!	MAP2K6,PLBD1,PLA2G16,CCL2,PLA2G4C,PTGS2,MAP2K1
MSP-RON Signaling Pathway	0.843	0.0972	#NUM!	CCL2,PIK3R1,IRS1,FGFR2,PIK3CD,ACTG2,RPS6KA2
CDK5 Signaling	0.842	0.0909	0.378	FOSB,LAMC1,PPP1R14C,ITGA3,NTRK2,ITGA2,MAP2K1,PPP1R14B,CDK5R1
Fatty Acid α-oxidation	0.84	0.136	#NUM!	ALDH1A1,ALDH3A2,PTGS2
cAMP-mediated signaling	0.839	0.0793	-0.258	AKAP12,PDE8A,ADRA2B,S1PR3,SRC,AKAP13,PTGIR,PDE4C,GRK2,DUSP1,DUSP6,S1PR1,ATF4,ADRA2C,PPP3CC,PKIA,RAPGEF4,MAP2K1
Circadian Rhythm Signaling	0.833	0.118	#NUM!	PER3,ARNTL,BHLHE40,ATF4
Glioma Signaling	0.821	0.0877	1	PRKCQ,PIK3R1,IRS1,E2F7,FGFR2,PIK3CD,IGF2R,MAP2K1,PDGFB,EGFR
Hematopoiesis from Pluripotent Stem Cells	0.817	0.106	#NUM!	CXCL8,IL1A,LIF,IL6,IL11
mTOR Signaling	0.8	0.0796	1.508	PRKCQ,DDIT4,RHOC,PIK3R1,VEGFC,FGFR2,FKBP1A,PRR5L,EIF4EBP1,PGF,VEGFA,IRS1,RHOA,EIF4A1,PIK3CD,RPS6KA2
Differential Regulation of Cytokine Production in Intestinal Epithelial Cells by IL-17A and IL-17F	0.798	0.13	#NUM!	IL1A,CCL2,IL1B
D-myo-inositol (1,4,5,6)-Tetrakisphosphate Biosynthesis	0.792	0.0833	#NUM!	ATP1A1,PTPN13,DUSP1,EPHX2,PPFIBP2,PPM1H,CILP,PALD1,PTPRN,PPP1R14B,PTPRM,DUSP2
D-myo-inositol (3,4,5,6)-tetrakisphosphate Biosynthesis	0.792	0.0833	#NUM!	ATP1A1,PTPN13,DUSP1,EPHX2,PPFIBP2,PPM1H,CILP,PALD1,PTPRN,PPP1R14B,PTPRM,DUSP2
Interferon Signaling	0.768	0.111	#NUM!	IFIT1,IFNGR2,MED14,IRF1
5-aminoimidazole Ribonucleotide Biosynthesis I	0.768	0.333	#NUM!	GART
S-adenosyl-L-methionine Biosynthesis	0.768	0.333	#NUM!	MAT2A
4-aminobutyrate Degradation I	0.768	0.333	#NUM!	ALDH5A1
Cancer Drug Resistance By Drug Efflux	0.763	0.102	#NUM!	PIK3R1,PIK3CD,PTGS2,NFKB1,MAP2K1
Role of JAK1, JAK2 and TYK2 in Interferon Signaling	0.759	0.125	#NUM!	IFNGR2,NFKB2,NFKB1
CNTF Signaling	0.746	0.0952	0.816	PIK3R1,IRS1,FGFR2,PIK3CD,RPS6KA2,MAP2K1
Ethanol Degradation II	0.738	0.108	#NUM!	ALDH1A1,DHRS2,ALDH3A2,ACSS1
TNFR1 Signaling	0.738	0.1	1	NFKBIA,TNFAIP3,NFKB2,NFKB1,BIRC3
Non-Small Cell Lung Cancer Signaling	0.738	0.0909	1.134	ITPR2,PIK3R1,IRS1,FGFR2,PIK3CD,MAP2K1,EGFR
Role of Wnt/GSK-3β Signaling in the Pathogenesis of Influenza	0.738	0.0909	-0.378	WNT2B,FZD5,FZD1,WNT5B,WNT2,WNT11,WNT5A
Mevalonate Pathway I	0.737	0.154	#NUM!	ACAT2,ACAT1
IL-2 Signaling	0.724	0.0938	0.447	CSNK2A1,PIK3R1,IRS1,FGFR2,PIK3CD,MAP2K1
Gαi Signaling	0.723	0.0833	-0.632	ADRA2B,GNB1,S1PR3,SRC,GNG11,GNB3,RALB,S1PR1,ADRA2C,GNG7
Ethanol Degradation IV	0.722	0.12	#NUM!	ALDH1A1,ALDH3A2,ACSS1
VDR/RXR Activation	0.719	0.0897	#NUM!	CSNK2A1,PRKCQ,RUNX2,PPARD,IGFBP5,VDR,HSD17B2
Estrogen-mediated S-phase Entry	0.687	0.115	#NUM!	MYC,E2F7,CDK1
DNA Double-Strand Break Repair by Non-Homologous End Joining	0.687	0.143	#NUM!	XRCC4,LIG3
Isoleucine Degradation I	0.687	0.143	#NUM!	ACAT2,ACAT1
Colanic Acid Building Blocks Biosynthesis	0.687	0.143	#NUM!	UGDH,GALE
γ-glutamyl Cycle	0.687	0.143	#NUM!	GGT5,ANPEP
Cell Cycle: G1/S Checkpoint Regulation	0.683	0.0909	-1	NRG1,MYC,TGFB1,SMAD3,E2F7,TGFB3
CCR5 Signaling in Macrophages	0.667	0.0842	#NUM!	GNB1,CACNA1D,PRKCQ,GNG11,GNB3,CACNA2D4,FAS,GNG7
Eicosanoid Signaling	0.663	0.0896	#NUM!	PLBD1,PLA2G16,PTGES,PTGIR,PLA2G4C,PTGS2
Arsenate Detoxification I (Glutaredoxin)	0.656	0.25	#NUM!	PNP
Uracil Degradation II (Reductive)	0.656	0.25	#NUM!	DPYS
Pentose Phosphate Pathway (Oxidative Branch)	0.656	0.25	#NUM!	G6PD
Spermine and Spermidine Degradation I	0.656	0.25	#NUM!	SMOX
Phenylethylamine Degradation I	0.656	0.25	#NUM!	ALDH3A2
Thymine Degradation	0.656	0.25	#NUM!	DPYS
Geranylgeranyldiphosphate Biosynthesis	0.656	0.25	#NUM!	FDPS
L-cysteine Degradation I	0.656	0.25	#NUM!	CDO1
Acetate Conversion to Acetyl-CoA	0.656	0.25	#NUM!	ACSS1
Telomerase Signaling	0.642	0.0811	1.414	MYC,PIK3R1,IRS1,TPP1,FGFR2,PIK3CD,MAP2K1,ELK3,EGFR
IL-3 Signaling	0.629	0.0843	0.378	PRKCQ,PIK3R1,IRS1,FGFR2,PIK3CD,PPP3CC,MAP2K1
Superpathway of Melatonin Degradation	0.625	0.087	#NUM!	EXT2,SULT1C2,SMOX,CYP2U1,LARGE2,IL4I1
Superpathway of Cholesterol Biosynthesis	0.624	0.107	#NUM!	FDPS,ACAT2,ACAT1
Retinol Biosynthesis	0.607	0.0952	#NUM!	LRAT,BCO1,LIPE,PNPLA4
Myc Mediated Apoptosis Signaling	0.607	0.0857	#NUM!	MYC,PIK3R1,IRS1,FGFR2,PIK3CD,FAS
Extrinsic Prothrombin Activation Pathway	0.6	0.125	#NUM!	TFPI,F3
Glutaryl-CoA Degradation	0.6	0.125	#NUM!	ACAT2,ACAT1
Vitamin-C Transport	0.6	0.125	#NUM!	SLC23A2,TXN
Growth Hormone Signaling	0.596	0.0824	-0.378	PRKCQ,GHR,PIK3R1,IRS1,FGFR2,PIK3CD,RPS6KA2
Chemokine Signaling	0.589	0.0845	1.633	SRC,PLCB4,CCL2,RHOA,CXCL12,MAP2K1
Role of p14/p19ARF in Tumor Suppression	0.584	0.093	0	PIK3R1,IRS1,FGFR2,PIK3CD
UVC-Induced MAPK Signaling	0.584	0.093	1	SRC,PRKCQ,MAP2K1,EGFR
Trehalose Degradation II (Trehalase)	0.572	0.2	#NUM!	HK1
Creatine-phosphate Biosynthesis	0.572	0.2	#NUM!	MAP4K4
Trans, trans-farnesyl Diphosphate Biosynthesis	0.572	0.2	#NUM!	FDPS
Galactose Degradation I (Leloir Pathway)	0.572	0.2	#NUM!	GALE
Glutamate Degradation III (via 4-aminobutyrate)	0.572	0.2	#NUM!	ALDH5A1
γ-linolenate Biosynthesis II (Animals)	0.562	0.118	#NUM!	ACSL4,CYB5A
T Helper Cell Differentiation	0.555	0.0822	#NUM!	IL4R,CD40,TGFB1,IFNGR2,IL6,ICOSLG/LOC102723996
GPCR-Mediated Integration of Enteroendocrine Signaling Exemplified by an L Cell	0.555	0.0822	1.633	PLCD3,PLCB4,PLCE1,GAL,ITPR2,PLCH1
Glutathione-mediated Detoxification	0.541	0.0968	#NUM!	GSTM2,GSTM3,ANPEP
Pyrimidine Ribonucleotides Interconversion	0.541	0.0889	#NUM!	ENTPD8,AK5,ANXA1,ENTPD7
IL-4 Signaling	0.535	0.0787	#NUM!	IL4R,PIK3R1,IRS1,FGFR2,PIK3CD,INPP5K,HMGA1
Neuroprotective Role of THOP1 in Alzheimer's Disease	0.534	0.0756	0	MME,PRSS22,TPP1,ECE1,HTRA1,LONP1,PRSS3,MMP9,AGT
Heparan Sulfate Biosynthesis (Late Stages)	0.523	0.08	#NUM!	HS3ST3B1,EXT2,SULT1C2,CHST11,LIPE,RPE65
Role of Oct4 in Mammalian Embryonic Stem Cell Pluripotency	0.52	0.087	#NUM!	NR2F2,JARID2,FBXO15,IGF2BP1
IGF-1 Signaling	0.508	0.0755	1.134	CSNK2A1,PXN,PIK3R1,IRS1,FGFR2,IGFBP5,PIK3CD,MAP2K1
IL-7 Signaling Pathway	0.507	0.0769	1.134	IL7R,MYC,FYN,PIK3R1,IRS1,FGFR2,PIK3CD
Pyruvate Fermentation to Lactate	0.506	0.167	#NUM!	LDHB
Glycine Cleavage Complex	0.506	0.167	#NUM!	OCA2
Selenocysteine Biosynthesis II (Archaea and Eukaryotes)	0.506	0.167	#NUM!	SARS
UDP-N-acetyl-D-glucosamine Biosynthesis II	0.506	0.167	#NUM!	GFPT2
Pyrimidine Ribonucleotides De Novo Biosynthesis	0.501	0.0851	#NUM!	ENTPD8,AK5,ANXA1,ENTPD7
Natural Killer Cell Signaling	0.498	0.0738	#NUM!	VAV2,FYN,PRKCQ,PIK3R1,IRS1,FGFR2,PIK3CD,INPP5K,MAP2K1
1D-myo-inositol Hexakisphosphate Biosynthesis II (Mammalian)	0.495	0.105	#NUM!	ITPKC,INPP5K
D-myo-inositol (1,3,4)-trisphosphate Biosynthesis	0.495	0.105	#NUM!	ITPKC,INPP5K
Histamine Degradation	0.495	0.105	#NUM!	ALDH1A1,ALDH3A2
Type II Diabetes Mellitus Signaling	0.485	0.0714	0	CACNA1D,NFKBIA,PRKCQ,PIK3R1,IRS1,FGFR2,ACSL4,PIK3CD,NFKB2,NFKB1,CACNA2D4
Graft-versus-Host Disease Signaling	0.482	0.0833	#NUM!	IL1A,IL1B,IL6,FAS
Corticotropin Releasing Hormone Signaling	0.48	0.0719	1.89	VEGFA,CACNA1D,GLI2,PRKCQ,ITPR2,ATF4,PTGS2,NPR2,MAP2K1,CACNA2D4
Activation of IRF by Cytosolic Pattern Recognition Receptors	0.479	0.0794	0.447	NFKBIA,CD40,IL6,NFKB2,NFKB1
Role of JAK2 in Hormone-like Cytokine Signaling	0.471	0.0882	#NUM!	GHR,IRS1,SH2B3
Cardiomyocyte Differentiation via BMP Receptors	0.465	0.1	#NUM!	BMP2,BMP7
FcγRIIB Signaling in B Lymphocytes	0.465	0.0759	0	CACNA1D,PIK3R1,IRS1,FGFR2,PIK3CD,CACNA2D4
GABA Receptor Signaling	0.455	0.0737	#NUM!	KCNN4,CACNA1D,AP2B1,KCNH2,SLC6A13,CACNA2D4,ALDH5A1
FXR/RXR Activation	0.454	0.0714	#NUM!	IL1A,SDC1,SCARB1,TF,IL1B,SERPINA1,VLDLR,PPARGC1A,AGT
Superpathway of Serine and Glycine Biosynthesis I	0.452	0.143	#NUM!	SHMT2
Thioredoxin Pathway	0.452	0.143	#NUM!	TXN
Phosphatidylcholine Biosynthesis I	0.452	0.143	#NUM!	PHKA1
Netrin Signaling	0.448	0.0769	#NUM!	CACNA1D,UNC5D,PPP3CC,ABLIM1,CACNA2D4
Endoplasmic Reticulum Stress Pathway	0.438	0.0952	#NUM!	XBP1,ATF4
Heparan Sulfate Biosynthesis	0.425	0.0732	#NUM!	HS3ST3B1,EXT2,SULT1C2,CHST11,LIPE,RPE65
Methionine Degradation I (to Homocysteine)	0.412	0.0909	#NUM!	AHCYL2,MAT2A
Superpathway of Methionine Degradation	0.41	0.0811	#NUM!	AHCYL2,MAT2A,CDO1
Complement System	0.41	0.0811	#NUM!	CFI,CFH,C2
Histidine Degradation III	0.406	0.125	#NUM!	MTHFD1L
Superoxide Radicals Degradation	0.406	0.125	#NUM!	NQO1
Salvage Pathways of Pyrimidine Deoxyribonucleotides	0.406	0.125	#NUM!	TYMP
Triacylglycerol Degradation	0.399	0.0755	#NUM!	FAAH,LIPE,PNPLA4,RPE65
Phototransduction Pathway	0.399	0.0755	#NUM!	GNB1,GNB3,GNGT1,RGR
Unfolded protein response	0.37	0.0727	#NUM!	HSPA1A/HSPA1B,XBP1,ATF4,CEBPG
Citrulline Biosynthesis	0.367	0.111	#NUM!	GLS2
Leucine Degradation I	0.367	0.111	#NUM!	MCCC1
Tumoricidal Function of Hepatic Natural Killer Cells	0.366	0.0833	#NUM!	ENDOG,FAS
CDP-diacylglycerol Biosynthesis I	0.366	0.0833	#NUM!	LPCAT2,CDS1
Superpathway of D-myo-inositol (1,4,5)-trisphosphate Metabolism	0.366	0.0833	#NUM!	ITPKC,INPP5K
Cysteine Biosynthesis III (mammalia)	0.366	0.0833	#NUM!	AHCYL2,MAT2A
Huntington's Disease Signaling	0.354	0.064	-1.069	PRKCQ,SGK1,PIK3R1,HSPA1A/HSPA1B,FGFR2,HIP1,CDK5R1,GNG7,GNB1,PLCB4,GNB3,GNG11,IRS1,ATF4,PIK3CD,EGFR
Role of JAK family kinases in IL-6-type Cytokine Signaling	0.346	0.08	#NUM!	OSMR,IL6
Tryptophan Degradation III (Eukaryotic)	0.346	0.08	#NUM!	ACAT2,ACAT1
nNOS Signaling in Skeletal Muscle Cells	0.343	0.0732	#NUM!	CACNA1D,DMD,CACNA2D4
Glycine Betaine Degradation	0.334	0.1	#NUM!	SHMT2
Thyroid Hormone Metabolism II (via Conjugation and/or Degradation)	0.328	0.0714	#NUM!	EXT2,SULT1C2,LARGE2
Phosphatidylglycerol Biosynthesis II (Non-plastidic)	0.327	0.0769	#NUM!	LPCAT2,CDS1
Calcium Signaling	0.322	0.0631	0.378	CACNA1D,MYH9,ATP2B3,ITPR2,GRIA1,CHRNA9,ATF4,TPM3,TRPC4,MYH11,PPP3CC,CACNA2D4,ATP2B2
Regulation of eIF4 and p70S6K Signaling	0.32	0.0637	1.414	ITGA3,PIK3R1,IRS1,EIF4A1,ITGA2,ITGA5,FGFR2,PIK3CD,MAP2K1,EIF4EBP1
Pentose Phosphate Pathway	0.304	0.0909	#NUM!	G6PD
Purine Nucleotides De Novo Biosynthesis II	0.304	0.0909	#NUM!	GART
Role of RIG1-like Receptors in Antiviral Innate Immunity	0.3	0.0682	#NUM!	NFKBIA,NFKB2,NFKB1
Hereditary Breast Cancer Signaling	0.295	0.0625	#NUM!	GADD45B,SMARCA2,PIK3R1,IRS1,FGFR2,SLC19A1,PIK3CD,CDK1,SMARCD3
Retinoic acid Mediated Apoptosis Signaling	0.284	0.0645	2	TNFRSF10B,TNFSF10,TNFRSF10D,IRF1
Acyl-CoA Hydrolysis	0.278	0.0833	#NUM!	ACOT9
BER pathway	0.278	0.0833	#NUM!	LIG3
Dermatan Sulfate Biosynthesis (Late Stages)	0.274	0.0652	#NUM!	HS3ST3B1,SULT1C2,CHST11
Triacylglycerol Biosynthesis	0.274	0.0652	#NUM!	PLPP4,LPCAT2,LPIN1
Melatonin Degradation I	0.263	0.0625	#NUM!	EXT2,SULT1C2,CYP2U1,LARGE2
Nicotine Degradation II	0.263	0.0625	#NUM!	EXT2,FMO2,CYP2U1,LARGE2
nNOS Signaling in Neurons	0.263	0.0638	#NUM!	PRKCQ,DLG2,PPP3CC
Fatty Acid Activation	0.255	0.0769	#NUM!	ACSL4
Choline Biosynthesis III	0.255	0.0769	#NUM!	PHKA1
Oleate Biosynthesis II (Animals)	0.255	0.0769	#NUM!	CYB5A
Leukotriene Biosynthesis	0.255	0.0769	#NUM!	GGT5
CTLA4 Signaling in Cytotoxic T Lymphocytes	0.254	0.0606	#NUM!	FYN,PIK3R1,IRS1,AP2B1,FGFR2,PIK3CD
Primary Immunodeficiency Signaling	0.251	0.0625	#NUM!	IL7R,CD40,ADA
Chondroitin Sulfate Biosynthesis (Late Stages)	0.24	0.0612	#NUM!	HS3ST3B1,SULT1C2,CHST11
Cell Cycle: G2/M DNA Damage Checkpoint Regulation	0.24	0.0612	#NUM!	RPRM,HIPK2,CDK1
Superpathway of Citrulline Metabolism	0.216	0.0667	#NUM!	GLS2
Granzyme B Signaling	0.2	0.0625	#NUM!	ENDOG
Mismatch Repair in Eukaryotes	0.2	0.0625	#NUM!	SLC19A1
Chondroitin Sulfate Degradation (Metazoa)	0.2	0.0625	#NUM!	GM2A
