# Supplementary material for: Transcriptome Landscape of Epithelial to Mesenchymal Transition of Human Stem Cell–Derived RPE
Source: Invest Ophthalmol Vis Sci. 2021 Apr 1;62(4):1. doi: 10.1167/iovs.62.4.1 (PMC8024778; doi:10.1167/iovs.62.4.1)
Supplement: Supplement 9 [file iovs-62-4-1_s009.xlsx]

## Sheet: Diss_overlap_Canonical_3hr
© 2000-2017 QIAGEN. All rights reserved.
Ingenuity Canonical Pathways	-log(p-value)	pvalue	Ratio	z-score	Molecules
Axonal Guidance Signaling	14.8	1.58489e-15	0.0929	#NUM!	MME,TUBA1B,PFN1,ARPC1B,EPHB2,PIK3R1,EPHA4,PLXNA2,PLCH1,VEGFA,ITGA3,EPHB1,PLCE1,GNG11,EFNB1,EFNA5,ADAM19,UNC5D,TUBA1C,SEMA4A,MAP2K1,VASP,PXN,NGEF,PRKCQ,NRP2,ITGA2,WNT2B,TUBA4A,FGFR2,PPP3CC,ADAMTS9,PDGFB,SEMA3A,PLCB4,NTRK2,TUBB6,RHOA,IRS1,BMP7,PIK3CD,WNT5A
Actin Cytoskeleton Signaling	8.33	4.67735e-09	0.0969	2.065	VAV2,PXN,PFN1,MYH9,ARPC1B,PIK3R1,ITGA2,TRIO,FGFR2,PIP5K1B,MYH11,SSH1,PDGFB,FGF13,FGF1,ITGA3,RHOA,IRS1,PIK3CD,MAP2K1,ACTN1,MSN
Regulation of the Epithelial-Mesenchymal Transition Pathway	7.53	2.95121e-08	0.101	#NUM!	ID2,PIK3R1,WNT2B,PARD6B,FGFR2,NFKB1,SMURF1,FGF13,FGF1,FOXC2,TGFB1,IRS1,RHOA,PIK3CD,JAG1,MAP2K1,HMGA2,EGFR,WNT5A
ILK Signaling	7.28	5.24807e-08	0.0969	1	FLNB,PXN,FBLIM1,MYH9,PIK3R1,FGFR2,MYH11,ITGB8,NFKB1,PPP1R14B,ITGB3,MYC,VEGFA,IRS1,RHOA,PIK3CD,PTGS2,DSP,ACTN1
IL-8 Signaling	7.24	5.7544e-08	0.0964	1.698	CXCL8,ANGPT2,PRKCQ,PIK3R1,FGFR2,HBEGF,NFKB1,EIF4EBP1,ITGB3,IRAK1,VEGFA,GNG11,RHOA,IRS1,PIK3CD,PTGS2,MAP2K1,VASP,EGFR
Ephrin Receptor Signaling	6.62	2.39883e-07	0.0977	2.828	NGEF,PXN,ARPC1B,PTPN13,EPHB2,ITGA2,EPHA4,PDGFB,FGF1,VEGFA,EPHB1,ITGA3,GNG11,RHOA,EFNB1,EFNA5,MAP2K1
Role of Macrophages, Fibroblasts and Endothelial Cells in Rheumatoid Arthritis	6.5	3.16228e-07	0.074	#NUM!	CXCL8,PRKCQ,PIK3R1,WNT2B,FGFR2,PPP3CC,IL6,NFKB1,PLCH1,PDGFB,IRAK1,MYC,VEGFA,PLCB4,PLCE1,F2RL1,TGFB1,RHOA,IRS1,PIK3CD,MAP2K1,MMP1,WNT5A
Hepatic Fibrosis / Hepatic Stellate Cell Activation	6.31	4.89779e-07	0.0929	#NUM!	CXCL8,MYH9,LHX2,FGFR2,MYH11,IL6,NFKB1,PDGFB,FGF1,VEGFA,TIMP1,TGFB1,ECE1,SERPINE1,MMP1,EGFR,COL3A1
Leukocyte Extravasation Signaling	6.1	7.94328e-07	0.0853	1.414	VAV2,PXN,PRKCQ,PIK3R1,ITGA2,FGFR2,MAP3K4,ITGB3,ITGA3,TIMP1,IRS1,RHOA,PIK3CD,DLC1,MMP1,VASP,ACTN1,MSN
P2Y Purigenic Receptor Signaling Pathway	5.95	1.12202e-06	0.105	0	PRKCQ,PIK3R1,FGFR2,NFKB1,PLCH1,ITGB3,MYC,PLCB4,GNG11,PLCE1,P2RY6,IRS1,PIK3CD,MAP2K1
Germ Cell-Sertoli Cell Junction Signaling	5.95	1.12202e-06	0.0925	#NUM!	TUBA1B,PXN,PIK3R1,ITGA2,TUBA4A,FGFR2,MAP3K4,ITGA3,TUBB6,TGFB1,IRS1,RHOA,PIK3CD,TUBA1C,MAP2K1,ACTN1
Protein Kinase A Signaling	5.74	1.8197e-06	0.0631	-0.447	AKAP12,PPP1R14C,FLNB,PXN,PRKCQ,PTPRD,PTPN13,DUSP6,UBASH3B,PPP3CC,NFKB1,PPP1R14B,PLCH1,DUSP2,PDE8A,PLCB4,GNG11,PLCE1,TGFB1,DUSP1,RHOA,PTPRZ1,PTGS2,MAP2K1,VASP
Breast Cancer Regulation by Stathmin1	5.68	2.0893e-06	0.0837	#NUM!	TUBA1B,PPP1R14C,PRKCQ,PIK3R1,TUBA4A,FGFR2,PPP1R14B,CDK1,PLCB4,GNG11,TUBB6,IRS1,RHOA,ARHGEF2,TUBA1C,PIK3CD,MAP2K1
Role of IL-17A in Arthritis	5.67	2.13796e-06	0.145	#NUM!	CXCL8,PIK3R1,IRS1,CCL20,FGFR2,PIK3CD,PTGS2,NFKB1,MAP2K1,MMP1
Superpathway of Inositol Phosphate Compounds	5.45	3.54813e-06	0.0769	#NUM!	PTPN13,PIK3R1,EPHX2,PPFIBP2,FGFR2,PIP5K1B,PPP1R14B,DUSP2,PLCH1,ATP1A1,PLCB4,PLCE1,DUSP1,IRS1,PPM1H,PIK3CD,PALD1,EGFR
Gap Junction Signaling	5.33	4.67735e-06	0.0877	#NUM!	TUBA1B,PRKCQ,PIK3R1,TUBA4A,FGFR2,PPP3CC,PLCH1,PLCB4,PLCE1,TUBB6,IRS1,PIK3CD,TUBA1C,MAP2K1,EGFR
Glucocorticoid Receptor Signaling	5.31	4.89779e-06	0.0694	#NUM!	CXCL8,CDKN1C,POU2F2,PIK3R1,PBX1,FGFR2,IL6,PPP3CC,NFKB1,DUSP1,TGFB1,SMARCA2,IRS1,ANXA1,PIK3CD,PTGS2,PLAU,SERPINE1,MAP2K1,MMP1
Ephrin A Signaling	5.29	5.12861e-06	0.15	#NUM!	VAV2,NGEF,RHOA,PIK3R1,EFNA5,IRS1,FGFR2,EPHA4,PIK3CD
14-3-3-mediated Signaling	5.28	5.24807e-06	0.0992	-1	TUBA1B,PLCB4,PLCE1,PRKCQ,TUBB6,PIK3R1,IRS1,TUBA4A,FGFR2,PIK3CD,TUBA1C,MAP2K1,PLCH1
HMGB1 Signaling	5.21	6.16595e-06	0.0977	1.732	CXCL8,LIF,PIK3R1,FGFR2,IL6,NFKB1,KAT6B,TGFB1,IRS1,RHOA,PIK3CD,SERPINE1,MAP2K1
HGF Signaling	5.15	7.07946e-06	0.104	1.508	PXN,ITGA3,PRKCQ,PIK3R1,IRS1,ITGA2,FGFR2,PIK3CD,MAP3K4,IL6,PTGS2,MAP2K1
Rac Signaling	5.07	8.51138e-06	0.103	0.905	MCF2L,ITGA3,ARPC1B,RHOA,PIK3R1,IRS1,ITGA2,FGFR2,PIK3CD,PIP5K1B,NFKB1,MAP2K1
Glioblastoma Multiforme Signaling	5	1e-05	0.0875	0.535	MYC,PLCB4,PLCE1,RHOA,PIK3R1,IRS1,WNT2B,FGFR2,PIK3CD,MAP2K1,PLCH1,PDGFB,WNT5A,EGFR
Role of Tissue Factor in Cancer	4.85	1.41254e-05	0.0976	#NUM!	VEGFA,CXCL8,ITGA3,F2RL1,PIK3R1,IRS1,HBEGF,FGFR2,PIK3CD,MMP1,ITGB3,EGFR
IL-17 Signaling	4.84	1.44544e-05	0.118	#NUM!	CXCL8,TIMP1,PIK3R1,IRS1,FGFR2,PIK3CD,IL6,PTGS2,NFKB1,MAP2K1
Integrin Signaling	4.64	2.29087e-05	0.0731	2	PXN,PFN1,ARPC1B,PIK3R1,ITGA2,FGFR2,ITGB8,PDGFB,ITGB3,ITGA3,RHOA,IRS1,PIK3CD,MAP2K1,VASP,ACTN1
3-phosphoinositide Biosynthesis	4.54	2.88403e-05	0.0754	#NUM!	PTPN13,PIK3R1,EPHX2,PPFIBP2,FGFR2,PIP5K1B,PPP1R14B,DUSP2,ATP1A1,DUSP1,IRS1,PPM1H,PIK3CD,PALD1,EGFR
ERK/MAPK Signaling	4.54	2.88403e-05	0.0754	-0.258	PPP1R14C,PXN,DUSP6,PIK3R1,ITGA2,FGFR2,PPP1R14B,DUSP2,EIF4EBP1,MYC,ITGA3,DUSP1,IRS1,PIK3CD,MAP2K1
Colorectal Cancer Metastasis Signaling	4.53	2.95121e-05	0.0685	1.213	PIK3R1,WNT2B,FGFR2,IL6,NFKB1,MYC,VEGFA,GNG11,TGFB1,IRS1,RHOA,PIK3CD,PTGS2,MAP2K1,MMP1,EGFR,WNT5A
Role of Osteoblasts, Osteoclasts and Chondrocytes in Rheumatoid Arthritis	4.31	4.89779e-05	0.0687	#NUM!	PIK3R1,ITGA2,WNT2B,FGFR2,IL6,PPP3CC,NFKB1,SMURF1,ITGB3,ITGA3,TGFB1,IRS1,BMP7,PIK3CD,MMP1,WNT5A
Pancreatic Adenocarcinoma Signaling	4.31	4.89779e-05	0.0932	1.265	VEGFA,TGFB1,PIK3R1,IRS1,HBEGF,FGFR2,PIK3CD,PTGS2,NFKB1,MAP2K1,EGFR
Macropinocytosis Signaling	4.22	6.0256e-05	0.111	-0.447	PRKCQ,RHOA,PIK3R1,IRS1,FGFR2,PIK3CD,ITGB8,PDGFB,ITGB3
Human Embryonic Stem Cell Pluripotency	4.19	6.45654e-05	0.0839	#NUM!	S1PR3,NTRK2,TGFB1,PIK3R1,IRS1,WNT2B,SPHK1,FGFR2,BMP7,PIK3CD,PDGFB,WNT5A
Virus Entry via Endocytic Pathways	4.15	7.07946e-05	0.098	#NUM!	FLNB,ITGA3,PRKCQ,PIK3R1,IRS1,ITGA2,FGFR2,PIK3CD,ITGB8,ITGB3
fMLP Signaling in Neutrophils	4.14	7.24436e-05	0.0894	0.302	PLCB4,PRKCQ,GNG11,ARPC1B,PIK3R1,IRS1,FGFR2,PIK3CD,PPP3CC,NFKB1,MAP2K1
Phagosome Formation	4.14	7.24436e-05	0.0894	#NUM!	PLCB4,ITGA3,PLCE1,PRKCQ,RHOA,PIK3R1,IRS1,ITGA2,FGFR2,PIK3CD,PLCH1
Epithelial Adherens Junction Signaling	4.11	7.76247e-05	0.0822	#NUM!	VAV2,TUBA1B,MYH9,ARPC1B,TUBB6,RHOA,TUBA4A,TUBA1C,MYH11,ACTN1,FGF1,EGFR
Role of NFAT in Cardiac Hypertrophy	4.1	7.94328e-05	0.0725	1	PLCB4,PLCE1,LIF,PRKCQ,GNG11,TGFB1,PIK3R1,IRS1,FGFR2,PIK3CD,PPP3CC,IL6,MAP2K1,PLCH1
UVB-Induced MAPK Signaling	4.08	8.31764e-05	0.121	#NUM!	PRKCQ,PIK3R1,IRS1,FGFR2,PIK3CD,MAP2K1,EIF4EBP1,EGFR
Sphingosine-1-phosphate Signaling	4.08	8.31764e-05	0.088	0.302	S1PR3,PLCB4,PLCE1,RHOA,PIK3R1,IRS1,SPHK1,FGFR2,PIK3CD,PLCH1,PDGFB
NF-κB Activation by Viruses	3.97	0.000107152	0.103	1	ITGA3,PRKCQ,PIK3R1,IRS1,ITGA2,FGFR2,PIK3CD,NFKB1,ITGB3
HER-2 Signaling in Breast Cancer	3.93	0.00011749	0.102	#NUM!	PRKCQ,PIK3R1,IRS1,PARD6B,FGFR2,PIK3CD,ITGB8,ITGB3,EGFR
PI3K Signaling in B Lymphocytes	3.92	0.000120226	0.0846	0.632	VAV2,PLCB4,ATF3,PLCE1,PIK3R1,IRS1,PIK3CD,PPP3CC,NFKB1,MAP2K1,PLCH1
Glioma Invasiveness Signaling	3.89	0.000128825	0.114	0.707	TIMP1,RHOA,PIK3R1,IRS1,FGFR2,PIK3CD,PLAU,ITGB3
p70S6K Signaling	3.86	0.000138038	0.0833	-0.302	PLCB4,PLCE1,PRKCQ,F2RL1,PIK3R1,IRS1,FGFR2,PIK3CD,MAP2K1,PLCH1,EGFR
Thrombin Signaling	3.84	0.000144544	0.0686	0.277	PRKCQ,PIK3R1,FGFR2,NFKB1,PLCH1,PLCB4,GNG11,PLCE1,IRS1,RHOA,ARHGEF2,PIK3CD,MAP2K1,EGFR
Paxillin Signaling	3.78	0.000165959	0.0885	1.414	PXN,ITGA3,PIK3R1,IRS1,ITGA2,FGFR2,PIK3CD,ITGB8,ACTN1,ITGB3
Acute Myeloid Leukemia Signaling	3.75	0.000177828	0.0968	1.414	RUNX1,MYC,PIK3R1,IRS1,FGFR2,PIK3CD,NFKB1,MAP2K1,EIF4EBP1
Osteoarthritis Pathway	3.71	0.000194984	0.0667	3.051	S1PR3,VEGFA,CXCL8,ITGA3,DDIT4,PPARD,TGFB1,ITGA2,SPHK1,PTGS2,JAG1,NFKB1,MMP1,PPARGC1A
D-myo-inositol-5-phosphate Metabolism	3.7	0.000199526	0.0745	#NUM!	PLCB4,ATP1A1,PLCE1,PTPN13,DUSP1,EPHX2,PPFIBP2,PPM1H,PALD1,PPP1R14B,PLCH1,DUSP2
IL-15 Signaling	3.64	0.000229087	0.105	#NUM!	CXCL8,PIK3R1,IRS1,FGFR2,PIK3CD,IL6,NFKB1,MAP2K1
PTEN Signaling	3.59	0.00025704	0.084	-1.667	ITGA3,NTRK2,PIK3R1,ITGA2,FGFR2,PIK3CD,NFKB1,IGF2R,MAP2K1,EGFR
IL-17A Signaling in Airway Cells	3.56	0.000275423	0.103	1.134	PIK3R1,IRS1,CCL20,FGFR2,PIK3CD,IL6,NFKB1,MAP2K1
FAK Signaling	3.54	0.000288403	0.0909	#NUM!	PXN,ITGA3,PIK3R1,IRS1,ITGA2,FGFR2,PIK3CD,MAP2K1,EGFR
Aldosterone Signaling in Epithelial Cells	3.53	0.000295121	0.0714	-0.905	PLCB4,ASIC2,PLCE1,PRKCQ,DUSP1,PIK3R1,IRS1,FGFR2,PIK3CD,PIP5K1B,MAP2K1,PLCH1
CD40 Signaling	3.53	0.000295121	0.101	0.378	PIK3R1,IRS1,TNFAIP3,FGFR2,PIK3CD,PTGS2,NFKB1,MAP2K1
Tec Kinase Signaling	3.48	0.000331131	0.0706	1.508	VAV2,ITGA3,PRKCQ,GNG11,RHOA,PIK3R1,IRS1,TNFRSF10B,ITGA2,FGFR2,PIK3CD,NFKB1
PAK Signaling	3.48	0.000331131	0.0891	1.667	PXN,ITGA3,PIK3R1,IRS1,ITGA2,FGFR2,PIK3CD,MAP2K1,PDGFB
RANK Signaling in Osteoclasts	3.45	0.000354813	0.0882	1	MITF,PIK3R1,IRS1,FGFR2,PIK3CD,PPP3CC,MAP3K4,NFKB1,MAP2K1
IL-9 Signaling	3.41	0.000389045	0.133	0	PIK3R1,IRS1,FGFR2,BCL3,PIK3CD,NFKB1
Clathrin-mediated Endocytosis Signaling	3.4	0.000398107	0.0653	#NUM!	ARPC1B,EPHB2,PIK3R1,FGFR2,ITGB8,PPP3CC,PDGFB,ITGB3,FGF1,FGF13,VEGFA,IRS1,PIK3CD
Prolactin Signaling	3.38	0.000416869	0.0964	0.707	MYC,PRKCQ,PIK3R1,IRS1,FGFR2,PIK3CD,MAP2K1,IRF1
Renal Cell Carcinoma Signaling	3.38	0.000416869	0.0964	0.447	VEGFA,TGFB1,PIK3R1,IRS1,FGFR2,PIK3CD,MAP2K1,PDGFB
Thrombopoietin Signaling	3.31	0.000489779	0.108	0.378	MYC,PRKCQ,PIK3R1,IRS1,FGFR2,PIK3CD,MAP2K1
Leptin Signaling in Obesity	3.27	0.000537032	0.093	0.447	PLCB4,PLCE1,PIK3R1,IRS1,FGFR2,PIK3CD,MAP2K1,PLCH1
Gα12/13 Signaling	3.26	0.000549541	0.0763	1.897	VAV2,PXN,F2RL1,RHOA,PIK3R1,IRS1,FGFR2,PIK3CD,NFKB1,MAP2K1
T Cell Receptor Signaling	3.23	0.000588844	0.0826	#NUM!	VAV2,PRKCQ,PIK3R1,IRS1,FGFR2,PIK3CD,PPP3CC,NFKB1,MAP2K1
Neuregulin Signaling	3.21	0.000616595	0.0909	0.816	MYC,ITGA3,PRKCQ,PIK3R1,ITGA2,HBEGF,MAP2K1,EGFR
Bladder Cancer Signaling	3.21	0.000616595	0.0909	#NUM!	VEGFA,MYC,CXCL8,MAP2K1,MMP1,FGF13,FGF1,EGFR
VEGF Family Ligand-Receptor Interactions	3.21	0.000616595	0.0909	-0.378	VEGFA,PRKCQ,NRP2,PIK3R1,IRS1,FGFR2,PIK3CD,MAP2K1
Cardiac Hypertrophy Signaling	3.2	0.000630957	0.0593	0.535	PIK3R1,FGFR2,MAP3K4,IL6,PPP3CC,PLCH1,PLCB4,GNG11,PLCE1,TGFB1,IRS1,RHOA,PIK3CD,MAP2K1
Adipogenesis pathway	3.18	0.000660693	0.0746	#NUM!	FOXC2,KAT6B,EGR2,RUNX1T1,TGFB1,NR2F2,FGFR2,BMP7,WNT5A,FGF1
Remodeling of Epithelial Adherens Junctions	3.16	0.000691831	0.101	#NUM!	TUBA1B,ARPC1B,TUBB6,MAPRE1,TUBA4A,TUBA1C,ACTN1
Glioma Signaling	3.15	0.000707946	0.0804	1	PRKCQ,PIK3R1,IRS1,FGFR2,PIK3CD,IGF2R,MAP2K1,PDGFB,EGFR
PDGF Signaling	3.14	0.000724436	0.0889	1.414	MYC,PIK3R1,IRS1,SPHK1,FGFR2,PIK3CD,MAP2K1,PDGFB
Gαq Signaling	3.12	0.000758578	0.0683	0.302	PLCB4,PRKCQ,GNG11,RHOA,PIK3R1,IRS1,FGFR2,PIK3CD,PPP3CC,NFKB1,MAP2K1
Role of Pattern Recognition Receptors in Recognition of Bacteria and Viruses	3.11	0.000776247	0.073	0.378	CXCL8,LIF,PRKCQ,TGFB1,PIK3R1,IRS1,FGFR2,PIK3CD,IL6,NFKB1
Reelin Signaling in Neurons	3.08	0.000831764	0.087	#NUM!	ITGA3,PIK3R1,IRS1,ITGA2,FGFR2,ARHGEF2,PIK3CD,ITGB3
Neuropathic Pain Signaling In Dorsal Horn Neurons	3.06	0.000870964	0.0783	-1.667	PLCB4,NTRK2,PLCE1,PRKCQ,PIK3R1,IRS1,FGFR2,PIK3CD,PLCH1
RAR Activation	3.05	0.000891251	0.0632	#NUM!	VEGFA,PRKCQ,SMARCA2,DUSP1,TGFB1,PIK3R1,NR2F2,PIK3CD,NFKB1,MAP2K1,MMP1,PPARGC1A
Ceramide Signaling	3.05	0.000891251	0.086	1.414	S1PR3,PIK3R1,IRS1,SPHK1,FGFR2,PIK3CD,NFKB1,MAP2K1
Ephrin B Signaling	3.01	0.000977237	0.0959	2.449	VAV2,EPHB1,PXN,GNG11,EPHB2,RHOA,EFNB1
GM-CSF Signaling	3.01	0.000977237	0.0959	0.816	RUNX1,PIK3R1,IRS1,FGFR2,PIK3CD,PPP3CC,MAP2K1
Signaling by Rho Family GTPases	2.99	0.00102329	0.0565	1.941	ARPC1B,PIK3R1,ITGA2,FGFR2,PIP5K1B,NFKB1,ITGA3,GNG11,IRS1,RHOA,ARHGEF2,PIK3CD,MAP2K1,MSN
Production of Nitric Oxide and Reactive Oxygen Species in Macrophages	2.97	0.00107152	0.0619	0.577	PPP1R14C,PRKCQ,RHOA,PIK3R1,IRS1,FGFR2,PIK3CD,MAP3K4,NFKB1,MAP2K1,PPP1R14B,IRF1
Melanoma Signaling	2.94	0.00114815	0.109	#NUM!	MITF,PIK3R1,IRS1,FGFR2,PIK3CD,MAP2K1
Ovarian Cancer Signaling	2.94	0.00114815	0.0694	#NUM!	VEGFA,PIK3R1,IRS1,WNT2B,FGFR2,PIK3CD,PTGS2,MAP2K1,WNT5A,EGFR
NGF Signaling	2.93	0.0011749	0.075	1.667	RHOA,PIK3R1,IRS1,TRIO,FGFR2,PIK3CD,MAP3K4,NFKB1,MAP2K1
Melanocyte Development and Pigmentation Signaling	2.93	0.0011749	0.0825	0	MITF,PIK3R1,TYR,IRS1,FGFR2,PIK3CD,DCT,MAP2K1
TR/RXR Activation	2.9	0.00125893	0.0816	#NUM!	ENO1,PIK3R1,IRS1,FGFR2,BCL3,PIK3CD,PFKP,PPARGC1A
ErbB Signaling	2.9	0.00125893	0.0816	#NUM!	PRKCQ,PIK3R1,IRS1,HBEGF,FGFR2,PIK3CD,MAP2K1,EGFR
IL-12 Signaling and Production in Macrophages	2.9	0.00125893	0.0685	#NUM!	PRKCQ,TGFB1,PIK3R1,IRS1,MAF,FGFR2,PIK3CD,NFKB1,MAP2K1,IRF1
Role of NANOG in Mammalian Embryonic Stem Cell Pluripotency	2.88	0.00131826	0.0738	0.816	LIF,PIK3R1,IRS1,WNT2B,FGFR2,BMP7,PIK3CD,MAP2K1,WNT5A
CDK5 Signaling	2.87	0.00134896	0.0808	0	FOSB,LAMC1,PPP1R14C,ITGA3,NTRK2,ITGA2,MAP2K1,PPP1R14B
Regulation of Cellular Mechanics by Calpain Protease	2.86	0.00138038	0.105	2	PXN,ITGA3,ITGA2,CDK1,ACTN1,EGFR
Molecular Mechanisms of Cancer	2.85	0.00141254	0.0479	#NUM!	PRKCQ,PIK3R1,WNT2B,ITGA2,FGFR2,NFKB1,MYC,DAXX,ITGA3,PLCB4,TGFB1,IRS1,RHOA,BMP7,ARHGEF2,PIK3CD,MAP2K1,WNT5A
Cholecystokinin/Gastrin-mediated Signaling	2.82	0.00151356	0.0792	0.707	PXN,PLCB4,PRKCQ,RHOA,EPHA4,PTGS2,MAP2K1,EGFR
VEGF Signaling	2.76	0.0017378	0.0777	0.707	VEGFA,PXN,PIK3R1,IRS1,FGFR2,PIK3CD,MAP2K1,ACTN1
Erythropoietin Signaling	2.74	0.0018197	0.0864	#NUM!	PRKCQ,PIK3R1,IRS1,FGFR2,PIK3CD,NFKB1,MAP2K1
IL-6 Signaling	2.74	0.0018197	0.0703	1	VEGFA,CXCL8,PIK3R1,IRS1,FGFR2,PIK3CD,IL6,NFKB1,MAP2K1
Chronic Myeloid Leukemia Signaling	2.73	0.00186209	0.0769	#NUM!	MYC,TGFB1,PIK3R1,IRS1,FGFR2,PIK3CD,NFKB1,MAP2K1
IL-17A Signaling in Gastric Cells	2.73	0.00186209	0.16	#NUM!	CXCL8,CCL20,NFKB1,EGFR
NF-κB Signaling	2.71	0.00194984	0.0608	0.302	NTRK2,PRKCQ,PIK3R1,IRS1,TNFAIP3,FGFR2,PIK3CD,NFKB1,IGF2R,EGFR,IRAK1
CCR3 Signaling in Eosinophils	2.69	0.00204174	0.0692	#NUM!	PLCB4,PRKCQ,GNG11,RHOA,PIK3R1,IRS1,FGFR2,PIK3CD,MAP2K1
Mouse Embryonic Stem Cell Pluripotency	2.68	0.0020893	0.0755	0.707	MYC,ID2,LIF,PIK3R1,IRS1,FGFR2,PIK3CD,MAP2K1
UVA-Induced MAPK Signaling	2.68	0.0020893	0.0755	-0.707	PLCB4,PLCE1,PIK3R1,IRS1,FGFR2,PIK3CD,PLCH1,EGFR
IL-3 Signaling	2.68	0.0020893	0.0843	0.378	PRKCQ,PIK3R1,IRS1,FGFR2,PIK3CD,PPP3CC,MAP2K1
JAK/Stat Signaling	2.68	0.0020893	0.0843	1.134	PIK3R1,IRS1,FGFR2,PIK3CD,IL6,NFKB1,MAP2K1
CD28 Signaling in T Helper Cells	2.65	0.00223872	0.0682	1	PRKCQ,ARPC1B,PIK3R1,IRS1,FGFR2,PIK3CD,PPP3CC,NFKB1,MAP2K1
Th1 and Th2 Activation Pathway	2.64	0.00229087	0.0595	#NUM!	PRKCQ,TGFB1,PIK3R1,IRS1,MAF,FGFR2,PIK3CD,IL6,JAG1,NFKB1,IRF1
PKCθ Signaling in T Lymphocytes	2.62	0.00239883	0.0677	1	VAV2,PRKCQ,PIK3R1,IRS1,FGFR2,PIK3CD,PPP3CC,MAP3K4,NFKB1
Small Cell Lung Cancer Signaling	2.62	0.00239883	0.0824	#NUM!	MYC,PIK3R1,IRS1,FGFR2,PIK3CD,PTGS2,NFKB1
D-myo-inositol (1,4,5)-Trisphosphate Biosynthesis	2.6	0.00251189	0.148	#NUM!	PLCB4,PLCE1,PIP5K1B,PLCH1
Endometrial Cancer Signaling	2.6	0.00251189	0.0938	#NUM!	MYC,PIK3R1,IRS1,FGFR2,PIK3CD,MAP2K1
LPS-stimulated MAPK Signaling	2.56	0.00275423	0.0805	-0.378	PRKCQ,PIK3R1,IRS1,FGFR2,PIK3CD,NFKB1,MAP2K1
PCP pathway	2.56	0.00275423	0.0923	1.633	PFN1,RHOA,EFNB1,WNT2B,PRICKLE1,WNT5A
Endothelin-1 Signaling	2.55	0.00281838	0.0579	-0.632	MYC,PLCB4,PLCE1,PRKCQ,PIK3R1,IRS1,FGFR2,ECE1,PIK3CD,PTGS2,PLCH1
B Cell Receptor Signaling	2.55	0.00281838	0.0579	1.508	VAV2,PRKCQ,POU2F2,PIK3R1,IRS1,FGFR2,PIK3CD,PPP3CC,MAP3K4,NFKB1,MAP2K1
Nitric Oxide Signaling in the Cardiovascular System	2.51	0.0030903	0.0708	-0.378	VEGFA,PRKCQ,PIK3R1,IRS1,SLC7A1,FGFR2,PIK3CD,MAP2K1
CXCR4 Signaling	2.5	0.00316228	0.0606	0	PXN,PLCB4,PRKCQ,GNG11,RHOA,PIK3R1,IRS1,FGFR2,PIK3CD,MAP2K1
NRF2-mediated Oxidative Stress Response	2.5	0.00316228	0.057	0.816	PRKCQ,PIK3R1,IRS1,MAF,NQO1,HERPUD1,FGFR2,PIK3CD,TXN,MAFF,MAP2K1
FGF Signaling	2.48	0.00331131	0.0778	0.378	PIK3R1,IRS1,FGFR2,PIK3CD,MAP2K1,FGF13,FGF1
Aryl Hydrocarbon Receptor Signaling	2.47	0.00338844	0.0643	0.816	MYC,TGFB1,TYR,NQO1,IL6,DHFR,DCT,NFKB1,MCM7
EGF Signaling	2.47	0.00338844	0.0882	0.816	PIK3R1,IRS1,FGFR2,PIK3CD,MAP2K1,EGFR
Insulin Receptor Signaling	2.45	0.00354813	0.0638	1.414	PPP1R14C,ASIC2,PIK3R1,IRS1,FGFR2,PIK3CD,MAP2K1,PPP1R14B,EIF4EBP1
Agrin Interactions at Neuromuscular Junction	2.43	0.00371535	0.087	2.236	LAMC1,PXN,ITGA3,ITGA2,ITGB3,EGFR
ErbB2-ErbB3 Signaling	2.43	0.00371535	0.087	0.816	MYC,PIK3R1,IRS1,FGFR2,PIK3CD,MAP2K1
D-myo-inositol (1,4,5,6)-Tetrakisphosphate Biosynthesis	2.41	0.00389045	0.0629	#NUM!	ATP1A1,PTPN13,DUSP1,EPHX2,PPFIBP2,PPM1H,PALD1,PPP1R14B,DUSP2
D-myo-inositol (3,4,5,6)-tetrakisphosphate Biosynthesis	2.41	0.00389045	0.0629	#NUM!	ATP1A1,PTPN13,DUSP1,EPHX2,PPFIBP2,PPM1H,PALD1,PPP1R14B,DUSP2
Xenobiotic Metabolism Signaling	2.4	0.00398107	0.0488	#NUM!	PRKCQ,SULT1C2,FMO2,PIK3R1,NQO1,MAF,FGFR2,MAP3K4,IL6,NFKB1,IRS1,PIK3CD,MAP2K1,PPARGC1A
Cancer Drug Resistance By Drug Efflux	2.4	0.00398107	0.102	#NUM!	PIK3R1,PIK3CD,PTGS2,NFKB1,MAP2K1
Caveolar-mediated Endocytosis Signaling	2.37	0.0042658	0.0845	#NUM!	FLNB,ITGA3,ITGA2,ITGB8,ITGB3,EGFR
mTOR Signaling	2.36	0.00436516	0.0547	0.333	VEGFA,PRKCQ,DDIT4,RHOA,PIK3R1,IRS1,EIF4A1,FKBP1A,FGFR2,PIK3CD,EIF4EBP1
Tetrahydrofolate Salvage from 5,10-methenyltetrahydrofolate	2.35	0.00446684	0.4	#NUM!	MTHFD1L,GART
Eumelanin Biosynthesis	2.35	0.00446684	0.4	#NUM!	TYR,DCT
ErbB4 Signaling	2.34	0.00457088	0.0833	0	PRKCQ,PIK3R1,IRS1,FGFR2,PIK3CD,MAP2K1
Synaptic Long Term Potentiation	2.33	0.00467735	0.0661	-1.414	PPP1R14C,PLCB4,PLCE1,PRKCQ,PPP3CC,MAP2K1,PPP1R14B,PLCH1
STAT3 Pathway	2.28	0.00524807	0.0811	0.816	MYC,NTRK2,FGFR2,IGF2R,MAP2K1,EGFR
Th2 Pathway	2.28	0.00524807	0.06	-0.333	PRKCQ,TGFB1,PIK3R1,IRS1,MAF,FGFR2,PIK3CD,JAG1,NFKB1
RhoA Signaling	2.26	0.00549541	0.0645	1.134	NGEF,PFN1,ARPC1B,NRP2,RHOA,PIP5K1B,DLC1,MSN
Antiproliferative Role of Somatostatin Receptor 2	2.26	0.00549541	0.08	0	GNG11,PIK3R1,IRS1,FGFR2,PIK3CD,MAP2K1
PI3K/AKT Signaling	2.24	0.0057544	0.064	2.646	ITGA3,PIK3R1,ITGA2,PIK3CD,PTGS2,NFKB1,MAP2K1,EIF4EBP1
PPARα/RXRα Activation	2.24	0.0057544	0.0556	-0.632	PLCB4,PLCE1,TGFB1,IRS1,BCL3,IL6,NFKB1,MAP2K1,PLCH1,PPARGC1A
Neurotrophin/TRK Signaling	2.23	0.00588844	0.0789	0.447	NTRK2,PIK3R1,IRS1,FGFR2,PIK3CD,MAP2K1
BMP signaling pathway	2.23	0.00588844	0.0789	0	SOSTDC1,FST,BMP7,NFKB1,MAP2K1,SMURF1
Relaxin Signaling	2.2	0.00630957	0.0584	0	VEGFA,PDE8A,GNG11,PIK3R1,IRS1,FGFR2,PIK3CD,NFKB1,MAP2K1
Non-Small Cell Lung Cancer Signaling	2.2	0.00630957	0.0779	0.816	PIK3R1,IRS1,FGFR2,PIK3CD,MAP2K1,EGFR
Estrogen-Dependent Breast Cancer Signaling	2.2	0.00630957	0.0779	0.816	PIK3R1,IRS1,FGFR2,PIK3CD,NFKB1,EGFR
Angiopoietin Signaling	2.17	0.00676083	0.0769	#NUM!	ANGPT2,PIK3R1,IRS1,FGFR2,PIK3CD,NFKB1
CREB Signaling in Neurons	2.16	0.00691831	0.0541	-1	PLCB4,PLCE1,PRKCQ,GNG11,PIK3R1,IRS1,FGFR2,PIK3CD,MAP2K1,PLCH1
Actin Nucleation by ARP-WASP Complex	2.15	0.00707946	0.0893	2.236	ITGA3,ARPC1B,RHOA,ITGA2,VASP
Regulation of eIF4 and p70S6K Signaling	2.15	0.00707946	0.0573	1.134	ITGA3,PIK3R1,IRS1,EIF4A1,ITGA2,FGFR2,PIK3CD,MAP2K1,EIF4EBP1
3-phosphoinositide Degradation	2.15	0.00707946	0.0573	#NUM!	ATP1A1,PTPN13,DUSP1,EPHX2,PPFIBP2,PPM1H,PALD1,PPP1R14B,DUSP2
Role of PI3K/AKT Signaling in the Pathogenesis of Influenza	2.15	0.00707946	0.0759	0.816	PIK3R1,IRS1,FGFR2,PIK3CD,NFKB1,MAP2K1
Role of NFAT in Regulation of the Immune Response	2.14	0.00724436	0.0538	0.333	PLCB4,PRKCQ,GNG11,PIK3R1,IRS1,FGFR2,PIK3CD,PPP3CC,NFKB1,MAP2K1
SAPK/JNK Signaling	2.14	0.00724436	0.0673	0	DAXX,GNG11,PIK3R1,IRS1,FGFR2,PIK3CD,MAP3K4
GADD45 Signaling	2.13	0.0074131	0.158	#NUM!	GADD45B,MAP3K4,CDK1
Wnt/Ca+ pathway	2.09	0.00812831	0.0862	-1.342	PLCB4,PLCE1,NFKB1,PLCH1,WNT5A
Dendritic Cell Maturation	2.05	0.00891251	0.0521	-0.632	PLCB4,PLCE1,PIK3R1,IRS1,FGFR2,PIK3CD,IL6,NFKB1,PLCH1,COL3A1
Th1 Pathway	2.05	0.00891251	0.0593	0	PRKCQ,PIK3R1,IRS1,FGFR2,PIK3CD,IL6,NFKB1,IRF1
NAD Salvage Pathway III	2.04	0.00912011	0.286	#NUM!	NMNAT2,NMRK2
Inflammasome pathway	2.01	0.00977237	0.143	#NUM!	CXCL8,PANX1,NFKB1
FLT3 Signaling in Hematopoietic Progenitor Cells	2	0.01	0.0706	0	PIK3R1,IRS1,FGFR2,PIK3CD,MAP2K1,EIF4EBP1
p53 Signaling	1.99	0.0102329	0.0631	0.447	GADD45B,PIK3R1,IRS1,TNFRSF10B,FGFR2,PIK3CD,TP53BP2
Telomerase Signaling	1.99	0.0102329	0.0631	1.134	MYC,PIK3R1,IRS1,FGFR2,PIK3CD,MAP2K1,EGFR
Thyroid Cancer Signaling	1.98	0.0104713	0.1	#NUM!	MYC,CXCL8,NTRK2,MAP2K1
PEDF Signaling	1.95	0.0112202	0.069	0	RHOA,PIK3R1,IRS1,FGFR2,PIK3CD,NFKB1
HIPPO signaling	1.95	0.0112202	0.069	#NUM!	PPP1R14C,SAV1,DLG2,PPP1R14B,AMOT,TP53BP2
CNTF Signaling	1.94	0.0114815	0.0794	0.447	PIK3R1,IRS1,FGFR2,PIK3CD,MAP2K1
Airway Pathology in Chronic Obstructive Pulmonary Disease	1.93	0.011749	0.25	#NUM!	CXCL8,MMP1
IL-2 Signaling	1.91	0.0123027	0.0781	0.447	PIK3R1,IRS1,FGFR2,PIK3CD,MAP2K1
Wnt/β-catenin Signaling	1.91	0.0123027	0.0523	0	SOX4,MYC,SOX7,SOX6,TGFB1,PPARD,WNT2B,SOX3,WNT5A
RhoGDI Signaling	1.89	0.0128825	0.052	-2.121	ITGA3,GNG11,ARPC1B,RHOA,ITGA2,ARHGEF2,PIP5K1B,DLC1,MSN
Regulation of Actin-based Motility by Rho	1.88	0.0131826	0.0667	1.633	ITGA3,PFN1,ARPC1B,RHOA,ITGA2,PIP5K1B
Role of p14/p19ARF in Tumor Suppression	1.87	0.0134896	0.093	0	PIK3R1,IRS1,FGFR2,PIK3CD
Fc Epsilon RI Signaling	1.84	0.0144544	0.0588	0.378	VAV2,PRKCQ,PIK3R1,IRS1,FGFR2,PIK3CD,MAP2K1
Role of IL-17F in Allergic Inflammatory Airway Diseases	1.84	0.0144544	0.0909	2	CXCL8,IL6,NFKB1,MAP2K1
Lymphotoxin β Receptor Signaling	1.83	0.0147911	0.0746	0.447	PIK3R1,IRS1,FGFR2,PIK3CD,NFKB1
GDP-glucose Biosynthesis	1.82	0.0151356	0.222	#NUM!	HK1,PGM5
Sertoli Cell-Sertoli Cell Junction Signaling	1.82	0.0151356	0.0506	#NUM!	TUBA1B,ITGA3,TUBB6,ITGA2,TUBA4A,TUBA1C,MAP3K4,MAP2K1,ACTN1
Fcγ Receptor-mediated Phagocytosis in Macrophages and Monocytes	1.82	0.0151356	0.0645	0.816	VAV2,PXN,PRKCQ,ARPC1B,PIK3R1,VASP
Phospholipase C Signaling	1.81	0.0154882	0.0458	0.905	PLCB4,ITGA3,PLCE1,PRKCQ,GNG11,RHOA,ITGA2,ARHGEF2,PPP3CC,NFKB1,MAP2K1
iNOS Signaling	1.8	0.0158489	0.0889	#NUM!	HMGA1,NFKB1,IRF1,IRAK1
Natural Killer Cell Signaling	1.78	0.0165959	0.0574	#NUM!	VAV2,PRKCQ,PIK3R1,IRS1,FGFR2,PIK3CD,MAP2K1
Renin-Angiotensin Signaling	1.78	0.0165959	0.0574	0.378	PRKCQ,PIK3R1,IRS1,FGFR2,PIK3CD,NFKB1,MAP2K1
PPAR Signaling	1.78	0.0165959	0.0632	-2.449	PPARD,PTGS2,NFKB1,MAP2K1,PDGFB,PPARGC1A
iCOS-iCOSL Signaling in T Helper Cells	1.76	0.017378	0.0569	0.378	PRKCQ,PIK3R1,IRS1,FGFR2,PIK3CD,PPP3CC,NFKB1
Myc Mediated Apoptosis Signaling	1.76	0.017378	0.0714	#NUM!	MYC,PIK3R1,IRS1,FGFR2,PIK3CD
Prostate Cancer Signaling	1.75	0.0177828	0.0625	#NUM!	PIK3R1,IRS1,FGFR2,PIK3CD,NFKB1,MAP2K1
NAD Salvage Pathway II	1.75	0.0177828	0.115	#NUM!	NT5E,NMNAT2,NMRK2
Glucose and Glucose-1-phosphate Degradation	1.73	0.0186209	0.2	#NUM!	HK1,PGM5
Pregnenolone Biosynthesis	1.73	0.0186209	0.2	#NUM!	CYP26B1,MICAL2
Melatonin Signaling	1.71	0.0194984	0.0694	-1.342	PLCB4,PLCE1,PRKCQ,MAP2K1,PLCH1
Atherosclerosis Signaling	1.7	0.0199526	0.0551	#NUM!	CXCL8,TGFB1,IL6,NFKB1,MMP1,PDGFB,COL3A1
Type II Diabetes Mellitus Signaling	1.68	0.020893	0.0547	-0.816	PRKCQ,PIK3R1,IRS1,FGFR2,ACSL4,PIK3CD,NFKB1
L-dopachrome Biosynthesis	1.67	0.0213796	1	#NUM!	TYR
Xanthine and Xanthosine Salvage	1.67	0.0213796	1	#NUM!	PNP
UDP-N-acetyl-D-galactosamine Biosynthesis I	1.67	0.0213796	1	#NUM!	GALE
IL-15 Production	1.66	0.0218776	0.107	#NUM!	IL6,NFKB1,IRF1
UDP-N-acetyl-D-galactosamine Biosynthesis II	1.65	0.0223872	0.182	#NUM!	HK1,GALE
Hepatic Cholestasis	1.64	0.0229087	0.05	#NUM!	CXCL8,LIF,PRKCQ,TGFB1,MAP3K4,IL6,NFKB1,IRAK1
GDNF Family Ligand-Receptor Interactions	1.62	0.0239883	0.0658	0.447	PIK3R1,IRS1,FGFR2,PIK3CD,MAP2K1
Dopamine-DARPP32 Feedback in cAMP Signaling	1.6	0.0251189	0.0491	-1.414	PPP1R14C,PLCB4,PLCE1,PRKCQ,KCNJ3,PPP3CC,PPP1R14B,PLCH1
Docosahexaenoic Acid (DHA) Signaling	1.59	0.025704	0.0769	#NUM!	PIK3R1,IRS1,FGFR2,PIK3CD
Glycogen Degradation II	1.58	0.0263027	0.167	#NUM!	PGM5,TYMP
FcγRIIB Signaling in B Lymphocytes	1.57	0.0269153	0.0755	0	PIK3R1,IRS1,FGFR2,PIK3CD
IGF-1 Signaling	1.57	0.0269153	0.0566	0.816	PXN,PIK3R1,IRS1,FGFR2,PIK3CD,MAP2K1
Tight Junction Signaling	1.55	0.0281838	0.0479	#NUM!	MYH9,TGFB1,RHOA,ARHGEF2,MYH11,NFKB1,VASP,SMURF1
Regulation of IL-2 Expression in Activated and Anergic T Lymphocytes	1.54	0.0288403	0.0625	#NUM!	VAV2,TGFB1,PPP3CC,NFKB1,MAP2K1
Role of IL-17A in Psoriasis	1.51	0.030903	0.154	#NUM!	CXCL8,CCL20
Guanosine Nucleotides Degradation III	1.51	0.030903	0.154	#NUM!	NT5E,PNP
Histidine Degradation VI	1.51	0.030903	0.154	#NUM!	CYP26B1,MICAL2
4-1BB Signaling in T Lymphocytes	1.51	0.030903	0.0938	#NUM!	TNFSF9,NFKB1,MAP2K1
Amyotrophic Lateral Sclerosis Signaling	1.48	0.0331131	0.0541	#NUM!	PRPH,VEGFA,PIK3R1,IRS1,FGFR2,PIK3CD
Growth Hormone Signaling	1.48	0.0331131	0.0602	-0.447	PRKCQ,PIK3R1,IRS1,FGFR2,PIK3CD
G-Protein Coupled Receptor Signaling	1.45	0.0354813	0.0403	#NUM!	S1PR3,PDE8A,PLCB4,DUSP1,PIK3R1,DUSP6,IRS1,FGFR2,PIK3CD,NFKB1,MAP2K1
DNA Double-Strand Break Repair by Non-Homologous End Joining	1.45	0.0354813	0.143	#NUM!	XRCC4,LIG3
Glycogen Degradation III	1.45	0.0354813	0.143	#NUM!	PGM5,TYMP
Urate Biosynthesis/Inosine 5'-phosphate Degradation	1.45	0.0354813	0.143	#NUM!	NT5E,PNP
Oncostatin M Signaling	1.44	0.0363078	0.0882	#NUM!	PLAU,MAP2K1,MMP1
Hereditary Breast Cancer Signaling	1.44	0.0363078	0.0486	#NUM!	GADD45B,SMARCA2,PIK3R1,IRS1,FGFR2,PIK3CD,CDK1
GPCR-Mediated Nutrient Sensing in Enteroendocrine Cells	1.42	0.0380189	0.0581	#NUM!	PLCB4,PLCE1,PRKCQ,GNG11,PLCH1
IL-17A Signaling in Fibroblasts	1.41	0.0389045	0.0857	#NUM!	IL6,NFKB1,MMP1
TGF-β Signaling	1.4	0.0398107	0.0575	1	TGFB1,BMP7,SERPINE1,MAP2K1,SMURF1
G Beta Gamma Signaling	1.38	0.0416869	0.0568	-0.447	PRKCQ,GNG11,HBEGF,KCNJ3,EGFR
HIF1α Signaling	1.37	0.042658	0.0508	#NUM!	VEGFA,PIK3R1,IRS1,FGFR2,PIK3CD,MMP1
Guanine and Guanosine Salvage I	1.37	0.042658	0.5	#NUM!	PNP
Taurine Biosynthesis	1.37	0.042658	0.5	#NUM!	CDO1
Adenine and Adenosine Salvage I	1.37	0.042658	0.5	#NUM!	PNP
Glutamine Degradation I	1.37	0.042658	0.5	#NUM!	GLS2
IL-4 Signaling	1.36	0.0436516	0.0562	#NUM!	PIK3R1,IRS1,FGFR2,PIK3CD,HMGA1
EIF2 Signaling	1.3	0.0501187	0.0407	-0.378	VEGFA,MYC,ATF3,PIK3R1,IRS1,EIF4A1,FGFR2,PIK3CD,MAP2K1
Ubiquinol-10 Biosynthesis (Eukaryotic)	1.29	0.0512861	0.118	#NUM!	CYP26B1,MICAL2
Adenosine Nucleotides Degradation II	1.29	0.0512861	0.118	#NUM!	NT5E,PNP
Superpathway of Geranylgeranyldiphosphate Biosynthesis I (via Mevalonate)	1.29	0.0512861	0.118	#NUM!	FDPS,ACAT2
Pyridoxal 5'-phosphate Salvage Pathway	1.29	0.0512861	0.0615	#NUM!	PRKCQ,MAP2K1,CDK1,IRAK1
Salvage Pathways of Pyrimidine Ribonucleotides	1.26	0.0549541	0.0526	#NUM!	PRKCQ,UPP1,MAP2K1,CDK1,IRAK1
Agranulocyte Adhesion and Diapedesis	1.26	0.0549541	0.0419	#NUM!	CXCL8,ITGA3,MYH9,ITGA2,CCL20,MYH11,MMP1,MSN
GNRH Signaling	1.22	0.060256	0.0465	0	PLCB4,PRKCQ,MAP3K4,NFKB1,MAP2K1,EGFR
5-aminoimidazole Ribonucleotide Biosynthesis I	1.2	0.0630957	0.333	#NUM!	GART
Cellular Effects of Sildenafil (Viagra)	1.19	0.0645654	0.0458	#NUM!	SLC4A5,PLCB4,MYH9,PLCE1,MYH11,PLCH1
UVC-Induced MAPK Signaling	1.19	0.0645654	0.0698	#NUM!	PRKCQ,MAP2K1,EGFR
Role of JAK1 and JAK3 in γc Cytokine Signaling	1.17	0.0676083	0.0563	#NUM!	PIK3R1,IRS1,FGFR2,PIK3CD
Purine Nucleotides Degradation II (Aerobic)	1.17	0.0676083	0.1	#NUM!	NT5E,PNP
MSP-RON Signaling Pathway	1.16	0.0691831	0.0556	#NUM!	PIK3R1,IRS1,FGFR2,PIK3CD
eNOS Signaling	1.14	0.0724436	0.0417	-0.816	VEGFA,PRKCQ,PIK3R1,IRS1,SLC7A1,FGFR2,PIK3CD
GPCR-Mediated Integration of Enteroendocrine Signaling Exemplified by an L Cell	1.14	0.0724436	0.0548	#NUM!	PLCB4,PLCE1,GAL,PLCH1
AMPK Signaling	1.14	0.0724436	0.0394	-0.378	SMARCA2,PIK3R1,IRS1,FGFR2,PIK3CD,PFKP,EIF4EBP1,PPARGC1A
Acute Phase Response Signaling	1.12	0.0758578	0.0412	2.646	PIK3R1,PIK3CD,IL6,SERPINE1,NFKB1,MAP2K1,IRAK1
Cardiac β-adrenergic Signaling	1.12	0.0758578	0.0438	0	AKAP12,PDE8A,PPP1R14C,GNG11,PKIA,PPP1R14B
TREM1 Signaling	1.11	0.0776247	0.0533	2	CXCL8,IL6,NFKB1,IRAK1
Hematopoiesis from Pluripotent Stem Cells	1.1	0.0794328	0.0638	#NUM!	CXCL8,LIF,IL6
nNOS Signaling in Neurons	1.1	0.0794328	0.0638	#NUM!	PRKCQ,DLG2,PPP3CC
Arsenate Detoxification I (Glutaredoxin)	1.08	0.0831764	0.25	#NUM!	PNP
Pentose Phosphate Pathway (Oxidative Branch)	1.08	0.0831764	0.25	#NUM!	G6PD
Geranylgeranyldiphosphate Biosynthesis	1.08	0.0831764	0.25	#NUM!	FDPS
L-cysteine Degradation I	1.08	0.0831764	0.25	#NUM!	CDO1
Antioxidant Action of Vitamin C	1.08	0.0831764	0.0463	1	PLCB4,PLCE1,TXN,NFKB1,PLCH1
Granulocyte Adhesion and Diapedesis	1.03	0.0933254	0.0391	#NUM!	CXCL8,ITGA3,ITGA2,CCL20,MMP1,ITGB3,MSN
Estrogen-mediated S-phase Entry	1.03	0.0933254	0.0833	#NUM!	MYC,CDK1
CDP-diacylglycerol Biosynthesis I	1.03	0.0933254	0.0833	#NUM!	LPCAT2,CDS1
Trehalose Degradation II (Trehalase)	0.987	0.103039	0.2	#NUM!	HK1
Trans, trans-farnesyl Diphosphate Biosynthesis	0.987	0.103039	0.2	#NUM!	FDPS
Galactose Degradation I (Leloir Pathway)	0.987	0.103039	0.2	#NUM!	GALE
dTMP De Novo Biosynthesis	0.987	0.103039	0.2	#NUM!	DHFR
Folate Polyglutamylation	0.987	0.103039	0.2	#NUM!	MTHFD1L
CD27 Signaling in Lymphocytes	0.976	0.105682	0.0566	#NUM!	MAP3K4,NFKB1,MAP2K1
Phosphatidylglycerol Biosynthesis II (Non-plastidic)	0.97	0.107152	0.0769	#NUM!	LPCAT2,CDS1
Glycolysis I	0.97	0.107152	0.0769	#NUM!	ENO1,PFKP
cAMP-mediated signaling	0.959	0.109901	0.0359	0.816	S1PR3,AKAP12,PDE8A,DUSP1,DUSP6,PPP3CC,PKIA,MAP2K1
Role of Cytokines in Mediating Communication between Immune Cells	0.957	0.110408	0.0556	#NUM!	CXCL8,TGFB1,IL6
p38 MAPK Signaling	0.941	0.114551	0.042	1	MYC,DAXX,DUSP1,TGFB1,IRAK1
Superpathway of Cholesterol Biosynthesis	0.916	0.121339	0.0714	#NUM!	FDPS,ACAT2
NAD Biosynthesis III	0.912	0.122462	0.167	#NUM!	NMNAT2
Apoptosis Signaling	0.888	0.12942	0.0444	-1	PRKCQ,NFKB1,MAP2K1,CDK1
Gustation Pathway	0.876	0.133045	0.04	#NUM!	PDE8A,ASIC2,GNG11,P2RY6,PANX1
TNFR2 Signaling	0.867	0.135831	0.0667	#NUM!	TNFAIP3,NFKB1
NAD Biosynthesis from 2-amino-3-carboxymuconate Semialdehyde	0.85	0.141254	0.143	#NUM!	NMNAT2
Thioredoxin Pathway	0.85	0.141254	0.143	#NUM!	TXN
Adenine and Adenosine Salvage III	0.85	0.141254	0.143	#NUM!	PNP
Retinoic acid Mediated Apoptosis Signaling	0.827	0.148936	0.0484	#NUM!	TNFRSF10B,TNFRSF10D,IRF1
Phospholipases	0.827	0.148936	0.0484	#NUM!	PLCB4,PLCE1,PLCH1
autophagy	0.827	0.148936	0.0484	#NUM!	STX17,CTSC,ATG16L1
G Protein Signaling Mediated by Tubby	0.822	0.150661	0.0625	#NUM!	PLCB4,GNG11
Sumoylation Pathway	0.816	0.152757	0.0417	#NUM!	DAXX,RHOA,RAN,NFKB1
Huntington's Disease Signaling	0.809	0.155239	0.0329	-0.707	PLCB4,PRKCQ,GNG11,PIK3R1,IRS1,FGFR2,PIK3CD,EGFR
Circadian Rhythm Signaling	0.801	0.158125	0.0606	#NUM!	PER3,BHLHE40
Histidine Degradation III	0.796	0.159956	0.125	#NUM!	MTHFD1L
Citrulline Biosynthesis	0.796	0.159956	0.125	#NUM!	GLS2
Superoxide Radicals Degradation	0.796	0.159956	0.125	#NUM!	NQO1
Purine Ribonucleosides Degradation to Ribose-1-phosphate	0.796	0.159956	0.125	#NUM!	PNP
Salvage Pathways of Pyrimidine Deoxyribonucleotides	0.796	0.159956	0.125	#NUM!	TYMP
ERK5 Signaling	0.784	0.164437	0.0462	#NUM!	MYC,LIF,EGFR
CTLA4 Signaling in Cytotoxic T Lymphocytes	0.782	0.165196	0.0404	#NUM!	PIK3R1,IRS1,FGFR2,PIK3CD
Inhibition of Angiogenesis by TSP1	0.78	0.165959	0.0588	#NUM!	VEGFA,TGFB1
Role of JAK2 in Hormone-like Cytokine Signaling	0.78	0.165959	0.0588	#NUM!	IRS1,SH2B3
Mitotic Roles of Polo-Like Kinase	0.77	0.169824	0.0455	#NUM!	TGFB1,PLK3,CDK1
Coagulation System	0.761	0.17338	0.0571	#NUM!	PLAU,SERPINE1
MIF-mediated Glucocorticoid Regulation	0.761	0.17338	0.0571	#NUM!	PTGS2,NFKB1
Prostanoid Biosynthesis	0.75	0.177828	0.111	#NUM!	PTGS2
Ketolysis	0.75	0.177828	0.111	#NUM!	ACAT2
Folate Transformations I	0.75	0.177828	0.111	#NUM!	MTHFD1L
Superpathway of Methionine Degradation	0.742	0.181134	0.0556	#NUM!	AHCYL2,CDO1
Interferon Signaling	0.742	0.181134	0.0556	#NUM!	IFIT1,IRF1
Complement System	0.723	0.189234	0.0541	#NUM!	CFI,CFH
Ketogenesis	0.709	0.195434	0.1	#NUM!	ACAT2
Calcium Transport I	0.709	0.195434	0.1	#NUM!	ATP2B2
Pentose Phosphate Pathway	0.709	0.195434	0.1	#NUM!	G6PD
Chemokine Signaling	0.706	0.196789	0.0423	#NUM!	PLCB4,RHOA,MAP2K1
Notch Signaling	0.706	0.196789	0.0526	#NUM!	CNTN1,JAG1
Basal Cell Carcinoma Signaling	0.694	0.202302	0.0417	#NUM!	WNT2B,BMP7,WNT5A
Netrin Signaling	0.689	0.204644	0.0513	#NUM!	UNC5D,PPP3CC
tRNA Charging	0.689	0.204644	0.0513	#NUM!	YARS,MARS
Inhibition of Matrix Metalloproteases	0.689	0.204644	0.0513	#NUM!	TIMP1,MMP1
Synaptic Long Term Depression	0.676	0.210863	0.034	-1.342	PLCB4,PLCE1,PRKCQ,MAP2K1,PLCH1
Cell Cycle Control of Chromosomal Replication	0.672	0.212814	0.05	#NUM!	MCM2,MCM7
Purine Nucleotides De Novo Biosynthesis II	0.672	0.212814	0.0909	#NUM!	GART
Phagosome Maturation	0.668	0.214783	0.0338	#NUM!	TUBA1B,TUBB6,TUBA4A,TUBA1C,CTSC
Corticotropin Releasing Hormone Signaling	0.663	0.21727	0.036	#NUM!	VEGFA,PRKCQ,PTGS2,MAP2K1
Heparan Sulfate Biosynthesis (Late Stages)	0.659	0.21928	0.04	#NUM!	EXT2,SULT1C2,RPE65
Role of PKR in Interferon Induction and Antiviral Response	0.656	0.2208	0.0488	#NUM!	NFKB1,IRF1
Thyroid Hormone Metabolism II (via Conjugation and/or Degradation)	0.656	0.2208	0.0488	#NUM!	EXT2,SULT1C2
Toll-like Receptor Signaling	0.648	0.224905	0.0395	#NUM!	TNFAIP3,NFKB1,IRAK1
BER pathway	0.638	0.230144	0.0833	#NUM!	LIG3
MIF Regulation of Innate Immunity	0.626	0.236592	0.0465	#NUM!	PTGS2,NFKB1
Role of Hypercytokinemia/hyperchemokinemia in the Pathogenesis of Influenza	0.626	0.236592	0.0465	#NUM!	CXCL8,IL6
Fatty Acid Activation	0.608	0.246604	0.0769	#NUM!	ACSL4
Mevalonate Pathway I	0.608	0.246604	0.0769	#NUM!	ACAT2
Heparan Sulfate Biosynthesis	0.586	0.259418	0.0366	#NUM!	EXT2,SULT1C2,RPE65
Role of Oct4 in Mammalian Embryonic Stem Cell Pluripotency	0.584	0.260615	0.0435	#NUM!	NR2F2,IGF2BP1
Isoleucine Degradation I	0.58	0.263027	0.0714	#NUM!	ACAT2
Superpathway of Citrulline Metabolism	0.58	0.263027	0.0714	#NUM!	GLS2
Colanic Acid Building Blocks Biosynthesis	0.58	0.263027	0.0714	#NUM!	GALE
LXR/RXR Activation	0.579	0.263633	0.0331	#NUM!	MYLIP,IL6,PTGS2,NFKB1
NAD biosynthesis II (from tryptophan)	0.555	0.278612	0.0667	#NUM!	NMNAT2
Glutaryl-CoA Degradation	0.555	0.278612	0.0667	#NUM!	ACAT2
α-Adrenergic Signaling	0.54	0.288403	0.0345	#NUM!	PRKCQ,GNG11,MAP2K1
Sperm Motility	0.534	0.292415	0.0315	-2	PLCB4,PLCE1,PRKCQ,PLCH1
TNFR1 Signaling	0.534	0.292415	0.04	#NUM!	TNFAIP3,NFKB1
Vitamin-C Transport	0.531	0.294442	0.0625	#NUM!	TXN
Altered T Cell and B Cell Signaling in Rheumatoid Arthritis	0.514	0.306196	0.0333	#NUM!	TGFB1,IL6,NFKB1
RAN Signaling	0.51	0.30903	0.0588	#NUM!	RAN
γ-linolenate Biosynthesis II (Animals)	0.51	0.30903	0.0588	#NUM!	ACSL4
Mitochondrial L-carnitine Shuttle Pathway	0.51	0.30903	0.0588	#NUM!	ACSL4
Semaphorin Signaling in Neurons	0.5	0.316228	0.0377	#NUM!	SEMA3A,RHOA
Factors Promoting Cardiogenesis in Vertebrates	0.498	0.317687	0.0326	#NUM!	PRKCQ,TGFB1,BMP7
IL-1 Signaling	0.498	0.317687	0.0326	#NUM!	GNG11,NFKB1,IRAK1
Death Receptor Signaling	0.49	0.323594	0.0323	#NUM!	DAXX,TNFRSF10B,NFKB1
Differential Regulation of Cytokine Production in Macrophages and T Helper Cells by IL-17A and IL-17F	0.489	0.32434	0.0556	#NUM!	IL6
DNA damage-induced 14-3-3σ Signaling	0.47	0.338844	0.0526	#NUM!	CDK1
Cardiomyocyte Differentiation via BMP Receptors	0.452	0.353183	0.05	#NUM!	BMP7
The Visual Cycle	0.452	0.353183	0.05	#NUM!	RPE65
Methionine Degradation I (to Homocysteine)	0.435	0.367282	0.0476	#NUM!	AHCYL2
Induction of Apoptosis by HIV1	0.421	0.379315	0.0328	#NUM!	DAXX,NFKB1
Polyamine Regulation in Colon Cancer	0.419	0.381066	0.0455	#NUM!	MYC
Fatty Acid α-oxidation	0.419	0.381066	0.0455	#NUM!	PTGS2
Role of Lipids/Lipid Rafts in the Pathogenesis of Influenza	0.405	0.39355	0.0435	#NUM!	FDPS
Cysteine Biosynthesis III (mammalia)	0.405	0.39355	0.0435	#NUM!	AHCYL2
Activation of IRF by Cytosolic Pattern Recognition Receptors	0.404	0.394457	0.0317	#NUM!	IL6,NFKB1
Melatonin Degradation I	0.404	0.394457	0.0317	#NUM!	EXT2,SULT1C2
Nicotine Degradation II	0.404	0.394457	0.0317	#NUM!	EXT2,FMO2
Cell Cycle: G1/S Checkpoint Regulation	0.396	0.401791	0.0312	#NUM!	MYC,TGFB1
Role of JAK1, JAK2 and TYK2 in Interferon Signaling	0.39	0.40738	0.0417	#NUM!	NFKB1
Tryptophan Degradation III (Eukaryotic)	0.39	0.40738	0.0417	#NUM!	ACAT2
PXR/RXR Activation	0.388	0.409261	0.0308	#NUM!	IL6,PPARGC1A
Calcium-induced T Lymphocyte Apoptosis	0.38	0.416869	0.0303	#NUM!	PRKCQ,PPP3CC
Role of JAK family kinases in IL-6-type Cytokine Signaling	0.377	0.419759	0.04	#NUM!	IL6
Androgen Signaling	0.368	0.428549	0.027	#NUM!	PRKCQ,GNG11,NFKB1
Type I Diabetes Mellitus Signaling	0.368	0.428549	0.027	#NUM!	NFKB1,IRF1,IRAK1
Superpathway of Melatonin Degradation	0.365	0.431519	0.0294	#NUM!	EXT2,SULT1C2
Antiproliferative Role of TOB in T Cell Signaling	0.364	0.432514	0.0385	#NUM!	TGFB1
Gluconeogenesis I	0.364	0.432514	0.0385	#NUM!	ENO1
IL-10 Signaling	0.357	0.439542	0.029	#NUM!	IL6,NFKB1
CCR5 Signaling in Macrophages	0.357	0.439542	0.029	#NUM!	PRKCQ,GNG11
Role of MAPK Signaling in the Pathogenesis of Influenza	0.336	0.461318	0.0278	#NUM!	PTGS2,MAP2K1
T Helper Cell Differentiation	0.33	0.467735	0.0274	#NUM!	TGFB1,IL6
Hypoxia Signaling in the Cardiovascular System	0.323	0.475335	0.027	#NUM!	VEGFA,NQO1
Sonic Hedgehog Signaling	0.319	0.479733	0.0333	#NUM!	CDK1
Serotonin Degradation	0.317	0.481948	0.0267	#NUM!	EXT2,SULT1C2
Cdc42 Signaling	0.314	0.485289	0.024	2	VAV2,ITGA3,ARPC1B,ITGA2
Role of Wnt/GSK-3β Signaling in the Pathogenesis of Influenza	0.304	0.496592	0.026	#NUM!	WNT2B,WNT5A
Dopamine Receptor Signaling	0.304	0.496592	0.026	#NUM!	PPP1R14C,PPP1R14B
Fatty Acid β-oxidation I	0.299	0.502343	0.0312	#NUM!	ACSL4
VDR/RXR Activation	0.298	0.503501	0.0256	#NUM!	PRKCQ,PPARD
Cyclins and Cell Cycle Regulation	0.298	0.503501	0.0256	#NUM!	TGFB1,CDK1
ATM Signaling	0.287	0.516416	0.025	#NUM!	GADD45B,CDK1
LPS/IL-1 Mediated Inhibition of RXR Function	0.285	0.5188	0.0226	#NUM!	FMO2,SULT1C2,ACSL4,PPARGC1A,IRAK1
TWEAK Signaling	0.273	0.533335	0.0286	#NUM!	NFKB1
Systemic Lupus Erythematosus Signaling	0.272	0.534564	0.0222	#NUM!	PIK3R1,IRS1,FGFR2,PIK3CD,IL6
Calcium Signaling	0.268	0.539511	0.0223	#NUM!	MYH9,PPP3CC,MYH11,ATP2B2
Dopamine Degradation	0.265	0.54325	0.0278	#NUM!	SULT1C2
April Mediated Signaling	0.242	0.572796	0.0256	#NUM!	NFKB1
tRNA Splicing	0.242	0.572796	0.0256	#NUM!	PDE8A
Crosstalk between Dendritic Cells and Natural Killer Cells	0.241	0.574116	0.0225	#NUM!	IL6,NFKB1
B Cell Activating Factor Signaling	0.229	0.590201	0.0244	#NUM!	NFKB1
Mechanisms of Viral Exit from Host Cells	0.229	0.590201	0.0244	#NUM!	PRKCQ
Stearate Biosynthesis I (Animals)	0.229	0.590201	0.0244	#NUM!	ACSL4
Intrinsic Prothrombin Activation Pathway	0.222	0.599791	0.0238	#NUM!	COL3A1
Pyrimidine Ribonucleotides Interconversion	0.216	0.608135	0.0233	#NUM!	ANXA1
Role of RIG1-like Receptors in Antiviral Innate Immunity	0.21	0.616595	0.0227	#NUM!	NFKB1
Pyrimidine Ribonucleotides De Novo Biosynthesis	0.204	0.625173	0.0222	#NUM!	ANXA1
Dermatan Sulfate Biosynthesis (Late Stages)	0.199	0.632412	0.0217	#NUM!	SULT1C2
Triacylglycerol Biosynthesis	0.199	0.632412	0.0217	#NUM!	LPCAT2

## Sheet: Diss_overlap_Canonical_12hr
© 2000-2017 QIAGEN. All rights reserved.
Ingenuity Canonical Pathways	-log(p-value)	pvalue	Ratio	z-score	Molecules
Osteoarthritis Pathway	4.61	2.45471e-05	0.0429	2.121	S1PR3,DDIT4,TGFB1,PPARD,SPHK1,ATF4,SDC4,JAG1,PPARGC1A
Wnt/β-catenin Signaling	4.4	3.98107e-05	0.0465	0	SOX4,MYC,SOX7,SOX6,TGFB1,PPARD,ILK,SOX3
Coagulation System	3.92	0.000120226	0.114	1	PLAUR,PLAU,SERPINE1,F3
Role of IL-17F in Allergic Inflammatory Airway Diseases	3.53	0.000295121	0.0909	#NUM!	ATF4,IL6,MAP2K1,IL11
Hepatic Fibrosis / Hepatic Stellate Cell Activation	3.4	0.000398107	0.0383	#NUM!	IL4R,LHX2,TIMP1,TGFB1,IL6,SERPINE1,FGF1
HMGB1 Signaling	3.36	0.000436516	0.0451	2.236	LIF,TGFB1,IL6,SERPINE1,MAP2K1,IL11
Adipogenesis pathway	3.34	0.000457088	0.0448	#NUM!	EGR2,RUNX1T1,TGFB1,NR2F2,XBP1,FGF1
Salvage Pathways of Pyrimidine Ribonucleotides	3.18	0.000660693	0.0526	#NUM!	PRKCQ,PIM1,SGK1,UPP1,MAP2K1
Hepatic Cholestasis	2.94	0.00114815	0.0375	#NUM!	LIF,PRKCQ,TGFB1,IL6,IRAK2,IL11
Glucocorticoid Receptor Signaling	2.89	0.00128825	0.0278	#NUM!	SGK1,DUSP1,TGFB1,ANXA1,IL6,PLAU,SERPINE1,MAP2K1
ERK5 Signaling	2.88	0.00131826	0.0615	2	MYC,LIF,SGK1,ATF4
Pyridoxal 5'-phosphate Salvage Pathway	2.88	0.00131826	0.0615	#NUM!	PRKCQ,PIM1,SGK1,MAP2K1
Remodeling of Epithelial Adherens Junctions	2.79	0.00162181	0.058	#NUM!	TUBB6,MAPRE1,TUBA1C,ACTN1
Germ Cell-Sertoli Cell Junction Signaling	2.76	0.0017378	0.0347	#NUM!	TUBB6,TGFB1,ILK,TUBA1C,MAP2K1,ACTN1
Ephrin Receptor Signaling	2.75	0.00177828	0.0345	#NUM!	EPHB2,EFNB1,ATF4,EPHA4,MAP2K1,FGF1
p38 MAPK Signaling	2.74	0.0018197	0.042	1.342	MYC,DUSP1,TGFB1,ATF4,IRAK2
Axonal Guidance Signaling	2.74	0.0018197	0.0221	#NUM!	SEMA3A,PRKCQ,TUBB6,EPHB2,EFNB1,ADAM19,EPHA4,TUBA1C,MAP2K1,VASP
Role of Macrophages, Fibroblasts and Endothelial Cells in Rheumatoid Arthritis	2.68	0.0020893	0.0257	#NUM!	MYC,PRKCQ,F2RL1,TGFB1,ATF4,IL6,MAP2K1,IRAK2
Th1 and Th2 Activation Pathway	2.62	0.00239883	0.0324	#NUM!	IL4R,PRKCQ,TGFB1,IL6,JAG1,IRF1
RAR Activation	2.56	0.00275423	0.0316	#NUM!	PRKCQ,DUSP1,TGFB1,NR2F2,MAP2K1,PPARGC1A
Role of NFAT in Cardiac Hypertrophy	2.53	0.00295121	0.0311	2	LIF,PRKCQ,TGFB1,IL6,MAP2K1,IL11
Prolactin Signaling	2.49	0.00323594	0.0482	1	MYC,PRKCQ,MAP2K1,IRF1
ILK Signaling	2.49	0.00323594	0.0306	2.236	MYC,ILK,ATF4,TMSB10/TMSB4X,ACTN1,DSP
Role of Pattern Recognition Receptors in Recognition of Bacteria and Viruses	2.47	0.00338844	0.0365	#NUM!	LIF,PRKCQ,TGFB1,IL6,IL11
Neuregulin Signaling	2.4	0.00398107	0.0455	1	MYC,PRKCQ,HBEGF,MAP2K1
iNOS Signaling	2.36	0.00436516	0.0667	#NUM!	HMGA1,IRF1,IRAK2
Leukocyte Extravasation Signaling	2.34	0.00457088	0.0284	-0.816	PRKCQ,TIMP1,EZR,DLC1,ACTN1,VASP
Acute Myeloid Leukemia Signaling	2.32	0.0047863	0.043	#NUM!	RUNX1,MYC,PIM1,MAP2K1
Hematopoiesis from Pluripotent Stem Cells	2.31	0.00489779	0.0638	#NUM!	LIF,IL6,IL11
cAMP-mediated signaling	2.22	0.0060256	0.0269	0.447	S1PR3,AKAP12,DUSP1,DUSP6,ATF4,MAP2K1
Xanthine and Xanthosine Salvage	2.14	0.00724436	1	#NUM!	PNP
Protein Kinase A Signaling	2.06	0.00870964	0.0202	0	AKAP12,PRKCQ,DUSP1,TGFB1,DUSP6,ATF4,MAP2K1,VASP
Sertoli Cell-Sertoli Cell Junction Signaling	2	0.01	0.0281	#NUM!	TUBB6,ILK,TUBA1C,MAP2K1,ACTN1
Endoplasmic Reticulum Stress Pathway	1.99	0.0102329	0.0952	#NUM!	XBP1,ATF4
Retinoic acid Mediated Apoptosis Signaling	1.98	0.0104713	0.0484	#NUM!	TNFRSF10B,TNFRSF10D,IRF1
Endometrial Cancer Signaling	1.94	0.0114815	0.0469	#NUM!	MYC,ILK,MAP2K1
Thrombopoietin Signaling	1.92	0.0120226	0.0462	#NUM!	MYC,PRKCQ,MAP2K1
Regulation of the Epithelial-Mesenchymal Transition Pathway	1.9	0.0125893	0.0265	#NUM!	TGFB1,JAG1,MAP2K1,HMGA2,FGF1
Role of Tissue Factor in Cancer	1.9	0.0125893	0.0325	#NUM!	F2RL1,PLAUR,HBEGF,F3
Guanine and Guanosine Salvage I	1.84	0.0144544	0.5	#NUM!	PNP
Adenine and Adenosine Salvage I	1.84	0.0144544	0.5	#NUM!	PNP
Glioma Invasiveness Signaling	1.83	0.0147911	0.0429	#NUM!	TIMP1,PLAUR,PLAU
IL-8 Signaling	1.83	0.0147911	0.0254	1	PRKCQ,HBEGF,MAP2K1,VASP,IRAK2
PI3K Signaling in B Lymphocytes	1.82	0.0151356	0.0308	2	IL4R,ATF3,ATF4,MAP2K1
Glycolysis I	1.81	0.0154882	0.0769	#NUM!	ENO1,PFKP
ERK/MAPK Signaling	1.81	0.0154882	0.0251	0.447	MYC,DUSP1,DUSP6,ATF4,MAP2K1
14-3-3-mediated Signaling	1.8	0.0158489	0.0305	#NUM!	PRKCQ,TUBB6,TUBA1C,MAP2K1
p70S6K Signaling	1.79	0.0162181	0.0303	1	IL4R,PRKCQ,F2RL1,MAP2K1
T Helper Cell Differentiation	1.79	0.0162181	0.0411	#NUM!	IL4R,TGFB1,IL6
GM-CSF Signaling	1.79	0.0162181	0.0411	#NUM!	RUNX1,PIM1,MAP2K1
P2Y Purigenic Receptor Signaling Pathway	1.78	0.0165959	0.0301	1	MYC,PRKCQ,ATF4,MAP2K1
STAT3 Pathway	1.77	0.0169824	0.0405	#NUM!	MYC,PIM1,MAP2K1
IL-15 Production	1.75	0.0177828	0.0714	#NUM!	IL6,IRF1
BMP signaling pathway	1.74	0.018197	0.0395	#NUM!	FST,MAP2K1,NOG
Human Embryonic Stem Cell Pluripotency	1.68	0.020893	0.028	#NUM!	S1PR3,TGFB1,SPHK1,NOG
IL-12 Signaling and Production in Macrophages	1.65	0.0223872	0.0274	#NUM!	PRKCQ,TGFB1,MAP2K1,IRF1
Epithelial Adherens Junction Signaling	1.65	0.0223872	0.0274	#NUM!	TUBB6,TUBA1C,ACTN1,FGF1
EIF2 Signaling	1.63	0.0234423	0.0226	-1	MYC,ATF3,EIF4A1,ATF4,MAP2K1
Th2 Pathway	1.61	0.0245471	0.0267	0	IL4R,PRKCQ,TGFB1,JAG1
IL-17 Signaling	1.61	0.0245471	0.0353	#NUM!	TIMP1,IL6,MAP2K1
Oncostatin M Signaling	1.59	0.025704	0.0588	#NUM!	PLAU,MAP2K1
Actin Cytoskeleton Signaling	1.59	0.025704	0.022	2	EZR,TMSB10/TMSB4X,MAP2K1,ACTN1,FGF1
TGF-β Signaling	1.59	0.025704	0.0345	#NUM!	TGFB1,SERPINE1,MAP2K1
Bladder Cancer Signaling	1.57	0.0269153	0.0341	#NUM!	MYC,MAP2K1,FGF1
G Beta Gamma Signaling	1.57	0.0269153	0.0341	#NUM!	PRKCQ,HBEGF,KCNJ3
FGF Signaling	1.55	0.0281838	0.0333	#NUM!	ATF4,MAP2K1,FGF1
PDGF Signaling	1.55	0.0281838	0.0333	#NUM!	MYC,SPHK1,MAP2K1
Arsenate Detoxification I (Glutaredoxin)	1.54	0.0288403	0.25	#NUM!	PNP
Factors Promoting Cardiogenesis in Vertebrates	1.52	0.0301995	0.0326	#NUM!	PRKCQ,TGFB1,NOG
Ceramide Signaling	1.51	0.030903	0.0323	#NUM!	S1PR3,SPHK1,MAP2K1
Fcγ Receptor-mediated Phagocytosis in Macrophages and Monocytes	1.51	0.030903	0.0323	#NUM!	PRKCQ,EZR,VASP
PPAR Signaling	1.49	0.0323594	0.0316	#NUM!	PPARD,MAP2K1,PPARGC1A
Thyroid Cancer Signaling	1.46	0.0346737	0.05	#NUM!	MYC,MAP2K1
Aldosterone Signaling in Epithelial Cells	1.46	0.0346737	0.0238	#NUM!	PRKCQ,SGK1,DUSP1,MAP2K1
TR/RXR Activation	1.45	0.0354813	0.0306	#NUM!	ENO1,PFKP,PPARGC1A
ErbB Signaling	1.45	0.0354813	0.0306	#NUM!	PRKCQ,HBEGF,MAP2K1
CDK5 Signaling	1.44	0.0363078	0.0303	#NUM!	FOSB,LAMC1,MAP2K1
Gap Junction Signaling	1.43	0.0371535	0.0234	#NUM!	PRKCQ,TUBB6,TUBA1C,MAP2K1
Cholecystokinin/Gastrin-mediated Signaling	1.42	0.0380189	0.0297	#NUM!	PRKCQ,EPHA4,MAP2K1
UVC-Induced MAPK Signaling	1.41	0.0389045	0.0465	#NUM!	PRKCQ,MAP2K1
Chronic Myeloid Leukemia Signaling	1.39	0.040738	0.0288	#NUM!	MYC,TGFB1,MAP2K1
Mouse Embryonic Stem Cell Pluripotency	1.37	0.042658	0.0283	#NUM!	MYC,LIF,MAP2K1
PPARα/RXRα Activation	1.36	0.0436516	0.0222	-2	TGFB1,IL6,MAP2K1,PPARGC1A
p53 Signaling	1.32	0.047863	0.027	#NUM!	GADD45B,TNFRSF10B,TP53BP2
Corticotropin Releasing Hormone Signaling	1.32	0.047863	0.027	#NUM!	PRKCQ,ATF4,MAP2K1
Nitric Oxide Signaling in the Cardiovascular System	1.3	0.0501187	0.0265	#NUM!	PRKCQ,SLC7A1,MAP2K1
Adenine and Adenosine Salvage III	1.3	0.0501187	0.143	#NUM!	PNP
G-Protein Coupled Receptor Signaling	1.3	0.0501187	0.0183	#NUM!	S1PR3,DUSP1,DUSP6,ATF4,MAP2K1
HGF Signaling	1.28	0.0524807	0.0261	#NUM!	PRKCQ,IL6,MAP2K1
NRF2-mediated Oxidative Stress Response	1.27	0.0537032	0.0207	1	PRKCQ,ATF4,MAFF,MAP2K1
Pancreatic Adenocarcinoma Signaling	1.26	0.0549541	0.0254	#NUM!	TGFB1,HBEGF,MAP2K1
Purine Ribonucleosides Degradation to Ribose-1-phosphate	1.24	0.057544	0.125	#NUM!	PNP
Synaptic Long Term Potentiation	1.23	0.0588844	0.0248	#NUM!	PRKCQ,ATF4,MAP2K1
Role of Cytokines in Mediating Communication between Immune Cells	1.23	0.0588844	0.037	#NUM!	TGFB1,IL6
Xenobiotic Metabolism Signaling	1.22	0.060256	0.0174	#NUM!	PRKCQ,CHST11,IL6,MAP2K1,PPARGC1A
Unfolded protein response	1.21	0.0616595	0.0364	#NUM!	XBP1,ATF4
Breast Cancer Regulation by Stathmin1	1.21	0.0616595	0.0197	#NUM!	PRKCQ,TUBB6,TUBA1C,MAP2K1
RhoA Signaling	1.2	0.0630957	0.0242	#NUM!	EZR,CDC42EP3,DLC1
Regulation of Cellular Mechanics by Calpain Protease	1.19	0.0645654	0.0351	#NUM!	EZR,ACTN1
Atherosclerosis Signaling	1.18	0.0660693	0.0236	#NUM!	TGFB1,IL6,F3
GNRH Signaling	1.16	0.0691831	0.0233	#NUM!	PRKCQ,ATF4,MAP2K1
Th1 Pathway	1.12	0.0758578	0.0222	#NUM!	PRKCQ,IL6,IRF1
Integrin Signaling	1.11	0.0776247	0.0183	1	ILK,MAP2K1,ACTN1,VASP
Cell Cycle: G1/S Checkpoint Regulation	1.1	0.0794328	0.0312	#NUM!	MYC,TGFB1
PXR/RXR Activation	1.09	0.0812831	0.0308	#NUM!	IL6,PPARGC1A
PCP pathway	1.09	0.0812831	0.0308	#NUM!	EFNB1,SDC4
Aryl Hydrocarbon Receptor Signaling	1.08	0.0831764	0.0214	#NUM!	MYC,TGFB1,IL6
Mitotic Roles of Polo-Like Kinase	1.08	0.0831764	0.0303	#NUM!	TGFB1,PLK3
UVB-Induced MAPK Signaling	1.08	0.0831764	0.0303	#NUM!	PRKCQ,MAP2K1
IL-10 Signaling	1.04	0.0912011	0.029	#NUM!	IL4R,IL6
ErbB2-ErbB3 Signaling	1.04	0.0912011	0.029	#NUM!	MYC,MAP2K1
Fatty Acid Activation	1.04	0.0912011	0.0769	#NUM!	ACSL4
Guanosine Nucleotides Degradation III	1.04	0.0912011	0.0769	#NUM!	PNP
Melatonin Signaling	1.01	0.0977237	0.0278	#NUM!	PRKCQ,MAP2K1
ErbB4 Signaling	1.01	0.0977237	0.0278	#NUM!	PRKCQ,MAP2K1
Urate Biosynthesis/Inosine 5'-phosphate Degradation	1.01	0.0977237	0.0714	#NUM!	PNP
Ephrin B Signaling	1	0.1	0.0274	#NUM!	EPHB2,EFNB1
IL-15 Signaling	0.973	0.106414	0.0263	#NUM!	IL6,MAP2K1
Toll-like Receptor Signaling	0.973	0.106414	0.0263	#NUM!	TNFAIP3,IRAK2
Neurotrophin/TRK Signaling	0.973	0.106414	0.0263	#NUM!	ATF4,MAP2K1
Colorectal Cancer Metastasis Signaling	0.964	0.108643	0.0161	1	MYC,TGFB1,IL6,MAP2K1
Extrinsic Prothrombin Activation Pathway	0.956	0.110662	0.0625	#NUM!	F3
VDR/RXR Activation	0.954	0.111173	0.0256	#NUM!	PRKCQ,PPARD
IL-17A Signaling in Airway Cells	0.954	0.111173	0.0256	#NUM!	IL6,MAP2K1
CD40 Signaling	0.945	0.113501	0.0253	#NUM!	TNFAIP3,MAP2K1
ATM Signaling	0.936	0.115878	0.025	#NUM!	GADD45B,ATF4
Regulation of IL-2 Expression in Activated and Anergic T Lymphocytes	0.936	0.115878	0.025	#NUM!	TGFB1,MAP2K1
Dopamine-DARPP32 Feedback in cAMP Signaling	0.932	0.11695	0.0184	#NUM!	PRKCQ,ATF4,KCNJ3
γ-linolenate Biosynthesis II (Animals)	0.931	0.11722	0.0588	#NUM!	ACSL4
Mitochondrial L-carnitine Shuttle Pathway	0.931	0.11722	0.0588	#NUM!	ACSL4
Adenosine Nucleotides Degradation II	0.931	0.11722	0.0588	#NUM!	PNP
Erythropoietin Signaling	0.927	0.118304	0.0247	#NUM!	PRKCQ,MAP2K1
IL-3 Signaling	0.91	0.123027	0.0241	#NUM!	PRKCQ,MAP2K1
Renal Cell Carcinoma Signaling	0.91	0.123027	0.0241	#NUM!	TGFB1,MAP2K1
JAK/Stat Signaling	0.91	0.123027	0.0241	#NUM!	IL6,MAP2K1
Differential Regulation of Cytokine Production in Macrophages and T Helper Cells by IL-17A and IL-17F	0.908	0.123595	0.0556	#NUM!	IL6
FLT3 Signaling in Hematopoietic Progenitor Cells	0.893	0.127938	0.0235	#NUM!	ATF4,MAP2K1
Acute Phase Response Signaling	0.892	0.128233	0.0176	#NUM!	IL6,SERPINE1,MAP2K1
GADD45 Signaling	0.886	0.130017	0.0526	#NUM!	GADD45B
α-Adrenergic Signaling	0.876	0.133045	0.023	#NUM!	PRKCQ,MAP2K1
LPS-stimulated MAPK Signaling	0.876	0.133045	0.023	#NUM!	PRKCQ,MAP2K1
VEGF Family Ligand-Receptor Interactions	0.868	0.135519	0.0227	#NUM!	PRKCQ,MAP2K1
Purine Nucleotides Degradation II (Aerobic)	0.865	0.136458	0.05	#NUM!	PNP
IL-4 Signaling	0.861	0.137721	0.0225	#NUM!	IL4R,HMGA1
Altered T Cell and B Cell Signaling in Rheumatoid Arthritis	0.853	0.140281	0.0222	#NUM!	TGFB1,IL6
Apoptosis Signaling	0.853	0.140281	0.0222	#NUM!	PRKCQ,MAP2K1
Inflammasome pathway	0.846	0.142561	0.0476	#NUM!	PANX1
Polyamine Regulation in Colon Cancer	0.827	0.148936	0.0455	#NUM!	MYC
CREB Signaling in Neurons	0.814	0.153462	0.0162	#NUM!	PRKCQ,ATF4,MAP2K1
Prostate Cancer Signaling	0.808	0.155597	0.0208	#NUM!	ATF4,MAP2K1
Melanocyte Development and Pigmentation Signaling	0.801	0.158125	0.0206	#NUM!	ATF4,MAP2K1
Estrogen-mediated S-phase Entry	0.792	0.161436	0.0417	#NUM!	MYC
B Cell Receptor Signaling	0.79	0.162181	0.0158	#NUM!	PRKCQ,ATF4,MAP2K1
Role of JAK family kinases in IL-6-type Cytokine Signaling	0.776	0.167494	0.04	#NUM!	IL6
Production of Nitric Oxide and Reactive Oxygen Species in Macrophages	0.771	0.169434	0.0155	#NUM!	PRKCQ,MAP2K1,IRF1
VEGF Signaling	0.761	0.17338	0.0194	#NUM!	MAP2K1,ACTN1
Antiproliferative Role of TOB in T Cell Signaling	0.761	0.17338	0.0385	#NUM!	TGFB1
Gluconeogenesis I	0.761	0.17338	0.0385	#NUM!	ENO1
mTOR Signaling	0.74	0.18197	0.0149	#NUM!	PRKCQ,DDIT4,EIF4A1
AMPK Signaling	0.731	0.18578	0.0148	#NUM!	ATF4,PFKP,PPARGC1A
Gαs Signaling	0.723	0.189234	0.0183	#NUM!	ATF4,MAP2K1
T Cell Receptor Signaling	0.723	0.189234	0.0183	#NUM!	PRKCQ,MAP2K1
Telomerase Signaling	0.711	0.194536	0.018	#NUM!	MYC,MAP2K1
Glioma Signaling	0.705	0.197242	0.0179	#NUM!	PRKCQ,MAP2K1
TNFR2 Signaling	0.704	0.197697	0.0333	#NUM!	TNFAIP3
4-1BB Signaling in T Lymphocytes	0.68	0.20893	0.0312	#NUM!	MAP2K1
Fatty Acid β-oxidation I	0.68	0.20893	0.0312	#NUM!	ACSL4
Circadian Rhythm Signaling	0.668	0.214783	0.0303	#NUM!	ATF4
Fc Epsilon RI Signaling	0.666	0.215774	0.0168	#NUM!	PRKCQ,MAP2K1
PTEN Signaling	0.666	0.215774	0.0168	#NUM!	ILK,MAP2K1
NGF Signaling	0.661	0.218273	0.0167	#NUM!	ATF4,MAP2K1
LPS/IL-1 Mediated Inhibition of RXR Function	0.659	0.21928	0.0136	#NUM!	CHST11,ACSL4,PPARGC1A
Inhibition of Angiogenesis by TSP1	0.656	0.2208	0.0294	#NUM!	TGFB1
Natural Killer Cell Signaling	0.65	0.223872	0.0164	#NUM!	PRKCQ,MAP2K1
Renin-Angiotensin Signaling	0.65	0.223872	0.0164	#NUM!	PRKCQ,MAP2K1
Role of NANOG in Mammalian Embryonic Stem Cell Pluripotency	0.65	0.223872	0.0164	#NUM!	LIF,MAP2K1
IL-17A Signaling in Fibroblasts	0.645	0.226464	0.0286	#NUM!	IL6
fMLP Signaling in Neutrophils	0.645	0.226464	0.0163	#NUM!	PRKCQ,MAP2K1
Sphingosine-1-phosphate Signaling	0.635	0.231739	0.016	#NUM!	S1PR3,SPHK1
PI3K/AKT Signaling	0.635	0.231739	0.016	#NUM!	ILK,MAP2K1
Interferon Signaling	0.634	0.232274	0.0278	#NUM!	IRF1
Type II Diabetes Mellitus Signaling	0.62	0.239883	0.0156	#NUM!	PRKCQ,ACSL4
Estrogen Receptor Signaling	0.62	0.239883	0.0156	#NUM!	MAP2K1,PPARGC1A
IL-6 Signaling	0.62	0.239883	0.0156	#NUM!	IL6,MAP2K1
Role of Osteoblasts, Osteoclasts and Chondrocytes in Rheumatoid Arthritis	0.616	0.242103	0.0129	#NUM!	TGFB1,IL6,IL11
Notch Signaling	0.614	0.24322	0.0263	#NUM!	JAG1
CCR3 Signaling in Eosinophils	0.61	0.245471	0.0154	#NUM!	PRKCQ,MAP2K1
Gα12/13 Signaling	0.605	0.248313	0.0153	#NUM!	F2RL1,MAP2K1
Cardiac Hypertrophy Signaling	0.605	0.248313	0.0127	#NUM!	TGFB1,IL6,MAP2K1
Inhibition of Matrix Metalloproteases	0.604	0.248886	0.0256	#NUM!	TIMP1
CD28 Signaling in T Helper Cells	0.601	0.250611	0.0152	#NUM!	PRKCQ,MAP2K1
Phospholipase C Signaling	0.592	0.255859	0.0125	#NUM!	PRKCQ,ATF4,MAP2K1
Role of PKR in Interferon Induction and Antiviral Response	0.585	0.260016	0.0244	#NUM!	IRF1
Mechanisms of Viral Exit from Host Cells	0.585	0.260016	0.0244	#NUM!	PRKCQ
Stearate Biosynthesis I (Animals)	0.585	0.260016	0.0244	#NUM!	ACSL4
Huntington's Disease Signaling	0.582	0.261818	0.0123	#NUM!	PRKCQ,SGK1,ATF4
Role of Hypercytokinemia/hyperchemokinemia in the Pathogenesis of Influenza	0.568	0.270396	0.0233	#NUM!	IL6
Pyrimidine Ribonucleotides Interconversion	0.568	0.270396	0.0233	#NUM!	ANXA1
Signaling by Rho Family GTPases	0.566	0.271644	0.0121	#NUM!	EZR,CDC42EP3,MAP2K1
Insulin Receptor Signaling	0.56	0.275423	0.0142	#NUM!	SGK1,MAP2K1
D-myo-inositol (1,4,5,6)-Tetrakisphosphate Biosynthesis	0.552	0.280543	0.014	#NUM!	ATP1A1,DUSP1
D-myo-inositol (3,4,5,6)-tetrakisphosphate Biosynthesis	0.552	0.280543	0.014	#NUM!	ATP1A1,DUSP1
Pyrimidine Ribonucleotides De Novo Biosynthesis	0.551	0.28119	0.0222	#NUM!	ANXA1
Role of Oct4 in Mammalian Embryonic Stem Cell Pluripotency	0.543	0.286418	0.0217	#NUM!	NR2F2
Dermatan Sulfate Biosynthesis (Late Stages)	0.543	0.286418	0.0217	#NUM!	CHST11
Synaptic Long Term Depression	0.536	0.291072	0.0136	#NUM!	PRKCQ,MAP2K1
nNOS Signaling in Neurons	0.535	0.291743	0.0213	#NUM!	PRKCQ
Phagosome Maturation	0.532	0.293765	0.0135	#NUM!	TUBB6,TUBA1C
Molecular Mechanisms of Cancer	0.53	0.295121	0.0106	#NUM!	MYC,PRKCQ,TGFB1,MAP2K1
Graft-versus-Host Disease Signaling	0.528	0.296483	0.0208	#NUM!	IL6
Chondroitin Sulfate Biosynthesis (Late Stages)	0.52	0.301995	0.0204	#NUM!	CHST11
Cancer Drug Resistance By Drug Efflux	0.52	0.301995	0.0204	#NUM!	MAP2K1
TNFR1 Signaling	0.513	0.306902	0.02	#NUM!	TNFAIP3
Regulation of eIF4 and p70S6K Signaling	0.497	0.31842	0.0127	#NUM!	EIF4A1,MAP2K1
3-phosphoinositide Degradation	0.497	0.31842	0.0127	#NUM!	ATP1A1,DUSP1
CD27 Signaling in Lymphocytes	0.492	0.322107	0.0189	#NUM!	MAP2K1
Semaphorin Signaling in Neurons	0.492	0.322107	0.0189	#NUM!	SEMA3A
Glioblastoma Multiforme Signaling	0.486	0.326588	0.0125	#NUM!	MYC,MAP2K1
D-myo-inositol-5-phosphate Metabolism	0.483	0.328852	0.0124	#NUM!	ATP1A1,DUSP1
Gαq Signaling	0.483	0.328852	0.0124	#NUM!	PRKCQ,MAP2K1
Melanoma Signaling	0.479	0.331894	0.0182	#NUM!	MAP2K1
Actin Nucleation by ARP-WASP Complex	0.472	0.337287	0.0179	#NUM!	VASP
CXCR4 Signaling	0.469	0.339625	0.0121	#NUM!	PRKCQ,MAP2K1
Chondroitin Sulfate Biosynthesis	0.466	0.341979	0.0175	#NUM!	CHST11
Tight Junction Signaling	0.462	0.345144	0.012	#NUM!	TGFB1,VASP
Wnt/Ca+ pathway	0.46	0.346737	0.0172	#NUM!	ATF4
eNOS Signaling	0.459	0.347536	0.0119	#NUM!	PRKCQ,SLC7A1
Dermatan Sulfate Biosynthesis	0.454	0.35156	0.0169	#NUM!	CHST11
Tec Kinase Signaling	0.452	0.353183	0.0118	#NUM!	PRKCQ,TNFRSF10B
Ephrin A Signaling	0.448	0.356451	0.0167	#NUM!	EPHA4
RhoGDI Signaling	0.443	0.360579	0.0116	#NUM!	EZR,DLC1
Activation of IRF by Cytosolic Pattern Recognition Receptors	0.432	0.369828	0.0159	#NUM!	IL6
CNTF Signaling	0.432	0.369828	0.0159	#NUM!	MAP2K1
IL-2 Signaling	0.426	0.374973	0.0156	#NUM!	MAP2K1
Granulocyte Adhesion and Diapedesis	0.424	0.376704	0.0112	#NUM!	EZR,SDC4
NF-κB Signaling	0.418	0.381944	0.011	#NUM!	PRKCQ,TNFAIP3
Calcium-induced T Lymphocyte Apoptosis	0.416	0.383707	0.0152	#NUM!	PRKCQ
EGF Signaling	0.406	0.392645	0.0147	#NUM!	MAP2K1
Role of NFAT in Regulation of the Immune Response	0.404	0.394457	0.0108	#NUM!	PRKCQ,MAP2K1
CCR5 Signaling in Macrophages	0.401	0.397192	0.0145	#NUM!	PRKCQ
Agrin Interactions at Neuromuscular Junction	0.401	0.397192	0.0145	#NUM!	LAMC1
Role of IL-17A in Arthritis	0.401	0.397192	0.0145	#NUM!	MAP2K1
Myc Mediated Apoptosis Signaling	0.396	0.401791	0.0143	#NUM!	MYC
Endothelin-1 Signaling	0.393	0.404576	0.0105	#NUM!	MYC,PRKCQ
Role of JAK1 and JAK3 in γc Cytokine Signaling	0.391	0.406443	0.0141	#NUM!	IL4R
Chemokine Signaling	0.391	0.406443	0.0141	#NUM!	MAP2K1
Agranulocyte Adhesion and Diapedesis	0.39	0.40738	0.0105	#NUM!	EZR,SDC4
Dendritic Cell Maturation	0.387	0.410204	0.0104	#NUM!	ATF4,IL6
Role of MAPK Signaling in the Pathogenesis of Influenza	0.387	0.410204	0.0139	#NUM!	MAP2K1
Hypoxia Signaling in the Cardiovascular System	0.378	0.418794	0.0135	#NUM!	ATF4
TREM1 Signaling	0.373	0.423643	0.0133	#NUM!	IL6
Antiproliferative Role of Somatostatin Receptor 2	0.373	0.423643	0.0133	#NUM!	MAP2K1
Heparan Sulfate Biosynthesis (Late Stages)	0.373	0.423643	0.0133	#NUM!	CHST11
Clathrin-mediated Endocytosis Signaling	0.369	0.427563	0.0101	#NUM!	EPHB2,FGF1
3-phosphoinositide Biosynthesis	0.369	0.427563	0.0101	#NUM!	ATP1A1,DUSP1
GDNF Family Ligand-Receptor Interactions	0.369	0.427563	0.0132	#NUM!	MAP2K1
Non-Small Cell Lung Cancer Signaling	0.365	0.431519	0.013	#NUM!	MAP2K1
Estrogen-Dependent Breast Cancer Signaling	0.365	0.431519	0.013	#NUM!	ATF4
Cyclins and Cell Cycle Regulation	0.361	0.435512	0.0128	#NUM!	TGFB1
Thrombin Signaling	0.357	0.439542	0.0098	#NUM!	PRKCQ,MAP2K1
Role of PI3K/AKT Signaling in the Pathogenesis of Influenza	0.356	0.440555	0.0127	#NUM!	MAP2K1
Macropinocytosis Signaling	0.348	0.448745	0.0123	#NUM!	PRKCQ
Heparan Sulfate Biosynthesis	0.345	0.451856	0.0122	#NUM!	CHST11
Growth Hormone Signaling	0.341	0.456037	0.012	#NUM!	PRKCQ
Small Cell Lung Cancer Signaling	0.333	0.464515	0.0118	#NUM!	MYC
Leptin Signaling in Obesity	0.33	0.467735	0.0116	#NUM!	MAP2K1
GPCR-Mediated Nutrient Sensing in Enteroendocrine Cells	0.33	0.467735	0.0116	#NUM!	PRKCQ
NF-κB Activation by Viruses	0.326	0.472063	0.0115	#NUM!	PRKCQ
HIPPO signaling	0.326	0.472063	0.0115	#NUM!	TP53BP2
HER-2 Signaling in Breast Cancer	0.322	0.476431	0.0114	#NUM!	PRKCQ
Crosstalk between Dendritic Cells and Natural Killer Cells	0.319	0.479733	0.0112	#NUM!	IL6
IL-1 Signaling	0.309	0.490908	0.0109	#NUM!	IRAK2
Death Receptor Signaling	0.305	0.49545	0.0108	#NUM!	TNFRSF10B
Communication between Innate and Adaptive Immune Cells	0.302	0.498884	0.0106	#NUM!	IL6
Superpathway of Inositol Phosphate Compounds	0.291	0.511682	0.00855	#NUM!	ATP1A1,DUSP1
FAK Signaling	0.287	0.516416	0.0101	#NUM!	MAP2K1
PAK Signaling	0.281	0.5236	0.0099	#NUM!	MAP2K1
Virus Entry via Endocytic Pathways	0.278	0.52723	0.0098	#NUM!	PRKCQ
RANK Signaling in Osteoclasts	0.278	0.52723	0.0098	#NUM!	MAP2K1
IGF-1 Signaling	0.267	0.540754	0.00943	#NUM!	MAP2K1
Androgen Signaling	0.254	0.557186	0.00901	#NUM!	PRKCQ
Type I Diabetes Mellitus Signaling	0.254	0.557186	0.00901	#NUM!	IRF1
Paxillin Signaling	0.249	0.563638	0.00885	#NUM!	ACTN1
Neuropathic Pain Signaling In Dorsal Horn Neurons	0.244	0.570164	0.0087	#NUM!	PRKCQ
Rac Signaling	0.239	0.576766	0.00855	#NUM!	MAP2K1
Gαi Signaling	0.232	0.586138	0.00833	#NUM!	S1PR3
LXR/RXR Activation	0.23	0.588844	0.00826	#NUM!	IL6
iCOS-iCOSL Signaling in T Helper Cells	0.225	0.595662	0.00813	#NUM!	PRKCQ
Phagosome Formation	0.225	0.595662	0.00813	#NUM!	PRKCQ
Gustation Pathway	0.221	0.601174	0.008	#NUM!	PANX1
FXR/RXR Activation	0.219	0.603949	0.00794	#NUM!	PPARGC1A
Sperm Motility	0.217	0.606736	0.00787	#NUM!	PRKCQ
PKCθ Signaling in T Lymphocytes	0.205	0.623735	0.00752	#NUM!	PRKCQ

## Sheet: Diss_overlap_Canonical_48hr
Ingenuity Canonical Pathways	-log(p-value)	Ratio	z-score	Molecules
Axonal Guidance Signaling	11.9	0.0708	#NUM!	MME,TUBA1B,PFN1,PIK3R1,CXCL12,EPHA4,LIMK2,PLCH1,TUBB2B,VEGFA,SEMA6D,ITGA3,GNB3,EFNA5,EFNB1,TUBA1C,SHANK2,ADAMTS5,BMP1,PXN,PRKCQ,ADAMTS13,ADAMTS1,FGFR2,PDGFB,SEMA3A,PLCB4,NTRK2,TUBB6,PIK3CD,BMP7,WNT5A
Actin Cytoskeleton Signaling	6.93	0.0749	1.291	VAV2,PXN,PFN1,MYH9,PIK3R1,TRIO,FGFR2,LIMK2,MYH11,SSH1,PDGFB,FGF13,ITGA3,EZR,PIK3CD,ACTN1,MSN
Germ Cell-Sertoli Cell Junction Signaling	6.21	0.0809	#NUM!	TUBA1B,SRC,PXN,PIK3R1,ILK,FGFR2,LIMK2,TUBB2B,ITGA3,TUBB6,TGFB1,TUBA1C,PIK3CD,ACTN1
Hepatic Fibrosis / Hepatic Stellate Cell Activation	5.92	0.0765	#NUM!	IL4R,COL9A1,MYH9,EDNRB,FGFR2,IL6,MYH11,PDGFB,VEGFA,TIMP1,TGFB1,ECE1,SERPINE1,COL3A1
Leukocyte Extravasation Signaling	5.9	0.0711	0.535	VAV2,SRC,PXN,PRKCQ,PIK3R1,CXCL12,FGFR2,ITGB3,ITGA3,CLDN4,TIMP1,EZR,PIK3CD,ACTN1,MSN
14-3-3-mediated Signaling	5.16	0.084	-1.633	TUBA1B,SRC,PLCB4,PRKCQ,TUBB6,PIK3R1,FGFR2,TUBA1C,PIK3CD,PLCH1,TUBB2B
Role of Macrophages, Fibroblasts and Endothelial Cells in Rheumatoid Arthritis	5.05	0.0547	#NUM!	SRC,PRKCQ,FRZB,PIK3R1,CXCL12,FGFR2,IL6,CEBPG,PLCH1,PDGFB,IRAK1,VEGFA,PLCB4,TGFB1,PIK3CD,IRAK2,WNT5A
ILK Signaling	4.86	0.0663	0	VEGFA,FLNB,PXN,FBLIM1,MYH9,PIK3R1,ILK,FGFR2,PIK3CD,MYH11,ITGB8,ACTN1,ITGB3
Gap Junction Signaling	4.78	0.0702	#NUM!	TUBA1B,SRC,PLCB4,PRKCQ,TUBB6,ITPR2,PIK3R1,FGFR2,TUBA1C,PIK3CD,PLCH1,TUBB2B
Ephrin Receptor Signaling	4.7	0.069	1.633	VEGFA,SRC,PXN,ITGA3,GNB3,PTPN13,EFNA5,EFNB1,CXCL12,EPHA4,LIMK2,PDGFB
Virus Entry via Endocytic Pathways	4.49	0.0882	#NUM!	SRC,FLNB,ITGA3,PRKCQ,PIK3R1,FGFR2,PIK3CD,ITGB8,ITGB3
Macropinocytosis Signaling	4.41	0.0988	-0.447	SRC,PRKCQ,PIK3R1,FGFR2,PIK3CD,ITGB8,PDGFB,ITGB3
Role of NFAT in Cardiac Hypertrophy	4.26	0.0622	1	SRC,PLCB4,LIF,PRKCQ,GNB3,TGFB1,ITPR2,PIK3R1,FGFR2,PIK3CD,IL6,PLCH1
Paxillin Signaling	4.14	0.0796	1.134	SRC,PXN,ITGA3,PIK3R1,FGFR2,PIK3CD,ITGB8,ACTN1,ITGB3
Neuropathic Pain Signaling In Dorsal Horn Neurons	4.08	0.0783	-1	SRC,PLCB4,NTRK2,PRKCQ,ITPR2,PIK3R1,FGFR2,PIK3CD,PLCH1
Role of Osteoblasts, Osteoclasts and Chondrocytes in Rheumatoid Arthritis	4.08	0.0558	#NUM!	SRC,FRZB,PIK3R1,FGFR2,IL6,ITGB3,ITGA3,TGFB1,BMP7,PIK3CD,ADAMTS5,WNT5A,BMP1
Human Embryonic Stem Cell Pluripotency	4.06	0.0699	#NUM!	NTRK2,TGFB1,PIK3R1,SPHK1,FGFR2,BMP7,PIK3CD,PDGFB,BMP1,WNT5A
Breast Cancer Regulation by Stathmin1	4.05	0.0591	#NUM!	TUBA1B,PLCB4,PRKCQ,GNB3,TUBB6,ITPR2,PIK3R1,FGFR2,TUBA1C,PIK3CD,LIMK2,TUBB2B
TR/RXR Activation	3.82	0.0816	#NUM!	ENO1,RAB3B,UCP2,PIK3R1,FGFR2,PIK3CD,ME1,PFKP
Integrin Signaling	3.74	0.0548	1.732	SRC,PXN,ITGA3,PFN1,PIK3R1,ILK,FGFR2,PIK3CD,ITGB8,ACTN1,PDGFB,ITGB3
P2Y Purigenic Receptor Signaling Pathway	3.6	0.0677	-1	PLCB4,PRKCQ,GNB3,P2RY6,PIK3R1,FGFR2,PIK3CD,PLCH1,ITGB3
Adipogenesis pathway	3.58	0.0672	#NUM!	KAT6B,RUNX1T1,LPIN1,TGFB1,NR2F2,XBP1,FGFR2,BMP7,WNT5A
CXCR4 Signaling	3.55	0.0606	-0.632	SRC,PXN,PLCB4,PRKCQ,GNB3,ITPR2,PIK3R1,CXCL12,FGFR2,PIK3CD
IL-8 Signaling	3.54	0.0558	0.302	VEGFA,SRC,PRKCQ,GNB3,PIK3R1,FGFR2,PIK3CD,LIMK2,IRAK2,ITGB3,IRAK1
Ephrin A Signaling	3.46	0.1	#NUM!	VAV2,PIK3R1,EFNA5,FGFR2,EPHA4,PIK3CD
Aryl Hydrocarbon Receptor Signaling	3.44	0.0643	0.447	ALDH1B1,SRC,ALDH1A1,TGFB1,NQO1,IL6,DHFR,DCT,MCM7
Wnt/β-catenin Signaling	3.41	0.0581	0	SOX4,SRC,FRZB,SOX6,TGFB1,PPARD,ILK,SOX11,SOX3,WNT5A
HER-2 Signaling in Breast Cancer	3.34	0.0795	#NUM!	PRKCQ,PIK3R1,PARD6B,FGFR2,PIK3CD,ITGB8,ITGB3
Epithelial Adherens Junction Signaling	3.3	0.0616	#NUM!	VAV2,TUBA1B,SRC,MYH9,TUBB6,TUBA1C,MYH11,ACTN1,TUBB2B
PTEN Signaling	3.24	0.0672	-0.378	ITGA3,NTRK2,GHR,PIK3R1,ILK,FGFR2,PIK3CD,IGF2R
Role of Tissue Factor in Cancer	3.15	0.065	#NUM!	VEGFA,SRC,ITGA3,PIK3R1,FGFR2,PIK3CD,LIMK2,ITGB3
Remodeling of Epithelial Adherens Junctions	3.14	0.087	#NUM!	TUBA1B,SRC,TUBB6,TUBA1C,ACTN1,TUBB2B
Glioma Invasiveness Signaling	3.1	0.0857	0	TIMP1,PIK3R1,FGFR2,PIK3CD,PLAU,ITGB3
RAR Activation	3.07	0.0526	#NUM!	VEGFA,SRC,LRAT,PRKCQ,ALDH1A1,DUSP1,TGFB1,PIK3R1,NR2F2,PIK3CD
Endothelin-1 Signaling	3.07	0.0526	-1	SRC,PLCB4,PRKCQ,EDNRB,ITPR2,PIK3R1,FGFR2,ECE1,PIK3CD,PLCH1
Glioblastoma Multiforme Signaling	3.02	0.0562	-0.333	SRC,PLCB4,ITPR2,PIK3R1,FGFR2,PIK3CD,PLCH1,PDGFB,WNT5A
CCR3 Signaling in Eosinophils	2.99	0.0615	#NUM!	PLCB4,PRKCQ,GNB3,ITPR2,PIK3R1,FGFR2,LIMK2,PIK3CD
PAK Signaling	2.98	0.0693	1.134	PXN,ITGA3,PIK3R1,FGFR2,LIMK2,PIK3CD,PDGFB
p70S6K Signaling	2.95	0.0606	-0.707	SRC,IL4R,PLCB4,PRKCQ,PIK3R1,FGFR2,PIK3CD,PLCH1
VEGF Signaling	2.93	0.068	0.378	VEGFA,SRC,PXN,PIK3R1,FGFR2,PIK3CD,ACTN1
HMGB1 Signaling	2.93	0.0602	0.378	KAT6B,LIF,TGFB1,PIK3R1,FGFR2,PIK3CD,IL6,SERPINE1
Clathrin-mediated Endocytosis Signaling	2.92	0.0503	#NUM!	VEGFA,SRC,TF,PIK3R1,FGFR2,PIK3CD,ITGB8,PDGFB,ITGB3,FGF13
Aldosterone Signaling in Epithelial Cells	2.87	0.0536	-1.414	PLCB4,PRKCQ,SGK1,DUSP1,ITPR2,PIK3R1,FGFR2,PIK3CD,PLCH1
Osteoarthritis Pathway	2.75	0.0476	1	VEGFA,ITGA3,FRZB,TGFB1,PPARD,DCN,SPHK1,GREM1,SDC4,ADAMTS5
Renal Cell Carcinoma Signaling	2.72	0.0723	#NUM!	VEGFA,TGFB1,PIK3R1,FGFR2,PIK3CD,PDGFB
Regulation of Cellular Mechanics by Calpain Protease	2.71	0.0877	#NUM!	SRC,PXN,ITGA3,EZR,ACTN1
Sertoli Cell-Sertoli Cell Junction Signaling	2.7	0.0506	#NUM!	TUBA1B,SRC,ITGA3,CLDN4,TUBB6,ILK,TUBA1C,ACTN1,TUBB2B
Nitric Oxide Signaling in the Cardiovascular System	2.7	0.0619	-0.378	BDKRB2,VEGFA,PRKCQ,ITPR2,PIK3R1,FGFR2,PIK3CD
HGF Signaling	2.65	0.0609	0.378	PXN,ITGA3,PRKCQ,PIK3R1,FGFR2,PIK3CD,IL6
NF-κB Activation by Viruses	2.61	0.069	0	ITGA3,PRKCQ,PIK3R1,FGFR2,PIK3CD,ITGB3
PDGF Signaling	2.54	0.0667	0.816	SRC,PIK3R1,SPHK1,FGFR2,PIK3CD,PDGFB
Role of NANOG in Mammalian Embryonic Stem Cell Pluripotency	2.51	0.0574	0	LIF,PIK3R1,FGFR2,BMP7,PIK3CD,BMP1,WNT5A
Reelin Signaling in Neurons	2.49	0.0652	#NUM!	SRC,ITGA3,PIK3R1,FGFR2,PIK3CD,ITGB3
fMLP Signaling in Neutrophils	2.49	0.0569	-1.134	PLCB4,PRKCQ,GNB3,ITPR2,PIK3R1,FGFR2,PIK3CD
Phagosome Formation	2.49	0.0569	#NUM!	PLCB4,ITGA3,PRKCQ,PIK3R1,FGFR2,PIK3CD,PLCH1
Fcγ Receptor-mediated Phagocytosis in Macrophages and Monocytes	2.47	0.0645	0	VAV2,SRC,PXN,PRKCQ,PIK3R1,EZR
The Visual Cycle	2.45	0.15	#NUM!	LRAT,RLBP1,RPE65
Sphingosine-1-phosphate Signaling	2.45	0.056	-0.378	PLCB4,PIK3R1,SPHK1,FGFR2,PIK3CD,PLCH1,PDGFB
Protein Kinase A Signaling	2.4	0.0354	0	FLNB,PXN,PRKCQ,PTPRD,PTPN13,ITPR2,UBASH3B,PLCH1,PDE8A,PLCB4,GNB3,TGFB1,DUSP1,PTPRZ1
Melanocyte Development and Pigmentation Signaling	2.38	0.0619	-0.447	SRC,MITF,PIK3R1,FGFR2,PIK3CD,DCT
EGF Signaling	2.37	0.0735	0.447	SRC,ITPR2,PIK3R1,FGFR2,PIK3CD
PI3K Signaling in B Lymphocytes	2.36	0.0538	0.378	VAV2,IL4R,PLCB4,ITPR2,PIK3R1,PIK3CD,PLCH1
Agrin Interactions at Neuromuscular Junction	2.35	0.0725	2	LAMC1,SRC,PXN,ITGA3,ITGB3
FAK Signaling	2.33	0.0606	#NUM!	SRC,PXN,ITGA3,PIK3R1,FGFR2,PIK3CD
Thrombin Signaling	2.31	0.0441	-0.707	SRC,PLCB4,PRKCQ,GNB3,ITPR2,PIK3R1,FGFR2,PIK3CD,PLCH1
eNOS Signaling	2.3	0.0476	-0.816	BDKRB2,VEGFA,PRKCQ,ITPR2,PIK3R1,AQP1,FGFR2,PIK3CD
Caveolar-mediated Endocytosis Signaling	2.29	0.0704	#NUM!	SRC,FLNB,ITGA3,ITGB8,ITGB3
Cholecystokinin/Gastrin-mediated Signaling	2.29	0.0594	0	SRC,PXN,PLCB4,PRKCQ,ITPR2,EPHA4
Tec Kinase Signaling	2.27	0.0471	0.378	VAV2,SRC,ITGA3,PRKCQ,GNB3,PIK3R1,FGFR2,PIK3CD
Ephrin B Signaling	2.24	0.0685	#NUM!	VAV2,PXN,GNB3,EFNB1,CXCL12
Xenobiotic Metabolism Signaling	2.24	0.0383	#NUM!	ALDH1B1,PRKCQ,ALDH1A1,FMO2,PIK3R1,NQO1,CHST11,FGFR2,PIK3CD,IL6,ABCC3
Role of Pattern Recognition Receptors in Recognition of Bacteria and Viruses	2.23	0.0511	-0.447	LIF,PRKCQ,TGFB1,PIK3R1,FGFR2,PIK3CD,IL6
STAT3 Pathway	2.22	0.0676	-0.447	SRC,NTRK2,GHR,FGFR2,IGF2R
Antiproliferative Role of Somatostatin Receptor 2	2.19	0.0667	-0.447	SRC,GNB3,PIK3R1,FGFR2,PIK3CD
GDNF Family Ligand-Receptor Interactions	2.17	0.0658	#NUM!	PDLIM7,ITPR2,PIK3R1,FGFR2,PIK3CD
Estrogen-Dependent Breast Cancer Signaling	2.15	0.0649	0	SRC,PIK3R1,FGFR2,PIK3CD,HSD17B2
NF-κB Signaling	2.11	0.0442	-0.707	NTRK2,GHR,PRKCQ,PIK3R1,FGFR2,PIK3CD,IGF2R,IRAK1
Glioma Signaling	2.08	0.0536	0	PRKCQ,PIK3R1,FGFR2,PIK3CD,IGF2R,PDGFB
Erythropoietin Signaling	2.05	0.0617	#NUM!	SRC,PRKCQ,PIK3R1,FGFR2,PIK3CD
CREB Signaling in Neurons	2.05	0.0432	-1.134	PLCB4,PRKCQ,GNB3,ITPR2,PIK3R1,FGFR2,PIK3CD,PLCH1
Growth Hormone Signaling	2.01	0.0602	-1.342	PRKCQ,GHR,PIK3R1,FGFR2,PIK3CD
Agranulocyte Adhesion and Diapedesis	1.98	0.0419	#NUM!	ITGA3,MYH9,CLDN4,EZR,CXCL12,SDC4,MYH11,MSN
Melanoma Signaling	1.97	0.0727	#NUM!	MITF,PIK3R1,FGFR2,PIK3CD
IL-17 Signaling	1.97	0.0588	#NUM!	TIMP1,PIK3R1,FGFR2,PIK3CD,IL6
NRF2-mediated Oxidative Stress Response	1.95	0.0415	0	PRKCQ,PIK3R1,NQO1,HERPUD1,FGFR2,PIK3CD,TXN,EPHX1
Leptin Signaling in Obesity	1.95	0.0581	#NUM!	PLCB4,PIK3R1,FGFR2,PIK3CD,PLCH1
UDP-N-acetyl-D-galactosamine Biosynthesis II	1.91	0.182	#NUM!	HK1,GALE
Neuregulin Signaling	1.91	0.0568	-1	SRC,ITGA3,PRKCQ,PIK3R1,DCN
VEGF Family Ligand-Receptor Interactions	1.91	0.0568	-1.342	VEGFA,PRKCQ,PIK3R1,FGFR2,PIK3CD
IL-4 Signaling	1.89	0.0562	#NUM!	IL4R,PIK3R1,FGFR2,PIK3CD,HMGA1
Hepatic Cholestasis	1.88	0.0438	#NUM!	LIF,PRKCQ,TGFB1,IL6,ABCC3,IRAK2,IRAK1
Gαq Signaling	1.87	0.0435	-1.134	PLCB4,PRKCQ,GNB3,ITPR2,PIK3R1,FGFR2,PIK3CD
Acetyl-CoA Biosynthesis III (from Citrate)	1.81	1	#NUM!	ACLY
UDP-N-acetyl-D-galactosamine Biosynthesis I	1.81	1	#NUM!	GALE
Glucocorticoid Receptor Signaling	1.81	0.0347	#NUM!	SGK1,DUSP1,TGFB1,ANXA1,PIK3R1,FGFR2,PIK3CD,IL6,PLAU,SERPINE1
Colorectal Cancer Metastasis Signaling	1.78	0.0363	-1	VEGFA,SRC,GNB3,TGFB1,PIK3R1,FGFR2,PIK3CD,IL6,WNT5A
Signaling by Rho Family GTPases	1.78	0.0363	0	ITGA3,GNB3,PIK3R1,EZR,CDC42EP3,FGFR2,PIK3CD,LIMK2,MSN
Cellular Effects of Sildenafil (Viagra)	1.77	0.0458	#NUM!	SLC4A5,PLCB4,MYH9,ITPR2,MYH11,PLCH1
Gα12/13 Signaling	1.77	0.0458	0.816	VAV2,SRC,PXN,PIK3R1,FGFR2,PIK3CD
Coagulation System	1.77	0.0857	#NUM!	BDKRB2,PLAU,SERPINE1
Endometrial Cancer Signaling	1.75	0.0625	#NUM!	PIK3R1,ILK,FGFR2,PIK3CD
Thrombopoietin Signaling	1.73	0.0615	-1	PRKCQ,PIK3R1,FGFR2,PIK3CD
Pyridoxal 5'-phosphate Salvage Pathway	1.73	0.0615	#NUM!	PRKCQ,SGK1,LIMK2,IRAK1
PCP pathway	1.73	0.0615	#NUM!	PFN1,EFNB1,SDC4,WNT5A
UVB-Induced MAPK Signaling	1.7	0.0606	#NUM!	PRKCQ,PIK3R1,FGFR2,PIK3CD
RANK Signaling in Osteoclasts	1.66	0.049	-0.447	SRC,MITF,PIK3R1,FGFR2,PIK3CD
Granulocyte Adhesion and Diapedesis	1.64	0.0391	#NUM!	ITGA3,CLDN4,EZR,CXCL12,SDC4,ITGB3,MSN
Role of JAK1 and JAK3 in γc Cytokine Signaling	1.6	0.0563	#NUM!	IL4R,PIK3R1,FGFR2,PIK3CD
Chemokine Signaling	1.6	0.0563	0	SRC,PLCB4,CXCL12,LIMK2
UVA-Induced MAPK Signaling	1.59	0.0472	-1.342	PLCB4,PIK3R1,FGFR2,PIK3CD,PLCH1
Ovarian Cancer Signaling	1.59	0.0417	#NUM!	VEGFA,SRC,PIK3R1,FGFR2,PIK3CD,WNT5A
ErbB4 Signaling	1.58	0.0556	-1	PRKCQ,PIK3R1,FGFR2,PIK3CD
Th1 and Th2 Activation Pathway	1.57	0.0378	#NUM!	IL4R,PRKCQ,TGFB1,PIK3R1,FGFR2,PIK3CD,IL6
Role of NFAT in Regulation of the Immune Response	1.56	0.0376	-1.342	PLCB4,PRKCQ,GNB3,ITPR2,PIK3R1,FGFR2,PIK3CD
T Cell Receptor Signaling	1.55	0.0459	#NUM!	VAV2,PRKCQ,PIK3R1,FGFR2,PIK3CD
Superpathway of Geranylgeranyldiphosphate Biosynthesis I (via Mevalonate)	1.55	0.118	#NUM!	FDPS,ACAT2
Regulation of the Epithelial-Mesenchymal Transition Pathway	1.53	0.037	#NUM!	TGFB1,PIK3R1,PARD6B,FGFR2,PIK3CD,FGF13,WNT5A
Role of p14/p19ARF in Tumor Suppression	1.53	0.0698	#NUM!	PIK3R1,FGFR2,PIK3CD
Th2 Pathway	1.51	0.04	-0.816	IL4R,PRKCQ,TGFB1,PIK3R1,FGFR2,PIK3CD
IL-15 Signaling	1.51	0.0526	#NUM!	PIK3R1,FGFR2,PIK3CD,IL6
Neurotrophin/TRK Signaling	1.51	0.0526	#NUM!	NTRK2,PIK3R1,FGFR2,PIK3CD
BMP signaling pathway	1.51	0.0526	#NUM!	SOSTDC1,GREM1,BMP7,BMP1
Superpathway of Inositol Phosphate Compounds	1.5	0.0342	#NUM!	PLCB4,PTPN13,DUSP1,PIK3R1,FGFR2,PIK3CD,PALD1,PLCH1
Dendritic Cell Maturation	1.5	0.0365	-1.134	PLCB4,PIK3R1,FGFR2,PIK3CD,IL6,PLCH1,COL3A1
Non-Small Cell Lung Cancer Signaling	1.49	0.0519	0	ITPR2,PIK3R1,FGFR2,PIK3CD
Cardiac Hypertrophy Signaling	1.49	0.0339	-0.707	PLCB4,GNB3,TGFB1,PIK3R1,FGFR2,PIK3CD,IL6,PLCH1
IL-9 Signaling	1.48	0.0667	#NUM!	PIK3R1,FGFR2,PIK3CD
iNOS Signaling	1.48	0.0667	#NUM!	HMGA1,IRAK2,IRAK1
IL-17A Signaling in Airway Cells	1.47	0.0513	0	PIK3R1,FGFR2,PIK3CD,IL6
Relaxin Signaling	1.46	0.039	-1.342	VEGFA,PDE8A,GNB3,PIK3R1,FGFR2,PIK3CD
Histamine Degradation	1.46	0.105	#NUM!	ALDH1B1,ALDH1A1
Molecular Mechanisms of Cancer	1.45	0.0293	#NUM!	SRC,PLCB4,ITGA3,PRKCQ,TGFB1,PIK3R1,FGFR2,BMP7,PIK3CD,BMP1,WNT5A
Rac Signaling	1.43	0.0427	0.447	ITGA3,PIK3R1,FGFR2,PIK3CD,LIMK2
ERK/MAPK Signaling	1.43	0.0352	0.378	SRC,PXN,ITGA3,DUSP1,PIK3R1,FGFR2,PIK3CD
Pancreatic Adenocarcinoma Signaling	1.42	0.0424	-1	VEGFA,TGFB1,PIK3R1,FGFR2,PIK3CD
Fc Epsilon RI Signaling	1.41	0.042	-0.447	VAV2,PRKCQ,PIK3R1,FGFR2,PIK3CD
IL-3 Signaling	1.39	0.0482	-1	PRKCQ,PIK3R1,FGFR2,PIK3CD
Prolactin Signaling	1.39	0.0482	-1	PRKCQ,PIK3R1,FGFR2,PIK3CD
JAK/Stat Signaling	1.39	0.0482	0	PIK3R1,FGFR2,PIK3CD,IL6
Oxidative Ethanol Degradation III	1.38	0.0952	#NUM!	ALDH1B1,ALDH1A1
Natural Killer Cell Signaling	1.37	0.041	#NUM!	VAV2,PRKCQ,PIK3R1,FGFR2,PIK3CD
Renin-Angiotensin Signaling	1.37	0.041	-0.447	PRKCQ,ITPR2,PIK3R1,FGFR2,PIK3CD
iCOS-iCOSL Signaling in T Helper Cells	1.36	0.0407	-1	PRKCQ,ITPR2,PIK3R1,FGFR2,PIK3CD
RhoA Signaling	1.34	0.0403	0.447	PFN1,EZR,CDC42EP3,LIMK2,MSN
Fatty Acid α-oxidation	1.34	0.0909	#NUM!	ALDH1B1,ALDH1A1
GPCR-Mediated Nutrient Sensing in Enteroendocrine Cells	1.34	0.0465	#NUM!	PLCB4,PRKCQ,ITPR2,PLCH1
LPS-stimulated MAPK Signaling	1.32	0.046	-1	PRKCQ,PIK3R1,FGFR2,PIK3CD
Docosahexaenoic Acid (DHA) Signaling	1.32	0.0577	#NUM!	PIK3R1,FGFR2,PIK3CD
G Beta Gamma Signaling	1.31	0.0455	-1	SRC,PRKCQ,GNB3,KCNJ3
Atherosclerosis Signaling	1.31	0.0394	#NUM!	TGFB1,CXCL12,IL6,PDGFB,COL3A1
Sperm Motility	1.31	0.0394	-0.447	PLCB4,PRKCQ,ITPR2,PLCH1,PTK7
Putrescine Degradation III	1.3	0.087	#NUM!	ALDH1B1,ALDH1A1
FcγRIIB Signaling in B Lymphocytes	1.3	0.0566	#NUM!	PIK3R1,FGFR2,PIK3CD
Phototransduction Pathway	1.3	0.0566	#NUM!	GNB3,GNGT1,RGR
IL-6 Signaling	1.29	0.0391	-0.447	VEGFA,PIK3R1,FGFR2,PIK3CD,IL6
Acute Phase Response Signaling	1.29	0.0353	2.236	TF,PIK3R1,PIK3CD,IL6,SERPINE1,IRAK1
FGF Signaling	1.28	0.0444	-1	PIK3R1,FGFR2,PIK3CD,FGF13
RhoGDI Signaling	1.26	0.0347	-1.342	SRC,ITGA3,GNB3,EZR,LIMK2,MSN
Factors Promoting Cardiogenesis in Vertebrates	1.25	0.0435	#NUM!	PRKCQ,TGFB1,BMP7,BMP1
CD28 Signaling in T Helper Cells	1.25	0.0379	-0.447	PRKCQ,ITPR2,PIK3R1,FGFR2,PIK3CD
Tryptophan Degradation X (Mammalian, via Tryptamine)	1.24	0.08	#NUM!	ALDH1B1,ALDH1A1
Ethanol Degradation IV	1.24	0.08	#NUM!	ALDH1B1,ALDH1A1
PKCθ Signaling in T Lymphocytes	1.24	0.0376	-0.447	VAV2,PRKCQ,PIK3R1,FGFR2,PIK3CD
Ceramide Signaling	1.24	0.043	1	PIK3R1,SPHK1,FGFR2,PIK3CD
Th1 Pathway	1.21	0.037	-0.447	PRKCQ,PIK3R1,FGFR2,PIK3CD,IL6
Pentose Phosphate Pathway (Oxidative Branch)	1.21	0.25	#NUM!	G6PD
Geranylgeranyldiphosphate Biosynthesis	1.21	0.25	#NUM!	FDPS
Salvage Pathways of Pyrimidine Ribonucleotides	1.21	0.0421	#NUM!	PRKCQ,SGK1,LIMK2,IRAK1
Glycolysis I	1.21	0.0769	#NUM!	ENO1,PFKP
Gluconeogenesis I	1.21	0.0769	#NUM!	ENO1,ME1
Wnt/Ca+ pathway	1.21	0.0517	#NUM!	PLCB4,PLCH1,WNT5A
D-myo-inositol (1,4,5)-Trisphosphate Biosynthesis	1.18	0.0741	#NUM!	PLCB4,PLCH1
ErbB Signaling	1.17	0.0408	#NUM!	PRKCQ,PIK3R1,FGFR2,PIK3CD
IL-15 Production	1.15	0.0714	#NUM!	IL6,PTK7
Superpathway of Cholesterol Biosynthesis	1.15	0.0714	#NUM!	FDPS,ACAT2
Insulin Receptor Signaling	1.15	0.0355	-0.447	SGK1,PIK3R1,FGFR2,PIK3CD,ACLY
Trehalose Degradation II (Trehalase)	1.12	0.2	#NUM!	HK1
Eumelanin Biosynthesis	1.12	0.2	#NUM!	DCT
Trans, trans-farnesyl Diphosphate Biosynthesis	1.12	0.2	#NUM!	FDPS
Galactose Degradation I (Leloir Pathway)	1.12	0.2	#NUM!	GALE
dTMP De Novo Biosynthesis	1.12	0.2	#NUM!	DHFR
CNTF Signaling	1.12	0.0476	#NUM!	PIK3R1,FGFR2,PIK3CD
IL-2 Signaling	1.1	0.0469	#NUM!	PIK3R1,FGFR2,PIK3CD
IL-12 Signaling and Production in Macrophages	1.1	0.0342	#NUM!	PRKCQ,TGFB1,PIK3R1,FGFR2,PIK3CD
Chronic Myeloid Leukemia Signaling	1.09	0.0385	#NUM!	TGFB1,PIK3R1,FGFR2,PIK3CD
SAPK/JNK Signaling	1.09	0.0385	-1	GNB3,PIK3R1,FGFR2,PIK3CD
PXR/RXR Activation	1.09	0.0462	#NUM!	ALDH1A1,IL6,ABCC3
ERK5 Signaling	1.09	0.0462	#NUM!	SRC,LIF,SGK1
Mouse Embryonic Stem Cell Pluripotency	1.07	0.0377	0	LIF,PIK3R1,FGFR2,PIK3CD
IGF-1 Signaling	1.07	0.0377	0	PXN,PIK3R1,FGFR2,PIK3CD
Lymphotoxin β Receptor Signaling	1.06	0.0448	#NUM!	PIK3R1,FGFR2,PIK3CD
Huntington's Disease Signaling	1.06	0.0288	-1.89	PLCB4,PRKCQ,GNB3,SGK1,PIK3R1,FGFR2,PIK3CD
G Protein Signaling Mediated by Tubby	1.05	0.0625	#NUM!	PLCB4,GNB3
Glycogen Biosynthesis II (from UDP-D-Glucose)	1.04	0.167	#NUM!	GYG2
3-phosphoinositide Biosynthesis	1.03	0.0302	#NUM!	PTPN13,DUSP1,PIK3R1,FGFR2,PIK3CD,PALD1
Role of IL-17A in Arthritis	1.03	0.0435	#NUM!	PIK3R1,FGFR2,PIK3CD
ErbB2-ErbB3 Signaling	1.03	0.0435	#NUM!	PIK3R1,FGFR2,PIK3CD
mTOR Signaling	1.02	0.0299	-0.447	VEGFA,PRKCQ,PIK3R1,FKBP1A,FGFR2,PIK3CD
Amyotrophic Lateral Sclerosis Signaling	1.02	0.036	#NUM!	VEGFA,PIK3R1,FGFR2,PIK3CD
Myc Mediated Apoptosis Signaling	1.01	0.0429	#NUM!	PIK3R1,FGFR2,PIK3CD
Inhibition of Angiogenesis by TSP1	1.01	0.0588	#NUM!	VEGFA,TGFB1
Melatonin Signaling	0.987	0.0417	#NUM!	PLCB4,PRKCQ,PLCH1
Basal Cell Carcinoma Signaling	0.987	0.0417	#NUM!	BMP7,BMP1,WNT5A
MSP-RON Signaling Pathway	0.987	0.0417	#NUM!	PIK3R1,FGFR2,PIK3CD
Thioredoxin Pathway	0.981	0.143	#NUM!	TXN
Adenine and Adenosine Salvage III	0.981	0.143	#NUM!	ADA
T Helper Cell Differentiation	0.974	0.0411	#NUM!	IL4R,TGFB1,IL6
GPCR-Mediated Integration of Enteroendocrine Signaling Exemplified by an L Cell	0.974	0.0411	#NUM!	PLCB4,ITPR2,PLCH1
GM-CSF Signaling	0.974	0.0411	#NUM!	PIK3R1,FGFR2,PIK3CD
Dopamine Degradation	0.964	0.0556	#NUM!	ALDH1B1,ALDH1A1
D-myo-inositol-5-phosphate Metabolism	0.964	0.0311	#NUM!	PLCB4,PTPN13,DUSP1,PALD1,PLCH1
Dopamine-DARPP32 Feedback in cAMP Signaling	0.947	0.0307	-0.447	PLCB4,PRKCQ,ITPR2,KCNJ3,PLCH1
Ethanol Degradation II	0.945	0.0541	#NUM!	ALDH1B1,ALDH1A1
HIF1α Signaling	0.943	0.0339	#NUM!	VEGFA,PIK3R1,FGFR2,PIK3CD
p38 MAPK Signaling	0.934	0.0336	1	DUSP1,TGFB1,IRAK2,IRAK1
Superoxide Radicals Degradation	0.926	0.125	#NUM!	NQO1
Purine Ribonucleosides Degradation to Ribose-1-phosphate	0.926	0.125	#NUM!	ADA
NGF Signaling	0.924	0.0333	0	PIK3R1,TRIO,FGFR2,PIK3CD
Synaptic Long Term Potentiation	0.914	0.0331	-1	PLCB4,PRKCQ,ITPR2,PLCH1
VDR/RXR Activation	0.91	0.0385	#NUM!	PRKCQ,PPARD,HSD17B2
Angiopoietin Signaling	0.91	0.0385	#NUM!	PIK3R1,FGFR2,PIK3CD
CD40 Signaling	0.898	0.038	#NUM!	PIK3R1,FGFR2,PIK3CD
Role of PI3K/AKT Signaling in the Pathogenesis of Influenza	0.898	0.038	#NUM!	PIK3R1,FGFR2,PIK3CD
Thyroid Cancer Signaling	0.889	0.05	#NUM!	NTRK2,CXCL12
Retinol Biosynthesis	0.889	0.05	#NUM!	LRAT,BCO1
Noradrenaline and Adrenaline Degradation	0.889	0.05	#NUM!	ALDH1B1,ALDH1A1
Prostanoid Biosynthesis	0.879	0.111	#NUM!	PTGES
Ketolysis	0.879	0.111	#NUM!	ACAT2
GDP-glucose Biosynthesis	0.879	0.111	#NUM!	HK1
PI3K/AKT Signaling	0.877	0.032	2	ITGA3,PIK3R1,ILK,PIK3CD
Gustation Pathway	0.877	0.032	#NUM!	PDE8A,GNB3,ITPR2,P2RY6
LPS/IL-1 Mediated Inhibition of RXR Function	0.873	0.0271	#NUM!	ALDH1B1,ALDH1A1,FMO2,CHST11,ABCC3,IRAK1
G-Protein Coupled Receptor Signaling	0.862	0.0256	#NUM!	PDE8A,SRC,PLCB4,DUSP1,PIK3R1,FGFR2,PIK3CD
Type II Diabetes Mellitus Signaling	0.851	0.0312	-1	PRKCQ,PIK3R1,FGFR2,PIK3CD
GNRH Signaling	0.842	0.031	0	SRC,PLCB4,PRKCQ,ITPR2
UVC-Induced MAPK Signaling	0.838	0.0465	#NUM!	SRC,PRKCQ
Glucose and Glucose-1-phosphate Degradation	0.836	0.1	#NUM!	HK1
Ketogenesis	0.836	0.1	#NUM!	ACAT2
Calcium Transport I	0.836	0.1	#NUM!	ATP2B2
Pentose Phosphate Pathway	0.836	0.1	#NUM!	G6PD
FLT3 Signaling in Hematopoietic Progenitor Cells	0.83	0.0353	#NUM!	PIK3R1,FGFR2,PIK3CD
Small Cell Lung Cancer Signaling	0.83	0.0353	#NUM!	PIK3R1,FGFR2,PIK3CD
PPARα/RXRα Activation	0.818	0.0278	0.447	PLCB4,GHR,TGFB1,IL6,PLCH1
α-Adrenergic Signaling	0.809	0.0345	#NUM!	PRKCQ,GNB3,ITPR2
PEDF Signaling	0.809	0.0345	#NUM!	PIK3R1,FGFR2,PIK3CD
TGF-β Signaling	0.809	0.0345	#NUM!	TGFB1,BMP7,SERPINE1
Hematopoiesis from Pluripotent Stem Cells	0.777	0.0426	#NUM!	LIF,IL6
IL-1 Signaling	0.758	0.0326	#NUM!	GNB3,IRAK2,IRAK1
Phospholipase C Signaling	0.757	0.025	-0.447	SRC,PLCB4,ITGA3,PRKCQ,GNB3,ITPR2
B Cell Receptor Signaling	0.751	0.0263	-0.447	VAV2,PRKCQ,PIK3R1,FGFR2,PIK3CD
Cancer Drug Resistance By Drug Efflux	0.749	0.0408	#NUM!	PIK3R1,PIK3CD
Acute Myeloid Leukemia Signaling	0.749	0.0323	#NUM!	PIK3R1,FGFR2,PIK3CD
Mevalonate Pathway I	0.732	0.0769	#NUM!	ACAT2
Prostate Cancer Signaling	0.721	0.0312	#NUM!	PIK3R1,FGFR2,PIK3CD
Isoleucine Degradation I	0.703	0.0714	#NUM!	ACAT2
Colanic Acid Building Blocks Biosynthesis	0.703	0.0714	#NUM!	GALE
Synaptic Long Term Depression	0.702	0.0272	-1	PLCB4,PRKCQ,ITPR2,PLCH1
Semaphorin Signaling in Neurons	0.697	0.0377	#NUM!	SEMA3A,LIMK2
Phagosome Maturation	0.695	0.027	#NUM!	TUBA1B,TUBB6,TUBA1C,TUBB2B
CTLA4 Signaling in Cytotoxic T Lymphocytes	0.695	0.0303	#NUM!	PIK3R1,FGFR2,PIK3CD
CDK5 Signaling	0.695	0.0303	#NUM!	LAMC1,ITGA3,NTRK2
Role of Cytokines in Mediating Communication between Immune Cells	0.685	0.037	#NUM!	TGFB1,IL6
Chondroitin Sulfate Degradation (Metazoa)	0.677	0.0667	#NUM!	GM2A
Glutaryl-CoA Degradation	0.677	0.0667	#NUM!	ACAT2
Unfolded protein response	0.673	0.0364	#NUM!	XBP1,CEBPG
AMPK Signaling	0.672	0.0246	0.447	SRC,PIK3R1,FGFR2,PIK3CD,PFKP
Dermatan Sulfate Degradation (Metazoa)	0.652	0.0625	#NUM!	GM2A
Vitamin-C Transport	0.652	0.0625	#NUM!	TXN
Regulation of eIF4 and p70S6K Signaling	0.636	0.0255	0	ITGA3,PIK3R1,FGFR2,PIK3CD
Adenosine Nucleotides Degradation II	0.629	0.0588	#NUM!	ADA
Antioxidant Action of Vitamin C	0.622	0.0278	#NUM!	PLCB4,TXN,PLCH1
Differential Regulation of Cytokine Production in Macrophages and T Helper Cells by IL-17A and IL-17F	0.607	0.0556	#NUM!	IL6
p53 Signaling	0.6	0.027	#NUM!	PIK3R1,FGFR2,PIK3CD
Corticotropin Releasing Hormone Signaling	0.6	0.027	#NUM!	VEGFA,PRKCQ,ITPR2
Androgen Signaling	0.6	0.027	#NUM!	SRC,PRKCQ,GNB3
Telomerase Signaling	0.6	0.027	#NUM!	PIK3R1,FGFR2,PIK3CD
Phospholipases	0.597	0.0323	#NUM!	PLCB4,PLCH1
Tight Junction Signaling	0.576	0.024	#NUM!	MYH9,CLDN4,TGFB1,MYH11
Cdc42 Signaling	0.576	0.024	2	VAV2,SRC,ITGA3,LIMK2
Cardiomyocyte Differentiation via BMP Receptors	0.568	0.05	#NUM!	BMP7
Purine Nucleotides Degradation II (Aerobic)	0.568	0.05	#NUM!	ADA
Calcium-induced T Lymphocyte Apoptosis	0.559	0.0303	#NUM!	PRKCQ,ITPR2
Systemic Lupus Erythematosus Signaling	0.558	0.0222	#NUM!	BDKRB2,PIK3R1,FGFR2,PIK3CD,IL6
Methionine Degradation I (to Homocysteine)	0.55	0.0476	#NUM!	AHCYL2
Endoplasmic Reticulum Stress Pathway	0.55	0.0476	#NUM!	XBP1
IL-10 Signaling	0.533	0.029	#NUM!	IL4R,IL6
CCR5 Signaling in Macrophages	0.533	0.029	#NUM!	PRKCQ,GNB3
LXR/RXR Activation	0.532	0.0248	#NUM!	TF,MYLIP,IL6
Role of Lipids/Lipid Rafts in the Pathogenesis of Influenza	0.517	0.0435	#NUM!	FDPS
Cysteine Biosynthesis III (mammalia)	0.517	0.0435	#NUM!	AHCYL2
Calcium Signaling	0.513	0.0223	#NUM!	MYH9,ITPR2,MYH11,ATP2B2
CDP-diacylglycerol Biosynthesis I	0.502	0.0417	#NUM!	CDS1
Tryptophan Degradation III (Eukaryotic)	0.502	0.0417	#NUM!	ACAT2
Hypoxia Signaling in the Cardiovascular System	0.492	0.027	#NUM!	VEGFA,NQO1
Role of JAK family kinases in IL-6-type Cytokine Signaling	0.487	0.04	#NUM!	IL6
TREM1 Signaling	0.484	0.0267	#NUM!	IL6,IRAK1
Heparan Sulfate Biosynthesis (Late Stages)	0.484	0.0267	#NUM!	CHST11,RPE65
Serotonin Degradation	0.484	0.0267	#NUM!	ALDH1B1,ALDH1A1
Toll-like Receptor Signaling	0.477	0.0263	#NUM!	IRAK2,IRAK1
Antiproliferative Role of TOB in T Cell Signaling	0.473	0.0385	#NUM!	TGFB1
Phosphatidylglycerol Biosynthesis II (Non-plastidic)	0.473	0.0385	#NUM!	CDS1
Regulation of IL-2 Expression in Activated and Anergic T Lymphocytes	0.448	0.025	#NUM!	VAV2,TGFB1
Production of Nitric Oxide and Reactive Oxygen Species in Macrophages	0.444	0.0206	-1	PRKCQ,PIK3R1,FGFR2,PIK3CD
Cardiac β-adrenergic Signaling	0.441	0.0219	#NUM!	PDE8A,GNB3,PKIA
Heparan Sulfate Biosynthesis	0.435	0.0244	#NUM!	CHST11,RPE65
D-myo-inositol (1,4,5,6)-Tetrakisphosphate Biosynthesis	0.412	0.021	#NUM!	PTPN13,DUSP1,PALD1
D-myo-inositol (3,4,5,6)-tetrakisphosphate Biosynthesis	0.412	0.021	#NUM!	PTPN13,DUSP1,PALD1
Hereditary Breast Cancer Signaling	0.407	0.0208	#NUM!	PIK3R1,FGFR2,PIK3CD
Bladder Cancer Signaling	0.397	0.0227	#NUM!	VEGFA,FGF13
Regulation of Actin-based Motility by Rho	0.385	0.0222	#NUM!	ITGA3,PFN1
Altered T Cell and B Cell Signaling in Rheumatoid Arthritis	0.385	0.0222	#NUM!	TGFB1,IL6
Oncostatin M Signaling	0.382	0.0294	#NUM!	PLAU
Role of JAK2 in Hormone-like Cytokine Signaling	0.382	0.0294	#NUM!	GHR
Retinoate Biosynthesis I	0.382	0.0294	#NUM!	ALDH1A1
TWEAK Signaling	0.372	0.0286	#NUM!	BAG4
IL-17A Signaling in Fibroblasts	0.372	0.0286	#NUM!	IL6
Superpathway of Methionine Degradation	0.363	0.0278	#NUM!	AHCYL2
PPAR Signaling	0.358	0.0211	#NUM!	PPARD,PDGFB
Complement System	0.355	0.027	#NUM!	CFH
3-phosphoinositide Degradation	0.351	0.0191	#NUM!	PTPN13,DUSP1,PALD1
Notch Signaling	0.346	0.0263	#NUM!	CNTN1
EIF2 Signaling	0.342	0.0181	#NUM!	VEGFA,PIK3R1,FGFR2,PIK3CD
tRNA Splicing	0.338	0.0256	#NUM!	PDE8A
Estrogen Biosynthesis	0.338	0.0256	#NUM!	HSD17B2
Inhibition of Matrix Metalloproteases	0.338	0.0256	#NUM!	TIMP1
cAMP-mediated signaling	0.336	0.0179	1	PDE8A,SRC,DUSP1,PKIA
Cell Cycle Control of Chromosomal Replication	0.33	0.025	#NUM!	MCM7
Transcriptional Regulatory Network in Embryonic Stem Cells	0.33	0.025	#NUM!	FOXC1
Mechanisms of Viral Exit from Host Cells	0.322	0.0244	#NUM!	PRKCQ
Intrinsic Prothrombin Activation Pathway	0.315	0.0238	#NUM!	COL3A1
Role of Hypercytokinemia/hyperchemokinemia in the Pathogenesis of Influenza	0.308	0.0233	#NUM!	IL6
Pyrimidine Ribonucleotides Interconversion	0.308	0.0233	#NUM!	ANXA1
Role of IL-17F in Allergic Inflammatory Airway Diseases	0.301	0.0227	#NUM!	IL6
Pyrimidine Ribonucleotides De Novo Biosynthesis	0.294	0.0222	#NUM!	ANXA1
Gαs Signaling	0.292	0.0183	#NUM!	SRC,GNB3
Role of Oct4 in Mammalian Embryonic Stem Cell Pluripotency	0.287	0.0217	#NUM!	NR2F2
Dermatan Sulfate Biosynthesis (Late Stages)	0.287	0.0217	#NUM!	CHST11
Triacylglycerol Biosynthesis	0.287	0.0217	#NUM!	LPIN1
nNOS Signaling in Neurons	0.281	0.0213	#NUM!	PRKCQ
Primary Immunodeficiency Signaling	0.275	0.0208	#NUM!	ADA
Graft-versus-Host Disease Signaling	0.275	0.0208	#NUM!	IL6
Chondroitin Sulfate Biosynthesis (Late Stages)	0.269	0.0204	#NUM!	CHST11
Neuroprotective Role of THOP1 in Alzheimer's Disease	0.254	0.0168	#NUM!	MME,ECE1
Gαi Signaling	0.25	0.0167	#NUM!	SRC,GNB3
Triacylglycerol Degradation	0.247	0.0189	#NUM!	RPE65
Actin Nucleation by ARP-WASP Complex	0.232	0.0179	#NUM!	ITGA3
Chondroitin Sulfate Biosynthesis	0.227	0.0175	#NUM!	CHST11
Glutamate Receptor Signaling	0.227	0.0175	#NUM!	GNB3
Dermatan Sulfate Biosynthesis	0.218	0.0169	#NUM!	CHST11
autophagy	0.205	0.0161	#NUM!	STX17
Activation of IRF by Cytosolic Pattern Recognition Receptors	0.201	0.0159	#NUM!	IL6
Nicotine Degradation II	0.201	0.0159	#NUM!	FMO2
