# Supplementary material for: Transcriptome Landscape of Epithelial to Mesenchymal Transition of Human Stem Cell–Derived RPE
Source: Invest Ophthalmol Vis Sci. 2021 Apr 1;62(4):1. doi: 10.1167/iovs.62.4.1 (PMC8024778; doi:10.1167/iovs.62.4.1)
Supplement: Supplement 10 [file iovs-62-4-1_s010.xlsx]

## Sheet: Upstreme regulators_Diss_12hr
© 2000-2017 QIAGEN. All rights reserved.
Upstream Regulator	Expr Log Ratio	Molecule Type	Predicted Activation State	Activation z-score	p-value of overlap	Target molecules in dataset	Mechanistic Network
SYVN1		transporter	Activated	2.868	0.000151	ADAM9,ADCY9,AMOTL2,ATP1A1,ATP1B3,AXL,BHLHE40,CCND1,CD44,CSPG4,CTPS1,DUSP1,ERCC6,EXT2,GPRC5A,ITGA3,ITGAV,MCAM,MYOF,PFN1,PNPLA2,PTRF,PVR,SCARA3,SETX,SLC1A5,SLC20A1,SLC2A1,SLC43A3,SLC7A2,SLCO4A1,TMEM106B,USP5
SFTPA1		transporter	Inhibited	-4.146	0.000243	ADRB2,AMOT,ANGPTL4,CRLF1,ECM1,EGR1,FOS,FOSB,FRMD6,FZD8,HBEGF,IL6,KLF2,MYC,PHLDA1,PLIN2,RASD1,RELA,SERPINE1,ST3GAL1,TGFB1	772 (19)
AZGP1		transporter		0.156	0.00058	BCL2L1,CCND1,CDH1,CDKN1B,DSP,EGR1,KRT19,MTOR,MYC	313 (10)
IGFBP7		transporter		0.186	0.00132	ASNS,CCND1,CDKN1A,CDKN1B,MYC,PTGS2,SOD2	630 (21)
GJA1	-4.341	transporter		0.251	0.00133	CCND1,CDH1,CDKN1A,CDKN1B,FOXO1,GJA1,MBP,NOV,THBS1,TNFRSF11B,VEGFA	770 (22)
FOLR1		transporter			0.0029	ACTN4,ACVR1,AP1S2,ATP6V1B2,BASP1,CAV1,CD9,CENPK,DNASE2,DUSP6,NAP1L1,NPHP1,OSBPL1A,PDCD4,PFN1,PIP5K1B,S100A4,SMARCE1,SMC2,SYNGR2,TAGLN2,TTC3
MCL1	1.266	transporter		0.714	0.00311	BAX,CCND1,MCL1,NQO1	694 (16)
AQP11		transporter	Inhibited	-2	0.00311	EGFR,MYC,TGFB1,TIMP1
TF	-0.386	transporter	Activated	2.433	0.00317	CCND1,CCND3,CCNE1,CXCL8,CYBRD1,EGFR,WDR5	822 (24)
SLC9A3R2		transporter			0.00735	CCND1,CDKN1B,MYC
S100A6	2.66	transporter		-1.414	0.0077	ATF3,CCL20,CDH1,CDK1,CXCL8,DEPDC1,STC1,TNFAIP3,YBX3	304 (7)
AFP		transporter		0.739	0.00774	EGR1,EGR2,FOS,TNFRSF10B,TNFRSF12A
XPO1	-1.333	transporter			0.00774	CCND1,CDKN1A,CDKN1B,EWSR1,IGFBP3	867 (23)
A2M		transporter		-0.07	0.0103	CCND1,CDH1,CREB1,FOXO1,GADD45B,HSPA5,IL6,NFKB1,PPP1R15A,SLC2A1,SLC40A1,WNT5A
BCL2		transporter		-0.498	0.0141	BAX,BCL2L1,CCND1,CCNE1,CCNG1,CDK1,CDKN1A,CDKN1B,CXCL8,FOS,GCLC,IGFBP6,IL6,MCAM,MCL1,SNAP91,SOX9,SPHK1,SQSTM1,TIMP1,VDAC1,VEGFA
SLC25A33	1.414	transporter			0.016	GABPA,PPARGC1A
IPO9		transporter			0.016	PTK2B,PXN
ZFYVE16	-2.898	transporter			0.016	CDKN1A,SERPINE1
ABCB7	-1.012	transporter			0.0166	FTH1,FTL,TXN
ATP7B		transporter		1	0.0207	CCNG1,CENPQ,CKS1B,CP,ELOVL6,FDPS,HMGCS1,IDI1,MSMO1,SMC2
LCN2		transporter		1.976	0.0211	ACTN1,BAX,CCL20,CDH1,CKAP2,CORO1C,DIAPH1,HMOX1,IL6,IVNS1ABP,MSN,TAGLN2,TGFB1,TNFRSF11B
APOE		transporter	Inhibited	-3.018	0.0243	ANXA11,BAX,CAV1,CCND1,CD44,ECM1,EGR1,F2R,F2RL1,FKBP4,FOS,HMOX1,IGFBP6,IL12A,IL6,ITGA3,JAK1,JUN,LIMS2,LTBP1,LTBP2,MAP2K3,MAP3K1,MYLIP,MYO1B,PHLDA1,PLAU,PPARD,PPARG,PTGS2,PTP4A3,PTX3,RELA,SERPINA3,SERPINE1,SIRT1,SOD2,TGFB1,TIMP1,ZYX
COMMD1		transporter		1.195	0.0254	ATP7A,DDIT4,KRT19,PDK1,PFKP,STC2,VEGFA
SLC29A1	0.964	transporter		0.128	0.0258	AQP3,BAX,CCNG1,CDKN1A,PPM1D,RRM2B
PEA15	1.946	transporter		1	0.0287	EGR2,JUN,PEA15,PLD1
SLC25A13		transporter			0.031	ASNS,CCND1,CD63,CPNE8,CYP39A1,EGFR,ELOVL6,FADS3,FAM129A,GPAT3,MC1R,MCM2,MTHFD1L,NQO1,PSAT1,PTK2B,SERPINA3,SERPINE2,TTC39C
TFRC		transporter		-1.132	0.0338	CDK1,CDKN1A,FOS,ID2,JUN,PIP5K1B,PPARG,PTN,SERPINB8,SNCA
ABCC8		transporter		0.391	0.0427	ACADVL,FOXO1,IL6,PPARGC1A,SOD2
SLC39A4		transporter			0.0441	CCND1,IL6
ATP1A2		transporter			0.0441	ATP1A1,FOS
AP2A2		transporter			0.0441	BAX,CDKN1A
RACGAP1		transporter			0.0441	CD14,CDKN1A
ALB		transporter		1.25	0.0452	CDKN1A,CDKN1C,CXCL8,HSPA5,IL6,PTGS2,RELA,SQSTM1,TGFB1,VEGFA
SLC5A8		transporter			0.0479	BAX,TNFRSF10A,TNFRSF10B
SLC25A4		transporter			0.0479	BCL2L1,MCL1,SOD2
NUP107		transporter			0.0479	FOS,NUP98,TPR
BSG		transporter		1.801	0.0497	BCL2L1,CCND1,CDH1,CDKN1B,CXCL8,MMP1,TGFB1,VEGFA
FABP5	2.921	transporter		-1.966	0.16	CXCL8,FABP4,PPARG,VEGFA
ABCB4		transporter	Inhibited	-2.423	0.192	CCL20,LGALS3,NFKB1,SERPINE1,TGFB1,TIMP1
SLC16A2	1.64	transporter	Activated	2	1	CIRBP,IER5,NEFH,PDP1
TREM1		transmembrane receptor	Activated	3.414	3.26e-09	ADORA2B,ADRB2,ARRDC4,ASNS,ATF3,CCL20,CCL7,CD14,CD274,CDK1,CXCL8,CXCR4,DUSP14,DUSP4,EGR1,EGR2,EGR3,ELOVL7,FOSL1,GADD45B,GEM,GPRC5A,HBEGF,IL6,IRF1,LIF,MAFF,MFN1,MFN2,MMP1,MT1E,MT1F,MYD88,NEDD4L,NFKBIB,NME7,NRIP3,NT5E,PHLDA1,PHLDA2,PLD1,PPARG,PTGS2,RCAN1,RHOBTB3,RHOU,RIN2,S1PR3,SFMBT2,SLCO4A1,SPRY2,STARD4,TFPI2,THBS1,TMEM158,WNT5A	763 (18)
FAS		transmembrane receptor	Inhibited	-2.192	1.13e-06	AKAP2,AKAP9,APPBP2,ARL4A,BAX,BCL11A,BCL2L1,CCL20,CCL7,CD200,CD44,CD59,CDC42EP2,CDKN1A,CDKN1B,CEBPD,CLTB,COL3A1,CREB1,CXCL8,DYRK3,EGR1,EGR2,ERCC1,F2RL1,FOS,FOSB,FOXO1,FSCN1,GBP1,GORASP1,GPNMB,IER3,IFIT1,IL6,IQGAP2,IRF1,ITGA7,ITGAV,ITGB8,JUN,LGALS3,LUM,MME,MMP1,NFKBIE,NR4A1,NUAK2,PHLDA2,PIK3CD,PKN2,PLAU,PLD1,PLIN2,PPFIBP2,PPP1R15A,PRKDC,PTGER2,PTX3,RALBP1,RDX,RELA,RRAGD,SERPINB9,SERPINE1,SHC1,SNTB2…	409 (12)
ITGB1		transmembrane receptor		0.914	0.000147	CDH1,CDKN1A,CDKN1B,CXCL8,EIF4EBP1,FOS,GDF5,IL6,ITGAV,ITGB3,JUN,LAMA1,LAMC1,MMP1,MYC,PLAU,PTGS2,SERPINE1,TCF4,TGFB1,THBS1,TNFAIP3,VEGFA,WNT5A	472 (19)
F3	1.33	transmembrane receptor		1.891	0.00016	CXCL8,DUSP2,DUSP6,EGR1,FGF13,FOS,FOXC2,FUT8,GJA1,HMGA2,IL6,ITGA2,MAPKAPK3,RHOA,SEMA3A,SERPINE1,SPRY4,TGM2,UBASH3B,VEGFA	669 (17)
ITGAV	-2.046	transmembrane receptor	Activated	2.147	0.000205	BAX,BCL2L1,CDH1,CDK1,CDKN1A,CDKN1B,FOS,ITGB3,MMP1,PLAU,SERPINE1,TGFB1,TIMP1	647 (21)
CAV1	1.006	transmembrane receptor		1.407	0.000282	AKT1,ATM,CAV1,CCND1,CCNE1,CD14,CD276,CDKN1A,EGR1,FOS,GRIN2A,HMOX1,HSPA8,IL6,KRT18,KRT19,KRT8,MMP1,NEDD4L,NQO1,NR3C2,NR4A1,NTRK2,PTRF,RPL17,SERPINE1,SLC12A2,SLC20A1,SLC7A2,THBS1,TXNL4A	690 (19)
ITGA6	0.771	transmembrane receptor		0.483	0.000881	BAX,BCL2L1,ENPP2,ITGA2,ITGA3,ITGA7,RELA,VEGFA	836 (21)
CD28		transmembrane receptor	Inhibited	-3.401	0.00169	ANXA1,ATM,BCL2L1,BHLHE40,CBLB,CCND1,CCND3,CCNE1,CD274,CDK4,CDKN1B,CHRNA5,COX6C,CXCL8,CXCR4,CYC1,DGKA,DUSP14,EGR2,EWSR1,FDPS,FOS,GBP1,GOLGB1,HAT1,HCCS,HELLS,HGS,HMGN2,HSPA8,IFRD2,IGFBP6,IL12A,IL6,ILF2,IRF1,JUN,KLF2,LTBP1,MAF,MRPL11,MYC,NFKB1,NR4A1,OAZ1,ORAI1,PCYOX1,PDE4D,PHB,PHB2,PNP,POLR2A,PSMA5,PTGS2,PTMA,RELA,SNRPB,STRN3,TFPI2,THBS1,TNFAIP3,TRIM24,XRCC6	749 (19)
GFRA2		transmembrane receptor			0.00203	EGR1,EGR2,FOSB	375 (7)
NGFR	1.173	transmembrane receptor		-0.659	0.00212	CCND1,CCNE1,CDKN1B,FOS,JUN,NGF,NGFR,PLAT,RB1,SERPINE1	719 (23)
CD160		transmembrane receptor	Activated	2	0.00263	BCL2L1,FOS,IL6,JUN,MCL1	549 (9)
ITGA5	4.151	transmembrane receptor		0.842	0.00709	CCND1,CD44,CDK4,CDKN1A,CDKN1B,ENPP2,FOS,GDF5,GJA1,JUN,PLAU,PXN	729 (21)
IGF1R		transmembrane receptor	Activated	3.037	0.00732	ACTN4,ATM,ATP5B,ATP5G1,ATP5J2,BAX,BCL2L1,CDH1,CDK1,CDKN1A,CDKN1B,COL3A1,FLNC,FOS,FTH1,GABARAP,HSPA5,ID2,IGF2R,IGFBP3,IGFBP4,IL6,IRS1,IVNS1ABP,KRT19,KRT5,LASP1,MYC,NME1,NR4A1,PECR,PHLDA2,PLAT,PLAU,PTGS2,RHOA,RPS26,RRAGC,S100A4,SF3B5,SFMBT2,SLC16A2,SLC25A20,TGFB1,TXN,VEGFA,ZFP36L2	790 (22)
EDNRA		transmembrane receptor		1.387	0.00741	COL3A1,ECE1,FOS,PTGS2,TGFB1,TIMP1	459 (17)
ENG		transmembrane receptor		-0.233	0.00746	CXCR4,ITGB3,MMP1,MYC,NTHL1,PDGFB,PLAU,SERPINE1,SIRT1,TGFB1,THBS1	835 (20)
TLR3	-1.669	transmembrane receptor	Activated	3.523	0.00921	ARRDC4,ATF3,BCAR3,CCL20,CD274,CXCL8,DUSP1,EIF2AK2,FOS,GADD45B,GLRX3,HMOX1,IER3,IFIH1,IFIT1,IFNAR1,IL12A,IL33,IL6,IRF1,MMP1,MYD88,N4BP1,NFKB1,NFKBIZ,NR4A1,PHLDA1,PIK3CD,PIK3R1,PLK2,PMAIP1,PTGER2,PTGS2,PTX3,RIPK1,SCN9A,SERPINB9,SERPINE1,TICAM1,TIMP1,TLR3,TRAF3,VAV2,ZNF644,ZNFX1	658 (13)
ITGB4		transmembrane receptor		0.435	0.0106	BAX,CCND1,ENPP2,IL6,MMP1,VEGFA
IL6R	1.524	transmembrane receptor	Activated	2.539	0.013	BCL2L1,CCL7,CCNE1,CDKN1A,CDKN1B,CXCL8,GAL,IL6,IRF1,MCL1,PENK,PTGS2,SERPINA3,TGFB1,TIMP1,TNFRSF11B,VEGFA
KIT		transmembrane receptor	Inhibited	-2.219	0.0146	BCL2L1,CCND3,CD44,CD63,CDKN1B,CXCR4,ETV1,HMOX1,IL6,LGALS3,LIF,MCL1,MITF,MTOR,MYC,PPP2R1A,PPP2R5A,PRKCQ,SHC1,TYR
SEMA7A		transmembrane receptor		1.89	0.0157	BAX,COL3A1,EGR1,IL13RA2,NOV,TGFB1,TIMP1
IFNLR1		transmembrane receptor			0.0189	ATF3,CCL20,IFIH1,IL6,ITGAV,LIF,MYC,PTGS2,SOD2,THBS1,TNFAIP3
MPL		transmembrane receptor			0.0191	FOS,ITGB3,MYC,SLC2A1
ITGB3	2.012	transmembrane receptor		0.64	0.0213	BCL2L1,CDK1,FOS,ITGAV,ITGB3,ITGB5,MMP1,PLAU,PTGS2,RHOA,RUNX1,SERPINE1,SNRPA,TGFB1,TIMP1
LRP6	-1.236	transmembrane receptor		0.132	0.0242	CAV1,DKK1,FOS,IL6,KRT18,PPARGC1A,RHOA,TGFB1
IL2RB		transmembrane receptor	Activated	2.194	0.0242	CCND3,ETS1,FOS,JUN,MYC
GPC1	3.203	transmembrane receptor		0	0.0287	ITGB3,PTGS2,PTK2B,VEGFA
IL2RG		transmembrane receptor		1.876	0.0308	ABCG1,ARHGAP45,CCND3,ETS1,FOS,IL6,JUN,KLF2,MYC,NEDD4L,REV3L,RGL2
CSF2RB		transmembrane receptor		1.981	0.0327	BCL2L1,FOS,IL6,JUN,MYC
PLAUR	5.63	transmembrane receptor		1.622	0.0378	BCL2L1,CCND1,CDH1,CDK4,ITGAV,ITGB3,MYC,PLAU,SCN2A
SFRP4		transmembrane receptor			0.0406	AXIN2,CCND1,CDH1,MYC
TLR7		transmembrane receptor	Activated	2.745	0.0417	ATF3,CCL20,CD274,CD44,CDKN1A,CDKN1B,CPA4,CXCL8,DENND4C,DMXL2,HIVEP2,IER3,IFIT1,IL12A,IL6,IRAK4,IRF1,MYD88,NFKB1,PLAT,PLAU,PTX3,SOD2,STAT2,TNFAIP3,ZC3H12A
TNFRSF12A	5.526	transmembrane receptor		1.69	0.0427	BCL2L1,CXCL8,IL6,MMP1,PPARGC1A
AMFR		transmembrane receptor			0.0441	MFN1,MFN2
CNTFR		transmembrane receptor			0.0441	CXCL8,GJA1
SELL		transmembrane receptor			0.0479	CXCR4,IL6,TGFB1
IL18RAP		transmembrane receptor			0.0479	CXCL8,IL6,PTGS2
TSPO	2.027	transmembrane receptor			0.0479	SOD2,TSPO,VDAC1
NCR2		transmembrane receptor	Activated	2.219	0.0543	CCL20,NR4A1,PTGS2,RCAN1,THBS1
LGR4		transmembrane receptor		-1.945	0.0543	AXIN2,CD14,IL6,NR3C2,WNT5A
TLR4		transmembrane receptor	Activated	3.615	0.0623	ATF3,ATM,BAX,BBX,BCL2L1,CCL20,CD14,CD200,CD274,CD44,CDH1,CEBPD,CERS6,COL4A3BP,CXCL8,DAXX,DOCK11,DUSP2,HBEGF,HMOX1,HSPA5,IL12A,IL6,IRAK4,IRF1,JAG1,LHX2,LRRK2,LZTFL1,MMP1,MYC,MYD88,NFKB1,NFKBIZ,NR4A1,PLAT,PLK2,PPARG,PTGS2,PTX3,RELA,RIPK2,SH3BP5,SMPD4,SOD2,SPHK1,ST3GAL1,STAT2,TCF4,TGFB1,TLR3,TNFAIP3,TNFRSF10A,TSPO,UGCG,ZC3H12A
TLR9		transmembrane receptor	Activated	2.677	0.0744	ARRDC4,ATF3,CD274,CERS6,CXCL8,DUSP1,EGR1,GADD45B,GLRX3,HMOX1,IER3,IFIT1,IL12A,IL33,IL6,IRAK4,IRF1,LAMP2,NFKBIZ,NR4A1,ORMDL2,PHLDA1,PTGER2,PTGS2,RELA,SCN9A,SERPINE1,SPHK1,ST3GAL5,STAT2,TGFB1,TIMP1,UAP1,UGCG,VAV2
SELP		transmembrane receptor		1.912	0.131	CDKN1A,CXCL8,CXCR4,IL6,PRKCD,RELA,SERPINB9
CD36		transmembrane receptor		1.757	0.147	ATP5B,CXCL8,HSPA5,IL6,PNPLA2,PPARG,PPARGC1A,TNFRSF10A,TNFRSF10B
IL11RA	-1.109	transmembrane receptor		1.982	0.16	CCL20,FOS,RPE65,TGFB1
TLR5	-2.29	transmembrane receptor		1.993	0.181	ATF3,CCL20,CXCL8,IL33,IL6,MMP1,MYD88
ITGA2	1.011	transmembrane receptor		1.982	0.271	CCNE1,IL6,ITGA2,MMP1
PRLR	-1.251	transmembrane receptor	Activated	2.177	0.277	AKT1,BDNF,CDKN1A,FABP4,MYC
IL1R1		transmembrane receptor	Activated	2.227	0.292	CXCL8,EGR1,FAM89B,FOS,IL6,MYH11,PTGS2,TGFB1,TIMP1
IL2RA		transmembrane receptor	Activated	2	0.301	CCND3,FOS,JUN,MYC
TLR2		transmembrane receptor	Activated	2.587	0.456	ATF3,CEBPD,CXCL8,DUSP1,GJA1,GRIN2A,HMOX1,IL33,IL6,IRAK1,IRAK4,IRF1,KLF2,MMP1,MYD88,NFKB1,PTGS2,PTX3,RELA,SLC40A1,SQSTM1,TGFB1
TNFRSF1A		transmembrane receptor	Activated	2.737	1	ANGPT2,BCL2L1,CCL20,CD44,CDKN1A,CXCL8,IL6,ITGB5,JUN,MMP1,NQO1,RELA,SERPINE1,SOD2,TGFB1,VEGFA
CD14	1.048	transmembrane receptor	Activated	2.03	1	CXCL8,IFIT1,IL6,NFKB1,PTGS2,TGFB1,TNFAIP3
IFNGR1		transmembrane receptor		1.941	1	CCL20,IL6,IRF1,PRKCG
EIF4E	-0.381	translation regulator	Activated	4.662	6.29e-07	ANAPC2,BCL2L1,BCLAF1,CCND1,CDK4,CDKN1A,CHMP1A,DAXX,EGFR,EGLN2,EIF4EBP1,FGF5,FOSL1,HMOX1,HMOX2,IGFBP4,ILF2,INSIG1,KAT2B,LSM2,MCL1,MYC,NEDD8,NHP2,NUDT3,PA2G4,PHB,RB1,REPS2,RHOG,SERTAD1,SNRPA,SPHK1,SRXN1,SVIL,TP53BP2,TUSC2,UPP1,ZPR1	866 (25)
EIF4EBP1	1.832	translation regulator		0.555	0.000558	CCND1,CDKN1B,CEBPD,EGR1,MYC,PHLPP2,PNPLA2,PPARG,PPARGC1A,SLC2A1	434 (7)
FMR1	-2.651	translation regulator		-0.167	0.00151	ARC,ATPIF1,BASP1,CFL1,ENO1,FXR1,FXR2,KCND2,MTOR,PCLO,PFKP,PFN1,PLAT,SASH1,STX1B
EIF4G2		translation regulator	Activated	2.236	0.00471	CDKN1A,JUN,KRT19,PLAT,SERPINE2
EIF2S1		translation regulator		0.447	0.0258	CCND1,CCNE1,EIF2AK2,GCLC,MCL1,PHLDA1
EEF1A1		translation regulator			0.0441	MYC,S100A4
TP53		transcription regulator	Activated	2.02	3.74e-17	AATF,ACADVL,ACTN1,ACTN4,ADAMTSL4,ADD3,ADORA2B,ADRB2,AEN,AHCY,AKAP12,AKAP9,AKT1,AMOTL2,ANXA1,APAF1,APC,AQP3,ARHGAP5,ARHGEF2,ARPC1B,ASNS,ASPM,ATF3,ATG10,ATL3,ATP1A1,ATXN1,AXIN2,BAX,BCAP31,BCL2L1,BCL3,BDNF,BHLHE40,BHLHE41,BMF,BOK,CAND1,CARD10,CASP4,CAV1,CCND1,CCND3,CCNE1,CCNG1,CD44,CD59,CD82,CDC25A,CDC6,CDH1,CDK1,CDK4,CDKN1A,CDKN1B,CEP170B,CERS6,CKAP2,CKB,CKS1B,CMBL,COL14A1,COL3A1,CP,CSTB,CXCL8,CYP2…	920 (20)
MYC	2.898	transcription regulator	Activated	2.172	5.36e-15	ABCD3,ABCF2,ACSL4,ACTN1,ACTN4,ACVR1,AHCY,AKAP12,AKT1,ANGPT2,ARF3,ARHGAP22,ASNS,ATAD3A,ATAD3B,ATPIF1,AXL,BAX,BCKDHB,BCL2L1,BDNF,BOP1,C1QBP,CAPN2,CAV1,CCND1,CCND3,CCNE1,CCT3,CD274,CD44,CD9,CDC25A,CDCA7,CDH1,CDK1,CDK4,CDKN1A,CDKN1B,CEBPD,CHST15,CLUH,COBLL1,COL14A1,COL3A1,CSPG4,CSTB,CTBS,CXCL8,DDIT4,DDX11,DHFR,DKC1,DKK1,DROSHA,DSP,DUSP1,DUSP2,DUSP4,DUSP5,DUSP6,E2F3,ECM1,EFTUD2,EGR1,EGR2,EIF3D,EIF4A1,…	857 (19)
E2F1	1.325	transcription regulator		1.161	2.45e-10	AKT1,ANGPT2,APAF1,ATG14,ATM,ATP5G1,BAX,BCL2L1,BCS1L,BOK,CALD1,CAV1,CBX5,CCND1,CCND3,CCNE1,CD44,CD9,CDC25A,CDC6,CDK1,CDK4,CDKN1A,CDKN1B,CDKN1C,CDKN2C,CKB,CLIC1,CRIP2,DDX11,DHFR,DUSP1,DUSP4,DUT,E2F3,EGR1,EGR2,EIF2AK2,ERH,EYA4,FGFR1,FGFR2,FKBP3,FOS,FOXO1,GABARAP,HELLS,HLTF,HMGA1,HSPA8,IRS1,MAF,MAP3K14,MCL1,MCM10,MCM2,MCM3,MCM7,MDH1,MEIS1,MMP1,MTHFD1,MYC,NCOA3,NDUFC1,NEDD8,NFKBIB,NUSAP1,ORC1,PA2G4,PD…	660 (18)
HIF1A		transcription regulator		1.989	3.02e-10	ABCF2,ADORA2B,AKAP12,AKT1,ANGPTL4,ASNS,ATP7A,AXIN2,AXL,BCL2L1,BHLHE40,BHLHE41,CAV1,CCND1,CD274,CD44,CDCP1,CDH1,CDKN1A,CDKN1B,CTPS1,CXCL8,CXCR4,CXorf40A/CXorf40B,DDIT4,E2F3,EGFR,EIF4G1,ENO1,ERBB4,ESRRG,ETS1,FAM13A,FHL3,FOS,FSCN1,GADD45B,GJA1,HDAC3,HIF3A,HIST1H2BK,HMOX1,HSPA5,ID2,IGFBP3,IL6,ITGAV,ITGB3,JUN,KDM3A,KRT18,KRT19,MAFF,MCL1,MITF,MMP1,MYC,NOV,NR4A1,NRARP,NT5E,NTRK2,NUCKS1,NUDCD2,P4HA1,PDGF…	688 (17)
TP73		transcription regulator		-1.174	7.52e-10	ADAM19,ADORA2B,AEN,ATF3,ATG10,ATM,BAX,BHLHE40,BMP7,CADM1,CASP4,CCND3,CCNG1,CDC42EP2,CDH1,CDK1,CDKN1A,CDKN1B,CDKN1C,CLIP3,DBP,DDIT4,DHFR,DRAM1,EGFR,EGR1,ERCC5,FST,FXR1,G6PD,GAB2,GPNMB,GPR176,ID2,IER3,IGFBP3,IGFBP4,IGSF3,IL6,JAG1,KLHL21,LTBP1,MFAP3,MINOS1-NBL1/NBL1,MTHFD1,MTX3,N4BP2L2,NUPR1,PDGFB,PLK2,PMAIP1,PNRC1,POLD2,PRKDC,PTP4A3,RAD17,RB1,RB1CC1,RFX2,RNF144B,RRM2B,RUNX1,S100A2,SERPINA3,SERPINE1…	716 (18)
TP63		transcription regulator	Activated	2.435	5.06e-09	ABI2,AEN,AKT1,ALDH1A3,ANOS1,APAF1,APC,ARL14EP,ATG10,ATM,BAX,BCL2L1,BCL3,BHLHE40,BMP7,CCND1,CCND3,CCNE1,CCNG1,CD82,CDH1,CDK1,CDK18,CDKN1A,CDKN1B,CDKN1C,CXCL8,CXCR4,DDIT4,DKK1,DUSP6,EGFR,EMP1,ERCC5,F2R,FANCA,FGFR2,FOS,FOSL1,FST,G6PD,GLS2,HBEGF,HBP1,HMGA2,HSPA8,IER3,IGFBP3,IGFBP6,IL6,ITGA2,ITGA3,ITGA7,ITGB8,JAG1,KLF6,MAFF,MAP2K3,MCM10,MIR155HG,MLPH,MYC,NT5E,PLAU,PMAIP1,POLD2,PPP2CA,PRPF4,PRPF8,RELA,…	741 (17)
SP1		transcription regulator	Activated	3.11	5.59e-09	ADD3,AFAP1L1,AKAP12,ASNS,ATF3,ATM,ATP5B,ATP7A,BAX,BDNF,BMP7,C1QBP,CAV1,CCL20,CCND1,CCND3,CD59,CDH1,CDK1,CDK4,CDKN1A,CDKN1B,CDKN2C,CEBPD,CHRNA3,CHRNA5,CIRBP,CKB,CPLX1,CXCL8,CXCR4,CYBRD1,CYC1,DHFR,DIAPH1,DIAPH3,DLC1,EGFR,EGR1,EIF2AK2,ESRRA,F2R,FGFR1,FOS,FOSL1,GJA1,HBEGF,HDAC3,HMGA1,HMOX1,HSPA5,IGFBP3,IGFBP4,IL12A,IRF1,ITGA2,ITGAV,ITGB5,JUN,KLF4,KLF6,KRT18,KRT19,LAMA1,MCL1,MFN2,MMP1,MYC,MYH11,MYLK,N…	896 (21)
SMARCA4		transcription regulator		1.123	1.48e-08	ACE2,ACTN4,AHNAK,ALDH1A3,AP1S2,ARRDC4,ASNS,ATP2B4,C19orf33,CCDC85B,CCND1,CD44,CD63,CDC25A,CDC6,CDH1,CDKN1A,CDKN1B,CLCF1,CNTN1,COTL1,CP,CUL4A,CXCR4,DCT,DHFR,DUSP4,DUSP6,EFNB1,EGR1,ELOVL6,EMP3,EPHA4,EPHB2,FABP4,FADS3,FBLIM1,FCHSD2,FGFR2,FLNB,FMO2,FOS,FOSL2,GADD45B,GBP1,GCLC,GPM6A,GULP1,HAPLN3,HCG26,HKDC1,HMGA2,HPGD,IER3,IFIT1,IGFBP4,IL1RAPL1,IL6,INPP1,IRF1,ITGA3,ITGA7,ITGAV,JUN,KDM6B,KIFC3,KRT18,LA…	962 (25)
NUPR1	-2.554	transcription regulator	Activated	5.897	2.18e-08	ADCY9,ADGRL3,ADRB2,AEN,AKAP12,ANK3,ARHGAP11A,AS3MT,ASPM,ATF3,ATP8B1,C19orf33,C3orf58,C8orf58,CARD8,CCDC134,CD63,CDK4,CDKN1B,CEP170B,COL3A1,CXCL8,CXCR4,CYSTM1,DGCR8,DUSP5,ELL2,ERMP1,ETS1,ETV1,FAM111A,FAM83G,FCHSD2,FGF1,FZD8,GAB2,GRAMD3,HBEGF,HLTF,IGF2BP3,ITPR3,KANK2,KBTBD7,KDM3A,KLF4,KLF6,KXD1,LARS2,LIF,MCM10,MGLL,MSANTD3,MXD1,MYC,MYD88,NCKIPSD,NEIL3,NFIB,NGFR,NR1D1,NR1D2,NUCKS1,NUPR1,PCYOX1,PDK1,…
JUN	3.748	transcription regulator	Activated	2.568	3.41e-08	ACAT2,AKAP12,AKT1,ALAS1,ANXA1,ASNS,ATF3,AXL,BAX,BCL3,BDNF,CAPN2,CAV1,CCND1,CCND3,CD14,CD274,CD44,CDH1,CDK1,CDKN1A,CDKN1B,CXCL8,DKK1,DROSHA,DUSP1,DUSP5,DUSP6,EGFR,EHD4,EIF4A1,EPHX2,ERCC1,FABP4,FLNC,FOS,FOSL1,FTH1,GCLC,GJA1,HMGA1,HMOX1,HPGD,ID2,IGF2R,IGFBP3,IGFBP4,IL6,ITGAV,ITGB8,JUN,LAMP2,LGALS3,LIF,LTBP1,MAF,MBP,MCF2L,MMP1,MOGS,MXI1,MYC,NEFH,NFKBIZ,NGF,NOV,NQO1,NR4A1,PARD6B,PEA15,PENK,PLAU,PPM1D,…	895 (20)
FOXO3	-0.943	transcription regulator		-0.521	3.96e-08	ACVR1,ANGPT2,ANXA1,APAF1,CASP4,CCND1,CCND3,CDC6,CDH1,CDK4,CDKN1A,CDKN1B,CDKN1C,CXCL8,CXCR4,DDIT4,DLGAP5,DOK5,EGR1,EGR2,EIF4EBP1,FGFR2,FOS,FOSB,FOXO1,GADD45B,GCLC,HBP1,IER3,IFIH1,IKZF2,IL12A,IL6,JAG1,JAK1,MCM2,MCM7,MXD1,MXD3,MXI1,MYC,NOLC1,NT5E,NUPR1,PDE3B,PLAU,PMAIP1,PPARGC1A,PPP1R15A,PPRC1,RELA,RICTOR,RUVBL1,SATB1,SH2B3,SLC40A1,SLC7A1,SMAD4,SOD2,TGFB1,TIPIN,TXN2,TXNRD2,UBC,ZWINT	722 (23)
MYCN		transcription regulator		-0.78	4.88e-08	ABCA3,ABCD3,ABCF2,ACTN4,AMOTL2,ARPC1B,BASP1,BAX,BCL2L1,CAV1,CCND1,CDK9,CDKN1A,CDKN1B,DUSP2,EGFR,EIF4A1,FGF5,FGFR2,FRMD6,HMGA1,ID2,ITGA2,ITGA3,KDM5B,MRE11,MXI1,MYH9,NGFR,NME1,NME2,PDIA4,PDK1,PHB,PMAIP1,POLR2L,PSMB6,PSMB7,PTDSS1,PTMA,RD3,RGS5,RPL12,RPL17,RPL19,RPL21,RPL22,RPL28,RPL41,RPLP0,RPS26,RPS27,RPS3A,RPS6,RPS7,RPS8,RUSC2,S100A10,SERPINE1,SLC2A1,SLC38A2,TGM2,TNFRSF10B,TUBA1B,UCHL1,WDR5,YY1,ZYX	727 (21)
CREB1	-1.513	transcription regulator	Activated	5.032	6.99e-08	ALAS1,ARC,ATF3,ATP1A1,ATP2B4,BAG3,BCL2L1,BDNF,BHLHE40,CADPS2,CAPN5,CCND1,CCND3,CD9,CDC37,CDK19,CDKN1A,CEBPD,CIART,CLMP,CREB1,CSRNP1,CXCL8,CXCR4,DGKA,DUSP1,DUSP14,ECM1,EGR1,EGR2,EHD4,ERRFI1,ESD,ESRRG,FGF13,FGFR2,FOS,FOSB,FRMD6,GABARAP,GABRA5,GADD45B,GAL,GALNT1,GEM,GFRA1,GPNMB,HERPUD1,HMGCS1,HMOX1,HPCAL1,HPGD,HSPA5,IDI1,IER2,IER3,IGSF10,IGSF9B,IL6,IMPACT,JUN,KCND2,KLF4,KLF5,LAYN,MCAM,MCL1,MEST,MFSD…	801 (19)
EPAS1		transcription regulator		1.577	1.1e-07	ABCF2,AKAP12,ANGPT2,ANGPTL4,AXL,BHLHE40,CA12,CAV1,CCND1,CDCP1,CKB,CXCR4,CXorf40A/CXorf40B,CYBRD1,DMXL1,EGFR,ENO1,FAM13A,FOS,GADD45B,GJA1,HMGCS1,HSPA5,IGFBP3,IL6,ITGAV,ITGB3,KDM3A,MAFF,NEAT1,NRARP,PLIN2,PPARG,PRKCA,PTPRZ1,RASSF1,RB1CC1,SCAP,SERPINE1,SF3A3,SLC16A4,SLC2A1,SLC40A1,SLC6A8,SOD2,SOX15,SOX9,SPHK1,STC2,TNFAIP3,TNFRSF11B,UGP2,VEGFA	753 (20)
NFKBIA		transcription regulator		1.871	2.32e-07	ABCD3,ANKRD49,ATP11A,ATP5J2,AXL,BAX,BCL11A,BCL2L1,BCL2L2,BCL3,BOK,CARD10,CASP4,CCL20,CCND1,CD82,CDC25A,CDC6,CDH1,CDKN1A,CEBPD,CITED4,CKS1B,COL3A1,CP,CXCL8,CXCR4,DUSP6,ENPP2,FOS,FOXC2,FSCN1,GADD45B,GPR176,HMGA1,HMOX1,HSPA5,HSPA8,IER3,IGF2R,IGFBP6,IL12A,IL33,IL6,IRAK1,IRF1,ITGA2,ITGA3,ITGAV,JUN,KLF5,KRT18,KRT8,LIF,MMP1,MYC,NBR1,NFKB1,NFKBIB,NFKBIE,NGF,NID1,NR4A1,OGN,PCDH7,PEA15,PIK3R1,PLAT,PLAU,PTG…	675 (15)
CCND1	2.748	transcription regulator		1.047	3.68e-07	AHNAK,ALDH1A3,AQP3,ARHGEF2,ASPM,BCLAF1,CCND1,CCND3,CCNE1,CD44,CDC6,CDCA7,CDH1,CDK4,CDKN1A,CDKN1B,CDKN2C,CENPK,CLIC6,COL27A1,CPNE3,DEPDC1,EGFR,ELOVL7,ENO1,ENPP2,ERRFI1,FGFR1,GPRC5A,HSPA8,IER3,ITGAV,ITGB3,KDM6B,KIF20B,KLHDC1,KLHL24,LASP1,LRRTM2,MACF1,MAFF,MAGI2,MCM10,MCM7,MNS1,MYC,MYLK,MYRIP,NCOA3,NOP2,NT5E,PCYT1B,PDCD4,PDLIM4,PPARG,QKI,RB1,RBMS3,RPS6,SATB1,SLC4A4,SOX4,STARD4,SVIP,THNSL1,TRAPPC2,TU…	580 (20)
WT1		transcription regulator		0.736	3.87e-07	ACTN1,AHCY,ANXA11,APC,APRT,ASNS,BCL2L1,CCND1,CCNE1,CDH1,CDKN1A,CDKN2C,CIRBP,CLIC1,CSPG4,CUL4A,EGFR,EGR1,ETS1,EXT2,FDPS,FGF1,FGFR1,FIBP,FOSB,HBEGF,IDI1,IFRD2,ITM2B,KLF4,LGALS3,MCL1,MYC,NME1,NTRK2,NUP98,PDE8A,PDIA4,PHLDA1,PTPN9,RBPJ,RPL19,SEC13,SERPINE1,SH3BP5,SLC20A1,SOS1,SOX9,SQSTM1,TCOF1,TGFB1,THBS1,TM4SF1,TRAP1,TSPAN5,VEGFA,WDR74,YARS	731 (19)
ELK1		transcription regulator	Activated	2.45	4.95e-07	BCL2L1,CDKN1A,CDKN1B,EGR1,EGR2,FOS,FOSL1,INSIG2,ITGAV,JUN,MCL1,MYLK,NUPR1,PRKCA,PTGS2,SLC2A1,THBS1,TIPARP,TNFRSF10B,TPD52L1,ZFP36	754 (24)
FOS	4.808	transcription regulator		1.686	9.02e-07	ALAS1,ALDH1A3,ANK3,AQP3,ATF3,ATF7IP,BCAR3,BDNF,CADM1,CAPN2,CCND1,CCNE1,CCNG1,CD14,CD44,CDH1,COBLL1,CXCL8,EGR1,EGR2,ELOVL6,ENO1,EPHX2,ERCC1,ERCC5,FABP4,FBLIM1,FEZ2,FMN1,FOS,FOSB,FOSL1,FTH1,GAK,GJA1,HMOX1,HOOK1,HPGD,HSPA5,IL6,JUN,KLF6,KRT8,LAMA3,LAMP2,LARGE1,LETMD1,LGALS3,LTBP1,LTBP2,MAFK,MGAT4A,MMP1,MXD1,MYC,MYH9,NET1,NGF,NIPSNAP1,NPTX2,NQO1,NR3C2,NR4A1,OCIAD2,PARD6B,PCDHGC3,PENK,PFN1,PHLDA1,PIAS1…	875 (21)
HNF4A		transcription regulator		0.864	1.08e-06	ABCG1,ACAD8,ACD,ACOT13,ACTN1,ACTR5,ACVR1,ADRB2,AGA,AHNAK,ANKRD49,AP4B1,AQP3,ARHGAP11A,AS3MT,ASAH1,ASB3/GPR75-ASB3,ATG4D,ATP10A,ATP7A,AXIN2,BCL2L1,BCLAF1,BCS1L,BMP2K,BMP7,C11orf1,C11orf54,C4orf19,CALML4,CAV1,CBX5,CCDC170,CCDC25,CCND1,CCNE1,CCNG1,CCP110,CD3EAP,CDC25A,CDC42EP2,CDC6,CDH1,CDK1,CDKN1A,CDKN1B,CEBPD,CEP19,CETN3,CHCHD3,CHIC2,CIR1,CNOT9,COA4,COMMD5,CP,CREBL2,CRIPT,CTNNBL1,CTSA,CUL5,CXCL8,D…	913 (18)
DACH1	-3.844	transcription regulator	Inhibited	-3.209	1.08e-06	CDC25A,CDKN1A,CXCL8,EGR1,FGF5,FGFR1,FOS,IER2,IGFBP3,IL6,JUN,KLF4,PTGS2,SERPINE1,STC2,TGFB1,TNFAIP3	774 (15)
HTT	1.868	transcription regulator		1.012	1.22e-06	ACAT2,AKAP12,AKT1,ARPP19,ATF3,ATP1A1,ATP2B2,ATP5B,ATP5G1,ATP5J2,ATP8A1,BASP1,BCAP31,BCL3,BDNF,BHLHE40,C2orf40,CA12,CALML4,CBX5,CCND1,CD9,CDKN1A,CLIC6,CPNE5,CPSF2,CREB1,CYC1,DBNL,DBP,DDX50,DLG3,DNAJC3,DUSP5,DUSP6,EGR1,EGR2,EMC8,EMP3,ENPP2,EPB41L3,ETV1,FAM173A,FDPS,FGF1,FGFR1,FKBP4,FOS,FOSL1,FXYD6,GCLC,GJC1,GPC1,GRIN2A,HAPLN3,HBEGF,HIVEP2,HMGA1,HMGCS1,HPCAL1,HSPA5,HSPA8,HTRA2,HUNK,IPMK,JUN,KAT2A,KC…	844 (25)
SOX2		transcription regulator		-1.968	1.35e-06	ACVR1,AMOT,APC,APH1B,ATF3,ATG10,AXIN2,BCL2L1,BHLHE40,CCND1,CDKN1A,CDKN1B,CHST15,COBLL1,CXCR4,DKK1,DSP,DUSP1,DUSP4,DUSP5,EGFR,EXT2,FGF5,FOS,FST,GAB2,GADD45B,GJA1,ID2,IER5,IER5L,IRS1,JAG1,JUN,KDM3A,KLF4,KLF6,KRT18,KRT19,LHX2,MEIS1,MYD88,NF2,OTX2,PARD6B,PAX6,PCDH18,PDK1,PEG3,PIK3R1,PPARG,PPP2CA,PRKCD,RBPJ,SMAD4,SMARCAD1,SOX13,SOX6,SPRY4,TBX3,TERF1,TET1,TET2,TGFB1,TUBB3,TXNRD1,VEGFA,WLS,WNT5A,ZNF148	591 (14)
PAX3		transcription regulator		0.02	2.42e-06	ANOS1,ANXA1,ARC,ASNS,ATP2B4,BCL2L1,CCNE1,CDC6,CDKN1A,CHRNA5,CTSA,CXCR4,DCT,DUSP2,EGR2,F2RL1,FKBP1A,FLT3,FMR1,G6PD,GLDC,ID2,IL6,IRS1,MCAM,MCC,MED21,MEST,MITF,PCDHGC3,PEA15,PKIA,PPP1R2,PUM2,SNCA,SOX10,SOX4,ST8SIA2,STX3,TAX1BP1,TCF3,TFPI2,TIA1,TRIM14,TYRP1,URB2,VCAN,YARS,ZFP36L2	591 (13)
RB1	-1.338	transcription regulator		-0.759	4.54e-06	AKT1,ANGPT2,APAF1,APPL2,ATP1A1,BAX,CASP4,CBX5,CCND1,CCNE1,CDC25A,CDC6,CDH1,CDK1,CDKN1A,CDKN1B,CENPK,CHCHD3,CNOT6L,COL4A3BP,CPA4,CXCL8,DDX11,DEK,DHFR,E2F3,EGR1,FABP4,FAM111A,FANCA,FOS,FOSL1,FOXC2,FST,GPRC5A,GRPEL1,HAUS1,HUNK,IDH3B,IL6,KANK2,KRT18,MAF,MAP2K3,MAPK4,MCM10,MCM2,MCM3,MCM7,MDH1,MEIS1,MFN2,MRPL11,MRPL17,MRPL9,MTOR,MUL1,MYC,NDUFA5,NDUFS4,NME1,ORC1,PPARG,PPARGC1A,PPT2,PTX3,RAB27A,RANBP1,RB…	630 (18)
ATF4	1.516	transcription regulator		0.365	4.77e-06	ASNS,ATF3,CDKN1A,CDKN1B,DDIT4,DDR2,EIF4EBP1,HERPUD1,HSPA5,IL6,JAG1,JUN,KLF4,LGALS3,MARS,MCL1,MRPS7,NUPR1,PEG3,PENK,PMAIP1,PPARG,PPP1R15A,PRKDC,PSAT1,PTGS2,PTX3,PYCR1,RBPJ,SEL1L,SIGMAR1,SLC1A5,SLC38A2,SLC7A1,SOD2,STC2,TNFRSF10B,TNFRSF11B,TNFRSF12A,VEGFA	702 (19)
CDKN2A	1.212	transcription regulator		0.374	7.58e-06	APAF1,APPL2,BAX,CCND1,CCND3,CCNE1,CCNG1,CDC25A,CDK1,CDKN1A,CDKN1B,CDKN2C,CEBPD,CENPK,CNOT6L,CPA4,DEK,DHFR,DUSP1,E2F3,EGR1,EGR2,FAM111A,FANCA,FGFR1,FMN2,FOS,FST,GABARAP,GPRC5A,GTF3C1,HAUS1,HUNK,IGF2BP3,IL6,ITGAV,ITGB3,ITGB5,JUN,KANK2,LGALS3,MCL1,MCM7,MMP1,MYC,PEG3,PMAIP1,POLD2,POLK,PSMA5,PTGS2,PTK2B,PTX3,RAB27A,RB1,RFC1,RRM2B,S100A6,SERPINE1,SERTAD1,SNTB2,VEGFA,VPS41,ZMAT3	634 (19)
ERG		transcription regulator		1.549	8.26e-06	ACTN1,ADRB2,ARHGAP17,ARHGAP20,ARHGAP22,ARHGAP28,ARHGEF2,ARHGEF6,AXIN2,CD59,CDH1,COLGALT1,CXCL8,CXCR4,DAAM1,DIAPH3,DNMBP,EPB41L3,ETS1,FAM174B,FLNB,FLNC,FMNL3,FOSB,GAK,HERPUD1,HPCAL1,HPGD,MMP1,NPHP1,PLAT,PLAU,PXN,RASA2,RASSF1,RHOA,RHOJ,RPL22,RRAS,SIRT5,SNCA,SOX4,SVIL,TACC1,THBS1,UPF3A,WNT2B	693 (20)
TFDP1		transcription regulator		-0.436	8.91e-06	APAF1,ATM,CCND1,CCND3,CCNE1,CDC6,CDK1,CDKN1A,CDKN2C,DHFR,FGFR1,FGFR2,MYC,RANBP1,TCF3	470 (14)
GTF2I		transcription regulator		0.641	9.1e-06	CCND1,CDKN1A,CDKN1B,FOS,HSPA5,MYC,PDIA4,SIRT1,THBS1	682 (17)
MITF	-3.069	transcription regulator		-1.553	1.07e-05	ABCB5,APC,APEX2,ASAH1,ATP1A1,ATP6V1B2,ATP6V1C1,ATRX,C8orf44-SGK3/SGK3,CD44,CRX,CXCL8,DCT,DIAPH1,ESRP1,FANCA,FGD4,FOS,GPNMB,HPGD,ITGA3,IVNS1ABP,LGALS3,MBP,MC1R,MCM2,MDH1,MITF,NDST2,NGFR,NUF2,OTX2,PAX6,POLD1,PPM1H,PPP2CA,RAB27A,RHOQ,RRAGD,SEMA3C,SERPINE1,SIX3,SOX10,SOX13,SOX5,SOX6,SOX9,STX7,TRPM1,TYR,TYRP1,UIMC1,UPP1,UVRAG	739 (17)
E2F4	1.665	transcription regulator		-0.02	1.16e-05	ATRX,CASP4,CBX5,CCND1,CCNE1,CDC25A,CDC6,CDK1,CDKN1A,CDKN2C,CENPE,CEP57,CKS1B,DDX11,DHFR,DROSHA,DUT,E2F3,EFHC1,FPGT,HLTF,IER5,MCL1,MCM10,MCM3,MRTO4,MTHFD1,MYC,OIP5,ORC1,PKN2,POLD1,PPARG,PPARGC1A,PPP1R13B,PRC1,PRKDC,PSAT1,RANBP1,RB1,SERPINE1,SFRP1,SMC2,SRSF2,SSX2IP,TEAD4,TOP2A,TOP2B,TP53BP2,UBE2T,UHRF1,ZNF91	300 (4)
BRCA1		transcription regulator		-0.161	1.18e-05	ALDH1A3,ATM,ATRIP,BAX,BCKDHB,BCL2L1,CARD10,CCND1,CCNE1,CCNG1,CDKN1A,CDKN1B,DDIT4,DGKA,E2F3,EGFR,EGR1,ENPP2,ERCC5,FOXO1,GADD45B,H3F3A/H3F3B,HMGA2,HMOX1,IFIT1,IFNAR1,JAK1,KRT5,LAMA3,MYC,NQO1,PHLDA1,RB1,ROBO1,RRM2B,RUVBL2,S100A2,SERPINE2,SIRT1,STC1,VCAN,VEGFA,XRCC6	719 (21)
SNAI1		transcription regulator		-0.125	1.31e-05	ACTN1,AXL,BCL2L1,CCND1,CCND3,CCNE1,CDH1,CDK4,CDKN1A,CFL1,CGN,CXCL8,DKK1,ERCC1,ESRP1,FLNB,FLNC,FOS,FOSL1,FOXC2,HPGD,ITGA2,KRT18,KRT8,LASP1,PEBP1,PFKP,PTGS2,SVIL,TGFB1,VASP	762 (23)
TCF4	-2.441	transcription regulator		1.573	1.35e-05	AXIN2,CCND1,CDKN1A,CDKN1C,DCT,DKK1,ELF4,FGF1,FOS,ID2,IGF2BP1,JUN,MITF,MMP1,MYC,OSBPL1A,PLAU,PPARG,SOX9,SQSTM1,TCF7L2,TRAK1,TYR,TYRP1,VCAN	658 (15)
HDAC4		transcription regulator	Inhibited	-2.442	2.22e-05	ANGPTL4,ARC,ATF3,BDNF,CAMTA2,CDKN1A,CNTN1,DLG2,FGF13,FOS,FOSL1,FST,GABRA5,GABRB2,GPM6A,HDAC3,IL6,KLF2,LDB2,MAPK10,NETO1,NR4A1,NTM,PPM1E,PPP3CA,PRKCA,PTGS2,RGS4,SLC2A1,SMAD4,TNFRSF12A,VEGFA	604 (20)
FOXO1	-2.1	transcription regulator		1.917	2.87e-05	ALAS1,ANGPT2,ANGPTL4,APAF1,ASPM,ATG14,ATP5B,BAX,BCL2L2,CCL20,CCND1,CDK1,CDKN1A,CDKN1B,CDKN1C,CDKN2C,CXCL8,DDIT4,DEPDC1,DLGAP5,EGR1,EGR2,EIF4EBP1,ELOVL6,FABP4,FDPS,FOS,FOSB,FOXO1,GADD45B,HMOX1,HSPA5,IER3,IKZF2,IL6,IRS1,ITGA3,ITGAV,JAG1,JUN,KLF2,KLF4,LAMP2,MMP1,MRPL14,MRPS12,MRPS7,MXI1,MYC,NOV,NUSAP1,PMAIP1,PNPLA2,PPARG,PPARGC1A,PPP1R15A,PRC1,PSMB6,RELA,RICTOR,RPS6KA3,SERPINE1,SESN3,SIRT1,SMAD4,SOD…	741 (21)
PDX1		transcription regulator		1.822	3.13e-05	ACE2,ARRDC4,ATF3,CCND1,CD44,CDO1,CKB,COL3A1,CXCR4,DUSP5,DUSP6,EGR1,EPHB1,ERO1B,FGF1,FGF5,FGFR1,FH,HK1,ID2,IER3,IGFBP3,IL6,INSIG1,JUN,KLF10,KLF6,KRT18,KRT8,MDH1,MITF,MYC,NFKB1,NPTX2,NQO1,NUPR1,PMAIP1,PRSS23,RABGAP1L,SLC2A1,TCF7L2,TSPAN8	725 (25)
ZMIZ2	1.808	transcription regulator		1.018	3.25e-05	AXIN2,CCND1,CD44,JUN,MYC
HIC1		transcription regulator		-1.51	3.66e-05	ADORA2B,ADRB2,BBOF1,CA12,CCND1,CDKN1A,CDKN1C,CDO1,CYP24A1,FADS1,FST,GPR161,LIF,MAP2K3,MCAM,NOV,RIN2,SIRT1,SOX9,TMEM47	442 (7)
REL		transcription regulator	Activated	2.249	4.06e-05	ACSL4,AGA,ARFGAP3,ATP11A,ATXN1,BCL2L1,BCL3,CCND1,CD200,CD59,CDC6,CDH1,CDKN1A,COTL1,CXCL8,DDX11,DHFR,DUT,E2F3,EGR2,EPHB2,FOS,FOSL1,GADD45B,HBEGF,IER3,IFT74,IL12A,IL6,JUN,MAPKBP1,MYC,NFKB1,NR4A1,NRARP,PLK2,PMAIP1,PPP1R14B,PPP1R15A,RELA,SH2B3,SOD2,SPIN1,TNFAIP3,TNFRSF10A,TNFRSF10B,TTC30B,TTLL1,TWNK,UBE2Z,UBXN2B,VTI1A	656 (18)
SP4		transcription regulator		1.14	4.58e-05	ARC,CCND1,CDKN1A,CDKN1B,CHRNA3,EGFR,HSPA5,NFKB1,PRKCD,PTDSS1,RELA,VEGFA	455 (7)
ELK4		transcription regulator		1.246	4.67e-05	EGR1,EGR2,EGR3,FOS,FOSL1,INSIG2,NCOA7,NR4A1	257 (7)
KLF5	1.08	transcription regulator	Activated	2.472	6.93e-05	BCL2L1,CCND1,CDK1,CDKN1A,CDKN1B,CXCR4,DUSP1,E2F3,KLF5,KRT5,LAMA1,MYC,PDGFB,PIAS1,PPARG,PREB,RUNX1,SLC35F6	683 (17)
RBL1		transcription regulator		-1.596	0.000102	CASP4,CCND1,CCNE1,CDC25A,CDC6,CDK1,CDKN1A,CDKN1B,DHFR,FOS,MCM10,MCM2,MCM3,MCM7,MTOR,MYC,ORC1,PA2G4,PPARGC1A,RB1,SFRP1,THBS1	711 (21)
HDAC1	0.5	transcription regulator		-1.557	0.000112	AKAP12,ANGPT2,APAF1,ARC,ATF3,AXIN2,BAX,BDNF,BMF,CCND1,CCNE1,CD44,CDC25A,CDC6,CDH1,CDK1,CDKN1A,CDKN1B,CXCL8,DHFR,EGFR,EGR1,FABP4,FAM107A,FOS,IL6,MCM10,MCM3,MCM7,MME,MYC,NEFH,PDGFB,PLAU,PMAIP1,POLD2,PPARG,PPARGC1A,PREX1,PTGS2,RRM2B,SATB1,SCN2A,SFRP1,SIRT1,SOX10,SOX9,SQSTM1,STX1A,TGM2,TOP2A,TUBB3,UHRF1,VHL	747 (24)
SP3		transcription regulator		0.44	0.000113	ADD3,AFAP1L1,AKAP12,ANGPT2,ASNS,ATF3,BMF,CCL20,CCND1,CDKN1A,CDKN1B,CDKN2C,CHRNA3,DHFR,DUSP1,EGFR,EGR1,EIF2AK2,F2R,FOS,FOSL1,HSPA5,IGFBP3,ITGA2,ITGB5,ITGB8,JUN,KLF4,LAMA1,MYH11,MYLK,NFKB1,PEMT,PLAU,PREX1,PRKCD,PRKG1,PTDSS1,PTGS2,RELA,RRAS,SERPINE1,SOD2,TIMP1,TSPO,TXNRD1,VEGFA	760 (22)
TCF12		transcription regulator		-0.307	0.000118	AATF,AP4B1,CDH1,CDKN1A,CHRNA5,CNOT9,ELF4,FOXO1,GJA1,ID2,LRBA,NGFR,RPS3A,STRN3,TNFAIP1,VGF,XRCC6,ZC3H12A	274 (7)
VHL	-1.062	transcription regulator		0.216	0.000121	AKT1,BCL2L1,BHLHE40,CA12,CAV1,CCND1,CDCP1,CDH1,CDKN1A,CDKN1B,CDKN1C,CFL1,CXCR4,EGFR,FTH1,FTL,GNG4,HMOX1,IER3,MAF,MXI1,NREP,PDGFB,PISD,PMAIP1,PREB,RPS6,RUNX1,SLC2A1,SLC40A1,SOD2,VEGFA	863 (21)
KLF6	2.161	transcription regulator	Activated	2.473	0.000127	ATF3,BCL2L1,CDH1,CDKN1A,CDKN1B,CXCL8,ESRRA,MCL1,MYC,NCOA1,NR1D1,NR4A1,PLAU,PMAIP1,PPARG,PTGS2,TFPI2,TGFB1,VAV3,VEGFA	686 (17)
SMAD4	-1.098	transcription regulator		1.309	0.000128	ANGPT2,ANGPTL4,ARHGEF2,BMP7,CCL20,CCND1,CCNE1,CDH1,CDKN1A,CDKN1B,DAXX,EGFR,ERCC5,FOS,FSCN1,FST,FSTL3,GADD45B,GJA1,HMGA2,HMOX1,ID2,IER3,ITGB5,JAG1,LOC102724788/PRODH,MMP1,MTOR,MYC,PAX6,PDGFB,PLAU,PTGS2,PTK2B,PTX3,RASSF1,RUNX1,SELPLG,SERPINE1,SERTAD1,SMAD4,SPHK1,TBX3,TGFB1,THBS1,TIMP1,TNFRSF10A,VEGFA,ZFP36	607 (14)
FOXO4		transcription regulator		1.416	0.000131	BCL2L1,CCND1,CDKN1A,CDKN1B,ELOVL6,GADD45B,HMGCS1,IDI1,IER3,JAG1,PSMD11,RICTOR,SERPINE1,SLC2A1,SOD2,VEGFA	721 (23)
TWIST1		transcription regulator	Activated	2.175	0.000131	ASPM,BAX,CD44,CDH1,CDKN1A,CXCL8,EFNB2,EGFL6,EMP3,ETS1,FBN2,FGFR2,FOS,FOSL1,FOXC2,FOXO1,GPC1,IGFBP4,IL6,ITGB3,ITGB5,MME,MMP1,NT5E,PCDH18,PTPRZ1,RHOA,SDC3,SPHK1,ST8SIA2,TCF3,TGFB1,TNFRSF21,VCAN,VEGFA,ZYX	745 (23)
RUNX2		transcription regulator		0.487	0.000143	AKT1,AXIN2,BAX,CCND1,CCNE1,CDH1,CDKN1A,CDKN1B,CEBPD,CXCL8,FGFR2,GADD45B,LGALS3,LUM,MYH11,NUDT12,PCDH18,PLAU,RUNX1,SELPLG,SERPINE1,SOX5,SOX6,ST3GAL5,SVIL,TIMP1,TLN1,TNFRSF11B,UGCG,VEGFA	668 (21)
E2F2		transcription regulator		0.483	0.00016	CCND1,CCND3,CCNE1,CDC25A,CDC6,CDK1,CDKN1A,CDKN2C,DHFR,E2F3,ECE1,FGFR2,IL6,MCM10,MCM2,MCM3,MCM7,MYC,ORC1,SERPINE1,TOP2B	579 (16)
PSMD10		transcription regulator		-0.333	0.000164	BAX,CCND1,CDH1,CDK4,CDKN1A,CDKN1B,CXCL8,EIF4EBP1,IL6,PIK3R1,PLD1	738 (21)
DTX1		transcription regulator		-1.223	0.000164	AKT1,CD82,DUSP6,EGR1,GFRA1,MAP3K1,MCL1,NRIP3,SPRY4,TNFSF9,VEGFA	600 (17)
GFI1		transcription regulator		-1.68	0.000191	AKT1,BAX,BCL3,CDKN1A,CDKN1B,CXCL8,CXCR4,EGR2,EIF2AK2,F2R,GJA1,ID2,IL6,IRF1,JUN,KAT2B,MYC,NFKB1,NT5E,RAF1,RB1,RELA,RIPK1,RIPK2,SERPINA3,TRAF3	627 (12)
ATF2		transcription regulator		1.272	0.000215	ASNS,ATF3,BCL2L1,CCND1,CXCL8,DUSP1,DUSP5,EGR1,FOS,IL6,ITGB8,JUN,MCL1,MEIS2,MMP1,MYLK,NUPR1,PENK,PLAU,PPARG,PPARGC1A,PTGS2,RELA,SOD2	743 (17)
ECSIT		transcription regulator	Activated	3.258	0.000245	BCL3,CD44,CXCL8,HMOX1,IER3,IL6,NFKB1,NFKBIE,PTGS2,SOD2,TNFAIP3	355 (13)
HSF1		transcription regulator		1.073	0.000246	BAG3,BAX,BCL2L1,BMP7,CCNE1,CCT3,CCT5,CCT6A,CCT7,CDC6,CDK1,CKS1B,DHX34,DNAJA1,FGF1,FKBP4,FXR1,HMOX1,HSF2,HSPA8,IL6,ITGB5,JUN,LIF,LRIF1,LSM2,MCL1,MITF,PGAM5,PPP3CA,RARRES3,RELA,RPL22,SGO2,SHC1,SNCAIP,STIP1,TRAF3,UBB,UBC	724 (19)
TAL1		transcription regulator		-0.253	0.000251	AATF,AFDN,AP4B1,ASPM,CCNE1,CDKN1A,CEP70,CHRNA5,CPLX1,CUL4A,DNMBP,ETS1,GDF5,HELLS,ID2,IFNAR1,JUN,LRBA,LRR1,MAP3K1,MCM2,MEST,MYC,N4BP2L1,NFKBIZ,OIP5,OXR1,P2RY1,PTDSS1,RASD1,RIPK4,RPS3A,RUNX1,SLC4A11,SOX4,SPRY2,TNFAIP1,TNFAIP3,TTC3,XRCC6,YARS,ZC3H12A	347 (9)
ZBTB17		transcription regulator		1.41	0.000323	BHLHE40,CCND1,CDKN1A,CDKN1C,EGR1,IER3,JUN,NGFR,PMAIP1,RHOA,RRM2B,ZFP36	654 (16)
CBX4		transcription regulator			0.000328	CCNE1,CDC25A,CDC6,DHFR,MCM3,MYC,ORC1,VEGFA
GLI1		transcription regulator		1.181	0.000442	ACADVL,AKT1,ARC,ASPM,BCL2L1,CAV1,CCND1,CDH1,CDKN1A,CMBL,DKK1,EGR3,EPB41L4B,FGF1,FOXC2,ID2,IGFBP6,IL6,INSIG1,IRS1,KLF4,KRT19,MEST,NAV3,NR2F2,NREP,PCDH18,PDZRN3,PHLDA2,PPT2,PVR,RNASEL,SESN3,SFRP1,SH2B3,SOX5,SOX6,SOX9,SYNE1,TNFRSF10B,VEGFA,WNT2B,ZC3HAV1L	741 (25)
TLE1	1.228	transcription regulator			0.000443	ATF3,DUSP1,EGR1,FOS,MCL1,MEIS2,NUPR1	444 (7)
EGR1	3.209	transcription regulator	Activated	2.681	0.000445	ARC,ATF3,BAX,CAV1,CCND1,CD44,CDH1,CDKN1A,CXCL8,DUSP4,EGFR,EGR1,EGR2,EIF4EBP1,FOSL1,FTL,GADD45B,HBEGF,HMOX1,HPGD,JUN,MXD1,MYC,NFKB1,NR4A1,PDGFC,PLAU,PNPLA2,PPARG,PTGS2,PTRF,RB1,SERPINE1,SLC12A2,SOD2,TGFB1,THBS1,TIMP1,VEGFA	879 (18)
NOTCH1		transcription regulator		1.782	0.000446	ADAM19,BCL2L1,CCND1,CCND3,CCNE1,CD14,CD44,CD82,CDCA7,CDH1,CDKN1A,CDKN1B,CDKN1C,CEBPD,CXCL8,DKK1,ECHS1,EFNB2,EGFR,EPHA4,FOS,FOSB,FOSL1,HMOX1,ID2,IGFBP3,IGFBP4,IL6,IRF1,JAG1,KRT8,MCAM,MMP1,MYC,MYH11,MYLK,NFKB1,NGFR,NR2F2,PDGFB,PPARG,PTGS2,RB1,RELA,RGS5,RHOU,SERPINE1,SOX10,TGFB1,WNT5A	608 (17)
MAX		transcription regulator		-1.03	0.000471	BAX,CBX5,CDC25A,CDK4,CDKN1A,CDKN1B,DHFR,DKC1,DUSP2,FTH1,GADD45B,HMGA1,ID2,KLF10,KLF6,LAMP2,MTHFD1,MYC,PDK1,PTMA,RHOA,SLC2A1,YY1	397 (6)
ZFP36	2.899	transcription regulator		-1.926	0.000477	CDC6,CDKN1A,COL3A1,FOS,FOSL1,IER3,IL12A,IL6,IRF1,JUN,MMP1,MXD1,NUF2,PLAU,PNRC1,PRC1,PTGS2,TOP2A,ZFP36	589 (16)
MEF2D		transcription regulator		-1.652	0.000488	BCL2L2,BDNF,CCND1,CCND3,CCNE1,CDC6,CDH1,COL3A1,EGR2,FOS,FOSB,JUN,KLF2,MCM3,NR4A1,PPARGC1A,TGFB1,ZFP36	547 (12)
TFE3	2.039	transcription regulator		-1.528	0.00058	CCNE1,CDH1,DCT,KLF2,MYH9,PNPLA2,SERPINE1,TYR,TYRP1	372 (6)
NKX2-3		transcription regulator	Inhibited	-2.255	0.000594	ANGPT2,ANGPTL4,ASNS,BCYRN1,CSRNP1,CXCL8,DCLK1,EIF2AK2,F2RL1,FAM172A,FBN2,GBP1,GCA,HNRNPA0,KLF2,KLF4,LAP3,MYD88,MYH11,PARP12,PKIA,PLCB1,PLD1,PLEKHA4,PMAIP1,PSAT1,PTGS2,REEP1,SEMA3A,SERPINE2,SLC40A1,SNCAIP,SNHG9,STAT2,TFPI2,TIPARP,TMEM158,TNFRSF10D,TRIM22,TTC3,TYMP,UACA,ZMAT3,ZNF704,ZNFX1
NRF1		transcription regulator		-0.18	0.000601	ALAS1,ATP1A1,CCL20,COX7B,CXCL8,FMR1,FTH1,GCLC,HMOX1,MOGS,NQO1,PPRC1,PVR,TOMM20,VDAC1	303 (7)
TAF4		transcription regulator		-1.795	0.000663	BCL2L1,BDNF,CCND1,CDH1,EGFR,ETS1,HBEGF,ID2,KLF4,KLF5,LRRC15,LUM,MAFF,MAFK,MXD1,PDGFC,PENK,PPARGC1A,PTN,RUNX1,TGFB1,THBS1,VAV3	241 (7)
CARM1	1.255	transcription regulator		1.989	0.000692	CCNE1,CDKN1A,DHFR,EGR3,EPHX2,FOS,FTH1,FTL,GCLC,IGFBP4,MYC,SIRT1,STC2	921 (19)
KDM5A	-0.951	transcription regulator		-1.274	0.000725	ATP1A1,CCND1,CCNE1,CDKN1B,CHCHD3,COL4A3BP,DUSP2,GRPEL1,HMOX1,IDH3B,MAP2K3,MAPK4,MCM2,MCM3,MDH1,MFN2,MRPL11,MRPL17,MRPL9,MTOR,MUL1,NDUFA5,NDUFS4,NME1,REEP1,SOD2,TIMM50,TOMM22,TXN2,VDAC1	245 (7)
CTNNB1		transcription regulator	Activated	2.397	0.000779	ACTN4,ALDH1A3,ALG3,ANXA1,ARFGAP3,ARL4A,ATM,AXIN2,BCAP31,BCL2L1,BHLHE40,BMF,BMP7,C2orf40,CADM1,CCL7,CCND1,CCNE1,CD44,CDH1,CDKN1A,CDKN1B,COL27A1,CPSF4,CTNND2,CXCL8,CYP24A1,DCT,DDX50,DIAPH3,DIXDC1,DKK1,ECM1,EGFR,EHD1,ENPP2,EPHB2,ETV1,F2R,FABP4,FAM126A,FGF5,FOS,FOSL1,FOXC2,FST,FSTL3,GADD45B,GET4,GJA1,HDAC3,HNRNPA0,ID2,IFIT1,IGF2BP1,IRS1,JUN,KLF5,KRT5,LAMC2,LAP3,LGALS3,LHX2,LIMD2,MCL1,MITF,MME,MMP1,MY…	786 (20)
KLF3		transcription regulator		0.936	0.000795	AHNAK,APRT,ARFGAP2,BCL2L2,BCL3,CCT3,CENPT,CEP170B,CIRBP,CTSC,DIAPH1,DMWD,DOK3,DRG1,DUS3L,DYRK3,E2F3,ELOF1,FAM126A,FBXL12,FMNL3,FOS,GALNT1,HBP1,HM13,HNRNPF,HYPK,IGF2BP3,KDM3A,KLF12,LIN54,LRRK2,MRPL14,MSN,NSUN2,PCYOX1,PFKP,PPM1G,PSMD7,PUM2,RAP1GAP2,RASSF1,REEP5,RMDN1,RPS6KA5,RSRC1,RUVBL1,SCOC,SIRT1,SLC38A9,SMCHD1,TNFRSF21,TRABD,TRIM23,TRIM36,TSPAN17,UFSP2,UGCG,ZBTB41,ZC2HC1A,ZDHHC14,ZHX1,ZMAT5
NFE2L2	-1.317	transcription regulator	Activated	2.714	0.000808	ALAS1,APPBP2,ATF3,ATP1A1,BCL2L1,BDNF,CCT3,CCT7,CDH1,CDKN1A,CDKN2C,CHORDC1,COL3A1,CXCL8,DDX50,DNAJC3,EIF3E,EPB41,ESD,FABP4,FGF13,FTH1,FTL,G6PD,GCLC,GNA11,GNA14,HERPUD1,HM13,HMOX1,IL6,MAFF,MAPK10,MGLL,MOGS,MSMO1,NBR1,NGEF,NQO1,NSMF,PDIA4,PKIA,PPARG,PPARGC1A,PSAT1,PSMA5,PSMB1,PSMB6,PSMD11,PSMD13,PSMD7,PTGS2,RAN,RELA,RPLP0,RUVBL1,SERPINA3,SERPINE1,SHC1,SLC16A2,SLC2A1,SLC30A4,SOD2,SQSTM1,SRXN1,STIP1,S…	650 (16)
NCOA3	-1.043	transcription regulator		0.893	0.000863	CCND1,CCNE1,CDC25A,CDC6,CDKN1A,FGFR2,HMOX1,IGFBP3,IRF1,IRS1,MCM7,MYH11,NCOA3,PARD6B,PLIN2,PPARD,PPARG,PTGS2,SLC2A1	847 (22)
MDM2	-0.648	transcription regulator		0.493	0.000863	ATF3,BAX,CCND1,CDK4,CDKN1A,CDKN1B,CLIP3,CXCL8,ELF4,ETS1,IGFBP6,IL13RA2,KAT2B,POLH,RELA,SPRY2,THBS1,TIMP1,TOP2A	823 (24)
KLF4	2.864	transcription regulator		1.051	0.000865	ACVR1,ADRB2,BAX,BCL2L1,CCND1,CD14,CD44,CDH1,CDKN1A,CDKN1B,CDKN1C,CENPE,CHST15,COBLL1,CXCL8,DSP,DUSP1,DUSP4,DUSP5,ETV1,EXT2,FGF5,IER5,IL6,IRS1,KLF4,KLF5,KRT19,LAMA1,MYC,MYH11,NF2,NOV,OTX2,PCDH18,PEG3,PFKP,PLAT,PPP2CA,PRKG1,SERPINE1,SMAD4,SOD2,SPHK1,TBX3,TGFB1,TXNRD1,VEGFA,WLS,WNT5A	754 (20)
STAT3		transcription regulator	Activated	4.6	0.000879	AKT1,ALDH1A3,ANGPT2,ANGPTL4,BCL2L1,BCL3,BMF,CCL20,CCND1,CCNE1,CD274,CD9,CDC25A,CDH1,CDK1,CDKN1A,CDKN1B,CEBPD,COL3A1,CREB1,CXCL8,CXCR4,DKK1,DTX3,EGR1,EGR2,EGR3,EIF2AK2,FLRT3,FOS,FSCN1,FST,GJA1,HMOX1,ID2,IFIH1,IFIT1,IKZF2,IL13RA2,IL6,IRF1,ITGAV,JAG1,KAT2B,KLF4,LIF,MAF,MCL1,MITF,MYC,MYD88,NFKB1,NFKBIZ,NRP2,PAX6,PDIA4,PEX1,PHB,PHLDA1,PLAU,PMAIP1,PPARGC1A,PSIP1,PTGS2,PTN,PTPN13,RAB27A,RBPJ,RPE65,RUNX1…	771 (15)
MEN1		transcription regulator		-0.942	0.000908	AKT1,CCND1,CDH1,CDK4,CDKN1A,CDKN1B,CDKN2C,FABP4,FOS,FOXC2,MEIS1,PTN,PTPRZ1	752 (24)
GMNN		transcription regulator		-0.688	0.000912	ACVR1,CDH1,CDKN1A,CHST15,COBLL1,DSP,DUSP1,DUSP4,DUSP5,EXT2,FGF5,IER5,IRS1,PCDH18,PEG3,PPP2CA,SMAD4,TXNRD1,VEGFA,WLS,WNT5A	520 (12)
PLAG1	-2.225	transcription regulator		0.972	0.000962	BTN3A2,CDKN1C,CLTB,COL9A3,CRIP2,CRLF1,EFNB1,FLNC,KRT19,MLXIP,PLAG1,PTP4A3,S100A2,STX1A,TGM2,VEGFA
TRIM28		transcription regulator		0.913	0.000962	APAF1,ATF7IP,DCT,EFCAB7,ETS1,IL6,KLF2,MITF,NFKB1,PMAIP1,POLR2A,RCAN1,S100A4,SOX6,TYRP1,ZNF302	626 (12)
TBX2		transcription regulator		-1	0.000977	ATF3,BHLHE40,CDC6,CDH1,CDK1,CDKN1A,CDKN2C,CKAP2,CKS1B,DBP,HAUS1,HELLS,MCM2,MCM7,MXD3,PRC1,SGO1,SMC2,TIPIN,TYRP1	474 (11)
CREBBP		transcription regulator	Activated	2.002	0.000982	AKAP12,ALAS1,BMP7,CCND1,CCND3,CD44,CD59,CDC6,CDH1,CDKN1A,CDKN1B,CKB,CXCL8,CXCR4,CYP24A1,DHFR,DUSP1,DUSP4,EGR1,EGR2,EGR3,ERCC1,FABP4,FDPS,FOS,FOSB,FOSL2,GFRA1,GLCCI1,GPR18,GRAMD3,GRIN2A,HMGCS1,IL6,IRF1,JUN,KLF2,KMO,MAF,MCF2L,MCM3,MDM1,MYC,MYCBP,NPAS2,NR4A1,PDE3B,PDLIM4,PIP5K1B,PLEKHA1,PLEKHF1,PPARGC1A,PPFIBP2,PPM1E,PRKCD,PTGS2,RB1,RGL1,RHOA,RNASEL,RNF157,SERPINA3,SERPINE2,TIPARP,TNFAIP1,TNFAIP3,TN…	791 (21)
CCNT1		transcription regulator		1.091	0.00107	CCND1,CDKN1B,CXCL8,MYC,PPARGC1A,SLC2A1	557 (12)
JUND		transcription regulator		0.769	0.0011	ALAS1,BCL3,BDNF,CCND1,FOSL1,FTH1,HMOX1,HPGD,IKZF2,IL6,MMP1,NR4A1,PENK,PLAU,SERPINB9,SOX4,TIMP1,VEGFA	802 (17)
CEBPB		transcription regulator		1.873	0.00111	ARPP19,ASNS,ATM,BCL2L1,BDNF,CCL7,CCND1,CCNE1,CD14,CDC25A,CDC6,CDKN1A,CDKN1B,CDO1,CEBPD,CIRBP,CP,CTSC,CXCL8,CXCR4,CYP24A1,DHFR,DMWD,E2F3,EFNB2,FABP4,FGFR2,FOS,FTL,HMGA1,HSD17B4,HSPA8,IDH3B,IER3,IGFBP3,IGFBP4,IL12A,IL6,IRS1,JUN,KRT18,LAMC1,MBP,MCM3,MMP1,MYC,NDRG4,NFKBIZ,NUPR1,PEA15,PPARD,PPARG,PPARGC1A,PPP1R15A,PRKAR2B,PRKCD,PTGS2,RCAN1,RGS4,SBSN,SERPINE1,SIRT1,SLC12A2,SLC38A2,SLC7A1,TGFB1,TM4SF1,T…	802 (22)
PAX7		transcription regulator		0.461	0.00125	ATP11A,BCKDHB,CRLF1,CXCR4,EYA4,F2RL1,ID2,LMBRD1,MEST,NQO1,PARM1,PDLIM4,PEG3,PKIA,PPARG,PRRX1,PRSS23,SCLT1,SYNE2
CREM		transcription regulator		1.259	0.00125	ADRB2,ARC,ATF3,BHLHE40,CCND1,CIART,COL3A1,CREB3L4,CSRNP1,CXCL8,DUSP1,DUSP14,DUSP4,EGR1,EGR2,ERRFI1,FOS,FRMD6,GADD45B,HMGCS1,IDI1,IRAK1,KLF5,MCL1,MEST,MNS1,MSMO1,NR4A1,PPP1R15A,SERTAD1,THBS1,TIPARP,VEGFA	706 (20)
PLAGL1	2.424	transcription regulator		1.257	0.00132	ANGPTL4,APAF1,CDKN1A,FABP4,LOC102724788/PRODH,PLIN2,PPARG	582 (13)
BACH1	-0.436	transcription regulator		-0.958	0.00135	CXCR4,EWSR1,FTH1,HMOX1,MMP1,NQO1,SQSTM1,TFE3	243 (7)
ID2	-3.034	transcription regulator		-0.578	0.00138	BCL2L1,BCL3,BMP7,CCND1,CCNE1,CCNG1,CD44,CDC6,CDK1,CDK4,CDKN1A,CDKN2C,CXCR4,DUSP1,DUSP4,EGR2,FOXO1,GADD45B,IKZF2,ITGB3,KLF6,MAF,MAP3K14,MAP4K3,MYC,NGFR,NR4A1,NTRK2,PIK3R1,POU2F2,PTPN13,SOX13,SOX4,SOX5,TCF4,TRAF3	662 (22)
SOX3	4.693	transcription regulator		-0.688	0.00138	ACVR1,CHST15,COBLL1,DSP,DUSP1,DUSP4,DUSP5,EXT2,FGF5,IER5,IRS1,PCDH18,PEG3,PPP2CA,SMAD4,SOX9,TXNRD1,VEGFA,WLS,WNT5A
RBPJ	-1.79	transcription regulator		-0.879	0.00139	BMP7,CCND1,CD44,CDCA7,CDKN1A,CDKN1B,DUSP1,EPHA4,ETS1,FGF1,FGF13,FGF5,FOS,GDF5,IL12A,IL6,JAG1,JUN,LIF,MAP2K3,MYC,NFKB1,NGF,NRARP,PDGFB,POGLUT1,SOS1,SOX4,SOX9,VEGFA,WNT5A	588 (15)
E2F6		transcription regulator		-0.447	0.0014	APAF1,CAMTA2,CBX5,CCNE1,CDC25A,CDC6,DDX11,DHFR,EFNA5,GJA1,KDM3A,MCM2,MCM3,MYC,SERPINE1,VKORC1L1,ZNF43	500 (12)
SOX1		transcription regulator		-0.688	0.00149	ACVR1,CHST15,COBLL1,DSP,DUSP1,DUSP4,DUSP5,EXT2,FGF5,IER5,IRS1,PCDH18,PEG3,PPP2CA,SMAD4,TXNRD1,VEGFA,WLS,WNT5A
ATF1		transcription regulator		0.827	0.00151	ATP1A1,CREB1,EGR1,FOS,FOSL1,FTH1,HMOX1,JUN,PDE3B,PTGS2,RHOA,SOD2,THBS1	344 (10)
JUNB	3.58	transcription regulator		1.233	0.00152	ACAT2,ATF3,BCL3,BDNF,CAV1,CCND1,CD274,CD82,CDKN1B,DUSP1,FOSL1,FTH1,HMOX1,HPGD,ID2,IKZF2,IL6,ITGAV,ITGB3,MMP1,PENK,PLAU,PNPLA2,SERPINE1,SLC7A1,SYT1,TBX3,TIMP1	740 (19)
TFAP2A		transcription regulator		-0.802	0.0017	ANXA1,BAX,BCL2L1,BLCAP,BOK,CDH1,CDKN1A,CHRNA3,DCLK1,EGFR,F2R,GEM,KLF4,KRT5,PLAU,PPARD,PPARG,RPLP0,SESN3,SOD2,STX7,VEGFA,XRN1	782 (19)
FOXC2	3.483	transcription regulator	Activated	2.255	0.00191	ADRB2,BAX,CDH1,CDKN1B,CXCR4,EFNB2,FABP4,IRS1,ITGB3,ITGB5,PPARG,PPARGC1A,PTGS2,WNT5A	651 (15)
RELA	1.53	transcription regulator	Activated	4.002	0.00195	ACTN4,ARFGAP3,BAX,BCL2L1,BCL3,CARD8,CAV1,CCL20,CCND1,CD14,CD274,CD44,CD59,CDKN1A,CDKN1B,COL4A3BP,CXCL8,CXCR4,DUSP1,EGR1,EWSR1,FMN2,FOS,FSCN1,GBP1,HMOX1,IER2,IER3,IL12A,IL6,IRF1,JUN,KLF10,LUM,MMP1,MYC,NF2,NFKB1,NFKBIB,NFKBIE,NR4A1,ORAI1,PDGFB,PLAU,PLD1,PLK3,PPARG,PPM1D,PRDX6,PRKCD,PTGS2,PTX3,PXN,RELA,SERPINE2,SMAD4,SMOC2,SOD2,SOX9,TFPI2,TGFB1,TGM2,TNFAIP3,TNFRSF10A,TNFRSF10B,TNFRSF11B,VASP,VEGFA,V…	667 (13)
HOXA5		transcription regulator		1.463	0.00201	CDKN1A,CXCL8,EGR1,GADD45B,IER2,KLF10,PTN,TGFB1
ELL		transcription regulator			0.00203	CDKN1A,FOS,MYC	732 (19)
LCOR	1.167	transcription regulator			0.00203	CDH1,CDKN1A,TFPI2
VSX2		transcription regulator			0.00203	CDKN1B,MITF,TFEC
ELOA		transcription regulator			0.00203	ATF3,CCNE1,CDKN1A
FOXL2		transcription regulator	Activated	2.447	0.00244	ATF3,CCL20,CYP26B1,FOS,FST,GPRC5B,IER3,IL12A,LIF,MAFF,PPARGC1A,PPP1R15A,PTGS2,SOD2,SOX4,SOX9,TNFAIP3	370 (8)
KAT5		transcription regulator		0.354	0.00268	BAX,CACNB2,CCND1,CD82,CDKN1A,CXCL8,CXCR4,EGFR,ERCC1,ERCC5,IL6,MICALL2,MYC,NME2,NT5E,OGN,PALMD,PLCH1,POLI,PSMD6,PTPRZ1,SCN2A,SOD2,SRSF2	631 (21)
FOSL1	7.929	transcription regulator		0.189	0.00269	AXL,BDNF,CCND1,CD44,CXCL8,EGR1,EGR2,FOS,FOSB,FOSL1,GCLC,HPGD,IL6,JUN,MMP1,PLAU,SERPINE1,SERPINE2	710 (20)
MED1		transcription regulator		1.501	0.00275	BAX,BCL11A,BCL2L1,BCL3,BHLHE40,BOP1,CCND1,CCNE1,CDC6,CDK1,CDK4,CDKN1A,CYP24A1,EDF1,FABP4,FAM89B,FOXO1,HSD17B4,ID2,IGFBP3,KLF4,LIF,MCL1,MYC,PEX11A,PPARG,PTMA,STC2,TBX3,TET1,TET2,THBS1	818 (19)
ID3	0.198	transcription regulator		-0.227	0.00285	APAF1,BCL2L1,BCL3,BMP7,CCNE1,CCNG1,CD44,CDC6,CDK1,CDKN1A,CDKN1B,CDKN2C,CXCL8,CXCR4,DUSP1,DUSP4,EGR2,ELOVL6,FOXO1,GADD45B,IKZF2,IL6,ITGB3,KLF6,MAF,MAP3K14,MAP4K3,MYC,NR4A1,PIK3R1,PTPN13,SOX13,SOX4,SOX5,TCF4,TRAF3	515 (10)
SRA1	1.943	transcription regulator		0.368	0.00289	CAV1,CCL20,FABP4,MMP1,PPARG,SLC2A12,TBL1X,THBS1	697 (13)
YAP1	-1.758	transcription regulator		1.62	0.0029	AKT1,AMOTL2,BAX,BCL2L1,CCND1,CDH1,CDK1,CDKN1A,DIAPH3,EGFR,FGF1,FOS,GAB1,ID2,JAK1,MYC,PDGFB,PMAIP1,PTGS2,SOX9,TEAD4,UHRF1	713 (20)
E2F3	1.557	transcription regulator		0.578	0.00291	AKNA,BOK,CA12,CCL20,CCND1,CCND3,CCNE1,CD9,CDC25A,CDC6,CDK1,CDKN1A,DHFR,E2F3,ECE1,FGFR2,FST,KRT80,MCM10,MCM2,MCM3,MCM7,MT1F,MYC,NEAT1,NUCKS1,ORC1,PPP1R13B,PTMA,PTN,RB1,SERPINE1,THBS1,TOP2B,TP53BP2	774 (24)
FOXP3		transcription regulator		-0.645	0.00299	ANXA1,CDKN1A,DUSP4,DUSP6,ID2,IGSF3,IKZF2,IL6,IRAK1,MAF,MGAT1,NFKB1,NT5E,PDCD4,PDE3B,POLD1,RBM14,RRM2B,SATB1,TGFB1,TNFAIP3,TONSL,VEGFA	721 (22)
FOSB	3.224	transcription regulator		-0.288	0.00299	BDNF,CCND1,FOS,FOSB,FOSL1,FTH1,HPGD,MMP1,PPARG,SERPINE1,TIMP1	678 (15)
TCF7L2	-1.636	transcription regulator		-1.142	0.00307	ADO,AGO3,ANKRD13A,ANKRD49,ANXA1,AQP3,ATP8B1,AXIN2,CCND1,CCP110,CDK19,CDKN1A,CDKN1B,CTNNAL1,EGFR,ENPP2,ENPP4,EPHB1,EPS15,FGFR2,FH,FKBP1A,FTH1,G2E3,GAB1,GRAMD3,ID2,IRS1,JAG1,KAT2B,LAMC2,LRRN1,MBP,MCAM,MDH1B,MMP1,MOSPD2,MYC,PKD1,PLAT,PLEKHA1,PLEKHH1,PPARGC1A,PRICKLE1,QKI,RASGEF1B,REEP3,RFFL,RHOA,RHOG,RNASE4,SLC12A2,SMURF1,SOX10,STXBP3,SYDE2,TMEM123,TXNDC16,VEGFA	813 (23)
EN2		transcription regulator			0.00311	NGFR,PAX6,PLCB4,SNCA
TFAP2C		transcription regulator		-1.234	0.00313	CD44,CDH1,CDKN1A,EGR3,FKBP4,FMN1,FST,HK1,JAG1,KRT8,MBP,MYC,SOD2,TACC1,THBS1,TNFAIP3	568 (7)
KDM5B	-1.369	transcription regulator		1.914	0.00315	CAV1,CCND1,CCNE1,CDK1,CDKN1B,CLCF1,DLGAP5,EGR1,EHD1,FGFR2,FST,GAL,GCA,INSIG1,IVNS1ABP,MCAM,MCM2,MCM3,MT1E,MT1F,OIP5,PDE3B,PSIP1,PSME3,REEP1,SMARCA2,SOX9,TGFB1,TOP2A	512 (17)
TGFB1I1	0.051	transcription regulator		0.323	0.00317	CDKN1A,CDKN1B,FOS,KLF4,KRT18,KRT19,SERPINE1	654 (19)
EN1		transcription regulator		-1.477	0.00318	CCND1,NGFR,PAX6,PLCB4,SNCA,TUBB3
SOX11	-0.975	transcription regulator		-0.846	0.00338	ADAM9,AS3MT,CAV1,CCND1,CD58,CD9,CNOT6,CXCR4,EGR1,FAM45A,IER2,IFIH1,IGIP,MYO1B,NIPSNAP1,NREP,TFDP2,TMSB15B,TUBB3
NFATC2	1.114	transcription regulator		0.55	0.00383	ATM,BBX,CCNE1,CDK4,CDKN1A,CXCL8,DAXX,DGKA,EGR2,EGR3,ENPP2,GDF5,IL12A,IRF1,MAF,MYC,NFKBIZ,NR4A1,PLAT,PLD1,PLK2,PPARG,PTGS2,RCAN1,S100A3,SH3BP5,STAT2,TCF4,TGFB1,TLE4,TLR3	775 (16)
PML		transcription regulator		-1.775	0.00399	ACSL4,BAX,CCND1,CCNE1,CDKN1A,CFL1,DNAJB9,DNAJC9,EGFR,FTL,HMOX1,ID2,MAF,MAFF,MAP2K1,NQO1,PPARGC1A,PRKCA,SLC25A20,SQSTM1,STIP1,TNFAIP3,TPD52L2,TRIO,TXN,TXN2,TXNRD1	681 (22)
NFIX	-1.069	transcription regulator		-1.23	0.00404	ALAS1,CCND1,CXCL8,FABP4,NFATC4,SERPINA3,SERPINE1,SPARCL1	565 (9)
SPDEF		transcription regulator		-0.81	0.00407	APC,CDKN1A,CXCL8,EGFR,FGFR1,FZD8,ITGA3,LAMC1,LASP1,PLAU,PRKCA,SERPINE1,SMAD4,SQSTM1,TGFB1,VASP,WNT5A	428 (7)
BMI1		transcription regulator		-0.42	0.00454	ATM,CADM1,CCNE1,CDH1,CDKN1A,CDKN1B,DLC1,FAM45A,MCM3,NFKB1,NID1,P4HA1,VEZT	639 (19)
HOXB5		transcription regulator		-0.2	0.00471	ANGPT2,ITGAV,ITGB3,MMP1,PLAU
ETS1	1.633	transcription regulator	Activated	2.925	0.00504	BAX,BCL11A,BCL2L1,CAV1,CCND1,CCNE1,CCNG1,CD14,CD44,CDKN1A,CYP24A1,DIAPH1,EGR1,ETS1,HMOX1,HPGD,HS2ST1,HSPA8,ID2,IGF2BP3,IKZF2,IL12A,INSIG1,ITGB3,JAK1,KRT8,MCL1,MMP1,MRPL9,MYC,NCLN,NQO1,PHLDA2,PLAU,PVR,RHOBTB3,RUNX1,SERPINE1,SP100,VEGFA,ZNF302	712 (21)
GATA1		transcription regulator	Inhibited	-2.015	0.0055	ACTN1,ANGPT2,BCL2L1,CBX5,CCND1,CCND3,CDK4,CDKN1B,CDKN2C,CIR1,DUT,E2F3,EGR1,ETS1,EXOC1,FOSB,GART,HNRNPAB,IPO5,ITGB3,MBP,MCM3,MITF,MTHFD1,MYC,NEFH,NHP2,NOP2,PLXNA1,PLXNA2,POLD1,PRKG1,RANBP1,RPL22,SASH1,SCIN,SLC38A9,SOX6,SRM,SRSF2,TGM2,TOP2A,UAP1	703 (19)
E2F5		transcription regulator			0.00551	BAX,CDK1,CDKN1A,DHFR,MYC,PA2G4,RANBP1,SERPINE1
DDIT3	-3.133	transcription regulator		1.556	0.0057	ATF3,ATF7IP2,CASP4,CEBPD,CXCL8,FOXO1,HMOX1,HSPA5,IL6,MYCBP,PPARG,PPARGC1A,PPP1R15A,TNFRSF10A,TNFRSF10B	733 (19)
STAT4		transcription regulator		1.305	0.00572	AHNAK,ARFGAP3,ATP7A,BCL2L1,BCL3,CAPN5,CDKN1B,CIR1,ERRFI1,FBXL12,FSCN1,GJA1,H3F3A/H3F3B,HCFC2,IER3,IFIH1,IL6,IRF1,ITGA7,KDM6B,KRT18,LAMTOR3,LRRFIP1,MAP3K1,MTHFS,MYC,PDK1,PRDX6,RASSF1,RRAGD,S100A4,SELPLG,SERPINE1,SERTAD1,SF3B1,SMURF2,STC2,TIMP1,TSPAN5,VDAC1,VEGFA,VSIR	825 (19)
SQSTM1	1.884	transcription regulator		0.708	0.00582	ATM,GCLC,HBEGF,HMOX1,IL6,IRF1,JUN,LHX2,NQO1,PLAT,PLK2,RELA	569 (14)
MTPN		transcription regulator	Activated	3.403	0.00606	ANXA1,BAX,BCL2L1,BCL2L2,CCND1,CCND3,CDK1,CP,FOS,IL6,JUN,MYC,NFKB1,PLAT,RELA,S100A10,S100A6,SERPINE1,TGFB1	543 (11)
PTTG1	0.173	transcription regulator		1.255	0.00611	ATM,CCND1,CD44,CDH1,CDKN1A,MYC,REV3L,TLK1,UBE2B,VEGFA	704 (22)
HLX		transcription regulator		-0.696	0.00611	CD44,CDKN1C,CXCL8,EGR1,JUN,MYC,PLXNA1,RB1,SENP6,UIMC1	446 (7)
FBXW7		transcription regulator		-1.894	0.00611	CDKN1B,DDX11,FABP4,JUN,KLF5,MYC,NQO1,PPARG,PPARGC1A,SERPINE1	802 (21)
NEUROG1		transcription regulator		-0.775	0.00614	ADD3,CD82,CFH,COL3A1,DSP,IL6,ITGB3,MEST,NEO1,PLK2,RHOA,S100A4,SLC43A3,SPOCK1,THBS1,TRIM22	419 (7)
MECP2		transcription regulator		-1.232	0.00634	ANXA1,BDNF,CDH1,DPYSL2,EFNA5,EGR1,ENPP4,GABBR2,GRIN2A,HSPA5,IGFBP3,IRAK1,MBP,MYC,NAV3,NEFH,NPY1R,NR4A1,PTGS2,RASSF1,S100A4,SCN2A,SEMA3D,TFPI2,VEGFA	757 (22)
HNF1B		transcription regulator		-1.876	0.00634	ACADVL,ACTN1,ACVR1,BHLHE40,CD44,CDH1,CDK1,DUSP1,FBLIM1,HMGA2,IFT88,IGFBP3,ITGA3,JAG1,LUM,PKD1,PLAU,PTGIS,RNASE4,S100A2,S100A3,S100A4,S100A6,SEMA3C,UPP1
HOXA9		transcription regulator	Inhibited	-2.772	0.00638	ADD3,ARHGAP11A,ARL3,CDC37,CDC6,CDH1,CEP350,CREB1,DCT,DLGAP5,FLT3,FXR1,GLRX3,HMGN2,ID2,IER2,JUN,KIF20B,KRT18,MAN2A1,MYC,NFIA,NLK,OSBPL8,PABPN1,PCDH1,RDX,RPS3A,SATB1,SERPINB9,SOX4,TACC1,TPR,VHL
KHDRBS1		transcription regulator		0.492	0.00654	BCL2L1,CCND1,CD44,ECE1	721 (18)
HDAC10	0.936	transcription regulator	Inhibited	-2	0.00654	DCT,MITF,SQSTM1,TYRP1	396 (6)
SNW1		transcription regulator			0.00654	CCND1,CDKN1A,PLAU,SERPINE1	660 (11)
EP300		transcription regulator	Activated	2.113	0.00666	AKAP12,AXIN2,BAX,BCL2L1,BCLAF1,BMF,CCND1,CCND3,CCNE1,CD59,CDC25A,CDKN1A,CDKN1B,CKB,CXCL8,CXCR4,DHFR,DUSP1,DUSP4,EGR1,EPHB2,FABP4,FOSL2,FOXO1,FTH1,GFRA1,GLCCI1,GPR18,GRAMD3,HMOX1,ID2,IL6,JUN,KDM3A,KMO,LAMA3,LAMC2,MAF,MCF2L,MCM3,MDM1,MME,MMP1,MYC,MYH11,NPAS2,NR4A1,PDLIM4,PIP5K1B,PLEKHA1,PLEKHF1,PPARGC1A,PPFIBP2,PPM1E,PRKCD,PTGS2,RB1,RGL1,RHOA,RNASEL,RNF157,SIRT1,SOD2,SPHK1,TIPARP,TNFAIP1,TNFAIP3,TN…	744 (18)
NOC2L	2.956	transcription regulator			0.00735	BAX,CDKN1A,PMAIP1	534 (14)
SP2		transcription regulator			0.00741	CCND1,CDKN1A,DHFR,FOS,PRKCD,SERPINE1
CBX3	-2.032	transcription regulator			0.00741	BCL2L1,CDC25A,CDK1,CDKN1A,ITGA7,MYC
TFAP4		transcription regulator		0.971	0.00746	BCL2L1,CD44,CDH1,CDKN1A,EGR1,ETV1,FOS,LIF,RHOBTB3,RPE65,RPS6KA5	463 (7)
MEOX2		transcription regulator		-1.736	0.00746	CCL20,CDKN1A,CDKN1C,CXCL8,HBEGF,IL6,ITGAV,ITGB3,ITGB5,PTX3,TNFAIP3	600 (17)
HDAC2		transcription regulator	Inhibited	-2.265	0.00846	CDH1,CDKN1A,CDKN1B,CXCL8,DKK1,EGR1,FAM107A,IL6,ITGB8,MCM10,MCM3,MCM7,MYC,PDGFB,PLAU,POLD2,PREX1,PTGS2,RRM2B,SATB1,SCN2A,SFRP1,SIX3,SOX10,SOX9,SQSTM1,STX1A	692 (23)
NFKB1	1.227	transcription regulator	Activated	3.461	0.00881	AGO2,BAX,BCL2L1,BCL3,CCL20,CCND1,CD59,CD82,CDKN1A,CXCL8,DROSHA,DUSP1,EGFR,EGR1,ENPP2,FOS,FSCN1,GBP1,GFRA1,GJA1,HMOX1,IER3,IGFBP3,IL12A,IL6,IRF1,JAG1,MCL1,MYC,NFKB1,NFKBIB,NR4A1,ORAI1,PLAU,PLK3,POU2F2,PRKCD,PTGS2,PTX3,PXN,RELA,SOD2,SOX9,TGFB1,TNFAIP3,VEGFA	650 (13)
SMARCD3		transcription regulator		-0.816	0.00896	CD44,ITGA3,MITF,SOX5,SOX6,SOX9,WNT5A	424 (7)
HTATIP2		transcription regulator		-1.963	0.00896	ANGPT2,CCND1,CDH1,EGFR,FOS,MYC,VEGFA	699 (18)
RUVBL1	2.372	transcription regulator		-0.784	0.00913	AXIN2,ETS1,GADD45B,HIST1H2BK,IGFBP3,MCM3,NUCKS1,NUDCD2,QKI,TCF4,TMEM19
ATN1		transcription regulator			0.00935	ATP1A1,ATP1B3,BASP1,BDNF,BHLHE40,DBP,ETV1,FGF1,HBEGF,HPCAL1,KAT2A,LSM2,LTBP2,MCAM,NEFH,NREP,PENK,PPP2R1A,PRKCD,PRKCG,SATB1,SMC2,SOX10,SOX4,STX1B,TM4SF1,TUBA4A
HOXA10		transcription regulator		0.247	0.00986	ARL4A,CDKN1A,COL3A1,DBP,DKK1,EGFR,EGR2,EIF3A,ENPP2,FKBP3,FST,GJA1,HLF,ID2,IGFBP3,ITGB3,KLF10,KRT18,MEIS2,MINOS1-NBL1/NBL1,MSN,MYLK,NR4A1,NUDT3,PEG3,PIK3R1,PRKCD,RELA,RHOG,RNASE4,SCOC,SOS1,SSPN,TTC3
POU5F1		transcription regulator		1.632	0.00987	ACVR1,AKT1,APAF1,BAG3,BAX,BCL2L2,CCND1,CDH1,CDKN1A,CHST15,COBLL1,DSP,DUSP1,DUSP4,DUSP5,EXT2,FAM208A,FGF5,IER5,IER5L,IGF2BP1,IL6,IRS1,KLF2,KLF4,LHX2,MCL1,MEIS1,MYC,NF2,NR2F2,ORAI1,PAX6,PCDH18,PEG3,PHB,PMAIP1,PPP2CA,RIPK2,SIRT1,SMAD4,TBX3,TET1,TET2,TGFB1,TNFRSF10A,TNFRSF10B,TNFRSF11B,TNFRSF21,TP53BP2,TRAF3,TXNRD1,VEGFA,WLS,WNT5A	498 (7)
ATF3	2.153	transcription regulator		0.59	0.00995	ASNS,ATF3,BHLHE41,CCND1,CCNE1,CD82,CDK1,CDK4,CDKN1A,IL6,JUN,MMP1,NUPR1,PENK,PPP1R15A,SERPINE1,TNFRSF10B	658 (19)
SMARCB1		transcription regulator		-1.341	0.0106	ADD3,BAG3,CCND1,CCNE1,CD44,CDC6,CDH1,CDK1,CDKN1A,CDKN2C,CENPE,COL14A1,CXCR4,CYP39A1,DACH1,DHFR,DSC2,EIF2AK2,FABP4,FOS,GJA1,HBEGF,MCM10,MCM2,MCM3,MMP1,MYC,NEO1,PLK4,PPARG,PTN,WASL
TSC22D3		transcription regulator		-1.42	0.0111	ANXA1,CCND1,CDKN1B,CXCL8,DUSP1,EGR2,EGR3,IL6,NFKB1,PPARG,PTGS2
KMT2D	2.189	transcription regulator		0.055	0.0111	BEND3,CDCA7,CNTLN,CRIP2,CSPG4,DKK1,DUSP2,EFHC2,FAH,GALK1,GALNT12,GK5,GKAP1,HFM1,IKZF2,IRF1,KDELC2,METRNL,NPR3,NT5DC1,NT5E,OXR1,PCDH7,POLE,PPARG,PTGR2,RELL1,RIMKLB,SFXN4,SLC1A6,SYDE2,TRIQK,WDR17
HMGA1	5.727	transcription regulator		1.115	0.0117	ARL4A,ATM,CAV1,CCND1,CD44,CTSC,DPYSL4,EGR1,EPB41L4A,FOS,FOSL2,IDI1,IER2,IER3,IGFBP3,IGFBP4,IL6,INSIG1,KLF2,LAMA1,MGAT1,MYC,NF2,PHLDA2,PPARG,PTGS2,RAN,SOX4,ZYX
CREB3	1.456	transcription regulator	Inhibited	-2.219	0.0119	ANXA1,HSPA5,INSIG1,INSIG2,UBXN4
SMARCE1	-1.067	transcription regulator		1	0.012	CCNE1,CDK1,CENPE,FOS,MYC,SCN2A,SMARCE1
ARNT		transcription regulator		-0.4	0.0122	ANGPTL4,ATP5G1,BHLHE40,BHLHE41,CAV1,CDCP1,CDK4,CXCR4,EIF6,ENO1,ESRRG,G6PD,ID2,ITGAV,ITGB3,NDUFS4,NQO1,OAZ1,RANBP1,RGS5,SERPINE1,SLC2A1,TUBA4A,VEGFA
CITED2		transcription regulator		-1.584	0.0123	ANGPTL4,CXCL8,DUSP1,FGF5,FOXC2,IL6,MMP1,TNFAIP3,VEGFA
LHX2	-1.122	transcription regulator	Activated	2.449	0.0124	BDNF,EDN2,LIF,NQO1,PAX6,ROBO1,ROBO2,SIX3
VAV1		transcription regulator		-0.084	0.0124	BAX,CCND1,CDKN1B,FOS,IL6,JUN,PTGS2,VEGFA
SMAD7	0.989	transcription regulator		-0.918	0.0128	ACVR1,BMP7,CCNE1,CDK1,CDKN1A,CDKN1B,CDKN2C,COL3A1,FST,FSTL3,HBEGF,HMOX1,ID2,ITGA7,KRT8,LTBP2,MMP1,MYC,NET1,PLAT,SERPINE1,SOX9,TGFB1,TIMP1,TXN,VEGFA
HDAC6		transcription regulator		1.818	0.0133	BAX,CDH1,IL6,JUN,LTBP2,MYC,PDGFB,PLAU,SERPINE1,SRSF2,TGFB1
HOXC6		transcription regulator		-1	0.0133	BCO2,BMP7,CARD8,CNTN1,ERRFI1,FGFR2,IGFBP3,IRAK4,MEGF10,MME,RUNX1
NFIB	-1.252	transcription regulator			0.0133	ADAMTSL4,CDK18,DCT,EDN2,EFNB1,GFRA1,KRT8,NT5E,PLEKHF1,SLC16A14,WHRN
SRF		transcription regulator		1.6	0.0136	AKAP12,ARC,ARHGAP20,BCL2L1,BRD3,CALD1,CCDC174,CCM2,CDK4,CDKN1A,CTNNBL1,CXCR4,DUSP5,EGR1,EGR2,EGR3,EIF6,ETS1,ETV1,FAM63B,FGF1,FOS,FOSB,FOSL1,FST,GLRX3,GPATCH4,GPM6A,HIF3A,IER2,JUN,LAMA3,MAP3K14,MAPK10,MCF2L,MCL1,MEIS1,MGAT4A,MPPED2,MYH11,MYH9,MYLK,MYO1B,MYO1E,NCOA7,NET1,NR4A1,PTGS2,RAF1,SCAP,SEMA3A,SLC2A1,SOSTDC1,SVIL,TLN1,TNIP2,ZYX
EOMES		transcription regulator		1.014	0.0143	C3orf58,CXCR4,DNAJC15,DUSP14,DUSP4,FAT3,FZD8,IGFBP3,ITGA2,MICAL2,NAV2,NRP2,PREX1,ROBO2,TCF4
OTX2	-3.934	transcription regulator	Inhibited	-3.212	0.0143	DCT,DKK1,EFNA5,ENPP2,GPNMB,MITF,PAX6,PTPRZ1,SEMA3C,SIX3,SLC39A12,TMEM27,TRPM1,TYR,TYRP1
EGR3	2.076	transcription regulator		-0.588	0.0143	BCL2L1,CBLB,EFNB1,ESD,IRAK1,JUN,NGFR,PABPC1L,SOX9,ZNF292
T		transcription regulator		-0.816	0.0147	CD44,ITGA3,MITF,SOX5,SOX6,SOX9
KCNIP3		transcription regulator		-1.342	0.0147	CCND1,FOS,FOSB,FOSL2,KCND2,TNFAIP3
DAXX	2.169	transcription regulator		-1.446	0.0147	CCND1,CDKN1A,IL6,MMP1,SERPINE1,SMAD4
SMAD3		transcription regulator		1.061	0.0156	ABI2,AXIN2,CCND1,CCNE1,CD59,CDH1,CDK4,CDKN1A,COL3A1,DUSP4,EGR1,FOS,FST,FSTL3,GADD45B,HBEGF,HMOX1,ID2,IL6,ITGB5,JAG1,JUN,LUM,MMP1,MXD1,MYC,NET1,PDGFB,PPARD,PPARGC1A,PTGS2,PTP4A3,SERPINE1,SPHK1,TBX3,TGFB1,THBS1,TIMP1,VEGFA,ZFP36,ZYX
MECOM		transcription regulator		0.651	0.0157	BCL2L1,CDKN1A,ITGB3,MAP3K14,NAPB,PBX1,SERPINE1
MTA1		transcription regulator		1.353	0.0159	ADRB2,BCL2L1,CCND1,CDH1,CDKN1C,EMP1,HUNK,MYC,PIK3R1,SIRT1,SIX3
STAT6		transcription regulator		0.493	0.016	ADAM19,ARNTL2,BAX,BCL2L1,BCL3,CCDC86,CCL20,CDKN1A,CDKN1B,COBLL1,DENND4A,DGKA,EGR1,EGR2,FABP4,FAM126A,GADD45B,GNA14,IER2,IL13RA2,IL33,IL6,INPP1,IRF1,JAG1,LIF,MAF,MIR155HG,NCOA3,PDGFC,PLD1,PNPLA2,PPARGC1A,PPP3CC,PTGS2,S100A10,SAMD4A,SCN9A,SERPINE1,SLC25A25,SOX13,SPHK1,SQSTM1,STAT2,SYNGR2,TFEC,TIMP1,TLE1,TNIK,ZFP36
ASH1L		transcription regulator			0.016	IL6,TNFAIP3
VAX2		transcription regulator			0.016	EFNB2,EPHB2
CNBP		transcription regulator			0.016	MYC,RPS6
SALL2		transcription regulator			0.016	BAX,CDKN1A
CGGBP1	-1.851	transcription regulator			0.016	CDKN1A,FMR1
SREBF1		transcription regulator		0.31	0.0163	ACSL4,BAX,BCL2L1,BHLHE40,BHLHE41,CDK4,CDKN1A,CEBPD,DGKQ,ELOVL6,ELOVL7,FABP4,FADS1,FAM189B,FDPS,FOXO1,G6PD,HMGCS1,HMOX1,HSPA13,HSPA5,IDI1,IL12A,IL6,INSIG1,LGALS3,MSMO1,PMPCA,PPARG,PTGS2,RPLP0,RPS27,SERPINE1,STARD4,STX1A,TGFB1,VEGFA
SOX9	-3.053	transcription regulator		-1.472	0.0164	CDK4,CDKN1A,CXCR4,CYP26B1,DCT,FOS,MITF,PPARG,PRKCA,SOX10,SOX5,SOX9,TCF7L2,TYR,VEGFA
TRIM29		transcription regulator			0.0166	CD44,CDKN1A,PMAIP1
FOXK2		transcription regulator			0.0166	CDKN1B,MCM3,SERPINE1
RBM14	2.251	transcription regulator			0.0166	CCND1,MYC,SOX6
RNF4		transcription regulator			0.0166	GABPA,NGFR,TCF20
SUB1	-0.743	transcription regulator			0.0166	BAX,CCND1,FOS
BRCA2	-1.276	transcription regulator			0.0166	BAX,CDKN1A,SERPINE1
USF1		transcription regulator		1.265	0.0167	AKAP12,BAX,CDK4,DUSP1,FMR1,IGF2R,IGFBP3,MC1R,MYH9,P4HA1,PRKG1,PTGS2,SERPINE1,SPEG,TGFB1,TNFAIP3,TYR
PER2		transcription regulator		-1.982	0.0174	ALAS1,CCND1,CCNE1,DBP,PER3
ID4	-0.403	transcription regulator			0.0174	BAX,CDH1,CDKN1A,CDKN1B,PPARG
HUWE1	1.762	transcription regulator		0.194	0.0191	ABCG1,CDKN1A,CDKN2C,MYC
ING4	-2.299	transcription regulator		-0.106	0.0191	CDKN1A,IL6,MYC,NFKBIB
ZIC2		transcription regulator			0.0191	AXIN2,CCND1,CDKN1B,EPHA4
SHOX		transcription regulator			0.0191	CDK1,CDKN1A,CDKN1B,RB1
LYL1		transcription regulator		0.946	0.0197	ANGPT2,BCL2L1,CCND3,EGR1,ITGA2,NFKB1
COPS5		transcription regulator		-0.478	0.0197	BAX,CCNE1,CDKN1A,CDKN1B,IFNAR1,MARS
KMT2A		transcription regulator		0.595	0.0209	ABTB2,BAG3,CDKN1A,CDKN1B,CDKN2C,EGR1,ETS1,FOXC2,IGFBP4,KLF6,MEIS1,MEIS2,MGLL,MYC,PBX1,RGS4,TET1,TRIB1
PPRC1	2.081	transcription regulator	Activated	2.177	0.0222	CCL20,CXCL8,DDIT4,DUSP5,EPHB1,ERRFI1,GNG11,IL13RA2,NFKBIZ,PHLDA1,PTGS2
MEIS1	-2.3	transcription regulator		-1.941	0.0225	BAZ2B,C8orf44-SGK3/SGK3,CDKN1A,CHD9,FLT3,FOS,HLF,IKZF2,TSC22D2
MYB		transcription regulator		0.563	0.0238	AXIN2,BAX,BCL2L1,CCND1,CCNE1,CDH1,CDK1,CXCR4,FUT8,GPR18,HSPA5,HSPA8,IGFBP3,JUN,KLF4,MMP1,MTSS1,MYC,PAX6,PPP3CA,PTGS2,SLC1A5,SPHK1,TFEC
KLF2	4.063	transcription regulator	Inhibited	-2.189	0.024	ANGPT2,BCL3,CAV1,CCND3,CDKN1A,CXCL8,CXCR4,ECM1,FABP4,FGF5,IL6,ITGB3,ITGB5,MYC,NQO1,PPARG,PTGIS,PTGS2,SELPLG,SERPINE1,SLC2A1,SMURF2,SOX9,TCF4,TFPI2,TGFB1,THBS1,TIMP1
XBP1	-0.049	transcription regulator		-0.781	0.0242	ARFGAP3,COG6,CXCL8,DNAJB9,DNAJC1,DNAJC10,DNAJC3,ERLEC1,ERO1B,ETS1,FKBP7,GOLGA4,GOLGB1,GOSR2,HDAC3,HERPUD1,HM13,HMOX1,HSPA13,HSPA5,IL6,KLF4,MOGS,MYC,PDIA4,PHLDA2,RELA,S100A6,SMC3,SSR1,TXN,USO1,VAMP2,XRCC6,YIF1A,YIPF5
HOXB13		transcription regulator	Inhibited	-2.121	0.0242	CCND1,CDKN1A,EPHA4,LRRN1,MYC,NIPAL1,SEMA3A,SLC30A4
PIAS4		transcription regulator		0	0.0242	IRF1,ITGB8,PCDH9,SERPINE1,VHL
APBB1		transcription regulator			0.0242	CASP4,CCND1,CD82,EGFR,MYC
SATB1	-2.422	transcription regulator		0.322	0.0257	ACTN1,ADCY3,APC,CCND1,CDH1,CDK19,CDKN1A,DUSP4,ETS1,FAM129A,FEZ2,FOSB,GADD45B,GNG4,GPR18,HSPA8,KLF2,PSMD2,PTGS2,RB1,RIPK1,RPLP0,RUNX1,SS18L1,SUN2,TMEM117,TRIM22,TSPAN17,TUBA4A,UHRF1
NAB2		transcription regulator	Inhibited	-2.177	0.0258	CDKN1A,FOS,ID2,PLAU,PPARG,TGFB1
ZEB1	0.223	transcription regulator		-1.208	0.0259	ABCA3,CDH1,ESRP1,KRT18,KRT19,LAMC2,LPCAT1,NRP2,PLAU,PTPRZ1,SERPINE1
NCOR1		transcription regulator		-1.732	0.026	BCL3,CCND1,CD82,CDH1,CDKN1A,CDKN1B,DDT,DUSP1,HK1,IGFBP3,MME,NR1D1,PPARG,PRKCD,PTGS2,RELA,SCAP,ZFP90
NOTCH3		transcription regulator		1.197	0.0268	ACTN1,CDH1,CDKN1A,CDKN1B,CDKN1C,DLGAP5,MYH11,NRARP,PBX1,PRKCQ,PTX3,RGS5
ING1		transcription regulator		0.297	0.027	ANGPTL4,BAX,CDKN1A,DEK,DGCR8,EID1,EPS15,PPP2R1B,ZFP36
MAFF	3.876	transcription regulator		1.091	0.0287	GCLC,MOGS,NQO1,TXNRD1
IRF6		transcription regulator		1.111	0.0289	CD14,CD9,CXCL8,ENPP2,IL6,KLF4,PLAU,PTGS2,SLC7A2,SOD2
TCF7L1		transcription regulator		0.726	0.0294	ATF3,AXIN2,FGF5,JUN,KLF4,PPARG,SLC26A2,TBX3
MEF2A		transcription regulator		0.321	0.0294	BDNF,FOS,JUN,KLF2,NR4A1,PPARGC1A,SYT1,TGFB1
TOB1		transcription regulator	Inhibited	-2.695	0.0301	AMOTL2,ATM,BCL2L1,CCND1,CDKN1A,CDKN1B,LETMD1,MBNL2,NBR1,PHLDA3,UBE2T
CCAR1		transcription regulator			0.0302	CEBPD,PPARG,SPHK1
MEIS2	-1.421	transcription regulator			0.0302	CDH1,ETV1,PAX6
ZFP36L2	-1.235	transcription regulator			0.0302	NEFH,SCN2A,SCN8A
AATF	1.684	transcription regulator			0.0302	CDKN1A,FAM89B,JUN
SIX3	-1.677	transcription regulator			0.0302	CCND1,PAX6,SIX3
PAX4		transcription regulator			0.0302	BCL2L1,ID2,MYC
ILF3		transcription regulator			0.0302	FOS,ILF2,PLAU
USF2		transcription regulator		0.733	0.031	CDK4,FMR1,HMOX1,IGF2R,IGFBP3,MYC,MYH9,P4HA1,PRKG1,SERPINE1,SPEG,TGFB1,THBS1
ATF6		transcription regulator		0.282	0.031	DNAJC3,FDPS,FOS,HSPA5,IL6,MCL1,PDIA4,PLIN2,PVR,RAN,RCAN1,TNFRSF10B,VEGFA
TLX1		transcription regulator		1.134	0.0316	CDC6,GABRB2,MCL1,MYCBP,NPY1R,ORC1,RAF1
BTG2		transcription regulator		-0.323	0.0316	CCND1,CCNE1,DIAPH1,DIAPH3,HMOX1,NQO1,SOD2
SUPT16H		transcription regulator			0.0316	CDKN1A,DUSP5,EGR1,ID2,KRT8,MSN,PLAU
CLOCK		transcription regulator			0.0318	ACSL4,ANGPTL4,BHLHE40,C1QBP,CHST3,DBP,DNAJB9,EGFR,ELOVL6,ESYT1,F2R,GADD45B,HSF2,LIG3,MAP2K3,PA2G4,PER3,POMGNT1,PPIF,RAP2B,SEL1L,SLC20A1,ST3GAL5,TEF,TMEM222,TNFAIP1,TNFRSF21
HOXB4		transcription regulator	Activated	2.236	0.0327	CCND3,CCNE1,FOSL1,ITGB3,MYC
PURA	-1.409	transcription regulator		1	0.0327	CDKN1A,DHFR,MBP,MYC,NEFH
BRD7		transcription regulator		-0.064	0.0327	BAX,CDKN1A,KRT8,TRIM22,VCAN
HDAC9		transcription regulator		-1.091	0.0327	BAX,JUN,KLF2,NR4A1,SMARCA2
MAZ		transcription regulator			0.0327	CAV1,CDKN1A,MMP1,MYC,PPARG
HOXD3		transcription regulator		1.633	0.033	DSP,IGFBP3,ITGB3,SERPINE1,TGM2,THBS1
PPP1R13L	2.854	transcription regulator		-0.64	0.033	CDKN1A,DSP,GJA1,ITGA3,ITGAV,SLC2A1
SP100	-1.191	transcription regulator			0.033	CD14,CDKN1A,FOS,HSPA8,MMP1,PLAU
EHMT2		transcription regulator			0.0338	AURKAIP1,C8orf44-SGK3/SGK3,CDKN1A,KMT2E,MYC,NCOA3,PMAIP1,PTGS2,SIAH1,TGFB1
CEBPD	1.459	transcription regulator		0.912	0.0341	ASNS,CCL20,CCND1,CD14,CDKN1B,CDKN1C,CEBPD,CXCL8,CXCR4,FABP4,FOS,IL6,MBP,MITF,MYC,NGF,PPARG,PTGS2,RB1
ZNF217		transcription regulator		-1.508	0.0343	ANK3,GPRC5A,IGFBP3,KRT18,MYC,MYO1B,NMNAT2,PAX6,PLAT,RCAN1,RGS20,SEC14L2,SEMA3A,SH3RF2,SLC6A15
ETS2		transcription regulator		1.873	0.0348	BCL2L1,CDKN1A,DUSP6,FGF1,FOS,HMOX1,HPGD,JUN,KRT18,MMP1,MYC,PLAU,RAF1,TFEC
NFATC3		transcription regulator		0.58	0.0351	ABCA3,ATF3,B3GAT1,DDIT4,EGR2,EGR3,FOS,GJA1,IL6,JUN,NUPR1,PPARG,PTGS2
RUNX1	2.101	transcription regulator		0.648	0.0358	ADAMTSL4,BAX,CCND3,CDKN1A,CDKN1B,FSCN1,HMGA2,ID2,IGF2R,IGFBP3,ITGA2,ITGAV,ITGB3,KLF2,KRT80,MYH9,NR2F2,PCDH7,PMAIP1,PRKCQ,RUNX1,SERPINE1,SH3GL1,SOX5,SOX6,SPATA6,ST3GAL5,STX3,TIMP1,UGCG,UPP1,VEGFA
CBX5	-1.891	transcription regulator		1.213	0.0364	AXIN2,BCL11A,CDC25A,CDC6,CDKN1A,CPA4,ITGA7,KRT80,NNT,PPARG,PPFIBP2,PRSS23,RARRES3,RIN2,SCN2A,SERPINA3,SLC2A10,SNTB1,TCEAL3,TLE4,TM4SF1,TSPAN8
RCAN1	2.294	transcription regulator		-1.746	0.0386	BDNF,CDK4,CXCL8,FOS,IL6,PTGS2,RCAN1
EBF1		transcription regulator		1.947	0.0393	ADCY3,CBLB,EIF4EBP1,FOXO1,IL6,IRF1,IRS1,MAP2K1,MAPK10,MTOR,MYD88,PDE3B,PFKP,PIK3CD,PIK3R1,PPARG,PPARGC1A,PRKAR2B,PYGB,RAF1,RHOQ,SOS1,TCF3,TLR3
FLI1		transcription regulator	Activated	2.131	0.04	CCND1,CCND3,EGR1,HSPA8,ID2,IMP4,MMP1,NIP7,NOL6,SNRPB,SNU13,VEGFA
Ncoa6		transcription regulator		1.964	0.0406	BTC,FABP4,FOS,SERPINE1
ELK3	4.825	transcription regulator		-1.729	0.0406	EGR1,FOS,HMOX1,SERPINE1
PIAS2		transcription regulator			0.0406	CDKN1A,FOS,IRF1,ITGA2
RUVBL2	2.137	transcription regulator			0.0406	AXIN2,CCND1,CDKN2C,MCM3
SIN3B		transcription regulator			0.0413	CDK4,DHFR,GADD45B,KLF10,KLF6,MYC
ELF4	1.971	transcription regulator		1.492	0.0422	CDKN1A,CXCL8,DUSP1,DUSP5,KLF2,KLF4,MAPKAPK3,RCAN1
NCOA2		transcription regulator		1.824	0.0426	APC,BCAS1,CCND1,CDKN1A,EGR1,FABP4,FAM89B,FST,IL6,KRT19,NR1D1,PARD6B,PLIN2,PPARG,PTGS2
PPARGC1A	-3.742	transcription regulator		0.111	0.0435	ACADVL,ALAS1,ATP5B,ATP5J2,BAX,CDKN1A,CEBPD,COX6C,COX7B,CPLX1,ESRRA,FABP4,GABPA,IL6,IMPA1,INSIG1,INSIG2,MBP,MDH2,MFN2,MITF,NCEH1,NEFH,PLIN2,PMAIP1,PNPLA2,PPARGC1A,PTGS2,SIRT5,SLC25A20,SOD2,SPARCL1,TNFRSF12A,TXN2,TXNRD2,TYR,VAMP2,VEGFA
CERS4		transcription regulator			0.0441	ASAH1,CERS6
SERTAD1	2.852	transcription regulator			0.0441	CCND1,CDK4
Tardbp		transcription regulator			0.0441	ERBB4,FGFR1
TCF20	1.161	transcription regulator			0.0441	SQSTM1,TCF20
BTG1		transcription regulator			0.0441	BCL2L1,JUN
HES6		transcription regulator			0.0441	CDKN1A,MMP1
RING1		transcription regulator			0.0441	FOS,JUN
YBX1		transcription regulator		1.976	0.0446	APAF1,CDK9,CDKN1A,EGFR,FGFR1,FOS,IGFBP3,KLF4,PDGFB,PMAIP1,PTGS2,STC2,TGFB1
SNAI2		transcription regulator		0.203	0.0452	AXL,CCND1,CDH1,CXCR4,DKK1,DSP,EGR2,HPGD,ITGA3,KRT18,SOX10,SOX9
TSC22D1		transcription regulator			0.0479	CXCL8,IL6,SERPINE1
THOC1		transcription regulator			0.0479	APAF1,BAX,E2F3
RBCK1		transcription regulator			0.0479	CCND1,MYC,TNFAIP3
EHF		transcription regulator		1.282	0.0486	ANGPTL4,CCL20,CDK1,CDKN1B,HMOX1,IL6,JAG1,MMP1,PLAT,PPARD,RBPJ,SERPINA3,SERPINE1,TCF4,TIMP1,TNFRSF10B,VEGFA
HOXD10		transcription regulator		1.976	0.0499	CD44,DOT1L,FMR1,HBEGF,ITGA3,NCS1,NME1,SERPINE1,ST8SIA2,TICAM1,TIMP1,TTC3,WDR5
SKI		transcription regulator	Inhibited	-2.214	0.051	CDC25A,CDH1,CDKN1A,MBP,MITF,SERPINE1
ACTN4	3.276	transcription regulator		1.982	0.055	CXCL8,FOS,MMP1,RHOA
IFI16		transcription regulator		1.925	0.0868	BAX,CCL20,CCND1,CDC25A,CDKN1A,CDKN1B,CXCL8,DHFR,ID2,IL6,MAP2K1,SSTR1,STAT2,TYR
HSF2	-1.541	transcription regulator	Activated	2.138	0.0999	CCT3,CCT5,CCT6A,CCT7,JUN,PSMA5,PSMC4,TXN
IRF8		transcription regulator		1.82	0.101	ASAH1,ATF3,BAX,BCL2L1,CD14,CDKN1A,EGR1,EGR2,FOS,GBP1,IL12A,IL6,JAK1,KLF4,KLF6,LHX2,LIF,MAF,MYC,PCDH7,STAT2,TLR3
NFE2L1		transcription regulator	Activated	2.236	0.102	GCLC,HMOX1,NQO1,PSMB1,PSMB6,PSMB7,PSMD11
EZH2		transcription regulator	Activated	2.74	0.117	ADRB2,APPBP2,ATF3,AXIN2,BMP7,CCND1,CCND3,CD82,CDH1,CDK4,CDKN1A,CDKN1B,CXCL8,DDT,DKK1,EGFR,EGR1,EPC1,ERBB4,FGF5,FLT3,GRIK5,IGFBP3,IL6,KLF4,LAMC2,MYC,NCOA7,NLK,NME1,PARP12,PAX6,PPARG,PPP1R12C,PRICKLE1,PTGS2,PTN,RARRES3,RUNX1,S100A4,SATB1,SIAH1,SIRT1,TBX3,TGFB1,TMEM200A,VEGFA
STAT1		transcription regulator	Activated	3.228	0.149	ALDH1A3,ANGPT2,AXL,BAX,BCL2L1,CASP4,CCL20,CCND1,CCND3,CCNE1,CD14,CD274,CDKN1A,CDKN1B,CEBPD,CXCL8,EGR1,EIF2AK2,FOS,FOXO1,GBP1,IFIT1,IL12A,IL6,IRF1,JUN,KLF4,MYC,PAX6,PCDH17,PDGFC,PMAIP1,PPARG,PTGS2,PTN,RUNX1,S100A10,SERPINA3,SMAGP,STAT2,TLR3,TNFRSF10B,TP53BP2,TRIM22,TYMP
ELF3		transcription regulator	Activated	2.229	0.153	ANGPTL4,CCL20,IL6,KRT8,NFKB1,PTGS2
NFKB2	2.935	transcription regulator	Activated	2.821	0.17	BCL2L1,CCL20,CCND1,CDKN1A,CXCL8,CXCR4,FOS,MYC,ORAI1,PTGS2,PXN,SOD2
MSC		transcription regulator		-1.897	0.179	BMP7,DCT,FABP4,GPAT3,IFIT1,LZTFL1,PDP1,POU2F2,SYNE2,TRIB1
GLIS2	1.512	transcription regulator		-1.982	0.186	CCND1,LTBP2,SERPINE1,TGFB1
RELB		transcription regulator	Activated	2.079	0.223	BCL2L1,CCL20,CCND1,CDKN1A,CXCL8,IL6,MYC,NFKBIB,PTGS2,SOD2,TRAF3
ARNT2	0.295	transcription regulator	Activated	2.043	0.3	ABCG1,ANGPT2,ANGPTL4,COL12A1,EGFR,EGR1,ELL2,FKBP3,IGFBP4,ITGB3,KRT5,LDB2,LRRFIP1,MCM7,MRPL37,NGEF,OAZ1,PDLIM4,PEA15,PFN1,PLCB1,SIRT1,SLC2A1,SOX10,ST6GALNAC6,SYT7,TERF1,VEGFA,ZDHHC14
PCGF2		transcription regulator	Inhibited	-2.164	0.302	CCNE1,CDC25A,CDK4,JAG1,MYC,NFKB1
NKX2-1		transcription regulator		-1.948	0.342	CD14,CHRNA5,CKS1B,CREB3L4,ENPP2,EPHB1,GLCCI1,HELLS,HS2ST1,IER3,IGFBP6,MTUS1,MYH11,NOP56,PARD6B,QKI,RNASE4,SATB1,SCARA3,SEC14L2,SERPINB9,SERPINE1,TGFB1,THBS1,VEGFA
SMAD2	-1.292	transcription regulator	Activated	2.194	0.374	CDH1,CDKN1A,FSTL3,GADD45B,HMOX1,IL6,NET1,PDGFB,SERPINE1,SMAD4,SPHK1,THBS1
NANOG		transcription regulator	Activated	2.137	0.389	COL3A1,EGR1,FGF5,FOS,FOSB,IER5L,KLF4,LHX2,LPCAT4,MEIS1,PAX6,PDCD4,PILRB,S100A6,TBX3,TET1,TET2
SIM1		transcription regulator	Activated	2.502	0.519	ABCG1,ANGPT2,ANGPTL4,COL12A1,EGFR,EGR1,ELL2,FKBP3,IGFBP4,ITGB3,KRT5,LDB2,LRRFIP1,MCM7,MRPL37,NGEF,OAZ1,PDLIM4,PEA15,PFN1,PLCB1,SIRT1,SOX10,ST6GALNAC6,SYT7,TERF1,ZDHHC14
KLF15		transcription regulator	Activated	2.191	1	ACADVL,ESRRG,PPARG,PPARGC1A,SLC25A20
ARNTL		transcription regulator		-1.972	1	DBP,ELOVL6,NR1D1,PER3,RICTOR
LHX1		transcription regulator		-1.976	1	CADPS2,CUBN,FAM213A,FGF5,FZD8,JAG1,KDM5B,OTX2,RBM47,SFRP1,SLC16A12,SOSTDC1,TMEM27
GTF2IRD1		transcription regulator	Inhibited	-2.236	1	CRX,ERCC5,FOS,LRRC2,RPLP0
PTEN	-1.82	phosphatase		-1.414	1.24e-06	AKT1,ALG3,ANGPT2,ANXA1,ARHGAP5,ATP5G1,BAX,BCL3,CA12,CCND1,CCND3,CCNE1,CD274,CDC25A,CDK4,CDK9,CDKN1A,CDKN1B,CKS1B,CTNNBL1,CUL4A,CXCL8,CXCR4,DHFR,DRAP1,DUSP1,EFNB2,EGFR,EGR2,EIF4EBP1,EP400,ETS1,FABP4,FOS,FOXO1,IDH3B,IDI1,IFT20,IFT88,IGFBP3,IGFBP6,IL6,ING4,ITPR3,JAG1,KAT2A,KIF3A,KLF5,KLF6,KLHL24,KRT19,LGALS3,LRRFIP1,MAFK,MAPKAPK3,MBP,MCL1,MDH1,MME,MTOR,MYC,NDUFC1,NFKB1,NGFR,NOP2,PA2G4,PDCD4,PIK3R1,P…	645 (18)
PTPN6		phosphatase		-1.458	0.000387	BAX,BCL2L1,CCND1,CD44,CDK4,CDKN1B,CXCL8,DHFR,ETS1,IL6,IRF1,MYC,TIMP1	737 (20)
DUSP1	4.873	phosphatase		-0.636	0.000661	CCL20,COL3A1,CXCL8,DKK1,DUSP1,DUSP6,EGFR,FOSL1,IER3,IL6,JUN,LUM,MGLL,MMP1,MXD1,PDGFB,PEX11A,PIK3R1,PLAT,PLIN2,PNRC1,PTGS2,SERPINE1,SOD2,ZFP36	652 (16)
DUSP5	6.976	phosphatase		-1.414	0.00201	ALDH1A3,DUSP2,EGR1,EGR3,FAM83G,ID2,SRXN1,ZFP36
PPM1D	-1.279	phosphatase		-0.391	0.00471	BCL2L1,CCND1,CDKN1A,PMAIP1,RELA	703 (22)
PPP1CC		phosphatase			0.00735	BAX,BDNF,IL6	658 (18)
PPP1R1B		phosphatase		1.248	0.00741	BCL2L1,CCND1,FOS,LRRK2,MYC,SNCA	712 (21)
PTPN11		phosphatase		1.742	0.00834	ABCA3,ACSL4,BAX,BCL2L1,CCND1,CCNG1,CD14,CDKN1A,CXCL8,EGR1,FOS,GAB1,IL6,JUN,MCL1,ZMAT3	544 (18)
NT5E	1.526	phosphatase	Inhibited	-2.236	0.0106	COL3A1,IL13RA2,IL6,SERPINE1,TGFB1,TIMP1
PTPRJ		phosphatase		1.155	0.0132	BBX,CDKN1B,CEBPD,FOS,HBEGF,IL12A,IL6,LHX2,LZTFL1,NFKBIZ,PLAT,PTGS2,ZC3H12A
CDKN3		phosphatase			0.0191	CDK1,IGF2R,MEST,PEG3
PTPRR		phosphatase			0.0302	FOS,FOSL1,JUN
Ppp1cc		phosphatase			0.0302	CDKN1B,ID2,IL6
PTPMT1		phosphatase			0.0441	CDKN1A,CDKN1B
LPIN1	-0.183	phosphatase		-0.36	0.0466	ACADVL,CDKN1A,FABP4,FDPS,IL6,PPARG,PTGS2
PPP5C		phosphatase			0.0479	CDKN1A,DUSP1,FABP4
PTPN2		phosphatase		1.982	0.186	CCND1,CDKN1B,PPARGC1A,PPP1R15A
SOCS3	1.671	phosphatase		-1.873	0.342	ATF3,CCND1,CDKN1A,EGR1,FOS,IFIT1,IL6,IRF1,IRS1,JUN,PPARGC1A,TGFB1
F2		peptidase	Activated	6.24	1.19e-18	ADAMTS9,ANGPT2,ANGPTL4,BAX,BCL3,CALD1,CCL20,CCND1,CD44,CD63,CDKN1A,CDKN1B,CITED4,CLIC1,CORO1C,COTL1,CTPS1,CXCL8,CXCR4,DAAM1,DOK5,DUSP1,ECE1,EGR1,EHD4,EIF4A1,ELL2,EPB41,ETS1,F2R,F2RL1,FOS,FOSB,FOSL1,FOSL2,HBEGF,HMGA1,HMOX1,IER2,IER3,IFRD2,IGFBP4,IL6,JUN,KIF13A,KLF6,LAMP2,MGLL,MMP1,MTSS1,MYC,MYH11,MYH9,NCOA7,NUAK2,PDGFB,PDIA4,PLAT,PLCB3,PMAIP1,PPIF,PTGS2,RCAN1,RHOA,RHOJ,SAMD4A,SERPINE1,SLC12A7,SLC2…	853 (18)
F7		peptidase	Activated	3.245	3.39e-07	CXCL8,EGR1,FGF5,FOS,FOSL1,HBEGF,IER2,IL6,JAG1,KLF5,LIF,MYC,PTGER2,RELA,VEGFA,ZFP36	653 (19)
PSEN1		peptidase		0.717	5.14e-07	ABCG1,ARC,ATP5B,AXL,BASP1,BAX,BDNF,C11orf1,C1QBP,CCDC25,CCND1,CD9,CFL1,CKB,CLTB,CTSC,DBP,DPYSL2,DUSP1,EGFR,EGR1,EMP1,ENO1,ENPP2,EPM2A,ERMP1,F2R,FAM32A,FKBP1A,FMN2,FOS,GADD45B,GBA2,GJA1,GRIN2A,HK1,HSPA5,HSPA8,IMPACT,MBP,MCM10,MME,MTHFD1L,MYC,NAPB,NDUFA5,NDUFS4,NME1,NUPR1,PEA15,PEBP1,PER3,PIK3R1,PMAIP1,PPARG,PRC1,PRDX6,PTGS2,RBPJ,RHOQ,SELPLG,SLC38A2,SNCA,STIM2,STIP1,STX1B,TGFB1,TIPARP,TNFRSF10B,TOP…	774 (22)
MMP2		peptidase		1.908	0.0011	BCL2L1,CCND1,CD44,CDKN1A,EGFR,EPHB1,ITGA3,MMP1,MYC,PIAS1,PPP2R1A,TGFB1	759 (20)
MMP9		peptidase		1.544	0.00261	BCL2L1,CCND1,CD44,CDH1,CDKN1A,CXCR4,EGFR,EPHB1,FOS,HPGD,IL6,MYC,SERPINE2,TGFB1,TIMP1,VEGFA	652 (18)
ADAM12		peptidase		1.329	0.00471	CDKN1B,EGFR,IL33,ITGA7,SERPINE1	594 (16)
PLAU	5.064	peptidase		0.864	0.00717	ABCG1,BCL2L1,CCND1,EGFR,GJA1,HSPA5,IL6,ITGAV,ITGB5,MMP1,PHLDA1,PLAU,PLK3,PTN,SERPINE1,SLC2A1	785 (17)
SHH		peptidase		1.912	0.0111	ANGPT2,BAX,CAV1,CCND1,CCNE1,CDC25A,CTPS1,DAAM1,DHFR,EGFR,ERBB4,FOXC2,GPC1,HELLS,HMGA1,IL6,LASP1,MCM2,MCM3,MYC,NR2F2,NR4A1,OTX2,PAX6,PFN1,PLAT,PVR,SERPINE1,SFRP1,SOSTDC1,SOX9,SRM,TUBB3
MMP14		peptidase		-1.306	0.0152	ATF3,CDKN1A,CSPG4,IL6,JAG1,NNT,PIK3CD,PTGS2,VEGFA
ADAM15		peptidase		-1.131	0.0242	CD44,EGFR,IL6,ITGAV,VEGFA
PLAT	2.518	peptidase		1.884	0.0294	BDNF,CCND1,FOS,JUN,MMP1,MYC,SERPINE1,TGFB1
DPP4		peptidase		0.518	0.0316	CDH1,EGR2,FABP4,PLAU,TGFB1,TIMP1,TOP2A
CAPN3	-0.557	peptidase	Activated	2.236	0.0327	DUSP1,FTH1,HMOX1,PTGS2,SOD2
F10		peptidase		0.297	0.033	CXCL8,DUSP14,EGR1,IL6,TNFAIP3,VEGFA
ADAM10		peptidase		1.067	0.0364	ATRX,CCND1,DCLK1,EGFR,FOS,GRIN2A,IRAK1,KLC2,NR2E1,PAX6,QKI,RGS4,SCN2A,SOX9,SYT1,TGFB1,TRIM9
PSMD14		peptidase			0.0441	BCL3,CCND1
BMP1	2.051	peptidase			0.0441	IGFBP3,OGN
PRTN3		peptidase			0.0479	CDKN1A,CXCL8,IL6
TPSD1		peptidase			0.0479	CXCL8,IL6,PTGS2
CAPN2	2.458	peptidase			0.0479	CDKN1B,PPP2R1A,RHOA
PLG		peptidase		1.764	0.0795	BAX,BDNF,CAV1,GULP1,IL6,MMP1,MXI1,PLAU,PRKAR2B,PTGS2,RHOA,SERPINE1,TNFRSF11B,VDAC1
MMP3		peptidase	Activated	2.84	0.35	CDC40,CIR1,CNOT6L,EFTUD2,EGR1,PDCD11,PLCB1,PRPF31,RBM14,SF3A3,SF3B1,SF3B4,SQSTM1,SRSF2,THOC6
APP		other	Activated	2.134	2.5e-12	ABCD3,ABCG1,AKT1,ANAPC2,APC,APH1B,APPBP2,ARC,ATM,ATP2B2,ATP5B,AXIN2,AXL,BASP1,BAX,BCL2L1,BCL2L2,BDNF,BMF,C1QBP,CA12,CALML4,CCDC25,CCL20,CCL7,CCND1,CCNE1,CD44,CD59,CD82,CDC37,CDH1,CDK1,CDK4,CDK9,CFL1,CKB,CLIC1,CLTB,CP,CPLX1,CRLF1,CXCL8,CXCR4,CYP26B1,DAXX,DKK1,DPYSL2,ECE2,EFHC2,EGFR,EGR1,ENO1,ENPP2,EPHB2,ERMP1,EYA4,F2RL1,FGFR1,FKBP1A,FOS,FOSB,GAB1,GABBR2,GALK1,GLIS3,GPC1,GRIN2A,HEATR5A,HERPUD1,HK1,…	676 (14)
CD24		other	Inhibited	-3.774	7.72e-12	ADD3,ADRB2,ASPM,ATF3,ATP13A3,BCLAF1,CAV1,CDKN1A,CXCL8,DEPDC1,DUSP5,ECM1,EMP3,FOS,FXR1,HS2ST1,JUN,MCAM,MTUS1,NCOA3,NIPBL,PDGFB,PLAU,PLCB1,PPP1R15A,RAD50,RAF1,SCAF11,SLC4A4,SPHK1,SYNE2,TFPI2,THBS1,TMEM135,TOP2A,TPR,TRIM2,TTC3,USO1,VPS13C,ZNF302	703 (19)
CST5		other	Inhibited	-2.91	2.74e-11	ACAT2,ADSL,AHNAK,AKAP12,ANK3,ARHGAP12,ARHGEF2,ATP8B1,BCAP31,CAV1,CD44,CDH1,COL12A1,CYBRD1,DDT,DHX38,DKC1,DOCK5,DRAP1,DSP,EBNA1BP2,EDC4,EMP3,ESRP1,ESRRA,GEMIN7,GPRC5A,HS2ST1,IGBP1,INTS1,IQGAP2,ITPR3,KDM5B,LAMC1,LIMD2,MRM3,MRTO4,MSN,NAV3,NDUFB7,NF2,NHP2,NIP7,NOP2,NPAS2,NT5E,NTHL1,NUP98,PABPN1,PDLIM5,PMAIP1,PPP2R5A,PRPF8,PUS1,PYGB,RBM47,REEP5,RNPC3,RUNX1,S100A11,SCAF11,SOX4,SRSF9,SSFA2,SUPV3L1,SURF6…
RASSF1	3.176	other		0.779	1.82e-08	BHLHE40,CARD8,CASP4,CAV1,CCND1,CDKN1A,CRIP2,CXCR4,DACH1,DKK1,EFNB2,EGFR,EGR1,EMP1,EPB41L3,FOS,HBEGF,HIST1H2BC,IGFBP3,KLF10,KLF4,LDB2,LIF,MTUS1,MYC,PCDH7,PLK2,PTGS2,SOX9,TGM2,TMEM158	674 (17)
SHC1	2.058	other		0.993	2.84e-08	AMZ2P1,BAX,BCL2L1,BMF,CDKN1A,CDKN1B,DKK1,EDN2,EGR1,FGD4,FOS,FST,FTH1,FTL,KLF2,MAP2K3,NQO1,PHLDA1,SERPINE1,SOD2,SQSTM1,TXN,ZHX1	644 (17)
COL18A1		other	Inhibited	-3.113	6.26e-08	APC,BCL2L1,CCND1,CDKN2C,DDIT4,EFNB2,EGFR,EPHB1,EPHB2,ETS1,F2R,F2RL1,FGFR1,FOS,IL6,ITGAV,ITGB3,JUN,MCL1,MMP1,MXI1,MYC,PLAU,PTGS2,RELA,SERPINE1,SPOCK1,THBS1,TNFRSF21,VDAC1,VEGFA	657 (20)
HNRNPA2B1		other			1.13e-07	ADORA2B,ARSJ,ATRX,BCL2L1,CA12,CACNB2,CADM1,CDH1,CP,DCLK1,ELOVL7,EYA4,FSCN1,FZD8,GABRA5,GABRB2,GJA1,GJC1,GPRC5B,IL6,MEIS2,MEST,MYC,NPR3,NR3C2,P4HA1,PBX1,PDGFC,PLCB4,PPARGC1A,RIMKLB,S1PR3,SCN9A,SSFA2,STK32B,SYT1,TFPI2,TLE1,TM4SF18,UBASH3B,VCAN,WWOX	628 (13)
PDLIM2	2.368	other		-0.244	2.89e-06	C4orf19,CCL20,CCND1,CDH1,CLCN4,CXCL8,DNAJC15,ENPP2,F2RL1,FXYD6,GSPT2,HBEGF,IGFBP3,MDM1,MME,NAV1,NPR3,PHLDA1,PHLDA3,PRUNE2,SCARA3,SLC40A1,SLC43A3,SPOCD1,SRGAP1,STC2,TMSB15B,WWOX,YPEL3	669 (12)
RRP1B	1.749	other			3.72e-06	BMP7,CCND1,CCND3,CCNE1,CCNG1,CDC6,CDK1,CDKN1A,CYP24A1,DHFR,FOXO1,HAT1,ITGB5,MCM2,MCM3,NCOA1,NLK,ORC1,PDGFC,POLD1,PRKCA,PRKCD,RHOQ,RPL19,RPL22,RPS26,RPS8,SERPINE2,TGFB1,TOP2A
Cdkn1c		other		-0.816	1.03e-05	ATM,BAX,CDC6,CDKN1A,CDKN1B,CXCR4,E2F3,EGR1,MCM3,NGFR,PPP1R13B,SOX10	519 (17)
FADD		other		-1.763	1.1e-05	CCNE1,CDK1,CDKN1A,CDKN1B,CXCL8,CXCR4,EGR1,EIF2AK2,ELMOD2,FOS,GADD45B,IFIH1,IL6,JUN,KLF6,MAP3K1,MYC,NFKB1,PPP1R15A,RIPK1,RNPC3,STAT2,TIAM2,TIPARP,TLR3,TNFAIP3	523 (20)
ANXA2	2.393	other		0.532	2.04e-05	AKT1,BAX,CDKN1A,IGFBP3,IL6,JUN,MMP1,MTOR,MYC,PPM1D,PTGS2,S100A10,TNFRSF10B,ZMAT3	703 (21)
CLU		other		0.041	2.04e-05	AKT1,ATP7A,BAX,BCL2L1,CCL20,CDH1,CDK1,CDKN1A,CDKN1B,CXCL8,HSPA5,IL6,NFKBIB,RAD17	790 (20)
CYR61	3.319	other		1.795	2.71e-05	BAX,BCL2L1,BOK,CCND1,CDKN1A,CXCL8,FZD8,IL6,ITGA2,ITGA3,ITGAV,ITGB3,MCL1,MMP1,MYC,NLK,NR4A1,PLAU,SERPINE1,SFRP1,TGFB1,TIMP1,TLE1,VEGFA,WNT5A	779 (19)
S100P		other			4.39e-05	CCND1,CFL1,COTL1,KRT18,KRT19,KRT8,S100A6
SERPINF1	-0.338	other		-0.039	4.39e-05	AXIN2,BAX,BCL2L1,BDNF,CCND1,CSPG4,CXCL8,MYC,NEFH,NFKB1,NFKBIB,NGF,PPARG,PPARGC1A,SOD2,SOX10,TGFB1,THBS1,TNFRSF11B	591 (15)
LMNA	2.756	other			4.48e-05	ADAMTS12,ARRDC4,C2orf40,CASP8AP2,CCP110,CERS6,COL12A1,COL3A1,DUSP4,EDC4,EPB41L3,ERCC5,FAM13C,FNIP1,GCLC,GJA1,GLIS3,GULP1,H3F3A/H3F3B,HEATR5A,IER5,IFIH1,IGF2R,IRF1,JAZF1,JUN,KIAA1551,KRT18,LYSMD3,MAFF,MIB1,MUM1L1,NDST2,PCDH7,PIP5K1B,PKD1,PPM1H,RB1,RICTOR,SLC36A1,SLC38A2,SLC41A2,SMARCA2,SOX13,THUMPD3,TTC27,TUBB3,ZFP36,ZNF397,ZNF704
VTN		other		0.756	4.68e-05	BCL2L1,BHLHE40,CDKN1A,EFNB2,IRS1,ITGAV,ITGB3,MMP1,PLAU,PTGS2,PXN,S100A10,SERPINE1	718 (21)
MAPT		other		1.664	5.79e-05	ABCG1,ATP5B,BASP1,BDNF,C1QBP,CCDC25,CCND1,CDKN1A,CDKN1B,CFL1,CKB,CLTB,DPYSL2,ENO1,ERMP1,FKBP1A,FOS,GEM,HK1,HSPA5,HSPA8,IL6,JUN,MBP,MCM10,MDH1,MTHFD1L,NAPB,NDUFA5,NDUFS4,NFKB1,NME1,NMNAT2,NTRK2,PCLO,PEA15,PEBP1,PENK,PRDX6,SNCA,STIP1,STX1B,TOP2B,TUBA1B,TUBA1C,TUBA4A,TUBB3,TUBB6,TXN,UBC,UCHL1,UQCRHL,VAMP2,VDAC1,VKORC1L1	765 (24)
BAG1		other		1.783	6.74e-05	BCL2L1,CCND1,CDKN1A,EGFR,FOS,JUN,NEDD4L,PLAU,PTGS2,RAB27A,UAP1	833 (17)
PTH		other	Activated	2.182	7.74e-05	ADD3,AHNAK,ANK3,BHLHE40,CCND1,CDKN1A,CDKN1B,CXCR4,CYP24A1,DUSP1,EFNB2,EGFR,EGR2,FOS,FOSB,FOSL2,GJA1,GOLGB1,IGFBP3,IL33,IL6,ITGAV,JUN,LRBA,MME,MMP1,MTFR1L,NR4A1,PLAU,PTGS2,PXN,RBM14,RUNX1,STC1,TFPI2,TGFB1,TNFRSF11B	765 (23)
PRKAG3		other			8.48e-05	ACVR1,ALAS1,ANGPTL4,C16orf70,EGR1,EID1,ELL2,FGFR1,FTL,FXYD6,GJA1,HIVEP2,HSPA5,KLF2,KLF4,METTL7A,MTERF2,NAP1L1,NEO1,PEG3,PHLDA3,PLIN3,POLK,PPARGC1A,PPP1R14B,REV3L,RHOU,RPL12,RPL22,SH3KBP1,SLC25A36,SLC2A1,SLC40A1,SLC4A3,SLC7A2,SMS,TSPAN8,UGP2,ZFP36
INS		other		0.426	9.31e-05	ACADVL,AQP3,BCL2L1,CCND1,CDH1,CDKN1A,CUL5,EGR1,EGR2,EIF4EBP1,ERRFI1,FADS3,FOS,FOSB,FOSL1,FOSL2,FOXO1,GPAT4,HSPA5,IER2,IGFBP3,IGFBP4,IL6,IRS1,JUN,NR4A1,PLIN2,PPARG,PPARGC1A,PTGS2,SLC2A1,SNCA,SSTR1,TGFB1,VEGFA	655 (23)
EDN3		other	Activated	2.562	9.74e-05	CCND1,CCNE1,CDH1,CDKN1B,EGR1,FOS,ITGA2,ITGB3,LAMA1,MCAM	722 (20)
CDH1	-1.628	other		0.187	0.000102	BMP7,CCND1,CD44,CDH1,EGFR,EIF4EBP1,ERBB4,FOSL1,IGFBP3,ITGB3,JUN,KRT18,KRT19,MCAM,MMP1,MTOR,PIK3R1,S100A4,SOX9,TGFB1,VEGFA,VHL	731 (21)
RBL2	-1.087	other	Inhibited	-2.623	0.000105	ABCF2,CASP4,CCND1,CCNE1,CDC25A,CDC6,CDK1,CDKN1A,CDKN1B,DHFR,KLF10,KPNA2,MAP2K3,MAP3K14,MTOR,MYC,NOP2,PA2G4,PFAS,POLD1,PPM1G,RAF1,RANBP1,RB1,SFRP1,TEAD4,VEGFA	417 (12)
LIMA1	-0.965	other			0.000107	CDH1,CREB1,ID2,IL13RA2,KRT18,KRT8,VCAN
TSC2	0.38	other		-0.853	0.00011	ANXA1,ARC,ATF3,ATP6V1B2,BAX,CCND1,CCND3,CDKN1A,CDKN1B,CP,EGR1,EMP3,FAM107A,FAM129A,FOS,GPNMB,HMOX1,HSPA5,IRS1,LGALS3,MCL1,PHLPP2,PRKCA,S100A11,S100A6,SLC2A1,SNAP91,SOD2,ZFP36	672 (21)
FSTL3	3.312	other		-0.815	0.000174	ACVR1,CDKN1A,CDKN1B,FST,SIRT1	215 (6)
PNN	-0.45	other		-1.238	0.000184	BCL2L1,CDH1,CDK4,CDKN1A,JUN,MYC,RHOA,TIMP1
CCND2	0.922	other		-1.067	0.000245	CCND1,CCND3,CCNE1,CDK4,CDKN1B,VEGFA	471 (25)
MUCL1		other		1	0.000257	CCND1,CCND3,CDKN1A,CDKN1B	525 (12)
ADCYAP1	-1.752	other		0.605	0.000273	ACTN1,ADD3,AKT1,BDNF,CEBPD,CFL1,CLCF1,COL3A1,CREB1,EFHC1,EGR1,EGR2,EGR3,ENPP2,FGFR2,FOS,FRRS1,FST,GABRB2,HK1,IER3,IL6,IRF1,KRT8,LAMA1,LUM,MAPK4,MCAM,MCM2,MEST,MME,MYC,NPR3,NPY1R,NQO1,NTRK2,PRDX6,PSMB7,QKI,RAB3IP,RELA,S100A10,SERPINA3,SERPINE2,SLC2A1,TCF4,TICAM1,TMSB10/TMSB4X,TXNRD1	816 (18)
DCN	-2.025	other		0.682	0.000485	BAX,CDH1,CDKN1A,CDKN1B,CDKN1C,DUSP1,FST,IL6,IRS1,ITGAV,MMP1,SEMA3A,SERPINE1,TGFB1,THBS1,VEGFA	652 (18)
L1RE1		other		0.692	0.000546	ACD,KLF4,MYC,POT1,TERF1
RB1CC1	-1.393	other		-0.685	0.000546	ALDH1A3,CCND1,CDKN1A,MYC,RB1,SERPINE1	709 (15)
PCDH11Y		other		1.744	0.00058	AXIN2,CCND1,CCND3,CD44,FOSL1,GJA1,JUN,MYC,PTGS2	423 (7)
BCL2L1	1.879	other		0.724	0.000905	BAX,BCL2L1,CD44,CDC6,CDKN1B,CXCL8,DHFR,ECM1,ITGA3,MCL1,NQO1,THBS1,TIMP1,TNFRSF10A,TNFRSF10B,TNFRSF11B,TNFRSF21,TUBB3	682 (18)
RABL6		other		0.471	0.000905	ATXN1,CDC25A,CKS1B,DRAM1,DUT,ELF4,HBEGF,HMOX1,MCM10,MCM2,MCM7,MYC,PMAIP1,POLD1,PRC1,PSME3,SEL1L,TOP2A	459 (7)
ACTL6A		other		0	0.00113	APAF1,BCL2L1,CCND1,CCNG1,CDH1,CDKN1A,CDKN1B,HMOX1,MCL1,MYC	708 (16)
ELAVL1		other		-0.183	0.00115	ANXA11,ATF3,BCL2L1,CCNE1,CDC6,CDKN1A,CENPE,DUSP1,EIF4G1,FOS,HMOX1,IL6,MYC,NUF2,NXF1,PRC1,PTGS2,PTMA,RPS6,SIRT1,TIA1,TOP2A,VEGFA,ZFP36	789 (22)
TOX		other		0.308	0.00115	CDKN1B,CDKN1C,FOXO1,ID2
RAP1GAP		other		0	0.00115	CCND1,CDK4,CDKN1B,FOS	758 (22)
LGALS3	2.818	other		-0.163	0.00118	CCND1,CDKN1A,CDKN1B,COL3A1,DUSP6,ENPP2,FSCN1,GFRA1,IL12A,IL6,ITGAV,ITPR3,KRT18,KRT19,MAP2K1,MYC,PNPLA2,PPARG,PPARGC1A,RB1,TCF4,TGFB1	784 (24)
ZBTB33		other		0.447	0.00132	APAF1,BAX,CDH1,CDKN1A,MYC,S100A4,TNFRSF10A
TNC		other		0.847	0.00176	CCL20,CDKN1A,DKK1,EGFR,FOS,ID2,IL6,MBP,MMP1,MYC,RHOA	726 (20)
JUP	0.026	other	Activated	2.2	0.00192	AXIN2,MYC,NME1,NME2,SATB1,SPINT1
ZNF300		other			0.00203	CXCL8,IL6,MYC	375 (7)
STRAP	1.647	other			0.00203	JUN,MYC,SERPINE1	259 (7)
CDK5R2		other			0.00203	ARC,BDNF,FOS	105 (3)
YWHAE		other			0.00203	ATXN1,FOSL1,MMP1	376 (7)
S100A8		other		1.602	0.00211	ABCG1,AKAP12,ATF3,BCL2L1,BCL3,BHLHE40,BMF,CCL20,CCND1,CD274,CP,CXCL8,DDIT4,DYRK3,ENPP2,EPB41L4B,FBLIM1,FOSL1,GPRC5A,HMOX1,IL33,IL6,LOC102724788/PRODH,LTBP1,MCF2L,MMP1,NFKB1,NGFR,PDGFC,PHLDA1,PLAU,PLK3,ROBO2,TYRP1,VCAN,VGF	563 (13)
PRNP		other		-0.229	0.00227	BAX,CCND1,CD44,DKK1,EGR1,FOSL1,FST,GJA1,HSPA5,HSPA8,ID2,IL6,IRS1,LAMP2,MYC,SOX9,TCF4,TLE1	700 (22)
FAT1	2.124	other	Activated	2.208	0.00263	IL6,JUN,PDCD4,PLAU,PTGS2	427 (7)
MEMO1		other		1.551	0.00263	CCND1,FOS,JUN,MYC,STC2	804 (19)
RECK		other		-1.715	0.00263	CCND1,CDKN1A,CDKN1B,EGFR,SPRY2	783 (20)
PTHLH		other	Activated	2.743	0.00269	ADAMTS7,BCL2L1,CCND1,CDK1,CDKN1A,CDKN1B,CXCL8,EFNB2,FOS,FOSL2,IL6,PLAU,PTGS2,RUNX1,SERPINE1,SOX9,TNFRSF11B,VEGFA	715 (23)
IGFBP5	-1.797	other		0.699	0.00289	BAX,BCL2L1,BHLHE40,CCND1,EFNB2,IRS1,LAMC1,SERPINE1	706 (20)
PELP1		other		1.066	0.00291	ADRB2,CCND1,COL12A1,EGFR,FMN2,FOS,KAT2B,MAPK4,MYC,PPARGC1A,PRKCQ,PSAT1,TCF7L2,ZNF804A	822 (20)
TAC1		other	Activated	3.738	0.00307	BAX,CXCL8,CXCR4,EGFR,FOS,FOSB,HMOX1,IL6,KCND2,LDB2,MME,NFKB1,NGF,PDE1C,PLAT,PTGS2,SERPINE1,SOX13,TGFB1,TNFRSF11B	539 (13)
SDC4	-0.412	other		1.982	0.00311	ANGPT2,KLF2,KLF4,SOX9
AMER1		other		1.067	0.00311	APAF1,AXIN2,BAX,CDKN1A	459 (7)
SRSF3		other		0.75	0.00311	CXCL8,JUN,PDCD4,VEGFA	427 (7)
RPL11		other		0	0.00311	CDKN1A,HMGA2,IGF2BP1,PDCD4	545 (7)
KRIT1	-1.776	other		0	0.00311	EFNB2,JUN,RHOA,SOD2	415 (7)
SERPIND1		other	Inhibited	-2	0.00311	EGR1,F2R,IL6,KLF5	253 (7)
SPTAN1	1.073	other			0.00311	CDKN1A,ITGA3,ITGAV,ITGB3
PAXIP1		other			0.00311	CDKN1A,CRIP2,CSPG4,DKK1	224 (7)
THY1		other		0.333	0.00317	AXL,CDH1,ETS1,PDGFB,PTPRQ,TGFB1,VEGFA	679 (21)
ARRB1		other		-1	0.00341	ADRB2,CXCL8,EGFR,EGR1,FABP4,IL6,MYC,PTGS2,SERPINE1	656 (18)
VCAN	-1.226	other		-0.435	0.00354	ADAMTS9,ANGPTL4,BDNF,CCL20,CD59,CDKN1A,EGFR,ENPP2,FNDC1,FST,IGFBP4,ITGA3,LGALS3,METRNL,NFKB1,OGN,PENK,PTGIS,RBPJ,RNASE4,SOD2,TCF7L2,TGFB1,TIMP1,TTC27,VCAN,VEGFA,YBX3	763 (21)
GAST		other	Activated	2.155	0.00394	CCND1,DNAJA1,EGR1,FOS,HBEGF,HERPUD1,JAG1,JUN,MCM3,MDH2,MYLK,PHB,PIK3R1,PPARG,PTGS2,RHOA,S100A6,SPOP,SRSF2	746 (23)
Mt2		other		-1.912	0.00404	ATF3,CCND1,FOS,IL6,JUN,MYC,RELA,SERPINE1	653 (16)
COPS8		other		1.342	0.00471	CCND3,CCNE1,CDK4,CDKN1A,CDKN1B
CAMK2N2		other		0.555	0.00471	BAX,CCND1,CCNE1,CDKN1A,RB1	581 (13)
Igkv1-117		other			0.00471	CDKN1A,CDKN1B,FOSL2,JUN,MYC	695 (21)
PRAME		other		-1.103	0.00497	BCL2L1,CDKN1A,CYP26B1,POLR2A,S100A4,TOP2A
THBS1	3.993	other		1.664	0.00597	EGR1,IL6,PLAU,TGFB1,THBS1,TIMP1,TNFRSF10A,TNFRSF10B,VEGFA	697 (20)
NF1		other		-1.706	0.00597	AXIN2,BCL2L1,CCND1,MRPL15,MXD1,MYC,PDGFB,RPL21,TNFRSF10B	765 (20)
MYOC		other		0.676	0.00621	ANXA1,CARD10,CD44,DDIT4,EGR2,ESRP1,FSCN1,HSPA5,LAMC1,MAFK,MBP,PHLDA2,QKI,SFRP1,SOSTDC1,SOX3,SP100,STC1,STC2,UPP1	266 (7)
POMC		other		1.405	0.00631	ACSL4,ADCY9,CDKN1B,CXCR4,DCT,DUSP1,FOS,FOSL1,FOSL2,HMOX1,IL6,JUN,MC1R,MITF,NR4A1,PPARGC1A,SOD2,TCF4,TFE3,TYR,TYRP1	666 (21)
MAPK8IP1		other		-0.657	0.00653	BDNF,CCND1,FOS,IL6,JUN,PLAU,SNCA	698 (15)
MPZ		other			0.00653	DNAJC3,ERO1B,HMGCS1,HSPA5,ID2,PPP1R15A,SOX4
C1orf61		other	Activated	2	0.00654	CCND1,CCND3,CCNE1,CDH1
AKIRIN2	-1.235	other		0.882	0.00654	CCND1,DUSP1,IL6,MYC	645 (18)
WISP1		other		0	0.00654	AXIN2,BCL2L1,CCND1,MMP1	616 (23)
IGFBP4	1.026	other		-0.45	0.00654	IGFBP3,IGFBP6,MCAM,MYH11	460 (7)
DLC1	1.233	other			0.00654	CDH1,CDK4,S100A10,SERPINE1
CINP		other			0.00735	CCND1,CDKN1A,RB1
GNL3L		other			0.00735	ADRB2,BAX,CDKN1A	549 (13)
DNAJB4	-1.353	other			0.00735	CCND1,CDH1,CDKN1A	656 (14)
TEX11		other			0.00735	BAX,CCND1,FOS	658 (13)
DACT3		other			0.00735	AXIN2,CCND1,MYC	423 (7)
RPS11	-1.087	other			0.00735	HMGA2,IGF2BP1,PDCD4
NUCB2	-3.031	other			0.00735	FOS,IL6,PTGS2	767 (21)
PENK	4.383	other			0.00735	FOS,PENK,SCN9A
FLOT1	0.417	other			0.00735	CCND1,CDKN1A,CDKN1B	699 (19)
BOP1	2.659	other			0.00735	BOP1,CDKN1A,CDKN1B	526 (13)
CTNNAL1	-1.759	other			0.00735	CCND1,ITGAV,ITGB3	375 (7)
IRAK1BP1		other			0.00735	IL6,NFKB1,RELA	286 (8)
RPS18		other			0.00735	HMGA2,IGF2BP1,PDCD4
PLAC8		other			0.00735	CCND1,CDKN1A,RB1	516 (11)
RPL35A		other			0.00735	HMGA2,IGF2BP1,PDCD4
RPL12	-1.082	other			0.00735	HMGA2,IGF2BP1,PDCD4
MAD1L1		other			0.00735	MXD3,MXI1,MYC
COL4A3		other			0.00737	COL3A1,ITGA2,ITGB3,LAMA1,LAMC1,PTGS2,TGFB1,TIMP1	554 (14)
CHADL		other		-0.333	0.0077	CADM1,CDKN1A,CSPG4,FAM107A,IGFBP3,IL6,KLF2,PTX3,SOX9
NPPA		other		-1.311	0.0077	CCND1,CCNE1,CDKN1B,DUSP1,EGR1,HMOX1,IL12A,MCL1,PTGS2	602 (19)
S100A12		other		1.387	0.00774	ABCG1,APAF1,CCND1,IL6,PDGFB	463 (15)
ITGA3	3.967	other		1.206	0.00774	ITGA2,PLAU,PTGS2,SERPINE1,TLN1	746 (23)
DDB2		other		-0.345	0.00774	CDKN1A,EIF2AK2,SEMA3A,SOD2,VEGFA	823 (24)
CDCA7L		other			0.00774	CCNE1,CDC6,DHFR,MCM3,ORC1
LIN28A		other		1.188	0.00896	CCND1,CDC25A,CDK1,CDKN1A,HNRNPF,IGF2BP1,TIA1	616 (10)
EIF3E	-2.989	other		-0.6	0.00913	BCL2L1,CCND1,CORO1C,LIG3,PCDHGC3,PLAU,RIN2,SHC1,SMC2,THBS1,TOP3A
CDC73	-0.507	other		-0.119	0.00965	CCND1,CDH1,GBP1,HMGA1,IGFBP4,IRF1,MYC,RUNX1	816 (18)
Mt1		other		-1.709	0.00965	ATF3,CCND1,FOS,IL6,JUN,MYC,RELA,SERPINE1	556 (13)
S100A9		other		1.917	0.00972	ABCG1,AKAP12,ATF3,BCL3,BHLHE40,BMF,CCND1,CD274,CP,CXCL8,DDIT4,DYRK3,ENPP2,EPB41L4B,FBLIM1,FOSL1,GPRC5A,IL33,IL6,LOC102724788/PRODH,LTBP1,MCF2L,MMP1,NGFR,PDGFC,PHLDA1,PLAU,PLK3,ROBO2,TYRP1,VCAN,VGF	608 (21)
UPF2	-0.782	other		-0.396	0.00978	CACNB2,DSP,MPPED2,NEO1,PTGS2,RCAN1,TNFAIP3,TNFRSF11B,TSPAN8
PTX3	6.769	other	Inhibited	-2.914	0.00978	CXCL8,EGR2,EGR3,FOS,IL6,IRAK1,JUN,NFKB1,TRAF3	579 (14)
RTN4		other		-0.63	0.0112	BDNF,CFL1,CPLX1,DPYSL2,FGF1,IL6,IMPACT,JUN,LAP3,MBP,NQO1,PEA15,VEGFA
Ins1		other	Activated	2.389	0.0117	AKT1,ALAS1,ANGPTL4,APAF1,ATP1A1,BDNF,CCND1,CCND3,CCNE1,CDKN1A,CDKN1B,CEBPD,CREB1,DHFR,EGR1,EGR2,EIF4EBP1,ELOVL6,ERCC1,ERRFI1,FABP4,FADS1,FOS,FOXC2,G6PD,HMGCS1,HSD17B4,IGFBP3,IGFBP4,IL6,IRS1,JUN,MBP,MMP1,MYC,NDUFS4,NGF,PIK3R1,PLAT,PLIN2,PPARD,PPARG,PRKCA,PRKCQ,PTGS2,RHOA,SERPINE1,SIRT1,SLC2A1,SOD2,TIMP1,VAMP2,VEGFA,ZNF106
CTNNBIP1		other		0.085	0.0118	AXIN2,CCND1,CDKN1A,TUBB3
CCDC80	0.814	other		0	0.0118	AXIN2,BCLAF1,CCND1,PPARG
PKP2		other		-0.061	0.0118	COL3A1,DSP,GJA1,TGFB1
WNT7B		other		-0.152	0.0118	AXIN2,CCND1,MYC,VEGFA
RGS2		other		1.342	0.0119	CEBPD,FABP4,HBEGF,PLAT,PPARG
AIF1		other		1.195	0.0119	CCND1,CCNE1,COL3A1,IL6,TGFB1
NELFB		other		-0.447	0.0119	ATF3,CDKN1A,GADD45B,RPLP0,VEGFA
AVP		other		1.988	0.0123	ATF3,ATP1A1,CCND1,COL3A1,EGR1,FOS,HSPA5,IL6,NGF,PRKCA,S100A6,TGFB1
EZR	-0.152	other		0.91	0.0124	BAX,BCL2L1,BOP1,CDH1,EIF4EBP1,IL6,MYC,SMOC2
EFNA1		other		-1.807	0.0143	DSC1,DUSP4,DUSP6,FOSL1,KRT18,NEDD4L,NT5E,NTM,PLAT,PXN,SLC20A1,SOX9,TCF3,TRIM2,UBE2S
MUC4		other		0.865	0.0147	CDH1,CDKN1A,CDKN1B,EGFR,KRT18,PRKCG
SLC9A3R1		other		-0.896	0.0147	ACTN4,CDH1,EGFR,KRT19,MSN,S100A4
GADD45A	1.951	other		-0.342	0.0157	BCL2L1,CDKN1A,FOSB,IL6,JUN,PIK3CD,UCHL1
RBMS3	-1.3	other			0.016	CDK4,MYC
SOCS7		other			0.016	IRS1,PPARG
MAGEA2/MAGEA2B		other			0.016	BAX,CDKN1A
PNKD		other			0.016	RIMS1,RIMS2
RPRD1B		other			0.016	CCND1,MYC
ZBTB49		other			0.016	CDKN1A,RB1
FKRP		other			0.016	LAMA1,LAMC1
AFAP1L2		other			0.016	CXCL8,IL6
MCF2L	-1.419	other			0.016	CCND1,RHOA
GPC3	-1.144	other			0.016	CCND1,MYC
MAPK8IP2		other			0.016	BDNF,FOS
PLEC	3.68	other			0.016	IL6,KRT18
MLIP	-2.412	other			0.016	HK1,SLC2A1
NMB		other			0.016	FOS,JUN
PSG1	0.342	other			0.016	TGFB1,VEGFA
RPL15		other			0.016	HMGA2,MYC
COL7A1		other			0.016	THBS1,WNT5A
NASP		other			0.016	CCND1,CDKN1A
WASHC1		other			0.016	EGFR,MYC
TMEM9B		other			0.016	CXCL8,IL6
FAM103A1		other			0.016	MYC,RUVBL1
COL17A1		other			0.016	CXCL8,IL6
RPLP2		other			0.016	IGF2BP1,PDCD4
TPPP2		other			0.0166	ATM,CDKN1A,RCAN1
PUF60		other			0.0166	CDKN1B,MYC,XRCC6
CUL4A	1.289	other			0.0166	CDKN1A,CDKN1B,SOD2
DCX		other			0.0166	ACTN1,ACTN4,TUBB3
CDH4	1.57	other			0.0166	CDH1,MMP1,PTGS2
BCAR3	1.805	other			0.0166	CCND1,IRS1,RRAS
ECT2	-0.24	other			0.0166	CCND1,CDKN1A,CDKN1B
RTKN	0.959	other			0.0166	BCL2L1,FOS,TNFAIP3
YY2		other			0.0166	CXCR4,FOS,MYC
RPS12		other			0.0166	HMGA2,IGF2BP1,PDCD4
RPS15	1.375	other			0.0166	HMGA2,IGF2BP1,PDCD4
NEDD9	1.596	other		0.632	0.0173	BHLHE40,DDIT4,ERRFI1,FOS,ITGA2,PFKP,PLIN2,SERPINE1,SLC2A1,STC1
SUMO3		other		-0.095	0.0173	CAV1,CD59,HMGA1,HSPA8,IL6,IRS1,NOV,PNP,RNASE4,TNFRSF21
SERPINB5		other		1.501	0.0174	BAX,CDKN1A,CDKN1B,KRT18,VEGFA
BNIP3L	-3.691	other		1.437	0.0179	BCL2L1,CCND3,CENPE,CKAP2,ITPR3,NUF2,PIK3CD,PTK2B,SFRP1,SGO1,TFDP2,TGFB1,TOP2A
RAB1B		other		-1.726	0.0186	CXCL8,GEM,JUN,RAB11FIP2,RHOBTB3,RRAGC,STX3,USO1,YIF1A
PEBP1	-1.216	other		0.359	0.0191	BCL2L1,HMGA2,TNFRSF10B,YY1
TPM3		other		-1	0.0191	ITGA3,MMP1,TNFRSF10B,VEGFA
FANCD2		other			0.0191	CDKN1A,DKK1,SOD2,TXNRD1
PLIN5		other		0.788	0.0196	ACADVL,ESD,GCLC,HMOX1,MAFK,NQO1,PPARGC1A,TXNRD1
NOD1		other		1.767	0.0197	CXCL8,DUSP1,IL6,NFKB1,RELA,TRAF3
SEL1L	-2.286	other		0.492	0.0197	DNAJC3,HERPUD1,HSPA5,PAX6,TIMP1,TUBB3
KIAA1524		other		-0.397	0.0211	CRLF1,DSC2,GPNMB,HIST1H2BK,IER3,LAMA1,LASP1,LUM,MYC,SCIN,SERPINE2,SNCA,TUBA4A,ZDHHC11
RBM5		other		0.91	0.0222	ADAM9,ANXA1,INSIG1,ITPA,MCL1,MYO1B,NCOA3,PLK4,SCAF11,THAP12,TNFRSF10D
TXNIP		other		-0.367	0.0222	CCND1,CDKN1A,CDKN1B,DDIT4,IL6,NFKB1,PPARGC1A,PTGS2,RELA,STARD4,VEGFA
LMNB1	1.495	other			0.0232	ACTN4,ATP5B,ELOVL7,FLT3,GJA1,HBEGF,HMGCS1,LARGE1,MSMO1,PLIN2,REEP5,ZHX1
PDCD4	-2.676	other	Inhibited	-2.219	0.0242	IL6,JUN,PDCD4,PLAU,PTGS2
MIR17HG		other		-0.436	0.0254	CDKN1A,CREB1,PHLPP2,PKD1,RGS5,TAX1BP1,TNFAIP3
RAE1	2.131	other		0.816	0.0258	CDKN1A,IER5,RSRP1,SIAH1,SOX4,TMEM60
IGFBP2		other	Inhibited	-2.105	0.0259	AKT1,CADM1,CHD9,COL14A1,ELOVL6,ENPP5,EPHA4,IGFBP3,IGFBP4,MRPL30,RBMS3
SBDS		other			0.026	AKNA,CEP57,COL14A1,COL27A1,CPLX1,EGR1,FOS,GABBR2,GADD45B,HSPA5,MAFF,MYD88,OTX2,P2RX5,PCDH7,PPP1R15A,PSMD7,RGS4
RANBP9		other		1	0.0287	FOS,JUN,PTK2B,PXN
FRMD6	2.915	other		0.577	0.0287	CDKN1A,FGF1,IGFBP3,PDGFB
NPPB		other		-0.053	0.0294	ACAT2,BAX,COL3A1,HMGCS1,IDI1,MSMO1,PPARGC1A,TGFB1
ARRB2	0.589	other		-0.2	0.0294	ADRB2,EGR1,IL6,MYC,NFKBIZ,PTGS2,SERPINE1,VEGFA
INSIG1	-2.6	other		-1.563	0.03	ABCG1,ACSL4,CXCR4,ELOVL6,FABP4,FADS1,FDPS,G6PD,HMGCS1,IDI1,IL6,NFKBIZ,PLD1,PLIN2,PPARG,RAB27A,SCAP,SELPLG,STARD4,TGFB1
BICC1		other			0.0302	EGFR,ERBB4,HBEGF
PROK2		other			0.0302	CDC25A,FOS,VEGFA
BCL2L12		other			0.0302	CCNG1,CDKN1A,TNFRSF10A
SLIT2	0.608	other			0.0302	BCL2L1,CDH1,ROBO1
DNAJA3	1.6	other			0.0302	CXCL8,EGFR,VEGFA
DIAPH1	1.334	other			0.0302	DIAPH3,EGR1,PAX6
DYNLL1		other			0.0302	CCNE1,CDKN1A,FOS
TFF2		other			0.0302	CCND1,CCND3,CCNE1
RNF17		other			0.0302	MXD3,MXI1,SERPINA3
XPA	-1.615	other			0.0302	FOS,KIN,PTGS2
SPRY2	4.034	other		0.895	0.0316	AXIN2,CDKN1A,EGFR,ETV1,FOS,ID2,MEST
NREP	-3.124	other		0.156	0.0327	COL3A1,ITGA3,PDGFB,TGFB1,VEGFA
SELENOS		other		-1	0.0327	CAV1,FABP4,HSPA5,IL6,PPARG
AXIN1		other		-0.323	0.033	CCND1,CSRNP1,FOS,PPARG,TCF4,TUBB3
H2AFZ		other			0.033	CCND1,CDKN1A,CXCR4,FABP4,PPARG,RPS6
KNG1		other	Activated	2.078	0.0354	ASIC2,CCND1,CXCL8,EGFR,FOS,IL6,PTGS2,TGFB1
TSC1		other		0.051	0.0378	ATP6V1B2,BAX,EGR2,FAM129A,FOXO1,HMOX1,IL6,IRS1,RPS6
TANK		other		-0.17	0.0378	ATM,CXCL8,IFIT1,IL6,NFKB1,NFKBIZ,PTGS2,RARRES3,ZC3H12A
CDK2AP1		other			0.0392	DAAM1,DIXDC1,FOSL1,MYC,PPARD,PRICKLE1,RHOU,TCF3,WNT2B,WNT5A
NCKAP1L		other		-1	0.0406	ANK3,EPB41,IL6,PPP2R1A
NUMBL		other		-1.154	0.0406	CDKN1A,KLF4,MYC,YY1
GFAP		other			0.0406	CD44,ITGA2,ITGA7,LAMA1
HSPA9		other		-0.447	0.0413	CDKN1A,FOXO1,MYC,NAV2,PBX1,SOD2
CFLAR		other		-1.969	0.0413	BCL2L1,CXCL8,FOS,HMOX1,NFKB1,TNFRSF10B
GAB2	1.996	other	Activated	2.245	0.0422	BCL2L1,CDH1,FOS,IL13RA2,IL6,ITGB3,MCL1,SERPINE1
DSP	1.044	other		-0.739	0.0427	AXIN2,COL3A1,DSC2,PPARG,TGFB1
ZNF346	1.176	other			0.0441	BAX,CDKN1A
TTC5		other			0.0441	BAX,CDKN1A
KLF8		other			0.0441	CCND1,CDH1
FAM129B	3.246	other			0.0441	CCND1,MYC
SPON2	0.865	other			0.0441	IL6,NFKB1
HIST1H1D		other			0.0441	AXIN2,MYC
TRIM41		other			0.0441	PRKCA,PRKCD
C1QL1	0.037	other			0.0441	FOS,NR4A1
KLHL2		other			0.0441	CCND1,JUN
SDF4		other			0.0441	BAX,HSPA5
SPTBN1		other			0.0441	BCL2L1,FOS
MCRS1		other			0.0441	CDKN1A,RB1
U2AF2		other			0.0441	CCND1,CDKN1A
MADD		other			0.0441	MLPH,RAB27A
RBM8A		other			0.0441	BCL2L1,IL6
PROS1		other			0.0441	CXCL8,IL6
TPM1		other			0.0441	CALD1,RHOA
SLN		other			0.0441	PPARG,PPARGC1A
AHNAK	2.874	other			0.0441	CCND1,MYC
TOR2A	2.08	other			0.0441	FOS,MYC
ARHGEF2	1.327	other			0.0441	CCND1,IL6
RPS7	-1.156	other			0.0441	BCL2L1,PIK3R1
ITGB8	-3.008	other			0.0441	CDKN1A,TGFB1
PES1	2.434	other			0.0441	CCND1,HMOX1
ERC1		other			0.0441	CXCL8,PTGS2
CRIP2	1.391	other			0.0441	CXCL8,IL6
RPL23A		other			0.0441	CCNE1,MYC
UIMC1	1.027	other			0.0441	BAX,CDKN1A
GADD45GIP1	1.113	other			0.0441	GCLC,HMOX1
KRT14		other			0.0442	CXCL8,DSC1,DSC2,GJA1,HSPA5,KRT18,KRT5,KRT8,MMP1
PCM1	-1.817	other			0.0479	CDKN1A,MCM3,RB1
AGR2		other			0.0479	EGFR,EGR1,FOS
RAPGEF1		other			0.0479	IL6,PTGS2,PXN
CCNA2	-1.317	other			0.0479	CDKN1A,CDKN1B,DHFR
CLTC		other			0.0479	CDKN1A,PMAIP1,RRM2B
MS4A1		other			0.0479	BAX,MCL1,MYC
EMD		other			0.0479	EGR1,IER3,IRF1
RICTOR	-1.608	other		-1.049	0.0494	ATP5B,ATP5G1,ATP5J2,ATP6V1B2,ATP6V1C1,BAX,BCL2L1,COX7B,CYC1,DAXX,EGR1,MCL1,NDUFA5,NDUFB7,NDUFC1,NDUFS4,NIPAL1,PRKCA,PRKCG,PSMA5,PSMB1,PSMB6,PSMB7,PSMC4,PSMD11,PSMD13,PSMD2,PSMD6,PSMD7,PSMD8,PSME3,PTGS2,RPL12,RPL17,RPL21,RPL22,RPL28,RPL41,RPLP0,RPS26,RPS6,RPS8,UQCRHL
PPP2R5C	-1.206	other	Inhibited	-2.236	0.0543	BCL2L1,BCL3,CXCL8,NFKB1,TNFAIP3
NLRP12		other	Inhibited	-2.149	0.0672	AKT1,BCL3,CXCL8,CXCR4,IL6,JUN,MAP3K14,TRAF3
PAF1	1.061	other		1.897	0.0842	ARL4A,KLF4,MXD1,NFKBIZ,PNP,SERPINE1,SERTAD1,SOD2,ZFP36,ZNFX1
ANLN	-0.502	other		-1.897	0.0842	AEN,BAX,CDKN1A,CMBL,CYP26B1,DPYSL4,GOLGA4,TNFRSF10A,TNFRSF10B,VWCE
RETN		other		1.938	0.0971	FOS,HMOX1,IL6,PLAT,PTGS2,RELA,SERPINE1,SIRT1,TRAF3
RETNLB		other		1.957	0.103	AKT1,FABP4,FGFR1,IRS1,JAK1,LAMA1,MSN,MYC,NR4A1,SFRP1,TGFB1,TIMP1,UBE2T,WNT5A
TICAM1	2.202	other	Activated	2.59	0.108	BCL3,CASP4,CEBPD,CXCL8,DUSP1,EGR1,IFIT1,IL12A,IL6,IRF1,JAG1,LZTFL1,MAFF,MCM2,NFKB1,NFKBIZ,PTGS2,RIPK2,SERPINE1,SLC7A2,TFEC,TLR3,TNFAIP3
BLNK		other	Activated	2	0.112	BCL2L1,CDK4,JUN,KLF2
SELPLG	2.278	other		1.89	0.116	CDKN1A,CXCL8,CXCR4,FOS,PRKCD,RELA,SERPINB9
PER1		other		-1.982	0.117	ALAS1,CCND1,CCNE1,DBP,PER3
SST		other		1.96	0.14	CCND1,CCND3,CCNE1,FOS,IL6,ITPR3,SSTR1,TRIM24
TRH		other		1.938	0.163	ANGPT2,DUSP1,F2R,FOS,JUN,MITF,NR4A1
ZNF106	-1.433	other	Inhibited	-2.121	0.187	ENPP5,GPNMB,LGALS3,SERPINA3,SSPN,TMEM106B,TNFRSF12A,TSPO
MYD88	1.596	other	Activated	2.836	0.248	ATM,BCL3,CASP4,CD14,CD200,CD274,CD44,CEBPD,CXCL8,DAXX,DUSP1,EGR1,FANCF,FOS,HMOX1,HSPA5,IL12A,IL6,IRF1,JAG1,JUN,LZTFL1,MAFF,MCM2,MYC,NFKB1,NFKBIZ,PTGS2,RELA,SERPINE1,SH3BP5,SLC7A2,TFEC,TGFB1,TIMP1,TNFAIP3,ZC3H12A
GHRH		other		1.97	0.271	CCND1,CCNE1,FOS,SSTR1
MUC1		other		1.909	0.277	BCL2L1,CCND1,CDH1,CXCL8,IL6,PLAU,RELA,SOD2
TRADD	0.604	other	Activated	2.2	0.277	CXCL8,IL6,IRF1,RIPK2,TNFAIP3
RASSF5		other	Activated	2.177	0.277	CDKN1A,CIRBP,DNAJA1,LRRFIP1,PUM2
CRP		other	Activated	2.183	0.299	CXCL8,EGR1,IL6,PRKCA,PRKCG,PSMB7,SERPINE1
CAMP		other	Activated	2.137	0.32	BAX,BCL2L1,CCL20,CCL7,CXCL8,CXCR4,IL12A,IL6,MCL1,MYD88,NFKB1,PTGS2,TNFAIP3
CTR9		other	Activated	2	0.332	EGR3,IGFBP4,MYC,USP53
let-7		microrna	Inhibited	-2.62	1.26e-08	AGO3,APC,BCL2L1,CCND1,CD44,CDC25A,CDC6,CDCA7,CDK1,CEBPD,CKS1B,COL27A1,COL3A1,DLC1,DZIP1,FOSL1,GAB2,HMGA2,ID2,IGF2BP1,IL6,ITGB3,MCM10,MCM2,MCM3,MCM7,MYC,MYD88,NFKB1,NR2E1,NUF2,ORC1,PPP1R12B,PTGS2,RCAN1,RELA,S100A4,SIGMAR1,SMAD4,SOX9,SSR1,STARD13,THBS1,TRIB1,ZFP36	731 (22)
mir-122		microrna	Inhibited	-2.714	2.18e-05	BCL2L2,CCNG1,CREB1,FBLIM1,FKBP1A,FOSL2,FUT8,G6PD,IL6,LAMC1,MAPRE1,PLIN3,PPP2CA,PXN,RIMS1,SCAF11,SF3B4,SH3BGRL3,SH3GL1,SLC1A5,SLC7A1,TGM2,TPD52L2,VAV3,VPS4A,YARS
mir-10		microrna		-1.385	0.000186	AGO2,APC,BAX,BCL2L1,BCL2L2,BMF,CD44,CDH1,EPHB2,GAB2,GJA1,IL6,KLF4,MAF,MCL1,MTOR,MYD88,PPP2CA,PSMD8,RB1,SMAD4,TBC1D1,VEGFA	733 (17)
mir-373		microrna	Inhibited	-2.543	0.00023	ANGPTL4,CD44,CDH1,CXCL8,IL6,RELA,SERPINE1	545 (13)
mir-515		microrna		-1.875	0.000789	ANGPTL4,CD44,CXCL8,IL6,RELA,SERPINE1,SMAD4	498 (9)
mir-17		microrna		0.116	0.000962	AKT1,ATM,CAPRIN2,CCND1,CDKN1A,DUSP2,HSF2,JAK1,MAP2K3,MYLIP,NCOA3,PHF6,PKD1,RB1,RUNX1,THBS1	625 (21)
mir-146		microrna	Inhibited	-2.527	0.00192	CCL7,CXCL8,DUSP1,EGFR,ERBB4,IL6,IRAK1,MBP,MYC,MYD88,PTGS2,RELA,RUNX1	729 (15)
mir-26		microrna		0.902	0.00317	CCNE1,CHORDC1,HPGD,PHF6,PTGS2,RB1,SMAD4	436 (7)
mir-126		microrna	Inhibited	-2.219	0.00341	ADAM9,CDH1,IRS1,MITF,PLK2,SIRT1,TAGLN2,TYR,VEGFA
mir-183		microrna		-0.718	0.00896	CDH1,EGR1,IRS1,SEL1L,SLC39A1,SLC39A3,TCF3
mir-23		microrna		1.529	0.00965	CDH1,CKS1B,LOC102724788/PRODH,PDE8B,PTK2B,SNCA,SOD2,SPRY2
mir-24		microrna		-0.168	0.0118	CCND3,CDK4,CDKN1A,CDKN1B,IL6,MYC,NET1,SERPINE1,SPRY2,TGFB1
mir-322		microrna		-1.98	0.0118	CCNE1,CDC25A,FGFR1,MAP2K1
mir-34		microrna	Inhibited	-2.068	0.0123	AXL,CCND1,CCNE1,CDC25A,CDK4,CTNND2,E2F3,EFNB1,EMP1,FOSL1,MYC,SIRT1
mir-9		microrna		-1.561	0.0147	ETS1,JAK1,MEIS2,NFKB1,NR2E1,PAX6
mir-15		microrna		-1.68	0.0164	BCL2L2,CCND1,CCNE1,CD82,EGFR,FGF1,IFIT1,IL6,MCL1,PPM1D,PTGS2,RAF1,SIRT1,SMURF2,TIMP1
mir-8		microrna		-1.729	0.0166	AKT1,CDH1,E2F3,ERRFI1,ETS1,FHOD1,FTH1,HDAC3,HMOX1,MAP3K1,MMP1,PKD1,PLAG1,PMAIP1,PPP2R1B,PTPN13,SIRT1,SPRY2
mir-1		microrna		-0.444	0.0174	AKAP11,BDNF,CACNB2,CDK9,CREB1,CXCL8,DHX15,GAS2L1,GJA1,H3F3A/H3F3B,LASP1,MYLK,PDCD4,PPP2R1B,SFRP1,SH3BGRL3,SOX9,SRSF9,TAGLN2,TRIM2,VEGFA,XPO6
mir-25		microrna		-1.315	0.0196	BAX,CDKN1A,E2F3,IL6,ITGB3,MYLIP,REV3L,RGS5
mir-199		microrna		0.562	0.0242	AXL,MTOR,SIRT1,SMAD4,VEGFA
mir-486		microrna		0.186	0.0258	ANKRD12,CREBL2,EMP1,FOXO1,RFFL,UBASH3B
mir-29		microrna		-0.904	0.0348	ADAMTS9,BCL2L2,CD276,CDH1,DKK1,FLT3,GLDC,HBP1,MCL1,NAV3,NID1,PIK3R1,THBS1,TNFAIP3
mir-145		microrna	Inhibited	-2.382	0.0392	EGFR,FSCN1,IL6,IRS1,KLF5,MYC,MYH11,PDE3B,SOD2,SOX9
mir-96		microrna		-0.6	0.0427	CDH1,IRS1,SLC39A1,SLC39A3,TCF3
mir-7		microrna		-1.923	0.0907	BAX,CDKN1A,KLF4,RELA
mir-196		microrna		-1.964	0.0907	ANXA1,FOS,HMGA2,KRT5
miR-16-5p (and other miRNAs w/seed AGCAGCA)		mature microrna		-1.366	2.27e-12	ABCF2,ANAPC16,BCL2L2,BDNF,C2orf74,CA12,CADM1,CARD8,CCND1,CCND3,CCNE1,CDC25A,CHORDC1,CREBL2,E2F3,EGFR,FGFR1,FLT3,H3F3A/H3F3B,HMGA1,HMOX1,IGF2R,IL6,IPO4,ITGA2,JUN,LAMC1,LAMTOR3,LUZP1,LYPLA2,MAP2K1,MCL1,MGAT4A,NFIA,NPR3,NT5DC1,PANX1,PDCD4,PHKB,PISD,PLAG1,PNP,PPIF,PPP2R5C,PSAT1,PTGS2,RAB9B,RAF1,RFT1,RHOT1,RNASEL,SERPINE2,SLC12A2,SLC7A1,SQSTM1,TIA1,TMEM43,TNFSF9,TOMM34,TXN2,UBE2S,UGP2,VEGFA,ZYX
miR-1-3p (and other miRNAs w/seed GGAAUGU)		mature microrna		-1.746	7.13e-06	ARF3,ARID2,ATP6V1B2,AXL,BCKDHB,BDNF,BLCAP,CAND1,CDCP1,CDK9,CNOT6,CORO1C,CTSC,DHX15,EGFR,EPB41L4B,FAM57A,G6PD,GAK,GJA1,H3F3A/H3F3B,INPP5F,LASP1,LRRC8A,LZTFL1,PDCD4,PLEKHG2,PNP,POLR2K,PREX1,PTMA,RAB11FIP2,RABGAP1L,RBM47,RFT1,SH3BGRL3,SLC25A30,SPHK1,SRSF9,SRXN1,SYNE1,TAGLN2,THBS1,TMSB10/TMSB4X,TRIM2,UHRF1,XPO6
miR-34a-5p (and other miRNAs w/seed GGCAGUG)		mature microrna		-1.613	1.36e-05	ATF3,AXIN2,AXL,CCND1,CDK1,CDK4,CDKN1A,CREB1,DHFR,E2F3,JAG1,KLF4,MAP2K1,MCM10,MCM3,MYC,PPARG,SIRT1,VEGFA	266 (7)
let-7a-5p (and other miRNAs w/seed GAGGUAG)		mature microrna	Inhibited	-4.997	1.51e-05	ATAD3B,BCL2L1,BMP2K,CCND1,CCNE1,CDC25A,COL27A1,COL3A1,DOCK5,DSP,DUSP12,GAK,GEMIN7,GTPBP3,HMGA1,HMGA2,HMOX1,IGF2BP1,IGF2BP2,IGF2BP3,IPO4,ITGB3,KRT19,MTRR,MYC,NF2,POLD2,PTGS2,RABGAP1L,RHOG,S100A4,SIGMAR1,SLC25A32,SPRYD4,THBS1,TRMT1,TUSC2,UHRF1	500 (7)
miR-124-3p (and other miRNAs w/seed AAGGCAC)		mature microrna		-1.308	2.83e-05	APEX2,ARFIP1,ARPC1B,ATL3,BDNF,CAPRIN2,CAV1,CD59,CDCA7,CDK4,CPNE3,DEPDC1,DNAJC1,DRAM1,EGR1,ELF4,ERH,EYA4,FAM57A,GAS2L1,HEBP2,IFRD2,JAG1,KLHL24,LAMC1,MAN2A1,MYH9,NID1,NME4,NR3C2,OAF,OSBPL8,QSER1,RBM47,RELA,RFFL,RHOG,SLC17A5,SLC25A30,SOX9,SSFA2,SUCLG2,SYNGR2,TLN1,TMBIM1,TNFRSF21,TRIP11,TTC7A,TUBB6,UHRF1,VPS37C,ZFP36L2
miR-26a-5p (and other miRNAs w/seed UCAAGUA)		mature microrna		-0.39	4.58e-05	CCND3,CCNE1,CDK4,CDKN1A,CDKN1B,CHORDC1,HPGD,MYC,PHF6,PLAG1,PTGS2,RB1
miR-296-5p (miRNAs w/seed GGGCCCC)		mature microrna		-1.803	5.75e-05	AKT1,BAX,CCND1,CDKN1B,HGS,HMGA1,LYPLA2,MAP2K3,MMP1,VEGFA
miR-30c-5p (and other miRNAs w/seed GUAAACA)		mature microrna		-0.557	6.52e-05	ACVR1,ATRX,BDNF,CDCP1,CNOT9,CPNE8,ELMOD2,FXR2,GALNT1,IL6,ITGA2,JUN,KDELC2,NCEH1,NPR3,NT5E,PNP,PPARG,PPP3CA,SEC62,SLC38A2,SLC4A10,SLC7A1,STX1A,STX7,TMED10,TNFRSF10B,UAP1,WNT5A
miR-17-5p (and other miRNAs w/seed AAAGUGC)		mature microrna		-0.656	9.69e-05	CCND1,CCNE1,CDKN1A,CREB1,CXCL8,E2F3,EGR2,HBP1,ITGB8,JAK1,MYLIP,NCOA3,PPARG,RB1,RGS5,RHOA,RUNX1,TUSC2,VEGFA	545 (15)
miR-133a-3p (and other miRNAs w/seed UUGGUCC)		mature microrna		-0.605	0.000109	ARL3,BCL2L2,CORO1C,CPNE3,FBN2,FSCN1,FTL,LASP1,LPGAT1,MCL1,MSN,NFATC4,QKI,RB1CC1,RHOA,TBL1X,TNFRSF10B
miR-291a-3p (and other miRNAs w/seed AAGUGCU)		mature microrna		-0.096	0.000178	ADAM9,ANKRD13B,CCND1,CD44,CDH1,CDK19,CDKN1A,CNOT6,DKK1,ERBB4,FITM2,GBAS,HERPUD1,HSPA14,INSIG2,MBNL2,PDIK1L,PRC1,RELA,SLC35F6,TNFAIP1,TUSC2,VEGFA,ZHX1
miR-27a-3p (and other miRNAs w/seed UCACAGU)		mature microrna		-1.757	0.000244	ADORA2B,BAX,EFNB2,FOXO1,GCA,PHB,PMAIP1,PPARG,PXN,RUNX1,SMAD4,SPRY2,SRM,ZBTB10
miR-193a-3p (and other miRNAs w/seed ACUGGCC)		mature microrna	Inhibited	-2.439	0.000245	CCND1,ETS1,MCL1,MIR31HG,PLAU,SRSF2
miR-21-5p (and other miRNAs w/seed AGCUUAU)		mature microrna		-0.114	0.000762	APAF1,BCL2L1,C8orf44-SGK3/SGK3,CDC25A,CDKN1A,GLCCI1,IRAK1,JAG1,LRRFIP1,MTAP,MYD88,NFIB,PDCD4,PIK3R1,SOX5,SPRY2,TNFRSF11B	662 (14)
miR-221-3p (and other miRNAs w/seed GCUACAU)		mature microrna		1.462	0.00157	APAF1,BMF,CDKN1B,CDKN1C,DDIT4,FOS,MITF,MMP1,PIK3R1,SOD2	287 (7)
miR-92a-3p (and other miRNAs w/seed AUUGCAC)		mature microrna		-1.044	0.00157	CCND1,CCNE1,CDKN1A,CDKN1C,IL6,ITGB3,MAPRE1,MYLIP,OSBPL8,RFFL	471 (10)
miR-2682-5p (and other miRNAs w/seed AGGCAGU)		mature microrna			0.00203	CREB1,MYC,VEGFA
miR-24-3p (and other miRNAs w/seed GGCUCAG)		mature microrna		-0.978	0.00251	BAX,CDK1,CDK4,DHFR,IL6,MYC,PMAIP1,SMAD4,TGFB1
miR-122-5p (miRNAs w/seed GGAGUGU)		mature microrna		-1.77	0.00291	ANK2,ANXA11,ATP11A,BCL2L2,CCNG1,CD320,CERS6,DUSP2,PSME3,RAB6B,SLC35A4,SLC7A1,TMEM50B,TPD52L2,TRIB1,TTYH3,XPO6
miR-204-5p (and other miRNAs w/seed UCCCUUU)		mature microrna	Inhibited	-2.121	0.00404	ARPC1B,CTSC,EFNB1,FBN2,HMGA2,PPARG,SHC1,SOX4
miR-155-5p (miRNAs w/seed UAAUGCU)		mature microrna		-0.697	0.00461	ARFIP1,ARID2,ARL10,ATP6V1C1,CCL20,CCND1,CXCL8,EGFR,ETS1,FADS1,IL12A,IL6,MAF,MEIS1,METTL7A,MOSPD2,MYD88,MYO1E,NT5E,PDLIM5,PIK3R1,PKN2,PMAIP1,PTGS2,RHOA,RIPK1,SATB1,SERPINE1,SYNE2,TCF7L2,TNFRSF10A,TXNRD1	608 (11)
miR-126a-5p (and other miRNAs w/seed AUUAUUA)		mature microrna		-0.371	0.00654	ADAM9,MITF,SLC45A3,TYR
miR-185-5p (and other miRNAs w/seed GGAGAGA)		mature microrna		-1.934	0.00654	AKT1,CCNE1,HMGA2,RHOA
miR-145-5p (and other miRNAs w/seed UCCAGUU)		mature microrna		-1.819	0.0102	AHNAK,CCDC25,CDK4,FSCN1,IRS1,KLF4,KLF5,LAMP2,MMP1,MYC,MYH11,PPP3CA,SERPINE1,SOD2
miR-96-5p (and other miRNAs w/seed UUGGCAC)		mature microrna		0.555	0.0119	ADCY6,FOXO1,IRS1,MITF,MYRIP
miR-200b-3p (and other miRNAs w/seed AAUACUG)		mature microrna		-0.647	0.0124	CDH1,CDKN1B,ERRFI1,FHOD1,HDAC3,JAG1,PTPN13,PTPRD
miR-29b-3p (and other miRNAs w/seed AGCACCA)		mature microrna		0.206	0.0124	CD276,COL3A1,DCP2,DUSP2,INSIG1,KLF4,LAMC1,MCL1,NAV3,PIK3R1,PPM1D,TET1,TNFAIP3,TRIM9,YY1
miR-199a-3p (and other miRNAs w/seed CAGUAGU)		mature microrna		-1.766	0.0147	CD44,MTOR,PRDX6,PTGS2,RUNX1,VCAN
miR-185-3p (and other miRNAs w/seed GGGGCUG)		mature microrna			0.016	MYC,NTRK2
miR-101-5p (miRNAs w/seed AGUUAUC)		mature microrna			0.016	ATM,PRKDC
miR-101b-3p (miRNAs w/seed UACAGUA)		mature microrna			0.016	ATXN1,STC1
miR-183-5p (miRNAs w/seed AUGGCAC)		mature microrna			0.0166	FOXO1,PDCD4,SRSF2
miR-142-3p (and other miRNAs w/seed GUAGUGU)		mature microrna		-1.154	0.0191	ADCY9,BCL2L1,BCLAF1,PRKCA
miR-486-5p (and other miRNAs w/seed CCUGUAC)		mature microrna		0.239	0.0258	ANKRD12,CREBL2,EMP1,FOXO1,RFFL,UBASH3B
miR-7a-5p (and other miRNAs w/seed GGAAGAC)		mature microrna		-1.596	0.0258	EGFR,FOS,IRS1,RAF1,SNCA,SYNE1
miR-199a-5p (and other miRNAs w/seed CCAGUGU)		mature microrna		-1.809	0.0272	CALD1,CDH1,CDKN1A,CSTB,ETS1,GPRC5A,ITGA3,ITGB3,JAG1,KLF2,KLF4,LAMC2,MMP1,MYH11,SIRT1
miR-139-5p (miRNAs w/seed CUACAGU)		mature microrna			0.0302	FOXO1,RUNX1,SHC1
miR-503-5p (miRNAs w/seed AGCAGCG)		mature microrna	Inhibited	-2.195	0.0327	CCND1,CCNE1,CDC25A,CDKN1A,FGFR1
miR-101-3p (and other miRNAs w/seed ACAGUAC)		mature microrna		-0.985	0.0406	ATM,MCL1,PRKDC,PTGS2
miR-153-3p (miRNAs w/seed UGCAUAG)		mature microrna			0.0441	FOXO1,MCL1
miR-197-3p (and other miRNAs w/seed UCACCAC)		mature microrna			0.0441	ACVR1,TUSC2
miR-483-3p (miRNAs w/seed CACUCCU)		mature microrna		1.313	0.0452	CREBL2,FAM213A,GJA1,HNRNPA0,IER5,RAN,SLC7A1,SMAD4,TACC1,TVP23B
miR-138-5p (miRNAs w/seed GCUGGUG)		mature microrna			0.0479	KRT19,SLC45A3,VCAN
miR-100-5p (and other miRNAs w/seed ACCCGUA)		mature microrna		-1.927	0.0907	CCND1,CCND3,EGR2,MTOR
miR-293-5p (and other miRNAs w/seed CUCAAAC)		mature microrna	Inhibited	-2	0.271	ARC,NR4A1,STX1A,SYNE1
ESR1		ligand-dependent nuclear receptor	Inhibited	-6.323	7.86e-17	AATF,ABCA3,ABI2,ADD3,AHNAK,AKT1,ANAPC2,ANK3,APC,AQP3,ARHGEF2,ARID4A,ARPC5L,ASPM,ATF3,ATP11A,AXIN2,BAX,BCL2L1,BCL2L2,BCLAF1,BYSL,CALD1,CALML4,CAMK1,CAPN2,CASP8AP2,CAV1,CCL20,CCND1,CCND3,CCNE1,CCNG1,CCP110,CCPG1,CD3EAP,CD59,CDC42EP2,CDH1,CDK1,CDK4,CDKN1A,CDKN1B,CDKN1C,CEBPD,CENPE,CENPK,CENPQ,CEP135,CEP70,CGN,CHM,CKB,CLIC6,COG5,COG6,COTL1,CP,CPLX1,CREB1,CTSC,CXCL8,CYP26B1,DDIT4,DIAPH1,DIAPH3,DLG2,DL…	824 (17)
NR3C1	-0.759	ligand-dependent nuclear receptor		-0.336	4.23e-12	ACTN1,AKT1,ANGPTL4,ANXA1,AS3MT,ATXN1,BAG3,BAX,BCL2L1,BCL2L2,BDNF,BHLHE40,BMF,BOK,CAPN2,CARD10,CASP4,CAV1,CCND1,CDKN1A,CDKN1C,CHIC2,CKAP2,CKS1B,CLCF1,CORO1C,CORO2A,CSRNP1,CTNNBL1,CUL4A,CXCL8,CXCR4,DAXX,DDIT4,DNAJC15,DUSP1,DUT,EBAG9,EDN2,EGR1,ELMOD2,EMP1,EPB41L4B,ERRFI1,F2R,F2RL1,FAM89B,FASTKD5,FGD4,FKBP4,FOS,FOXO1,GAB1,GADD45B,GEM,GLCCI1,GRIN2A,GULP1,HERPUD1,IER2,IER3,IFIH1,IL12A,IL6,ING3,IRF1,ITG…	787 (15)
PGR		ligand-dependent nuclear receptor	Activated	2.084	8.33e-08	ALDH1A3,ATXN1,BCL2L1,CA12,CALD1,CAPN2,CCND1,CCND3,CD44,CD59,CDC6,CDH12,CDK1,CDKN1A,CDKN1B,CDKN1C,CEBPD,CTBS,DPYSL2,EGFR,ELL2,EP400,ESRRA,F2RL1,FAM89B,FOS,FOXO1,GAL,GPRC5A,HBEGF,HPCAL1,HPGD,IER3,IRS1,KLF4,KLF5,KRT18,MAP2K3,MTSS1,MYC,NET1,NOP16,PCDH1,PCDHGC3,PFKP,PIP5K1B,PISD,PLAU,PLK2,PPIF,PPM1H,PRRX1,PTGS2,RUNX1,S100A6,SERPINB8,SNTB2,SPRY2,ST3GAL1,STC1,TIPARP,TM4SF1,TNFRSF21,UGCG,URB2,VASP,VCAN	874 (21)
ESR2		ligand-dependent nuclear receptor		1.146	0.000108	AKAP12,APC,AQP3,ARID4A,ARL4A,ARRDC4,ATF3,BCL2L1,CA12,CAPN2,CAV1,CCND1,CD3EAP,CDC25A,CDH1,CDKN1A,CDKN1B,CDKN1C,CEBPD,CHST15,CXCL8,CYP26B1,DKK1,DNAJC1,EGFR,EGR1,EGR3,ENPP2,EYA4,F2RL1,FAM84A,FGFR1,FMR1,FOS,FOXO1,GABBR2,GCLC,HMGA2,HPGD,HSD17B4,IGFBP3,IGFBP4,ITGA2,JAG1,KCNJ3,KCNQ5,KLF4,KRT19,KRT8,LTBP1,MAPK4,MEGF10,MINOS1-NBL1/NBL1,MMP1,MXD1,MYC,NIPSNAP1,NOV,PCYOX1,PLIN2,PMAIP1,PSAT1,PTGIS,PTGS2,PTPRH…	922 (19)
AHR		ligand-dependent nuclear receptor		0.224	0.00228	ACTN1,ADAM19,APAF1,APH1B,BAX,CCND1,CCND3,CCNE1,CD14,CDH1,CDK1,CDK4,CDKN1A,CDKN1B,CDKN2C,CHD7,COL12A1,COL14A1,COL27A1,COL3A1,COL9A3,DHFR,DMXL2,DUSP6,EHD1,ESRRG,FABP4,FBN2,FGFR2,FMO2,FOS,FOSL1,HSPA5,HUNK,IL6,INSIG2,IRF1,ITGA7,JAG1,JUN,KLF2,LTBP1,LTBP2,MYC,NID1,NQO1,PDGFB,PLAT,PLXNA2,PPARG,PPP1R15A,PTGS2,SEMA3A,SERPINE1,SIRT1,SOD2,TGFB1,THBS1,TIPARP,TXN,VEGFA	802 (19)
PPARG	2.703	ligand-dependent nuclear receptor		0.488	0.00286	ABCA3,ABCG1,ACSL4,ADRB2,ANGPTL4,APAF1,APH1B,AQP3,BAX,BCL2L1,CAV1,CCND1,CCPG1,CDH1,CDKN1A,CDKN2C,CREB1,CTPS1,CXCL8,DGKA,EDN2,EGFR,EIF4EBP1,ELOVL6,ESRRA,ETS1,FABP4,FDPS,FGF1,FOSL1,FST,GAK,HIVEP2,HMOX1,IGFBP3,IGFBP6,IL12A,IL6,INSIG1,INSIG2,IRAK4,IRS1,JUN,KLF4,KLF6,KRT18,KRT19,LOC102724788/PRODH,MCM7,MDH1,MGLL,MRTO4,MTOR,MYD88,NDUFA5,NR1D1,NR2F2,NR4A1,OXR1,PCLO,PDE3B,PEA15,PEX11A,PHKB,PLIN2,PPARD,PPA…	725 (20)
AR		ligand-dependent nuclear receptor		-1.465	0.00714	ABCG1,AKT1,AQP3,BASP1,BCL2L1,BMF,CAV1,CCDC85B,CCND1,CDH1,CDKN1A,CENPE,CLGN,COL3A1,CTSO,CYC1,DDT,DEPDC1,DNAJB9,EDN2,EGFR,EGR1,EIF2B5,EPB41L4B,ETV1,FAM174B,FAM89B,FGFR2,FKBP4,GJA1,GLCCI1,HSPA5,IGFBP3,IL6,ITGA2,KCNJ3,KPNA2,MCM2,MME,MSMO1,MYC,MYO1B,NAP1L1,NGFR,NMRK2,NUPR1,NUSAP1,P4HA1,PEMT,PENK,PLAT,PLAU,PMAIP1,PRKCA,PRKCD,S1PR3,SCAP,SCN9A,SERPINE1,SLC26A7,SLC45A3,SOX9,TGFB1,THBS1,TMEM158,TNFRSF12A,T…	767 (19)
RARB		ligand-dependent nuclear receptor		-0.674	0.026	CCNE1,CDKN1A,CXCL8,EGR1,ETS1,IFIT1,IGFBP3,IL6,ILF2,ITGAV,MAP2K3,MMP1,PTGS2,SATB1,SLC16A2,SLC2A1,TGFB1,VEGFA
NR3C2	-1.943	ligand-dependent nuclear receptor		0.845	0.0431	BAX,BCL2L1,COL3A1,DDIT4,EGR1,FKBP1A,FKBP4,HMOX2,IDH3B,IL6,NFIA,NRIP3,PTGS2,SEMA3C,SERPINA3,SERPINE1,TGFB1,TUBA4A,TUBB3,VEGFA
EGFR	1.351	kinase	Activated	3.571	1.24e-16	ACOT7,AGO2,AKT1,ANXA1,ATAD3A,BAX,BCL2L1,BTC,CASP4,CAV1,CBX5,CCND1,CCT5,CD3EAP,CDCP1,CDH1,CDK1,CDK4,CDKN1A,CDKN1B,COL3A1,CXCL8,CXCR4,DSC2,DUSP1,DUSP4,E2F3,EFNB2,EGFR,EGR1,EGR3,EIF6,EPS15,ERBB4,F2R,F2RL1,FOS,FOSL1,FOSL2,GBP1,GJA1,GPC1,HBEGF,HERPUD1,HMGA1,HMGA2,HSPA5,IER2,IER3,IGBP1,IGF2BP3,IGFBP3,IGFBP4,IL13RA2,IL33,IL6,IQGAP2,IQUB,IRF1,ITGA2,ITGB5,IVNS1ABP,JAG1,JUN,MACF1,MCL1,MME,MMP1,MT1F,MXI1,MY…	826 (20)
ERBB2	0.983	kinase	Activated	4.832	1.14e-14	ACSL4,ADAM19,AHNAK,AKT1,ALAS1,ANGPTL4,ASPM,ATP1B3,BCKDHB,BCL2L1,BCL3,BHLHE40,BMP7,CADM1,CAPN15,CCL20,CCND1,CCND3,CCNE1,CD59,CD82,CD9,CDC25A,CDC37,CDC40,CDC42EP2,CDC6,CDCA7,CDCP1,CDH1,CDK1,CDKN1A,CDKN1B,CDKN2C,CENPE,CHD7,CKS1B,COL3A1,CXCL8,DAAM1,DHFR,DUSP6,DZIP3,E2F3,EDN2,EGFR,EGR1,EIF4EBP1,EIF6,ELL2,EMP1,EMP3,EPHB2,EPHX2,EPS15,ERBB4,ETV1,F2R,FEZ2,FOS,FOXO1,FRRS1,FSCN1,FSTL3,GART,GJA1,GPC1,GSPT2,H…	730 (18)
RAF1	1.058	kinase	Activated	4.287	1.23e-14	ACAT2,ACOT7,AKAP12,ANXA1,CCND1,CD44,CDC25A,CDC6,CDKN1A,CDKN1B,DUSP2,DUSP4,DUSP5,DUSP6,EGR1,EGR3,EMP1,EMP3,FAM13A,FOS,HBEGF,HMGA2,HNRNPAB,HPCAL1,IER2,IER3,IGBP1,IGFBP3,IL12A,IL6,ITGA2,ITGB3,ITGB5,JUN,LAMA3,LIF,LPGAT1,MCF2L,MGLL,MMP1,MT1F,MXD1,MYC,NFKB1,NGF,NOP56,NQO1,OPCML,PHLDA1,PHLDA2,PLAT,PLAU,PLD1,PNP,PTGS2,RAN,RFFL,RPS6KA5,SEC14L2,SLC26A2,SMAGP,SPRY2,ST6GALNAC2,TCOF1,TFPI2,TGM2,TIMP1,TUBA4A,V…	877 (20)
ERBB4	-1.678	kinase		0.096	6.58e-11	ADAM19,ADAM9,BDNF,CADM1,CASP4,CCND1,CDH1,CDKN1A,COL3A1,DUSP1,EFNB2,EGFR,EGR1,ERBB4,GJA1,GPC1,HBEGF,HMGA2,HMOX1,IGFBP4,JUN,MAP2K3,MXI1,MYC,NID1,PTGIS,PTGS2,SERPINA3,SERPINE2,SFRP1,SLC2A1,SLK,SPARCL1,THBS1,TLN1	805 (20)
CDKN1A	2.539	kinase		0.627	1.27e-07	ASPM,ATRX,BAX,BCL2L1,CCND1,CCND3,CCNE1,CDC25A,CDC6,CDK1,CDK4,CDKN1A,CDKN1B,CKS1B,DLGAP5,DUSP1,HSPA5,IL6,ITGAV,ITGB3,ITGB5,JAG1,KNSTRN,KRT18,LGALS3,MAF,MBNL2,MCM2,MCM3,MCM7,MMP1,MYC,NUSAP1,ORC1,P4HA1,PELO,PLK2,POLD1,PRC1,RB1,SERPINE1,SHC1,SMC2,SOD2,SOX9,SSPN,TOP2A,TUBB3,UBE2S,UBE2T,UHRF1,VEGFA,VEZT,VGLL4,XRCC6,ZBTB5	673 (18)
MAPK7		kinase	Activated	4.384	1.47e-07	ADRB2,BCL2L2,BDNF,CCND1,CDKN1B,CXCL8,DLC1,DUSP1,HMOX1,IL6,JUN,KLF2,KLF4,MCL1,NOV,NQO1,NR4A1,PLAT,PTGER2,PTGS2,VEGFA	799 (25)
PRKCA	2.344	kinase		1.043	1e-06	BCL11A,BCL2L1,CAV1,CCND1,CCNE1,CDKN1A,DIAPH1,EGR1,ETS1,FOS,HS2ST1,ID2,IFIT1,IGF2BP3,IGFBP3,INSIG1,JUN,MMP1,MRPL9,MYC,NFKB1,NQO1,PHLDA2,PLD1,PRKCD,PTGS2,PVR,RB1,RHOBTB3,RUNX1,SERPINE1,SP100,TYR,VEGFA	666 (19)
MET	-0.384	kinase	Activated	2.623	1.19e-06	AKT1,AQP3,ATM,BMF,CCND1,CD274,CD44,CDH1,CDK1,CDKN1A,CDKN1B,CXCL8,FOS,GCLC,HBEGF,HMOX1,IL6,ITGA3,JUN,KLF4,MYC,NFKBIZ,NREP,PLK2,PTGS2,RUNX1,SH3BP5,SOD2,TGFB1,TLR3,VEGFA	680 (19)
IKBKB		kinase	Activated	2.729	2.39e-06	ATF3,BAX,BCL2L1,CBLB,CCL20,CCND1,CD44,CDC6,CDH1,CDKN1A,CEBPD,CKS1B,CP,CXCL8,CXCR4,DGKA,DUSP6,EGR1,ENPP2,ETS1,FOS,FOXO1,FSCN1,HMOX1,IGFBP6,IL6,IRF1,ITGB3,ITGB5,KLF5,MBP,MMP1,MYC,NFKB1,NFKBIB,NGF,NID1,OGN,PCDH7,PLAU,PPM1D,PTGS2,PTK2B,PTPN13,PTX3,RCAN1,RELA,S100A4,SEMA3C,SERPINE2,SFRP1,SLC16A2,SMURF1,SOD2,TGFB1,TLN1,TLR3,TNFRSF11B,UACA,VCAN,VEGFA	657 (13)
MAP3K1	-1.673	kinase	Activated	2.811	4.55e-06	ATF3,CCND1,COL3A1,CXCL8,DUSP1,EGR1,FOS,HMOX1,JUN,NOV,PLAU,PPARD,PTGS2,RGS4,SERPINE1,TGFB1,THBS1,TIMP1,TNFRSF10A,TOP2A	807 (19)
SRC	1.219	kinase	Activated	3.491	5.68e-06	BCL2L1,CAV1,CCND1,CCNE1,CDH1,CDK1,CDKN1A,CXCL8,DUSP1,EGFR,ENO1,F2R,FMN2,FOS,FOSL1,GBP1,GJA1,IL6,JUN,KRT18,LAMP2,MCL1,MMP1,MYC,NFKB1,PLAU,PRKCA,PRKCD,PTGS2,PTRF,TFPI2,VEGFA	808 (18)
PIK3R1	-1.351	kinase		0.218	6.44e-06	ATP1A1,BCL2L1,CCND1,CDKN1B,CXCL8,DNAJB9,DNAJC3,FOS,FOXO1,HMOX1,HSPA5,IL12A,IL6,MITF,MYC,PDK1,PIK3CD,PIK3R1,PLAU,PPARG,PTGS2,SERPINE1,SLC2A1,SOD2,VEGFA	682 (19)
IRAK4	-1.544	kinase		1.145	7.8e-06	ATF3,CCL20,CSRNP1,CXCL8,EGR1,ERRFI1,FOS,FOSB,GEM,IER2,IL12A,IL6,IRF1,JUN,LIF,NFKBIZ,NR4A1,PHLDA1,PPARG,RASA2,SLC25A25,TNFAIP3,ZC3H12A,ZFP36	625 (14)
CDK5R1		kinase		0.426	8.7e-06	CD14,CD63,CXCL8,FOS,IL6,MIB1,PMAIP1,SERPINE1,SIRT1,SOX6	757 (20)
BRD4		kinase		1.914	8.89e-06	BCL2L1,BCL3,BHLHE40,BTN3A2,CCND1,CDC25A,CXCR4,FADS1,FOS,FOSL2,HMOX1,ID2,KAT2A,KCNQ5,MCL1,MLF2,MTHFD1L,MYC,NAV1,NME1,NQO1,SFXN4,SLC7A2,SRM,STC2,TTC27,WNT5A	564 (12)
MAPK3		kinase	Activated	2.625	9.4e-06	CCND1,CXCL8,CYP24A1,DUSP4,EGR1,FOS,FOSB,FOSL1,IL6,JUN,LEPROTL1,MCL1,MMP1,MYC,PDGFB,PIAS1,PPARGC1A,PTGS2,SIRT6,THBS1,TIMP1,TNFRSF10A,TNFRSF10B	759 (20)
MAPK1		kinase	Activated	2.615	1.74e-05	ARHGAP11A,ATF3,BCL11A,BDNF,CAPN2,CAV1,CCND1,CDK19,CDKN1A,CDKN1B,CXCL8,DDT,DUSP1,DUSP2,EGR1,EGR2,EHD1,EIF2AK2,EMP1,ERCC1,FLNC,FOS,FOSB,GBP1,GRAMD1B,HMOX1,IFIH1,IFIT1,IGF2BP3,IL6,ITGAV,ITGB3,JUN,LAP3,LGALS3,LIF,MBP,MCL1,MITF,MMP1,MNS1,NT5E,NUPR1,ORC1,OSBPL3,PARP12,PDGFB,PLAU,PLD1,POU2F2,PPT2,PRKG1,PTGER2,PTGS2,QKI,SIRT1,SIRT6,SP100,SPAG16,SPOCK1,SPRY2,SPRY4,STAT2,SUN2,TLR3,TMEM158,TNFRSF10B,TRIM14,…	712 (18)
MAP2K1	1.148	kinase	Activated	3.227	2.02e-05	ATF3,AXIN2,BCL2L1,CCND1,CD274,CD44,CDKN1A,CDKN1B,COL3A1,CXCL8,DKK1,DUSP1,DUSP5,DUSP6,EGR2,ENO1,F2R,FOS,FOSL1,GPRC5B,HSPA5,IL13RA2,IL6,IRS1,ITGB3,JUN,LGALS3,MBP,MITF,MMP1,MYC,NET1,PTGS2,PTPN13,RAP2B,RRAGD,SERPINE2,TFPI2,TGM2,THBS1,UBC,VEGFA	586 (16)
FGFR1	2.178	kinase	Activated	2.852	2.18e-05	BAX,BMP7,CCND1,CDKN1A,DNAJC1,EIF4EBP1,EIF4G1,FGF1,FGF5,FGFR1,FOS,IL6,JUN,LEPROTL1,LIF,MBP,MMP1,MYC,NCK1,NXF1,PDCD4,PLAU,POU2F2,PTGS2,RPS6,SOX3	602 (18)
ERBB3		kinase		-0.671	2.18e-05	ADAM19,ADAM9,BAX,CCND1,CDH1,CDKN1A,CDKN1B,CXCR4,DUSP1,EGFR,EGR1,EIF6,HBEGF,HMGA2,HMOX1,IER2,MXI1,NID1,PTGS2,RRAS,SERPINA3,SFRP1,SLK,THBS1,TLN1,VEGFA	747 (19)
PRKG1	-1.453	kinase		0.095	3.07e-05	ANAPC2,CCND1,CDKN1A,CDKN1B,COL3A1,FOS,GKAP1,MRE11,PPARG,RHOA,SERPINE1,TGFB1,THBS1	680 (22)
RET		kinase	Activated	2.798	4.29e-05	AKAP9,ANXA1,CCL20,CCND1,CDKN1B,CXCL8,CXCR4,DNAJA1,DNAJC3,DPYSL2,DUSP6,EGR1,ETV1,FKBP4,FOS,GJA1,HSPA8,IL6,MAF,MMP1,NOV,PER3,PLAU,PMAIP1,PTN,PTPN13,SCARA3,STC1,STIP1,VGF	700 (19)
CHUK		kinase	Activated	2.016	4.84e-05	ATF3,BCL2L1,CASP4,CCND1,CDC25A,CDKN1A,CDKN1B,CEBPD,CP,CRLF1,CXCL8,DUSP6,ENPP2,FOS,FOXC2,GADD45B,GRIN2A,HMOX1,IGFBP6,IL6,ITGB3,ITM2B,KLF10,KLF5,MXD1,MYC,NGF,NID1,NOV,OGN,PCDH7,PLAU,PTGS2,PTX3,RB1,RCAN1,RELA,SEMA3C,SERPINE2,SFRP1,SLC16A2,SMOC2,SQSTM1,TLR3,TNFAIP3,TNFRSF11B,VEGFA	620 (12)
INSR	-1.127	kinase	Activated	2.064	5.9e-05	ACADVL,ACOT13,ACSL4,ACTN4,ARFGAP2,ARHGEF2,ARL4A,ATF3,ATP5B,ATP5G1,ATP5J2,CCND1,CDC6,CDK1,CDKN1A,CDKN2C,CFL1,CSTB,CXCR4,CYC1,DDR2,DEK,DUSP1,ECHS1,EGR1,EGR2,FABP4,FDPS,FH,FLNC,FOS,FOXC2,HBEGF,HELLS,HMGCS1,HSD17B4,IDI1,IER2,IER3,IGF2R,IL6,IRS1,ITGB5,KLF10,LDB2,MCM2,MCM7,MDH2,MSMO1,MXI1,MYC,NGF,OGN,PAX6,PDCD4,PDGFB,PECR,PHLDA1,PHLDA2,PPARGC1A,PRKCQ,RUVBL2,SATB1,SERPINE1,SFMBT2,SIRT1,SLC20A1,SLC25A20,…	824 (25)
CDKN1B	-4.46	kinase		-0.889	7.31e-05	ARL10,BCL11A,CCND1,CCND3,CCT6A,CDC25A,CDH1,CDK4,CDKN1A,CDKN1B,CPSF2,EGR1,EPB41,GAB2,HSPA5,IGF2BP1,LGALS3,MCL1,MCM7,MEIS2,MRRF,MYC,PALD1,PES1,PPT2,RUNX1,SERPINE1,SIX3,TCF4,TYRP1	737 (24)
STK11		kinase		1.388	0.000101	ACVR1,AKAP2,ATF3,CCND1,CCT6A,CD274,CDH1,CDKN1A,CDKN1B,CNTN1,CREBL2,EIF3A,FGFR2,FOSL1,FOXN3,GADD45B,IL33,IL6,KLF12,LUM,MAFK,MCAM,MYC,NET1,NPTX2,NR1D1,PPP1R2,PTGS2,PTPRZ1,RASSF1,RB1,SERPINE1,SLC16A4,SPARCL1,TNFAIP3,TOP2A,VAV3,VEGFA,WNT5A,ZHX1	719 (19)
RPS6KA5	-1.43	kinase		1.749	0.000137	CCL20,DUSP1,FOS,FOSL1,IL12A,IL6,JUN,MYC,PTGS2	734 (18)
ACVRL1		kinase		-0.788	0.000146	ANGPT2,CDKN1A,CXCL8,CXCR4,EFNB2,ID2,MYC,PLAT,PLAU,PXN,SERPINE1,VEGFA,ZYX	278 (7)
EIF2AK3	-0.176	kinase		1.367	0.000227	ABCF2,APAF1,ASNS,ATF3,CCND1,CTSC,DNAJB9,DNAJC3,EGR1,EIF4EBP1,ERO1B,FOSL1,HERPUD1,HSPA5,JUN,KLF4,MYC,NUPR1,PPP1R15A,RNASEL,SEL1L,SQSTM1,UIMC1,VEGFA,YARS,ZFP36	776 (26)
MAPK10	-2.199	kinase	Activated	2.586	0.00023	CD44,CXCL8,FOS,IL6,JUN,MMP1,PTGS2	648 (15)
ATM	-1.821	kinase		1.036	0.000251	ATM,BAX,BCL2L1,CDKN1A,CDKN1B,CXCL8,DUSP1,GADD45B,HMOX1,IL6,IRF1,JUN,MXD3,PSMC4,SERPINE1,TGM2,TNFAIP3,TNFRSF10B,TNFSF9	657 (15)
EFNA5	-2.185	kinase		-1.127	0.000274	BDNF,DSC1,DUSP4,DUSP6,EGFR,FOSL1,IRF1,KRT18,LPXN,NT5E,NTM,PLAT,RHOA,SLC20A1,SOX9	454 (7)
MAPK8		kinase		1.109	0.000336	ACSL4,AKT1,BCL2L1,CCND1,CDH1,CDKN1A,CDKN1B,CXCL8,DUSP1,DUSP4,DUSP6,EGR1,ETS1,FOS,FOSL1,FOSL2,FOXO1,FTH1,HMOX1,IL6,JUN,KLF6,LIF,MMP1,MYC,NUPR1,PLAU,PPARD,PPARGC1A,PTGS2,PTX3,RELA,RGS4,TNFAIP3,WNT5A,ZFP36	801 (19)
PTK2		kinase		0.94	0.000485	CCND1,CDKN1A,CDKN1B,CSPG4,DSP,FOS,IL6,IRS1,KRT18,KRT8,P4HA1,PALLD,PRRX1,PTK2B,THBS1,TIMP1	715 (18)
MAP2K4	-0.199	kinase	Activated	3.403	0.000491	ATF3,BCL2L1,CCND1,CD44,CDKN1A,CXCL8,EGFR,ERRFI1,FOS,IL6,JUN,MMP1,PLAU,PPARD,PPARG,PTGS2,TGFB1	569 (16)
PRKCE		kinase	Activated	3.02	0.00056	BAX,BCL2L1,CAV1,CCND1,CCND3,CCNE1,CDH1,CDKN1A,CXCL8,EGFR,EGR1,FOS,HSPA5,IL6,JUN,MYC,NFKB1,PDCD4,PTGS2,VEGFA	667 (20)
MAP2K5		kinase	Activated	2.189	0.00058	CCND1,CXCL8,CYP24A1,FOS,JUN,KLF2,KLF5,NR4A1,PTGS2	705 (18)
FGFR4	1.513	kinase			0.00058	BCL2L1,CCND1,CD44,CDK1,CDKN1A,FOS,MMP1,PLAU,SERPINE1	680 (20)
NTRK2	-2.318	kinase		1.692	0.000614	BDNF,CCND1,CCNE1,CDC6,CDH1,CDK1,CDK4,CDKN2C,DDX11,EGR1,FOS,JAG1,MYC,SERTAD1,SYT1,TP53BP2,VEGFA	690 (19)
NDRG1		kinase		-0.075	0.000616	ATF3,CASP4,CCND1,CD82,CDH1,CDK4,CXCL8,FOS,JUN,MMP1,SMAD4,VEGFA	681 (15)
PRKCD	1.426	kinase	Activated	3.692	0.000628	BCL2L1,C3orf52,CCL20,CCL7,CCND1,CCNE1,CDKN1A,CXCL8,FEM1B,FOS,FOSL1,FOSL2,GEM,GPRC5A,IL6,ITPR3,JUN,KLF5,KLF6,LIF,MRPS11,MYC,MYO9B,NAV2,NR4A1,PALMD,PDCD4,PPP1R15A,PTGS2,RCAN1,RYBP,SERPINE1,SPHK1,TNFRSF11B,UGCG,USP36,VEGFA,ZFP36	628 (16)
MAPK9		kinase		0.995	0.000691	BAX,CAV1,CDKN1A,CDKN1B,CXCL8,EGR1,FOS,FOSL1,FOSL2,GADD45B,GPAT4,HMGA1,HMGN2,IER2,IL12A,IL6,JUN,KLF6,LIF,MYC,NME2,NR3C2,PLAT,PLIN2,PPARG,PPP1R15A,PTX3,SELPLG,SF3B4,SOD2,TLR3,TNFAIP3,ZFP36,ZYX	672 (16)
TRIB3		kinase		0.902	0.000805	ASNS,CDC25A,DDIT4,FABP4,HERPUD1,JAK1,PMAIP1,PPARG,PSAT1,STC2	625 (18)
AKT1	1.927	kinase	Activated	2.613	0.000888	ACAT2,AKT1,BAX,BCL2L1,CCND1,CCND3,CCNE1,CDH1,CDK4,CDKN1A,CDKN1B,CEBPD,CXCL8,CXCR4,DIAPH1,DIAPH3,EGR1,FOS,FOSB,FOXO1,GCLC,GOSR2,HMGCS1,HMOX1,HUNK,IL6,IRS1,LAMA1,MBP,MCL1,MSMO1,MYC,MYH11,NFKB1,NQO1,PEX11A,PHLDA1,PIK3R1,PPARG,PPARGC1A,PTGS2,SERPINE1,SIRT6,SLC2A1,THBS1,TIMP1,VCAN,VEGFA,ZWINT	633 (20)
GSK3B		kinase		0.211	0.00104	BAX,BCL2L1,CCND1,CD82,CDC6,CDKN1A,CDKN1B,FOS,IFT20,IFT88,IL6,KIF3A,MAPRE1,MCL1,MYC,NCOA1,NFKBIZ,PTGS2,SERPINE1,SIRT1,TCF4,TCF7L2,TET1,TNFRSF10B,TYR	698 (17)
EPHB1	1.957	kinase	Activated	2.429	0.00107	EGR1,EGR2,FOS,JUN,PTGS2,SERPINE1	684 (20)
MAP3K7		kinase		0.766	0.00117	CCL20,CD14,CXCL8,GBP1,HMOX1,IFIH1,IFIT1,IL6,IRF1,ITGB5,JUN,MAP2K3,MMP1,PDGFB,PTGS2,RELA,RNASEL,SERPINE1,VHL,WNT5A	648 (15)
PRKCB		kinase	Activated	2.347	0.00146	ATP6V1C1,BAX,BCL2L1,CCND1,CDKN1A,EGR1,FOS,IL6,JUN,MYC,PPARGC1A,PRKCD,PTGS2,SERPINE1,SOD2,TGFB1	353 (13)
EFNA2		kinase		-1.807	0.00146	BDNF,DSC1,DUSP4,DUSP6,FOSL1,KRT18,NEDD4L,NT5E,PLAT,PXN,RUNX1,SLC20A1,SOX9,TCF3,TRIM2,UBE2S
NTRK1		kinase	Activated	2.38	0.00181	BCL2L1,BDNF,CDKN1A,EGR1,FOS,NR4A1,SCN9A,SOD2,WNT5A	729 (24)
EFNA3		kinase		-1.387	0.00192	DSC1,DUSP4,DUSP6,FOSL1,IRF1,KRT18,LPXN,NT5E,NTM,PLAT,SLC20A1,SOX9,TRIM2
MAP3K5		kinase	Activated	2.587	0.00201	BAX,CCND1,CDKN1A,CXCL8,HMOX1,IL6,JUN,TGFB1	510 (16)
AURKB	-0.352	kinase		-0.931	0.00201	ATF3,BAX,CD82,CDKN1A,IER3,MCM3,PPM1D,ZMAT3	543 (11)
FLT1		kinase		-0.229	0.00247	ACTN4,AHCY,CAPN2,CDKN1A,EWSR1,FOS,HK1,HMOX1,IGF2BP3,PREB,RDX,SOX9,TCF4,THBS1,TNFRSF10B,TOMM22,UBE2B,VDAC1,VPS4A	676 (19)
BMX		kinase		1.612	0.00318	COL3A1,CXCL8,FOS,IL6,PPARGC1A,TIMP1	616 (17)
MAP2K7		kinase		1.406	0.00335	ANGPT2,ATF3,CCND1,CDKN1A,CXCL8,DUT,EFNB2,ENPP2,ERCC1,GJA1,HSPA5,MYC,PLAU,RPS6,TFPI2	677 (18)
CDK2		kinase	Activated	2.121	0.00371	CCND3,CCNE1,CDC25A,CDC6,CDK4,CDKN1A,DHFR,MYC,RB1,TNFAIP3	573 (18)
IPMK	-1	kinase	Activated	2.16	0.00404	ABHD12,FLNC,FOS,FOSB,JUN,PDLIM5,PFN1,TAGLN2	258 (7)
PRKCI	-1.027	kinase		1.227	0.00404	CCND1,HK1,HMOX1,IL6,PLS1,PTGS2,SF3B1,SLC2A1	636 (19)
DYRK1A		kinase		-0.2	0.00404	CCND1,CDC6,CDK1,CDKN1A,MCM3,RCAN1,SERPINE1,SRSF2	754 (26)
PDPK1		kinase		-1.128	0.00455	CAV1,CCND1,CDKN1A,CXCL8,DCT,IL6,KLF2,MYC,SERPINE1	732 (23)
RPS6KA4		kinase		0.672	0.00471	DUSP1,FOS,IL12A,IL6,JUN	743 (18)
EFNA4		kinase		-1.155	0.00473	DSC1,DUSP4,DUSP6,FOSL1,IRF1,KRT18,LPXN,NT5E,NTM,PLAT,SLC20A1,SOX9
FGFR2	-3.335	kinase		0.665	0.00499	AMOT,B4GALNT4,BAX,CCND1,CDH1,CDKN1A,CLIC6,CTSC,CUBN,DKK1,DRAM1,EFHC2,FGFR2,FLRT3,FST,GJA1,ID2,IL6,LAMA1,MBP,MEST,MYC,SFRP1,SOX3,SOX7,TFEC,TSPAN8	728 (24)
CDK9	1.061	kinase	Activated	2.768	0.00517	ALAS1,CDKN1A,CXCL8,CXCR4,FOS,G6PD,IL6,MYC,PPARG,PPARGC1A,RUNX1,STC2,TNFAIP3,WNT5A	681 (24)
TGFBR2	1.291	kinase		1.232	0.00599	ADORA2B,ANGPTL4,BDNF,BHLHE40,CCND1,CCND3,CCNE1,CCT5,CD14,CD44,CDH1,CDKN1A,CDKN1B,EXT2,FGF5,FST,GADD45B,GAL,GJA1,HPGD,IL6,JUN,KRT18,KRT8,MYOF,NFIB,PDGFB,RBMS3,SERPINE1,SMAD4,TGFB1,THBS1,TIMP1,TNFRSF11B,TNFRSF12A,VEGFA	795 (18)
CKS1B	-1.084	kinase		0.124	0.00654	CDK1,CDKN1B,CKS1B,CXCL8	380 (7)
MAP3K3		kinase		1.977	0.00737	ADSSL1,CXCL8,FOS,IL6,JUN,PSME3,TGFB1,TNFAIP3	607 (15)
CSNK2A1		kinase	Activated	2.449	0.00741	BCL2L1,CCND1,CDH1,ITGA3,RELA,ZFP36	596 (19)
EIF2AK4		kinase		-0.34	0.0077	ASNS,ATF3,EGR1,IL6,MBP,PPARG,PPP1R15A,PSAT1,SOD2
CCND3	1.544	kinase			0.00896	CCND1,CCND3,CDC6,CDK1,CDKN1B,FABP4,MCM3	630 (19)
ROCK2	-0.2	kinase		-0.095	0.00956	CD44,CXCL8,DSC1,DSC2,DSP,MSN,PPARG,PRKG1,SERPINE1,SPINK5	659 (18)
CHEK2		kinase		0.625	0.0106	APAF1,BAX,BCL2L1,CCNG1,CDKN1A,TP53BP2
MAP3K8		kinase		0.72	0.0107	ARHGAP22,CCL20,CDKN1B,CEBPD,COBLL1,CREBL2,CXCL8,DUSP6,FLNB,FOS,FSCN1,GAB1,GCA,GNG4,GPR176,IER3,IER5,IL12A,IL6,JUN,NGF,P2RY1,PLAT,PTGER2,PTGS2,SLCO4A1,TICAM1,UBE2B,ZC3H6
ERN1		kinase	Inhibited	-2.184	0.0108	ATF3,CDH1,CEBPD,CNTN1,DNAJB9,DNAJC3,ERO1B,ETS1,FITM2,HOOK1,HSPA5,JUN,LPCAT2,MCL1,PLIN2,PPARG,PRKDC,PVR,SEL1L,SLC20A1,SLC7A1,TBCB,TNFRSF10B,USO1,VEGFA
EIF2AK2	-1.028	kinase		1.848	0.0116	ATF3,BAX,BDNF,BHLHE40,CDKN1A,CEBPD,CXCL8,EGR1,EIF2AK2,FOS,IFIT1,IL6,IRF1,MYC,PARP12,PPP1R15A,SOD2,TNFAIP3,ZNF292
FLT3	-1.885	kinase			0.0118	BAX,BCL2L1,CCND3,CDKN1B,IL6,LIG3,MCL1,MYC,SLC2A1,XRCC6
PFKFB3	-0.305	kinase		0	0.0118	CCND3,CDK1,CDKN1B,IL6
DCAF1		kinase		-1.709	0.012	BMF,CDKN1A,KLF10,NOV,PPIF,TCF3,TGM2
PKM		kinase		0.581	0.0123	BCL2L1,CCND1,CDH1,CDKN1B,ENO1,IL6,MYC,PDK1,SLC2A1
BMPR1B	-0.098	kinase		-1.408	0.0124	CDKN1A,NR2E1,PPARG,PTGS2,SERPINE1,SOX5,SOX6,SOX9
SYK		kinase		0.962	0.0131	AKAP12,ATP8A1,CCND1,CDH12,CDKN1B,CXCL8,CXCR4,FOSL1,FST,IL6,IRF1,ITGB3,KIAA1107,KLF2,TFPI2,TGFB1,USP53,VEGFA
MTOR	1.165	kinase		0.903	0.0131	BCL2L1,CCND1,CCND3,CCNE1,CD274,CDH1,CDKN1A,CEBPD,CXCR4,DDIT4,DHFR,EGFR,EIF3A,ENO1,ERCC1,FABP4,FDPS,FKBP1A,FST,IL6,IRAK1,IRF1,KCND2,MBP,MCL1,MDH1,MDH2,MFN2,MTOR,MYC,PFKP,PFN1,PHLPP2,PIAS1,PPARD,PPARG,PPP2CA,PRKAR2B,PYGB,RHOA,RPL12,SLC12A2,SLC2A1,SOX4,SQSTM1,TCF4,TNFRSF11B,UBE2B,VEGFA
SPHK1	6.085	kinase	Activated	2.072	0.0133	BCL2L1,CCND1,CDKN1A,CXCL8,EGR1,IL33,IL6,JUN,PTGS2,SERPINE1,TIMP1
BTK		kinase	Activated	2.105	0.0139	BCL2L1,CCND3,CCNE1,CCT6A,CD274,CDC25A,CDK4,CDKN1A,CTSA,CXCL8,CXCR4,EMP1,ETS1,HELLS,HMOX1,IFIT1,IL6,IRF1,ITGAV,ITGB3,JUN,RB1,RELA
ABL1		kinase		1.682	0.0143	CAV1,CCND1,CCNE1,CDKN1A,CDKN1B,DHFR,IER3,MMP1,MYC,VEGFA
IKBKG		kinase		0.581	0.0145	BAX,CEBPD,CP,CXCL8,DUSP6,ENPP2,FOS,FOXC2,IGFBP6,IL6,KCND2,KLF5,NGF,NID1,OGN,PCDH7,PPARG,PTX3,RCAN1,SEMA3C,SERPINE2,SFRP1,SLC16A2,TNFAIP3,VEGFA
PRKCZ		kinase		1.174	0.0152	BAX,CCND1,CXCL8,ETS1,HMOX1,JUN,MYC,PSAT1,VEGFA
MAPK13		kinase		-0.036	0.0157	CDKN1A,FOS,IL12A,IL6,PPARGC1A,PRMT5,VEGFA
CSF1R	-0.543	kinase	Activated	2.158	0.0157	CCND1,CCNE1,CDKN1A,CDKN1B,FOS,IL6,JUN,MYC
TJP2		kinase			0.016	BCL2L1,YBX3
RSPO3	-0.736	kinase			0.0166	AXIN2,IL6,PTGS2
ARAF		kinase			0.0166	CCND1,FOS,RFFL
PRKAA2		kinase		-0.049	0.0174	ACOT7,ALAS1,BAX,CD302,CDH1,CDKN1A,CDKN1B,DUSP4,EGR1,FABP4,FGFR2,GALM,HSPA5,IGFBP4,IL6,MYLK,NFIB,PPARG,PPARGC1A,RAF1,TGM2,ZYX
PIK3CA		kinase		0.99	0.0184	ATP1A1,CALD1,CCND1,CD14,CD44,CDH1,CDKN1B,CEBPD,IRS1,JAG1,PDK1,PIK3CD,SERPINE1,TGFB1
CAMK4		kinase		1.627	0.0186	ATF3,BDNF,FMR1,FOS,FOSB,FOSL2,IL6,JUN,PPARGC1A
BRAF		kinase	Activated	2	0.0188	BMF,CCND1,CDH1,CDK1,CDKN1A,CDKN1B,CXCL8,DUSP4,EGR1,IL6,MCL1,MMP1,MYC,RFFL,SERPINE2,THBS1,VHL
CDK4	1.128	kinase		1.732	0.0195	AQP3,CDC6,CDCA7,CDK4,CDKN1A,CDKN1B,CDKN2C,CENPK,CPNE3,DHFR,ENPP2,KDM6B,KIF20B,KLHDC1,KLHL24,LRRTM2,MAGI2,MCM7,MNS1,NT5E,PDCD4,RBMS3,SATB1,STARD4,THNSL1,TRAPPC2,USE1
ACVR1C		kinase		-0.092	0.0197	BCL2L1,CCND1,CDKN1A,CDKN1B,FOS,SERPINE1
BMPR2		kinase			0.0202	CXCL8,EFNB1,EFNB2,EPHA4,ID2,SEMA3C,TNFRSF11B
FGFR3	-1.672	kinase		1.664	0.0225	BCL2L1,CCND1,CDH1,CDKN1A,DUSP6,FOS,MAF,SOX3,SOX9
BRD2		kinase			0.0232	DNAJA1,HMOX1,IL6,MYC,NFIB,NQO1,PRELID1,ROBO1,S100A6,SATB1,SOX5,VAV3
MAP2K3	4.622	kinase		1.406	0.0241	BAX,CDKN1A,CDKN1B,COL3A1,CXCL8,IL12A,IL6,MMP1,PLAU,PPARGC1A,PRDX6,PTGS2,RELA,SERPINE1,VEGFA
CDK5		kinase		0.875	0.0242	BDNF,CD14,IGFBP3,JUN,MBP,PMAIP1,SPOCK1,TNFAIP3
RPS6KB1	-0.889	kinase		1.622	0.0246	ATP1A1,BCL2L1,CCND1,CCNE1,CDKN1A,IRS1,MCL1,MYH11,RB1,SERPINE1
CHEK1	1.221	kinase		0	0.0258	BCL2L1,CDC25A,CDKN1A,E2F3,MCL1,MYC
MAPK14		kinase	Activated	2.286	0.0272	ATP5J2,BAX,CCND1,CDH1,CEBPD,CXCL8,DUSP1,DUSP6,EGFR,FDPS,FOS,FOSL2,GJA1,HMOX1,IL12A,IL6,ITGB8,JUN,MMP1,MYH11,NGFR,PLAU,PPARGC1A,PTGS2,SHC1,SOD2,TGFB1,TGM2,TIMP1,TOP2A,VEGFA,ZFP36
DYRK1B		kinase		-0.975	0.0287	CCND1,CCND3,CP,SOD2
MAPK11		kinase		1.369	0.0294	CAV1,FOS,HMOX1,IL6,PPARGC1A,PTGS2,RELA,TIMP1
PRKD2	1.159	kinase			0.0302	CXCL8,IFNAR1,ITGA2
SRPK1		kinase			0.0302	BCL2L1,MCL1,VEGFA
DDR1		kinase	Activated	2.219	0.0327	BCL2L1,CDH1,CDKN1A,COL3A1,MMP1
MAPK12	2.139	kinase		-0.456	0.033	CCND1,FOS,IL12A,ITGB8,JUN,PPARGC1A
MAP2K2	1.452	kinase			0.033	CDKN1A,IL6,IRS1,ITGB3,PLD1,VEGFA
PRKAA1		kinase		-0.636	0.0341	ACOT7,ATF3,BAX,CD302,CDKN1A,CDKN1B,CXCL8,FGFR2,GALM,IGFBP4,IL6,MYLK,NFIB,PPARGC1A,SIRT1,SIRT6,SOD2,TGM2,ZYX
PIM1	1.033	kinase		1.747	0.0351	AKT1,BCL2L1,CCND3,CDC25A,CDK4,CDKN1A,CDKN1B,FOSL1,ID2,IL6,MYC,PPARGC1A
NME1	1.991	kinase		1.522	0.0392	BAX,BOP1,CCND1,CDK4,CDKN1A,PA2G4,PTN,RAE1,SERPINE1,TIMP1
RPS6KA3	1.561	kinase		1.99	0.0406	FOS,FSCN1,MYC,TNFRSF10B
FZR1		kinase		1.154	0.0406	CCND1,CCNE1,CDKN1B,VHL
IPPK		kinase			0.0441	CUL4A,RIPK1
STK16		kinase			0.0441	SERPINE1,VEGFA
EEF2K		kinase			0.0441	BCL2L1,KLF5
JAK2		kinase	Activated	2.584	0.0586	ACTN1,AKT1,BAX,BCL2L1,BMP7,CCND1,CDC25A,CDH1,CDKN1A,CDKN1B,CEP112,CXCL8,EGR1,FOS,IL6,IRF1,KDM6A,MYC,PFN1,PHLDA3,PTGS2,THBS1
JAK3		kinase	Inhibited	-2.149	0.059	BAX,CCNE1,CD274,CDK4,CDKN1B,IL6,IRF1,MAF,TUBB3
PTK2B	-1.787	kinase	Activated	2.2	0.0677	BCL2L1,CDH1,CXCL8,FOS,JUN
MAP3K14	2.357	kinase	Activated	2.72	0.0685	BCL2L1,CD44,CDC37,CXCL8,EGFR,IL6,NFKB1,NFKBIE,PTGS2,RCAN1,RELA,TNFAIP3,TRAF3
SGK1	0.537	kinase		1.875	0.0685	CDKN1A,CDKN1B,FABP4,GRIN2A,HBEGF,IL6,KCNQ5,LIF,ORAI1,PPARG,SLC1A5,SLC1A6,SLC6A8
MAP2K6	-1.423	kinase		1.766	0.0725	BAX,CCND1,CDKN1A,CXCL8,IL13RA2,IL6,IRS1,JUN,MMP1,MYH11,PLAU,PPARGC1A,PTGS2,RELA
MST1R		kinase	Activated	2.207	0.0826	CCND1,CDH1,FOS,JUN,MYC
ROCK1	-1.274	kinase		1.967	0.112	CCND1,CCND3,CD44,ETS1
KDR		kinase	Activated	2.213	0.14	ANGPT2,FABP4,HMOX1,NME1,NME2,NR4A1,PTGS2,SFRP1
LCK		kinase	Activated	2.414	0.172	ANXA1,CDK1,FOS,IRF1,JUN,KRT18
PRKD1		kinase	Activated	2.19	0.329	CCND1,MMP1,NR4A1,PTGS2,TNFAIP3
GCK		kinase	Inhibited	-2	0.538	ATP5G1,CDH1,ECHS1,FH
EPHB6		kinase	Inhibited	-2	1	FKBP1A,IL6,TGFB1,TRIB1
TRPC1		ion channel		0.571	9.74e-05	APAF1,BAX,CCND1,CCND3,CDKN1A,CDKN1B,FOXO1,S1PR3,SNCA,SPHK1	705 (19)
RYR2		ion channel		-1.982	0.00311	CAPN10,FOXO1,IL6,SIRT1
CACNA1C		ion channel			0.00311	CAV1,ENO1,PTGS2,S100A10	254 (7)
PKD1	2.182	ion channel		-0.247	0.00676	ATP1A1,CAMSAP2,CDKN1A,CLCF1,EGFR,EIF3A,EIF4EBP1,ENPP5,FAM98B,FGFR1,FOSB,FOXO1,HBEGF,IER2,JAKMIP2,KRT18,LTBP1,MCUB,MINK1,NIPAL1,PCDH7,PCDH9,PPRC1,PTRF,RAB9B,RPS6KA5,SLC16A4,SLC26A7,SMURF1,SOX6,SPATA6,SYNE1,YY1,ZBTB10,ZNF711
CFTR		ion channel		-1.286	0.0296	ASNS,CFH,CFI,CUBN,CXCL8,EPHX2,FADS1,FDPS,HPGD,HSD17B11,HSD17B4,IDI1,NFKB1,NFKBIZ,OSBPL1A,PTGS2,TNFAIP3
STIM1		ion channel		0.152	0.0327	BCL2L1,GCLC,HMOX1,IL6,NQO1
CLCN3		ion channel			0.0441	NFKB1,TGFB1
SCN1B		ion channel			0.0441	FOS,SCN2A
TRPV2		ion channel			0.0479	BCL2L1,CCNE1,RAF1
TRPV4	-1.492	ion channel	Activated	2.416	0.0739	FOS,IL6,PPARGC1A,RHOA,THBS1,TIMP1
CLCN5	-0.931	ion channel		-1.98	0.135	CCNE1,CUBN,IL6,TXN
TGFB1	3.045	growth factor	Activated	4.124	7.96e-19	ABCG1,ABI2,ACTN1,ACVR1,ADAM19,ADAMTS12,ADCY9,ADORA2B,AHNAK,AKT1,AMOTL2,ANGPTL4,ANKLE2,ANXA11,ARHGEF2,ARL4A,ASNS,ASPM,ATG14,ATM,ATP13A3,ATXN1,AXL,BAX,BCL2L1,BCL3,BDNF,BHLHE40,BMF,BMP7,CADM1,CALD1,CALML4,CAPN15,CASP4,CAV1,CCDC85B,CCL20,CCND1,CCND3,CCNE1,CCT5,CCT6A,CD14,CD44,CD59,CDC25A,CDH1,CDH19,CDK1,CDK4,CDKN1A,CDKN1B,CDKN1C,CDKN2C,CENPE,CFH,CFI,CFL1,CHST3,CKS1B,COL12A1,COL3A1,CORO1C,COTL1,CRIP2,…	852 (17)
HGF		growth factor	Activated	4.236	6.15e-11	ADGRL2,AKAP12,AKT1,ANGPT2,ANGPTL4,ANK3,APAF1,ASNS,ATF3,ATM,BCL2L1,BMP2K,CAV1,CCL7,CCND1,CCNG1,CD3EAP,CD44,CDC25A,CDC6,CDH1,CDK1,CDK4,CDKN1A,CDKN1B,CDKN2C,CKS1B,CLCF1,COL3A1,CRLF1,CXCL8,CXCR4,DDX11,DKC1,DOK5,DUSP4,DUSP6,EFNB2,EGR1,EMP1,EPHA4,ERRFI1,ETS1,FOS,FOSB,FOSL1,GAB1,GAK,GEM,GPR4,HBEGF,HELLS,HK1,HMOX1,IGFBP3,IGFBP4,IL6,INSIG1,ITGA2,ITGB8,ITPR3,KIF20B,KRT18,KRT19,LAMC2,MAP2K3,MCL1,MCM2,MMP1,M…	797 (20)
FGF2		growth factor	Activated	5.472	4.91e-10	AKT1,ANGPT2,ANGPTL4,AQP3,ARC,BAX,BCL2L1,BDNF,CAV1,CCL20,CCND1,CCND3,CDC25A,CDH1,CDKN1A,CDKN1B,COL3A1,CXCR4,EFNB2,EGFR,EGR1,ENO1,ENPP2,ERRFI1,ETS1,ETV1,FABP4,FGFR1,FGFR2,FOS,FOSL1,FOXO1,FTH1,GBP1,GJA1,GPNMB,GRIK5,GRIN2A,HBEGF,IGFBP3,IGFBP4,IL6,IRS1,ITGA3,JUN,MBP,MCAM,MITF,MMP1,MYC,NGFR,NOV,NR3C2,NR4A1,PDGFB,PDGFC,PENK,PLAT,PLAU,PPARG,PRKCD,PRKDC,PTGS2,RB1,RUNX1,S100A10,S100A4,SERPINE1,SFRP1,SLC20A…	766 (19)
EGF	-1.223	growth factor	Activated	6.567	1.1e-09	ACSL4,ACTN1,AKT1,AQP3,ARC,ARHGEF2,ATF3,ATM,BCL2L1,CAV1,CCL20,CCND1,CCND3,CCNE1,CD44,CDH1,CDK1,CDK4,CDKN1A,CDKN1B,CEBPD,COL3A1,CXCL8,CXCR4,DUSP1,DUSP4,DUSP5,DUSP6,E2F3,EFNB2,EGFR,EGR1,EGR2,EGR3,EPS15,ERCC1,ERRFI1,ETS1,FAM89B,FGFR1,FOS,FOSB,FOSL1,FST,GAB2,GAK,GJA1,HBEGF,HMGCS1,HMOX1,HPGD,ID2,IDI1,IER2,IER3,IGFBP3,IGFBP4,IL6,IRS1,ITGA2,ITGB3,JUN,KLF10,KRT19,KRT5,MCL1,MMP1,MYC,NGF,NR4A1,PDCD4,PHLDA2,…	806 (18)
VEGFA	-1.867	growth factor	Activated	3.64	8.33e-08	AKT1,ALAS1,ANGPT2,ATP5J2,BAX,CAV1,CCND1,CCNE1,CDKN1A,CDKN1B,CSTB,CXCL8,CXCR4,DUSP4,DUSP5,E2F3,EFNB2,EGR1,ETS1,FABP4,FGFR1,FOS,FOSB,GART,GBP1,GJA1,HBEGF,HK1,HMOX1,HSPA5,IGFBP4,IL6,ITGA2,ITGAV,ITGB3,MCL1,MDH2,MMP1,MRPS12,MYLK,NME1,NME2,NR2F2,NR4A1,PDGFB,PLAT,PLAU,PPARGC1A,PRKCA,PTGS2,RASGRP3,RCAN1,RGS5,RUNX1,SERPINE1,SOD2,STC1,TFPI2,TGFB1,THBS1,TIMP1,TMSB10/TMSB4X,TOMM20,TOMM22,TSPO,TXN2,VEGFA	683 (18)
AGT		growth factor	Activated	4.022	1.85e-07	ACAT2,ACE2,ADD3,ADORA2B,ANGPT2,ANK3,ANXA1,ARID2,ATF3,ATP1A1,BAX,BDNF,BOK,CAV1,CCND1,CCND3,CCNE1,CD44,CDC25A,CDK1,CDK4,CDKN1A,CDKN1B,CLGN,COL3A1,CP,CREB1,CXCL8,DHFR,DUSP1,EFNB2,EGFR,EGR1,ERRFI1,ETS1,ETV1,FGF13,FOS,GJA1,GLCCI1,HBEGF,HMGCS1,HMOX1,IDI1,IGFBP3,IGFBP4,IL6,ITGA2,ITGA7,ITGAV,ITGB3,ITGB5,JAG1,JUN,KLF5,LIF,LIMD2,MSMO1,MYC,NGF,NMNAT2,NPR3,NR4A1,NREP,PALLD,PFN1,PIK3R1,PLAU,PPARG,PPARGC1A,PTG…	690 (17)
AREG		growth factor	Activated	3.663	3.18e-06	BCL2L1,CCL20,CCND1,CXCR4,EGFR,EGR1,FOS,IL6,JUN,MMP1,PLAU,PTGS2,PTX3,RUNX1	675 (16)
IGF2		growth factor		1.271	3.88e-06	AKT1,ARHGEF2,ARL4A,CCND1,CDC6,CDK1,CDKN1A,CXCR4,DUSP1,EGR1,EGR2,ELOVL6,HBEGF,HELLS,IER2,IER3,IGF2R,IGFBP3,IGFBP4,IGFBP6,IL6,ITGB5,MCM2,MCM7,MMP1,MXI1,MYC,NGF,OGN,PDCD4,PDGFB,PHLDA1,PIK3R1,PRKCQ,PTGS2,SATB1,SERPINE1,SLC20A1,SLC38A2,SURF6,UHRF1,VEGFA,XRN1	803 (23)
NGF	3.899	growth factor	Activated	2.293	7.33e-06	ASIC2,ATF3,BAX,BCL2L1,BDNF,CAV1,CCND1,CDH1,CDK1,CDKN1A,CDKN1B,DUSP1,DUSP4,EGFR,EGR1,EGR2,EHD4,FOS,FOSL1,FOSL2,GAL,GRIN2A,HMOX1,ITGA2,JUN,LRRFIP1,MAFK,MYC,NGFR,NR4A1,PPARG,RELA,RGS4,SCN2A,SCN9A,SHC1,SLC40A1,SQSTM1,TGFB1,TNFRSF12A,TRIO,TXN,VEGFA,VGF,WNT5A	715 (22)
ANGPT2	1.026	growth factor	Activated	2.59	1.05e-05	ARHGEF2,ASPHD1,AXIN2,CCT7,CDKN1A,COL3A1,DBNL,EGFR,EPHX2,ETS1,EXT2,FKBP4,HMGCS1,HMOX1,HSPA5,IL6,INPP5F,KDM6B,KIF1C,KLF5,KPNA2,MAP2K1,MAPK10,MMP1,NME1,NR3C2,PDCD4,PGAP1,PHLDA1,PLAU,POLD1,PTGS2,RBM14,RCAN1,RFC1,RPS6,SERPINE1,SOD2,SRXN1,THBS1,TLR3,TNFRSF10B,TNFRSF12A,TNIK,TUBB3,YIPF5	681 (17)
NRG1		growth factor	Activated	2.887	3.1e-05	ACTN1,ARHGEF2,CAV1,CCND1,CCND3,CCNE1,CDH1,CDKN1A,CDKN1B,CHCHD3,CXCL8,CXCR4,DUSP1,DUSP4,DUSP6,EGR1,EGR2,EGR3,ERRFI1,FGF1,FOS,FOSB,GDF5,HMGA1,HMOX1,IDH3B,IDI1,IER2,IER3,ITGAV,ITGB3,ITGB5,MBP,MCL1,MGLL,MYC,NR4A1,PDCD4,PLAU,PTGS2,PTRF,PXN,RUNX1,SLC2A1,SOX4,TNFAIP1,VEGFA,XRCC6,ZFP36,ZFP36L2	733 (20)
TGFB3		growth factor	Activated	2.657	4.51e-05	ADAM19,BHLHE40,CD59,CDH1,CDKN1A,CDKN1B,COL3A1,ETS1,F2RL1,FOS,FOSB,FOSL2,GJA1,ITGAV,ITGB3,JUN,LTBP2,MICAL2,MMP1,NOV,PALLD,PPARGC1A,SDC3,SERPINE1,SERPINE2,TGFB1,THBS1,TNFRSF11B,VEGFA	910 (19)
BDNF	1.725	growth factor	Activated	2.446	5.31e-05	ACOT7,ADRB2,APC,ARC,BAG3,BCL2L1,BCL2L2,BDNF,BHLHE40,BMP7,CCND1,CDKN1A,CP,CSPG4,CXCR4,DUSP1,DUSP4,DUSP6,EGR1,EGR2,ELOVL6,FLNB,FOS,FOSB,FRMD6,FSCN1,FTL,GRIN2A,HSD17B4,HSPA5,IL6,JUN,KLF10,LAMC1,MAN2A1,MBP,MMP1,NAPB,NCDN,NGFR,NR4A1,NTRK2,P4HA1,PALMD,PDLIM5,PENK,PTPN9,REEP5,RGS4,RHOA,S100A10,SFRP1,SOD2,SOSTDC1,SPRY2,THBS1,TIPARP,TNFRSF11B,TRAF3,TTC3,TUBB3,USO1,VAMP2,VGF	714 (23)
BMP2		growth factor		0.884	8.73e-05	ADAMTS7,ANAPC2,BCL2L1,BHLHE40,BMP2K,BTC,CCND1,CDH1,CDK4,CDKN1A,CDKN1B,DKK1,EPHX2,ESRRG,ETS1,FABP4,FGFR1,FGFR2,FOS,FOSB,FOXO1,FST,GADD45B,GFRA1,ID2,JUN,KLF10,KLF4,MRE11,MYC,PLXNA2,PPARG,PTGS2,SLC26A2,SMAD4,SOSTDC1,SOX6,SOX9,SPINT1,TGM2,TIMP1,TNFRSF11B,VCAN,VEGFA,WDR5	717 (22)
GRP		growth factor	Activated	2.589	0.000107	CCND1,CCNE1,CDKN1B,CXCL8,FOS,FOSB,JUN,MYC,PRKCA,PTGS2,VEGFA	652 (22)
KITLG	-0.235	growth factor	Activated	3.089	0.000114	ATP6V1B2,AXL,BCL2L1,CCND3,CCNE1,CD14,CDKN1A,CDKN1B,CLIC1,CXCL8,CXCR4,EFNB2,EGR1,ETF1,FGFR1,FOS,FTH1,GCC2,GJA1,HMOX1,HNRNPF,ID2,IGFBP3,IL6,ITGAV,ITGB3,KLHL24,KPNA2,MAP2K1,MME,N4BP2L1,ORAI1,OSBPL1A,PAX6,PDCD4,PRKCA,PRKCQ,PTGS2,RPLP0,RPS6,RPS7,SHC1,TAF1C,TCF3,TYR,UGCG,UPF1,XRCC4,ZNF207	723 (18)
IGF1		growth factor	Activated	2.825	0.000146	AKT1,ANGPT2,BAX,BCL2L1,BDNF,BHLHE40,CCND1,CCND3,CCNE1,CCNG1,CD44,CDH1,CDK1,CDK4,CDKN1A,CDKN1B,CEBPD,COL3A1,CREB1,CRX,CXCL8,DAXX,DCLK1,DDIT4,EDN2,EFNB2,EGR1,EGR2,EIF2AK2,FABP4,FGFR1,FOS,FOSB,FOXC2,FOXO1,HMGA1,HMOX1,HSPA5,ID2,IER3,IGFBP3,IGFBP4,IGFBP6,IL6,IRS1,ITGAV,ITGB5,JUN,LASP1,MBP,MCL1,MMP1,MYC,MYH11,NEFH,NTRK2,NUPR1,PENK,PHLDA1,PLAU,PPARG,PPP3CA,PTGS2,RELA,SERPINE1,SIRT1,SLC12A7,SLC20A1,SLC2A…	772 (17)
INHA		growth factor		-1.159	0.000179	BAX,CCNE1,CDK4,CDKN1B,COL3A1,COL4A3BP,CYP26B1,EGFR,FGFR1,FST,GJC1,HSD17B11,IGFBP4,ITGA3,KRT18,KRT19,KRT8,LTBP1,MYC,MYH11,PCDH7,PIK3CD,PIK3R1,PRSS23,PTGS2,PTX3,SERPINE1	494 (12)
FGF1	2.326	growth factor	Activated	2.219	0.00031	AXIN2,CCND1,CDH1,CDKN1A,DUSP6,EGR1,FGFR1,FOS,FZD8,GCLC,HMOX1,IKZF2,IL6,IRS1,JUN,MYC,NQO1,PRICKLE1,PTGS2,RFLNB,RHOU,SLC7A2,TCF3,TCF4,TEAD4,TGFB1,TGM2,THBS1,TNFRSF12A,VEGFA	747 (19)
PDGFB	3.18	growth factor	Activated	2.405	0.000488	ADAMTS7,AKT1,CXCL8,EGR1,FGF1,FOS,FOXO1,IL6,KLF2,MYC,NOV,NR4A1,PHLDA1,PTGS2,RGS5,THBS1,TIMP1,VEGFA	741 (23)
PROK1		growth factor			0.000546	CXCL8,MCL1,PTGS2,RCAN1,SPHK1	691 (19)
TGFA		growth factor	Activated	3.582	0.000912	AKT1,BCL2L1,CCL20,CCND1,CDKN1A,CXCL8,EGFR,ERRFI1,FOS,FOSL2,IGFBP4,IL6,LAMC2,PLAT,PTGS2,RB1,S100A10,SERPINE1,TGFB1,VEGFA,WNT5A	797 (19)
NDP		growth factor		1.491	0.0013	ANGPT2,BDNF,EDN2,LIF,PSIP1
PGF		growth factor		1.652	0.00145	ANGPTL4,CCL20,CDK1,CXCL8,CXCR4,EGR1,FOSB,FST,IL6,NANOS1,NRP2,SERPINE1	760 (21)
BMP6		growth factor	Activated	2.175	0.00147	ADD3,ADGRL2,CD44,CDKN1A,CDKN2C,CYP39A1,E2F3,ERRFI1,FOSL1,HBEGF,HMOX1,ID2,IL6,KLF4,PTGS2,SEMA3A,SERPINE1,SLC20A1,TEF,TIMP1,TNFRSF12A,TXNRD1,VEGFA	700 (19)
BMP7	-2.573	growth factor		-0.609	0.00152	ACVR1,AKT1,BMP7,CD44,CDH1,CDKN1A,CEBPD,CXCL8,DKK1,EDN2,FOXC2,GJA1,ID2,IGFBP3,IGFBP4,IGFBP6,IL6,IRS1,KLF4,PAX6,PENK,PIK3R1,PPARG,PPARGC1A,S100A4,SERPINE1,SOSTDC1,VEGFA	836 (23)
NTF3		growth factor		0.695	0.00181	CDH1,CDKN1B,ETV1,FOS,GJA1,GRIN2A,JUN,PENK,VGF	687 (19)
ANGPT1		growth factor		0.928	0.0024	ANGPT2,BAX,BCL2L1,CCND1,COL3A1,DUSP1,DUSP4,DUSP5,EFNB2,JAG1,NFKB1,VEGFA	643 (18)
PDGFD	-2.67	growth factor		0.218	0.00311	CXCR4,MMP1,PTGS2,VEGFA	669 (21)
TGFB2	-0.665	growth factor	Activated	2.518	0.00442	ANGPTL4,BHLHE40,CD59,COL3A1,CYP24A1,EGR1,EGR2,FOS,HBEGF,HMOX1,ITGB5,JAG1,NGF,RUNX1,RUNX1T1,SERPINE1,SPHK1,TGFB1,THBS1,TIMP1,TNFRSF11B,VCAN,VEGFA	820 (18)
FGF7		growth factor	Activated	2.309	0.00477	ADSL,APRT,BCL2L1,CCND1,CD44,CDK4,CDKN1A,CEBPD,EGFR,FGFR2,IRF1,LPCAT1,PLAU,S100A10,SERPINE1,SPRY2,VEGFA	717 (19)
INHBA		growth factor		1.104	0.00531	ACTN1,ACVR1,ADRB2,BAX,BCL2L1,CDC25A,CDH1,CDK4,CDKN1A,CHD7,CPNE8,CXCL8,CXCR4,DACH1,EFNB2,ERBB4,FAM46B,FIGN,FRS2,FST,FSTL3,GULP1,IL12A,IL6,IRF1,KLF4,MAF,MCL1,MPPED2,NAV3,PCDH9,SERPINE1,SOX4,TIMP1,VAV3,VEGFA,ZBTB10	743 (20)
GDF2		growth factor		1.453	0.00621	ATP1A1,CAV1,COL9A3,CXCL8,CXCR4,EFNB2,EGFR,ENPP2,FOS,FOXC2,GADD45B,ID2,MYC,NGF,NGFR,SEMA3C,SERPINE2,SPARCL1,TUBB3,YWHAH	618 (20)
DKK1	6.733	growth factor		-0.238	0.0139	ANGPT2,AXIN2,BDNF,CCND1,CD44,CDKN1A,EPHB2,KRT18,MYC,PPARG,SOX9,TBX3,TCF4,WNT5A
FGF4		growth factor		0.817	0.0157	CDKN1A,FOS,FOXO1,HMGCS1,JAG1,SOSTDC1,VEGFA
PTN	-2.935	growth factor			0.0166	BDNF,ITGB3,PTPRZ1
AMBN		growth factor			0.0166	CDKN1A,CDKN1B,RHOA
FGF3		growth factor			0.0191	CDH1,KRT5,PLAT,PLAU
WISP2	-0.198	growth factor		-1.811	0.02	AXIN2,CD44,CDH1,DSP,FABP4,JUN,KRT18,KRT8,LAMC2,PPARG,SERPINE1,TGFB1
FGF9		growth factor		0.44	0.0202	BAX,CCND1,CCND3,CDKN1B,GCLC,HMOX1,VEGFA
FGF8		growth factor		1.626	0.0206	CCND1,CITED4,CMTM3,DKK1,DTX3,ELL2,ERRFI1,FGFR1,FGFR2,GPR4,NAP1L1,OTX2,PAX6,RASD1,SHC1,SPRY2,THBS1,TNFRSF11B,TUBB3
CTGF	2.736	growth factor		0.946	0.0218	AKT1,BCL2L1,BCL2L2,CCND1,CD44,EGR1,ENO1,FLNB,IL6,JUN,MBNL2,MMP1,MYC,NOV,P4HA1,PDGFB,SERPINE1,SOX4,TGFB1,TIMP1,VEGFA
NRTN		growth factor		1.636	0.0258	ASIC2,EGR1,EGR2,FOSB,IL6,PENK
GH1		growth factor	Activated	2.807	0.034	ACVR1,ANGPTL4,APC,ATF3,CCND3,CEBPD,COL3A1,CREB1,CXCR4,DDT,EGR1,FABP4,FDPS,FOS,FTH1,GCDH,GCLC,GRIN2A,ID2,IGFBP3,IL6,IRF1,JUN,MYC,PPARG,PTMA,RFC1,RHOA,SATB1,SIRT1,SLC2A1,SSTR1,STC1,UQCRHL,XRCC6,YY1,ZFP36
GDNF		growth factor		1.677	0.0348	BDNF,CCND1,CDKN1B,DPYSL2,EGR1,EGR2,FOSB,GFRA1,PAX6,PENK,SOX10,SPHK1,STC1,VASP
LEP		growth factor		1.241	0.0416	ABCD3,ACADVL,ANGPT2,ANGPTL4,APAF1,AQP3,ASAH1,BAX,BCL2L1,BDNF,BOK,CAV1,CCND1,CD14,CD63,CDH1,CDKN1A,CDKN1B,COL3A1,CYP24A1,DUSP6,E2F3,EGR1,EGR2,ELOVL6,EPHX2,FABP4,FGFR1,FGFR2,FOS,GAL,GCLC,HSPA5,IFT20,IFT88,IGFBP3,IL12A,IL6,IRS1,JUN,KIF3A,LIF,MBP,MCL1,MLX,MMP1,MSMO1,MYC,NPY1R,PEMT,PLAT,PLIN2,PNPLA2,PPARG,PPARGC1A,PTGS2,SERPINE1,SOD2,TGFB1,THBS1,TIMP1,TNFRSF11B,TSPO,UGP2,VEGFA,VGF,WNT5A,ZFP36
GDF15		growth factor		1.177	0.0427	CCND1,CDKN1A,IL6,MT1E,PLAU
INHBB		growth factor		0.927	0.0427	COL3A1,FST,SERPINE1,THBS1,TIMP1
HDGF		growth factor			0.0441	SERPINE1,TGFB1
BTC	-1.732	growth factor	Activated	2	0.055	CCL20,CXCL8,IL6,PTGS2
HBEGF	4.397	growth factor	Activated	2.169	0.058	ANGPTL4,CCND1,CDH1,CXCR4,EGFR,GJA1,PTGS2,VEGFA
AMH		growth factor		1.928	0.422	ACVR1,CDKN1A,IER3,IRF1
FGF19		growth factor		1.982	1	BCL2L1,CCND1,EGR1,FDPS,FOS,MCAM,MME,PEG3,SERPINA3
ERK		group	Activated	5.793	3.45e-14	ACTN1,BAX,BCAR3,BCL2L1,BMF,CAV1,CCND1,CCND3,CCNE1,CDH1,CDK4,CDKN1A,CDKN1B,CEBPD,COL3A1,CXCL8,DPYSL2,DUSP1,EGFR,EGR1,EGR2,EIF2AK2,ESRRA,ETS1,FABP4,FOS,FOSL1,FOSL2,FOXO1,FST,GCLC,HBEGF,HMGA1,HMOX1,IER3,IFNAR1,IL12A,IL6,INPP1,IRS1,ITGB3,JAG1,JUN,KLF10,KLF5,KRT18,LIF,MAFF,MCAM,MCL1,MMP1,MYC,MYLK,NFKBIZ,PDGFC,PLAU,PMAIP1,PPARD,PTGS2,RGS4,SERPINE1,SIRT6,SLC2A1,SOX4,TGM2,THBS1,TIMP1,TNFRSF10B,TYMP,UGCG,…	862 (19)
Raf		group		1.555	9.08e-12	CCND1,CDKN1A,CDKN1B,DUSP4,DUSP6,EGR1,ETV1,FOS,FOSL1,HMGA2,ID2,IER2,IER3,JUN,KRT18,MAFF,MCL1,MYC,MYH11,PHLDA2,PMAIP1,PPARGC1A,SEMA3C,SH2B3,SLC20A1,SLC43A3,SPRY2,SPRY4,STON1,TNFAIP3,TOP2A	700 (20)
Mek		group	Activated	4.229	3.51e-11	AXL,BCL2L1,BMF,CCND1,CCND3,CD200,CDCA7,CDCP1,CDH1,CDKN1A,CDKN1B,CXCL8,DCT,DDR2,DUSP4,DUSP5,DUSP6,EGR1,EGR2,EGR3,EPHB2,ETS1,ETV1,FGFR1,FOS,FOSL1,HMGA2,ID2,IER2,IER3,IL6,ITGB3,JUN,MAFF,MCL1,MYC,NGF,NQO1,NR4A1,OSBPL8,PHLDA1,PHLDA2,PLCD1,PMAIP1,PPARGC1A,PTGS2,RUNX1,SACS,SEMA3C,SERPINE1,SH2B3,SLC20A1,SLC43A3,SPRY2,SPRY4,STON1,TET1,THBS1,TNFAIP3,TOP2A,TYRP1	586 (18)
Vegf		group	Activated	3.275	8.59e-10	ADGRL2,AKAP12,ANGPT2,ANGPTL4,APAF1,ARHGAP22,ASNS,ATF3,AXIN2,BAX,BMP2K,BMP7,CCDC15,CCL7,CD3EAP,CD44,CDC25A,CDC6,CDH1,CDK1,CDKN2C,CKS1B,CLCF1,CRLF1,CXCL8,CXCR4,CYYR1,DDX11,DKC1,DNAJB9,DOK5,DUSP4,DUSP5,DUSP6,EFNB2,EGR1,EGR3,EMP1,ENPP2,EPHA4,ETS1,FABP4,FOSB,FOSL1,FRMD6,FST,GAB1,GBA2,GEM,GPR4,GPRC5B,GTDC1,HBEGF,HELLS,HERPUD1,HMOX1,IGFBP3,IGFBP4,IL6,INSIG1,IRF1,ITGA2,ITGB8,ITPR3,JUN,KIF20B,MAP2K3,MCL1,…	592 (18)
estrogen receptor		group		-0.416	2.39e-09	ABCG1,AGO2,ANXA1,AXL,BAX,BDNF,BMP7,CALD1,CAV1,CCND1,CD44,CD59,CDH1,CDH12,CDH19,CNNM4,COL12A1,CXCL8,CXCR4,DSC2,DSP,EGFR,EGLN2,EGR1,ERBB4,ETS1,FGF1,FGF13,FGF5,FGFR1,FGFR2,FLNC,FOS,GAL,HBEGF,HTRA2,IGF2BP3,IL6,IRS1,ITGA3,JAG1,JUN,KLF10,KRT18,KRT19,KRT8,LAMC2,MMP1,MSN,MYC,NT5E,PCDH1,PCDH18,PCDH7,PDGFC,PDGFD,PLAU,PMAIP1,SERPINE1,SMAD4,TGFB1,TIMP1,VEGFA,WNT5A	820 (17)
MAP2K1/2		group	Activated	2.87	9.45e-08	ARC,ATF3,BDNF,CCND1,CDH1,CDK1,CDKN1B,DUSP1,DUSP4,EGR1,EGR2,FOS,FOSL1,GCLC,HERPUD1,HMOX1,HSPA5,JAG1,JAK1,JUN,KLF5,MCL1,MIR155HG,MYC,NFKB1,PHLDA1,TGFB1,VEGFA	673 (19)
Ras		group	Activated	3.15	1.37e-07	ARHGEF2,BCL2L1,CAV1,CCND1,CCND3,CD274,CDKN1A,CDKN1B,CXCL8,CYP24A1,EGR1,FOS,FOSL1,HMGA1,HMOX1,JUN,KLF5,LIF,MITF,MMP1,MYC,MYH11,NFKB1,PDCD4,PDGFB,PLAU,PLD1,PPARD,PTGS2,PVR,RAE1,SERPINE1,SERPINE2,SOD2,STAT2,TFPI2,UPP1,VEGFA	785 (19)
ADRB		group		0.44	5.02e-07	ACAT2,ANGPTL4,ATF3,AXL,BAX,BDNF,BHLHE40,BOK,CASP4,CCND1,CCNE1,CDK4,CDKN1A,CDKN1B,DDIT4,E2F3,FAM214A,FDPS,FOS,HMGCS1,HMOX1,INSIG1,JUN,KLF4,LTBP1,MSMO1,NQO1,NR4A1,PDGFB,PKD1,PPARGC1A,PPM1D,RAN,SLC40A1,SLCO4A1,SQSTM1,SRM,SRXN1,TRAF3,YPEL3	874 (22)
Akt		group	Activated	3.352	9.72e-07	AMOT,AQP3,BAX,BCL2L1,BHLHE40,BMF,CCND1,CCND3,CD274,CD44,CDH1,CDK4,CDKN1A,CDKN1B,CDKN1C,COL3A1,COPS6,CP,CXCL8,CXCR4,EGFR,EGR2,ETS1,FABP4,FOS,FOSL1,FOXO1,HIF3A,HMOX1,HPGD,IER3,IL12A,IL6,JUN,MCAM,MCL1,MFN2,MRE11,MYC,NET1,NFKB1,NRP2,PEA15,PMAIP1,PPARD,PPARG,PPARGC1A,PTGER2,PTGS2,PTN,PTX3,RASD1,RB1,RELA,SERPINE1,SOD2,SOX4,SYT1,THBS1,TIPARP,VCAN,VEGFA	758 (19)
caspase		group		1.444	5.26e-06	BAX,CCND1,CCND3,CCNE1,CD14,CDK1,CDK4,CDKN1A,CDKN1B,EGFR,HERPUD1,MCL1,RB1,THBS1	791 (23)
ERK1/2		group	Activated	4.273	5.37e-06	ANGPT2,APH1B,ASAH1,BAX,BCL2L1,BDNF,CAV1,CCL20,CCL7,CCND1,CD44,CDC25A,CDK1,CDK4,CDKN1A,CDKN1B,COL3A1,CXCL8,CXCR4,DKK1,DUSP1,DUSP4,ECE1,EFNB2,EGR1,ENO1,ETS1,FABP4,FGFR2,FOS,FOSB,FOSL1,FOXO1,GJA1,HBEGF,HMGA1,HPGD,HSPA5,IFIT1,IGFBP3,IL12A,IL6,ITGA2,ITGA3,ITGB3,JUN,MMP1,MYC,PLAU,PSMB6,PTGER2,PTGS2,PTN,RB1,S100A6,SBSN,SERPINE1,SLC12A7,SOX9,SPRY4,TIMP1,TNFRSF10B,TYMP,VCAN,VEGFA	792 (17)
Jnk		group	Activated	3.421	1.99e-05	ASAH1,BAX,BCL2L1,BMF,CCND1,CCNE1,CD44,CDH1,CDK4,COL3A1,CRIP2,CXCL8,CXCR4,DKK1,DUSP1,EGR1,ETS1,F2RL1,FABP4,FOS,FOSB,GJA1,HMOX1,HSPA5,IL6,JUN,KLF6,MCL1,MIR155HG,MMP1,MYC,NQO1,NR4A1,PDGFB,PLAT,PLAU,PPM1D,PTGS2,SERPINE1,SOD2,TGFB1,TGM2,TIMP1,TNFRSF10A,TNFRSF10B,TNFRSF12A,VCAN,ZFP36	713 (20)
Pkc(s)		group	Activated	3.603	2.06e-05	AQP3,ATF3,BCL2L1,BDNF,CCND3,CDC6,CDKN1A,CDKN1B,COL3A1,CXCL8,CXCR4,DBP,DNAJC3,DUSP1,EGFR,EGR1,EGR2,FABP4,FOS,FOSL1,GADD45B,HMOX1,HPGD,HSPA5,ID2,IL6,IRS1,JUN,KLF6,KRT8,MAFK,MMP1,NFKB1,NQO1,NR1D1,NR4A1,PDIA4,PHLDA1,POU2F2,PPARG,PPP1R15A,PRKCA,PTGS2,RB1,SERPINE1,STC1,STC2,TGFB1,VEGFA	699 (18)
Hdac		group	Inhibited	-2.13	3.07e-05	ADGRL3,APAF1,ARC,ATF3,BDNF,CCND1,CDKN1A,CXCL8,CXCR4,CYP24A1,EGFR,EGR1,EGR3,FOS,FOSL1,GADD45B,HNRNPAB,HPGD,IGFBP3,IL6,JUN,KLF10,KLF6,MT1E,MT1F,MXD1,MYC,NDRG4,NR4A1,PBX1,PPARGC1A,PREX1,ROBO2,RRM2B,SEMA3C,SFRP1,SPRY2,STX1A,TBX3	848 (21)
Shc		group		1.383	4.39e-05	BCL2L1,CCND3,CCNE1,FABP4,FOS,MYC,PPARG	745 (18)
P38 MAPK		group	Activated	3.882	4.99e-05	ATF3,BAX,BCL2L1,BDNF,CAV1,CCL7,CCND1,CCNE1,CD44,CD82,CDKN1A,CEBPD,COL3A1,CXCL8,CXCR4,DGKA,DUSP1,EGR1,EGR2,ETS1,FABP4,FOS,FST,GBP1,GCLC,GJA1,HBP1,HMOX1,HSPA5,IER3,IL12A,IL6,ITGAV,ITGB3,ITGB8,JUN,KLF4,KLF5,LAMA3,MCL1,MITF,MMP1,MYC,MYH11,NBR1,NFKB1,NGF,NGFR,NR4A1,PLAU,PMAIP1,PPARG,PPARGC1A,PPM1D,PTGS2,RB1,RCAN1,RGS4,RUNX1,SERPINE1,TCF3,TGFB1,THBS1,TIMP1,TNFRSF10B,TOP2A,TRIB1,TYR,VEGFA,WNT5A,ZFP36,ZM…	645 (13)
Nos		group	Activated	2.8	9.68e-05	ARC,BDNF,CD59,EGR1,FOS,HMOX1,TIMP1,VEGFA	689 (19)
Rock		group		1.599	9.76e-05	CCND1,CDH1,CDKN1A,COL3A1,CXCL8,ETS1,FABP4,FOS,MAFK,MYC,NGFR,NOP16,PPARG,PTRF,SOX9,TGFB1	651 (19)
PI3K (family)		group		0.678	0.000133	ABCG1,CCND3,CD274,CDH1,CXCL8,CXCR4,DDIT4,FOS,FOXO1,GCLC,HK1,HMOX1,HSPA5,IFIT1,IL6,KLF2,NQO1,PTGS2,PXN,SERPINE1,SIAH1,SIRT1,SLC2A1,SOX4,TNFRSF10B,VEGFA	686 (18)
Pkg		group	Activated	3.148	0.000158	ARC,BDNF,EGR1,FOS,FOSB,JUN,SOD2,SOX9,TLN1,TXN	789 (22)
SERCA		group	Inhibited	-2.191	0.000174	EGR1,FOSL1,JUN,MYC,ZFP36	620 (16)
Sos		group			0.000201	ALDH1A3,ANK3,AQP3,ATF7IP,BCAR3,CADM1,CCNG1,CD44,COBLL1,ELOVL6,FABP4,FBLIM1,FMN1,FOS,HMOX1,HOOK1,KLF6,LAMA3,LARGE1,LETMD1,MAFK,MXD1,MYH9,NET1,PFN1,PHLDA1,PIAS1,PIP5K1B,PLAU,PLD1,PLK2,PTGS2,PTPRZ1,QKI,RFNG,RIPK1,RIPK4,RUNX1,S100A3,SMURF1,TBL1X,TGFB1,TIPARP,UGCG	586 (16)
Calmodulin		group		0.316	0.000248	BDNF,CD44,CPNE5,DLG3,FLT3,KLF5,LINGO1,LRRTM1,MAP9,MYLK,NGF,NPAS2,OPCML,S1PR3,STX1A,SYT1,TIAM2,TSPAN17	643 (11)
Nfat (family)		group	Activated	3.201	0.000258	CALD1,CXCL8,DAAM1,EGR2,EHD4,ELL2,F2RL1,FABP4,HBEGF,KIF13A,KLF6,NCOA7,PDE3B,PDGFB,PTGS2,RCAN1,RHOJ,SAMD4A,SERPINE1,SLC7A1,SOD2,SPOCD1,TRAF3,TUBB3	678 (16)
EGLN		group		1.4	0.00029	APAF1,BBX,BPNT1,DPYSL4,EIF4EBP1,FAM57A,FOSL2,FTL,KDM5B,LNPK,LZTFL1,PDK1,PEX11A,PFKP,PPFIA4,PPP1R3E,PPP2R5B,PTRF,RAB11FIP5,RNASE4,RRAGD,SOX9,STC1,TMEM107,ZNF292
TCF		group		1.245	0.000309	ARL4A,BCL2L1,CCND1,CD44,CTNND2,CYP24A1,ECM1,EGR1,FOS,GJA1,IRS1,KRT5,LGALS3,MME,MYC,PTGS2,SEMA3C,SERPINA3,SERPINE1,SLC1A5,SLC26A2,SOX9,TSPAN8,UGCG	713 (21)
Fgf		group	Activated	2.383	0.000323	CCND1,CCND3,CDH1,FOS,IL6,JUN,LPCAT1,MITF,OTX2,PTGS2,SPRY2,SPRY4	670 (19)
Ras homolog		group		0.792	0.000373	CCND1,CDKN1A,EGR1,FOS,ITGAV,ITGB3,MYC,PLAU,PTGS2	576 (17)
Ikb		group		1.314	0.000378	BCL2L1,CCND1,HSPA5,IL6,MMP1,NFKB1,NR4A1,PTGS2,TNFAIP3,UACA	621 (15)
Histone h4		group			0.000474	AKAP12,CCND1,CCND3,CCNE1,CDC25A,CDC6,CDK1,CDK4,CDKN1A,CHRNA3,CHRNA5,CXCL8,CYP24A1,DHFR,DKK1,FMR1,FOS,G6PD,IL6,IRF1,KDM5B,KLF2,MCM3,NEDD4L,NTRK2,PMAIP1,POLD2,PPARG,PREX1,PTGS2,RPL12,RPS6,SFRP1,SPHK1	692 (23)
Histone h3		group			0.000553	ADD3,AKAP12,ATF7IP,BDNF,CAV1,CCND1,CCNE1,CD9,CDC6,CDH1,CDK4,CDKN1A,CDKN1B,CDKN2C,CRIP2,CSPG4,CXCL8,DKK1,DUSP2,EFCAB7,EGR1,FABP4,FGF5,FGFR1,FGFR2,FMR1,FOS,G6PD,GKAP1,GRIK5,ID2,IGF2R,IGFBP3,IGFBP4,IL6,JUN,KLF2,MCM2,MCM3,MEIS1,MEIS2,MGLL,MTUS1,NRARP,OTX2,PALLD,PCBD2,PNO1,POLR2A,PPARG,PTGS2,RASSF1,RB1,RCAN1,RGS4,RPL12,RPS6,RUNX1T1,SFRP1,SIAH1,SOD2,SPHK1,STX1A,SYNE2,TBX3,TM4SF18,TNFAIP3,TOP2A,TP53BP2,…	709 (19)
Creb		group		0.994	0.000876	AKT1,ANK3,ATF3,BCAS1,BDNF,CCND1,CD14,CD59,CDKN1A,CEBPD,CXCL8,DDX6,DUSP1,DUSP4,EGR1,EGR3,FLNB,FOS,FOSL1,FSCN1,GJA1,HPGD,IER3,IL6,INTS1,JUN,LASP1,MAP2K1,MCAM,MCL1,MCM3,MITF,MMP1,NMNAT2,NR4A1,OSBPL3,PDE3B,PENK,PHTF1,PLAT,PLIN3,POLE,PPARG,PPARGC1A,PPP2CA,PRKCA,PTGS2,PYCR1,RIPK1,SESN3,SMAD4,SOX4,SOX9,TCAF1,TIA1,TNFRSF11B,UBC,VEGFA	840 (22)
Rac		group			0.00107	CCND1,CD9,FOS,IL6,MMP1,PTGS2	678 (17)
tryptase		group		0.447	0.0013	BAX,F2R,F2RL1,PLAT,TNFAIP3	351 (9)
Alpha catenin		group		-1.978	0.0017	ADAMTS12,AXIN2,BCL2L1,BCL3,CDKN1B,COL3A1,DIAPH1,DKK1,EGFL6,IGFBP4,IGFBP6,IL6,IRF1,LUM,MYC,NFKBIZ,NOV,PLAU,PTGS2,PTX3,RHOJ,TGM2,TIMP1,TNFAIP3,TNFRSF12A,TSPAN8,ZYX	564 (13)
CDK4/6		group		0.633	0.00191	AHNAK,ARHGEF2,BCLAF1,CCND1,CDC6,CLIC6,ENO1,ERRFI1,LASP1,MACF1,NCOA3,NOP2,PCYT1B,PDLIM4,RPS6,TUBA1B,TUBA1C,ZNF148	473 (12)
Notch		group	Activated	2.132	0.00247	CCND3,CDCA7,CDH1,CDKN1A,DUSP1,FABP4,FGF5,GADD45B,ID2,IL6,JAG1,MCL1,MYC,MYLK,NET1,RELA,S100A11,SMURF1,VEGFA	769 (18)
PLC		group		1.664	0.00317	CXCL8,EGR3,FOS,MYC,NR4A1,PTGS2,TNFRSF11B	617 (14)
p85 (pik3r)		group		1.404	0.00317	IL6,MCL1,PIK3CD,PPARG,PTGS2,RELA,VEGFA	747 (22)
STAT		group	Activated	2.155	0.00382	BCL2L1,CDKN1A,CEBPD,EIF2AK2,FOS,IRF1,MMP1,PIAS1,PTGER2,SERPINA3,TIMP1	534 (10)
Tgf beta		group	Activated	3.118	0.00401	ANGPTL4,BCL2L1,BHLHE40,CCND1,CCNE1,CDH1,CDKN1A,CDKN1B,CXCL8,CXCR4,EGR2,FOS,FSCN1,FST,GADD45B,GCLC,HMOX1,HNRNPAB,IGFBP3,IL6,ITGB3,JAG1,JAK1,JUN,KDM6B,KLF10,LAMA3,LIF,MAF,MAFK,MMP1,MXD1,MYC,PDGFB,PLAT,PLAU,PTGER2,PTGS2,RUNX1,SERPINE1,SMAD4,TGFB1,TIMP1,TNFRSF11B,VEGFA	749 (17)
JUN/JUNB/JUND		group		0.927	0.00404	BCL2L1,FOS,FOSL1,HMOX1,IL6,JUN,MMP1,PDCD4	643 (17)
Gm-csf		group	Activated	3.098	0.0043	BAX,BCL2L1,BCL3,CD14,CXCL8,FOS,IL6,IRAK1,JUN,MCL1,MMP1,MYC,PTGS2,TGFB1	708 (22)
NFkB (family)		group	Activated	2.236	0.00497	BCL2L1,CCND1,CXCL8,PTGS2,RELA,TNFAIP3	288 (7)
Aldose Reductase		group		1.664	0.00497	BCL2L1,CCND1,CCNE1,CDK4,G6PD,MYC	724 (24)
sphingomyelinase		group		1.103	0.00654	JUN,MMP1,MYC,PTGS2	650 (18)
SRC (family)		group	Activated	2.575	0.00666	ATP1A1,CDKN1C,EGR1,ESRRA,IL6,ITGAV,ITGB3,KLF2,MCL1,PTGS2,PXN,S100A4,TGFB1	584 (18)
Bvr		group			0.00735	HMOX1,HMOX2,RELA	277 (7)
Calcineurin A		group		-0.447	0.00737	AKT1,ATP2B4,B3GAT1,CCND1,FOS,JUN,PPARGC1A,SLC2A1	701 (18)
Hsp27		group		1.656	0.00746	BAX,CCND1,CD14,CD274,CDKN1A,CXCL8,EIF4EBP1,FOS,IL6,PTGS2,TGFB1	530 (16)
trypsin		group		1	0.00774	CDH1,CDKN1A,CXCL8,FOS,PTGS2	666 (19)
mGluR		group		-0.277	0.00774	BDNF,EGFR,ERBB4,FMR1,NTRK2	437 (15)
Insulin		group	Activated	2.341	0.00911	AKT1,ANGPTL4,ATP7A,BCL2L1,CCND1,CCND3,CCNE1,CDKN1A,CDKN1B,DDIT4,DUSP1,DUSP4,EGFR,EGR1,EGR2,ERRFI1,FABP4,FADS1,FOS,FOSB,FOXC2,FOXO1,FTL,G6PD,GCLC,HIF3A,HMOX1,HSPA5,IGFBP3,IGFBP4,IL6,INSIG2,IRS1,JUN,KCNJ3,KLF4,MCM7,MDH2,MTOR,MYC,NR4A1,PIK3R1,PLCB1,PLIN3,PNPLA2,PPARD,PPARG,PPARGC1A,PPP1R15A,PRDX6,PRKCA,PRKCD,RPS6,SERPINE1,SIRT1,SLC2A1,SLC2A8,SLC38A2,SLC7A1,TGFB1,VEGFA,VGF,VTI1A	839 (24)
STAT5a/b		group		0.567	0.00911	AKT1,BCL2L1,CDC25A,CDKN1A,CDKN1B,CDKN2C,DUSP1,DUSP2,EMP1,EPHA4,FOS,ID2,IDI1,IRF1,MAF,MYC,MYD88,PTGS2,STIP1,UGP2	675 (18)
Rb		group		-1.022	0.00995	APAF1,CCND1,CCNE1,CDC6,CDH1,CDK1,CDKN1A,DHFR,FGFR2,MCM3,MCM7,MYC,NEO1,PA2G4,POLD1,SOD2,TOP2A	590 (20)
Il8r		group	Activated	2.219	0.0119	BAX,BCL2L1,CDH1,CXCL8,EGFR
Mapk		group	Activated	2.771	0.0127	ARC,BCL2L1,BDNF,CCND1,CDKN1A,CDKN1B,CXCL8,DBP,EGR1,FOS,GJA1,HMOX1,HPGD,IL6,IRS1,JUN,MYC,PPARD,PTGS2,RELA,TUBB3,VEGFA
Cyclin E		group		-0.64	0.0147	CDC6,CDK1,CDKN1A,CDKN1B,DHFR,RB1
Tnf receptor		group		0.24	0.0157	CCL20,CXCL8,IL6,RIPK1,SERPINE1,TGFB1,TIMP1
HP1		group			0.016	CCNE1,PTGS2
MSK1/2		group			0.016	DUSP1,FOS
Rab5		group			0.016	ADRB2,IL6
Par		group			0.016	CCL20,IL6
Cpla2		group			0.0166	MYC,PTGS2,VEGFA
Gpcr		group			0.0166	EGFR,FOS,JUN
Atf		group			0.0166	JUN,PTGS2,RB1
APC/APC2		group		0	0.0191	CDKN1A,CDKN1B,JAG1,MCL1
MIRLET7		group		-1.964	0.0191	BCL11A,HMGA2,IL6,MYC
E2f		group		0.815	0.0218	CAV1,CBX5,CCNE1,CDC25A,CDC6,CDK1,DDX11,DHFR,DROSHA,EFHC1,GAS2L1,MCM10,MCM2,MCM3,MTHFD1,MYC,NUSAP1,OIP5,ORC1,PRR11,SERPINE1,TCF3,VKORC1L1,YBX3
GNRH		group	Activated	2.445	0.0254	ATF3,DUSP1,EGR1,FOS,JUN,PHB,PTGS2
Focal adhesion kinase		group		-0.493	0.0294	CDKN1C,DSP,EFNB2,IL6,KRT18,KRT8,PALLD,PRRX1
mGLUR Group I		group			0.0302	ARC,BDNF,FMR1
Pka catalytic subunit		group		1.631	0.0316	BCL2L1,CXCL8,ESRRA,FABP4,NR4A1,PENK,PPARGC1A
Fgfr		group		1.172	0.0327	BCL2L1,FGFR1,FOS,HMOX1,PAX6
Fc gamma receptor		group		1.024	0.0354	CCND1,CCNE1,CDKN1A,CXCL8,IL12A,IL6,TGFB1,TNFAIP3
Collagen Alpha1		group		1.931	0.0406	CDKN1A,EGFR,PLAU,PTGS2
DNA-methyltransferase		group			0.0406	CDKN1A,EPHX2,MMP1,PTGS2
Calcineurin B		group			0.0441	B3GAT1,CDKN1A
Dynamin		group			0.0441	FOS,ITGAV
PLC gamma		group			0.0441	MYC,SCN9A
NIK		group			0.0441	CXCL8,IL6
potassium channel		group			0.0441	FOS,JUN
Trk Receptor		group			0.0441	AKT1,DUSP6
TH17 Cytokine		group			0.0441	CXCL8,IL6
Hspg		group			0.0441	MMP1,VEGFA
N-Cadherin		group			0.0479	CCND1,CDKN1A,CDKN1B
Muscarinic cholinergic receptor		group			0.0479	FMR1,FOS,JUN
Gsk3		group		-0.396	0.0487	CCND1,CDH1,CXCL8,FABP4,FOS,FSCN1,IL6,IRS1,JUN,MYC,PPARG,PTGS2,TNFAIP3,TNFRSF10B
IFN Beta		group		0.976	0.0494	ATF3,BCL2L1,CCL7,CD274,CDKN1A,CXCL8,DUSP1,EIF2AK2,IFIH1,IFIT1,IL12A,IL6,INSIG1,IRF1,MYC,N4BP1,PRKCA,SPRY2,SPRY4,STAT2,TGFB1,TLR3,TRIM14,TXNRD1
Endothelin		group	Activated	2.157	0.0543	FOS,JUN,MYC,PTGS2,RELA
SYK/ZAP		group		1.951	0.0717	IL6,MMP1,PTGS2,TIMP1
cyclooxygenase		group	Activated	2.219	0.0826	FOS,HMOX1,IL6,LIF,PTGS2
AURK		group		-1.929	0.0842	AEN,BAX,CDKN1A,CMBL,CYP26B1,DPYSL4,GOLGA4,TNFRSF10A,TNFRSF10B,VWCE
IL1		group	Activated	4.178	0.093	ADRB2,BAX,BDNF,BHLHE40,CCL20,CD59,CDKN1A,CEBPD,CP,CTSC,CXCL8,DUSP1,EGFR,FOS,FST,FTH1,GJA1,HMOX1,IL33,IL6,IRF1,JUN,LIF,MAP2K3,MMP1,MYC,NCOA1,NGF,NGFR,NRP2,PANX1,PLD1,PPARG,PPARGC1A,PTGS2,RELA,S100A3,SERPINE1,SLC2A1,SOD2,SOX9,TGFB1,TGM2,TIMP1,TNFAIP3,TNFRSF11B,TYMP,UGCG,VCAN,VEGFA,WNT5A
Growth hormone		group	Activated	2.711	0.101	ADRB2,ANGPTL4,BMP7,CCND1,CDH1,CEBPD,EGFR,EGR1,FABP4,FOS,FOSL2,G6PD,IER3,IGFBP3,IGFBP6,KLF10,MYC,NR1D1,PLK2,PPARG,PPP1R15A,SIRT1
MIR124		group	Inhibited	-2.194	0.172	CAV1,IL6,NR3C2,RELA,RHOG,SPHK1
Tlr		group	Activated	2.603	0.285	CASP4,CXCL8,DUSP1,HBEGF,ID2,IL12A,IL33,IL6,IRF1,JAG1,PTGS2,RGS20,SEMA3A,SPHK1,TNFAIP3,WNT5A,ZC3H12A
N-cor		group	Inhibited	-2.186	0.351	AXIN2,CCND1,CDKN1A,ELOVL6,FABP4,G6PD,HIVEP2,IGFBP3,PLIN2,PTGS2,RGL1,RNF144B,ZNF703
Tnf (family)		group	Activated	2.868	0.353	ATF3,BCL2L1,CCND1,CDK4,CIRBP,CXCL8,DKK1,EIF2AK2,ENPP2,FST,GJA1,IL12A,IL33,IL6,JAG1,NT5E,PTGS2,SERPINE1,TNFAIP3,TYMP
Ciap		group		-1.941	0.362	BCL2L1,CCND1,IL6,MYC
Hsp70		group	Activated	2.344	0.42	BCL2L1,CD14,CXCL8,IL6,SNCA,TYR
IL12 (family)		group	Activated	2.059	1	ADAM19,AQP3,ATF3,BCL2L1,BCL3,CD274,CD44,DDIT4,ENPP2,FOSL2,IL6,IRF1,LIF,NFKBIZ
ADRA1B		g-protein coupled receptor			7.85e-06	ARC,BDNF,CCND1,CDKN1A,CDKN1B,CEBPD,COL3A1,DUSP1,EGR1,EGR2,FOS,IL6,JUN,LIF,NR4A1,PPP3CA,PRRX1,VEGFA	635 (17)
ADRA1D		g-protein coupled receptor			7.85e-06	ARC,BDNF,CCNE1,CDK1,CDKN1B,CEBPD,COL3A1,DUSP1,EGR1,EGR2,FOS,IL6,JUN,LIF,NR4A1,PPP3CA,PRRX1,VEGFA	761 (21)
ADRA1A		g-protein coupled receptor			2.13e-05	ARC,BDNF,CCNE1,CDK1,CDKN1B,CEBPD,COL3A1,DUSP1,EGR1,EGR2,FOS,IL6,JUN,LIF,NR4A1,PPP3CA,PRRX1,VEGFA	704 (18)
AGTR1		g-protein coupled receptor		1.131	4.2e-05	ACE2,BDNF,CCND1,COL3A1,CP,DUSP1,EGFR,FOS,HMOX1,IL6,JUN,PTGS2,RHOA,SERPINE1,TGFB1	793 (21)
F2R	2.26	g-protein coupled receptor	Activated	2.767	4.76e-05	ANGPT2,CCND1,CXCL8,DUSP1,ECE1,EGR1,EGR3,F2R,FOS,GJA1,HMOX1,IL6,NR4A1,PTGS2,RHOA,TFPI2,TGM2,THBS1,TNFAIP3,VEGFA	512 (15)
CYSLTR2		g-protein coupled receptor			9.15e-05	CXCL8,DCT,EGR1,MITF,TYR,TYRP1	258 (7)
LPAR3		g-protein coupled receptor		1.987	0.000257	CXCL8,EGFR,IL6,KLF5
GPER1	-0.385	g-protein coupled receptor		1.489	0.000373	ASAH1,BAX,CCND1,CDKN1A,EGR1,ESRRA,FOS,HSPA5,MYC	710 (19)
LPAR1		g-protein coupled receptor	Activated	2.619	0.000443	CXCL8,IL6,KLF5,PRKCG,PTGS2,S1PR3,SPHK1	533 (17)
ADCYAP1R1		g-protein coupled receptor	Activated	2.194	0.000546	ARC,BDNF,DUSP5,EGR2,FOS	730 (20)
CXCR4	1.218	g-protein coupled receptor	Activated	3.181	0.000614	AXL,CCND1,CD44,CD9,CDH1,CDKN1A,CXCL8,CXCR4,EGFR,EGR1,ID2,IL6,MYC,RRAS,TNFRSF10A,TNFRSF10B,TNFRSF10D	647 (16)
CXCR1		g-protein coupled receptor		1.342	0.0013	BAX,BCL2L1,CCND1,CDK4,CXCL8	663 (18)
S1PR2		g-protein coupled receptor	Activated	2.592	0.00209	FOS,JUN,PDGFB,PTGS2,SPHK1,TGFB1,TIMP1	574 (16)
ACKR3		g-protein coupled receptor		0.984	0.00251	AXL,CCND1,CDK4,CDKN1A,CFH,CXCR4,HBEGF,RB1,RRAS	698 (19)
PTGER2	1.241	g-protein coupled receptor		-0.298	0.00268	ANAPC2,ASPM,CDH1,CENPE,CXCL8,CXCR4,DEPDC1,ECM1,EGR1,ESD,ESRRA,IL6,NUF2,NUSAP1,PABPN1,PILRB,PRC1,PTGS2,PXN,SERPINE1,STIL,THBS1,TIMP1,VEGFA	659 (20)
SMO		g-protein coupled receptor			0.0029	CCND1,COL27A1,DIXDC1,FOXC2,KRT5,LAP3,LHX2,LIMD2,LUM,MYC,NRP2,OGN,RUNX1,SMS,SOX5,SOX9,TNFRSF10A,TNIK,VCAN	676 (19)
PTGER1		g-protein coupled receptor		1.029	0.00318	ANGPTL4,CXCL8,EGR2,FOS,IL6,PTGS2	749 (21)
DRD2		g-protein coupled receptor		0.383	0.00455	BAX,BDNF,FOS,FOSB,IGFBP3,JUN,PENK,TGFB1,VEGFA	842 (20)
ADORA2A		g-protein coupled receptor		0.317	0.00689	ARF3,ATP6V1B2,ATP8A1,BDNF,CCT5,CKB,COL3A1,DUSP1,EGR2,FOS,HMOX1,IL6,NAPB,NR4A1,NTRK2,PEA15,PEG3,PENK,PMPCA,PPP2CA,PPP2R1A,PTGS2,TGFB1,TUBB3,USP5,VEGFA,VPS4A	756 (21)
NPSR1		g-protein coupled receptor			0.00735	MYC,NFKB1,NR4A1
GRPR		g-protein coupled receptor			0.00735	BDNF,CDKN1A,CDKN1B	511 (17)
CALCR		g-protein coupled receptor			0.00735	CDKN1A,CDKN1B,FOS	694 (16)
CHRM4		g-protein coupled receptor			0.00735	EGR1,ITGAV,ITGB5
CHRM3	2.723	g-protein coupled receptor		1.98	0.00774	EGR1,FOS,HMOX1,ITGA2,ITGA3	703 (22)
DRD1		g-protein coupled receptor			0.00774	BDNF,EGR1,FOS,FOSB,S100A10	596 (19)
CHRM1		g-protein coupled receptor	Activated	2.207	0.0119	EGR1,EGR2,EGR3,FOS,JUN
S1PR3	1.712	g-protein coupled receptor	Activated	2.207	0.0119	CD44,ETS1,FOS,JUN,PTGS2
ADRB3		g-protein coupled receptor		0.558	0.0147	ADRB2,EGR1,FOS,IL6,JUN,PPARGC1A
OMG	-2.019	g-protein coupled receptor			0.016	FOS,MYC
GPR32		g-protein coupled receptor			0.016	CXCL8,IL6
F2RL1	3.503	g-protein coupled receptor	Activated	2.095	0.0207	BDNF,CAV1,CXCL8,DUSP6,F2RL1,FGF5,FOS,HBEGF,IL6,LIF,PTGS2,VEGFA,WWOX
GRM5		g-protein coupled receptor			0.0302	BCL2L1,FOS,SOD2
PTAFR		g-protein coupled receptor	Activated	2.193	0.0327	CDH1,CXCL8,EGFR,IL6,PTGS2
BDKRB2	0.358	g-protein coupled receptor		1.14	0.0327	CD44,FOXO1,PTGS2,SNCA,TGFB1
HTR6		g-protein coupled receptor			0.0441	IFT88,KIF3A
LPAR2	-0.476	g-protein coupled receptor			0.0479	CXCL8,IL6,PTGS2
PTGFR		g-protein coupled receptor		1.98	0.0907	FABP4,FOS,NR4A1,PTGS2
KRAS		enzyme	Activated	3.277	3.72e-15	AEN,AGO2,ARPP19,ATAD3A,ATF3,AXIN2,AXL,BCL2L1,BTC,CAMK1,CAV1,CBX5,CCND1,CCND3,CCP110,CCT5,CD274,CD3EAP,CD44,CDH1,CDKN1A,CDKN1B,COL3A1,CTNND2,CXCL8,DCLK1,DHFR,DUSP1,DUSP4,DUSP5,DUSP6,EGFR,EGR2,EIF2AK2,ENO1,ETV1,F2RL1,FAH,FOS,FOSB,FOSL1,FTH1,G6PD,GCLC,GJA1,HBEGF,HMGA1,HMOX1,HSPA5,IER3,IFIT1,IGF2BP2,IL33,IL6,IQGAP2,IRF1,ITGB3,ITM2B,IVNS1ABP,JUN,KLF6,LAMP2,LIF,MAN2A1,MAP2K1,MCAM,MINOS1-NBL1/NBL1,MTRR,…	715 (16)
TERT		enzyme	Activated	2.415	7.34e-09	AFAP1L1,AKAP2,ALDH1A3,ASNS,ATF3,BAX,BTBD11,CALD1,CAV1,CCND1,CCNE1,CDKN1A,CTSC,CXCL8,DUSP6,EGFR,ETS1,F2R,FAM213A,FRMD6,IFIT1,IGFBP4,IL6,IQGAP2,ITGAV,KRT19,LRR1,MMP1,MTHFD1L,MYC,NUCKS1,PAX6,PCDHGC3,PDGFC,PRSS23,PTGS2,PXN,RB1,SASH1,SOD2,SPIN1,TBX3,UBASH3B	662 (22)
TAZ		enzyme			2.9e-08	ADRB2,AMOTL2,ANXA1,AXL,BASP1,BDNF,CAV1,CD44,ENPP2,F2RL1,IRS1,KRT5,LUM,MYOF,NAV3,PCLO,PMAIP1,PRSS23,RGS4,SEMA3C,SERPINE1,SORBS2,TFPI2,TGFB1,UPP1
HRAS		enzyme	Activated	2.9	3.97e-08	AFAP1L1,AKAP2,AKT1,ALDH1A3,AMOTL2,ASNS,ATP5B,ATXN1,BCL2L1,BOK,BTBD11,CALD1,CAPN2,CAV1,CCND1,CCND3,CCNE1,CCNG1,CD44,CDC25A,CDH1,CDK1,CDK4,CDKN1A,CDKN1B,CEBPD,CLCF1,COL3A1,CTSC,CXCL8,CYP24A1,DUSP1,DUSP6,EGFR,EGR1,EIF4EBP1,ERCC1,ETS1,F2R,FAM213A,FOS,FOSB,FOSL1,FOSL2,FOXO1,FRMD6,FSTL3,GJA1,GNA14,HMOX1,HSPA8,ID2,IGFBP4,IL6,IQGAP2,ITGAV,ITGB5,JUN,KLF5,KLF6,KRT18,KRT19,LASP1,LRR1,MCAM,MMP1,MSMO1,MTHFD1L…	774 (21)
MGEA5		enzyme		-1.359	1.26e-06	ACSL4,ACTN4,ADAM19,ADGRL2,BCL2L1,CAV1,CCL20,CCND1,CD14,CD302,CD44,CDCA7,CDH1,CDKN1A,CDKN2C,CNOT1,COX6C,CXCL8,DCLK1,EFNB1,EFNB2,EGR2,EPHA4,FDPS,FGF13,FGF5,FGFR1,FLNB,FSCN1,G6PD,HIVEP2,HMGCS1,HPGD,HSF2,IGBP1,IGF2BP3,IGFBP3,IGFBP4,ITGA2,ITGB5,JAK1,JUN,LPXN,MCAM,MGLL,MSMO1,NDUFA5,NDUFS4,NFKBIB,PDK1,PECR,PHKB,PIAS1,PIK3R1,PLAU,PLCE1,PLIN2,PLIN3,PRKG1,RAB27A,RB1,RPS6KA3,S100A2,S100A3,S100A6,SERPINB9,SE…	647 (19)
GNA12		enzyme		0.287	4.97e-06	CXCL8,DDR2,EGFR,F2R,FOS,G6PD,GCLC,IRS1,JAK1,MAP2K1,MYC,MYH11,PIK3CD,PIK3R1,PTGS2,PXN,RDX,RFFL,RHOA,SOS1,TXNRD1,VAV2,VAV3,VEGFA,WASL	672 (19)
DDX5		enzyme		1.306	7.38e-06	BAX,CCND1,CDKN1A,FOS,FOSL1,JUN,MYC,NET1,S100A4,TGFB1,TIMP1	760 (21)
PTGS2	1.398	enzyme	Activated	2.438	5.55e-05	ANGPT2,ANXA1,BAX,BCL2L1,CCND1,CCNE1,CD44,CDH1,CDKN1A,CDKN1B,CDKN2C,CXCL8,CXCR4,DUSP1,EGR1,ESRRA,FABP4,FOS,GRIN2A,HDAC3,IGFBP3,IL12A,IL6,ITGAV,MCL1,MMP1,MYC,NOP2,PPARG,PTGER2,PTGS2,PTMA,RHOA,RPS3A,ST3GAL1,STC1,TGM2,TNFRSF10B,VEGFA	629 (20)
XIAP	-1.342	enzyme		1.864	6.74e-05	CCND1,CDK4,CDKN1A,CDKN1B,CXCL8,IL6,PTGS2,RELA,SERPINE1,SOD2,TXN2	601 (21)
FBXO32		enzyme		-1.326	8.05e-05	ADSSL1,ALDH1A3,AXIN2,CADM1,CCL20,CDKN1B,DNAJB9,DNAJC3,GCLC,HERPUD1,HOOK1,HSPA5,IL6,ITGA3,KLF5,KRT19,NANS,PPP3CA,PTGIS,PTGS2,PYCR1,RAB27A,SOD2,TFPI2
SND1		enzyme			0.000107	ANGPTL4,CDC6,DHFR,EMP1,ETV1,IL13RA2,JAG1,LTBP1,PTGS2,SLCO4A1,SMURF1,SOX4	322 (7)
DDX17	-2.485	enzyme		1.325	0.000107	CCND1,CDKN1A,FOSL1,JUN,MYC,NET1,S100A4	460 (7)
NRAS		enzyme		1.748	0.00014	BCL2L1,CCND1,CCNE1,CDC6,CDKN1A,DUSP2,DUSP6,EGR1,ETS1,GALE,IFIT1,ITGA2,MCL1,MCM3,MITF,OIP5,OSBPL1A,PLAU,POLD1,PTGS2,PTP4A3,SESN3,SLC2A1,TGFB1,VEGFA	782 (18)
FN1	0.868	enzyme		1.181	0.000142	ACTN4,AHCY,CAPN2,CCND1,CCNE1,CDH1,CDK4,CDKN1A,CDKN1B,CXCL8,EGFR,EWSR1,FOS,HK1,IGF2BP3,IL6,IRS1,ITGAV,ITGB3,MMP1,MTOR,MYC,NUP88,PDGFB,PLAU,PREB,PXN,RDX,RRAGD,SERPINE1,SLC2A1,SOX9,SQSTM1,TCF4,TGFB1,TGM2,THBS1,TNFRSF10B,TOMM22,UBE2B,USP13,VAV2,VDAC1,VPS4A,ZYX	658 (18)
GNA15		enzyme			0.00016	ADD3,AKAP12,CASP4,CCL20,CDO1,CEBPD,CP,CXCL8,FOSL1,HMOX1,IL6,LGALS3,MAFK,MINOS1-NBL1/NBL1,MYC,MYH11,NFKB1,NPR3,PLAT,SCN2A,SERPINA3,SLC7A1,SOD2,SYNE1,TIMP1,VCAN	639 (15)
GNB1		enzyme			0.00018	ARC,CDKN1A,DUSP1,F2R,FBXO31,FOSB,FOSL2,IER3,MXI1,MYH11,NFKB1,NR4A1,PLAU,PLK2	593 (18)
RAC1		enzyme	Activated	2.142	0.000212	AKT1,ATF3,CCND1,CDC25A,CDH1,CXCL8,DPYSL2,DUSP1,FOS,FOSL1,HMOX1,IL33,IL6,JUN,MMP1,MYC,NF2,PRKG1,PTGS2,RHOA,SHC1,SOD2,SOX5,SOX6,SOX9,TGFB1,VEGFA	815 (19)
DGCR8	1.993	enzyme		-1.461	0.00038	BDNF,CCND1,CDH1,EGR1,EGR2,FOS,GJA1,ID2,JAG1,MBP,MITF,MYC,NGFR,PDCD4,SOX10,TCF7L2	769 (19)
CAT		enzyme	Inhibited	-2.665	0.00038	BAX,CAV1,CDKN1A,CDKN1B,CXCL8,GCLC,HMOX1,IL6,MCL1,MMP1,PMAIP1,PTGS2,SERPINE1,THBS1,TIMP1,TNFRSF10B	615 (18)
RHOB	1.743	enzyme		1.195	0.000443	CDKN1A,EGFR,IL6,ITGB3,NFKB1,PTGS2,RHOA	677 (17)
ENO1	1.673	enzyme			0.000546	BCL2L1,CDH1,ENO1,MYC,PTGS2	375 (7)
KL		enzyme		-0.744	0.000616	AXL,BAX,BCL2L1,CCND1,EGR1,IL6,MITF,MYC,SOD2,TNFRSF11B,TYR,VEGFA	636 (23)
CTBP1		enzyme		-0.831	0.000714	CDH1,CDKN1A,DKK1,ENPP2,FOS,FSCN1,KRT8,SIRT1,SPRY2,THBS1,VCAN
RHOA	1.54	enzyme	Activated	3.48	0.001	BAX,BCL2L1,CCND1,CCNE1,CDH1,CDKN1A,CDKN1B,COL3A1,CXCL8,DIAPH1,FOS,IL6,ITGB5,JUN,MMP1,NFKB1,NFKBIB,PLAU,PRKG1,RHOA,SOX9,TGFB1	576 (15)
PNPT1		enzyme		0.022	0.00107	BCL2L1,CDKN1A,CDKN1B,CXCL8,IL6,MYC	630 (12)
BLVRA		enzyme		0	0.00115	COL4A3BP,HMOX1,JUN,TNFRSF10B
RHOC	3.352	enzyme		-1	0.00115	ATF3,CDKN1A,CDKN1C,RHOA	521 (15)
RNF187		enzyme			0.00115	CCND1,CDK1,HBEGF,JUN	428 (7)
PIN1		enzyme	Activated	2.719	0.00119	BAX,CCND1,CDKN1A,COL3A1,DEPDC1,EPB41L4B,IL6,MCL1,MYC,PHB,PPARD,PPARGC1A,PTGS2,TGFB1,TIMP1,TNFRSF10A	559 (18)
DICER1	-0.077	enzyme		-1.778	0.00127	AGO2,AKT1,ANGPT2,ANGPTL4,AXL,BDNF,CCND1,CCNG1,CD44,CDH1,CDKN1A,CDKN1B,CHD7,CXCL8,CXCR4,EGR1,EGR2,EGR3,FOS,IGF2BP1,IGF2BP2,IGF2BP3,IGF2R,JUN,MAF,MITF,MTOR,MYC,NANOS1,NEFH,NGFR,PDCD4,PELI2,PLAU,PRKCA,PRKCD,PRKCQ,RGS5,RICTOR,RUNX1,SCN9A,SERPINE1,SLC40A1,SLC4A4,SPRY2,THBS1,TIA1,TM4SF1,ZC3HAV1L	817 (19)
SETDB1		enzyme			0.00133	ANGPT2,CADM2,CBLB,GPM6A,GRID2,GRIN2A,ID2,KCND2,PTPRZ1,ROBO2,TP53BP2
SKP2		enzyme		-0.81	0.00135	CCND1,CDK9,CDKN1A,CDKN1B,PHB2,PTMA,RHOA,SLC2A1	661 (20)
RHOJ	-1.269	enzyme			0.00135	AKAP12,ANXA1,CAV1,MYH9,PLAT,PPP2R1A,PTN,SEC62
TAB1		enzyme		0.504	0.00157	CCL20,CDKN1A,CXCL8,GBP1,IFIH1,IFIT1,IL6,JUN,PTGS2,SERPINE1	582 (16)
NSD2		enzyme		0.655	0.00187	BAX,CDC25A,CXCR4,ERCC1,FOS,GLS2,HAT1,IGF2BP2,JUN,PRKCA,RRAS,SETDB2	446 (7)
GNG2		enzyme			0.00203	F2R,MYH11,NFKB1	546 (12)
GNAQ		enzyme		1.97	0.00231	CCND1,CXCL8,EDN2,FOS,GNA11,MYC,PLCB1,PRKCD,PTGS2,SERPINE1,VEGFA	774 (21)
PCYT1A		enzyme	Activated	2.345	0.00251	AXL,CDK18,FGFR1,FST,GFRA1,KLF4,PCYT1B,STX3,TUBB3
BRMS1		enzyme	Inhibited	-2.216	0.00263	CXCR4,GJA1,IL6,ING4,PLAU	540 (11)
BTRC		enzyme		1.195	0.00289	AXIN2,BCL2L1,CCND1,CDKN1A,CXCL8,IL6,RELA,SMAD4	573 (14)
IRS2		enzyme		1.504	0.00304	CCND1,CDKN1B,EGR1,FABP4,FOS,IRS1,MYC,PPARG,PPARGC1A,RELA,SLC2A1,VEGFA	698 (21)
PLSCR1		enzyme			0.00311	CCND1,CDK4,CDKN1A,MYC	264 (7)
PHLPP1		enzyme		-0.964	0.00317	CEBPD,FOXO1,IRS1,LHX2,MCL1,PRKCA,PRKCD	476 (7)
CHI3L1	0.813	enzyme			0.00341	AKAP11,BHLHE40,CALD1,CDH1,CXCL8,EMP1,SERPINE1,TMEM158,VEGFA	400 (11)
SNCA	-1.567	enzyme		-0.571	0.0037	AJAP1,BAX,BCL2L1,BDNF,CFL1,DNAJB9,DNAJC12,EGFR,FGF13,GNG4,HSPA5,ITPA,KIF3A,LAMP2,LRRK2,LRRTM2,MDH2,MEGF11,MMP1,PBX1,PDZRN3,PRKCD,PYGB,SERPINE1,SH2D5,SNCA,STX1B,TMEM117,TUBB3,UCHL1,UQCRHL,VAT1L,YWHAH	732 (20)
MBD3		enzyme			0.00456	APC,CCND1,CD44,COX6C,DAAM1,DIXDC1,EFNA5,FOSL1,MYC,PAX6,PEG3,PPARD,PRICKLE1,RHOU,SFRP1,SIRT1,TCF3,WNT2B,WNT5A	690 (13)
SOD1		enzyme		-1.998	0.00456	ADORA2B,ATP1A1,AURKAIP1,BAG3,BAX,BCL2L1,CASP4,CCND1,CD14,CDK4,CKB,CP,FGFR1,FOS,FOSL2,FTH1,GAK,GCLC,HMOX1,HPCAL1,HSPA8,IL6,JUN,NEFH,PRDX6,PRPH,PRRX1,RDX,SH3BGRL3,SIRT1,SLC40A1,SOD2,SQSTM1,STIP1,TGFB1,TLN1,TNFAIP3,TNFRSF10B,VGF	638 (14)
CYBA		enzyme		1.4	0.00471	CDKN1A,IL6,SERPINE1,SOD2,VEGFA	676 (18)
KDM4C		enzyme			0.00479	CCNE1,CDC25A,CDC6,DHFR,FGF5,KLF5,MCM3,MFN1,MYC,ORC1	226 (7)
ICMT		enzyme			0.00479	ACTN4,ATP5B,CDKN1A,GJA1,GNGT1,HBEGF,LARGE1,REEP5,RHOA,ZHX1	693 (19)
GNB2	1.626	enzyme			0.00483	ARC,CDKN1A,DUSP1,FBXO31,FOSB,FOSL2,IER3,MXI1,NR4A1,PLAU,PLK2	280 (7)
CHD4		enzyme		-1.152	0.0057	ARC,AS3MT,BCL11A,CDKN1A,CDKN1B,CLCF1,CPNE7,HMOX1,ID2,JUN,NCEH1,NGFR,PRPH,RAD50,RIPK4	678 (7)
KAT2A	1.767	enzyme	Activated	2.578	0.00653	CCND1,CCNE1,DNAJB9,HSPA5,PPARGC1A,TNFRSF10A,TNFRSF10B	661 (17)
PLA2G2A		enzyme		1.992	0.00654	CD44,CXCL8,IL6,PTGS2	617 (19)
RAD9A		enzyme		-0.655	0.00654	CDC25A,CDKN1A,KLF12,SATB1
ACOX1		enzyme		0	0.00732	ABCD3,ACADVL,CD63,CDKN1A,CSTB,CTBS,EGFR,FABP4,FAH,FAM214A,HSPA5,IMPACT,KLF6,KRT8,LGALS3,MGLL,NUPR1,PALMD,PEX11A,PHLDA1,PIGP,PLIN2,RPL12,SLC20A1,SLC4A4,SQSTM1,TAGLN2,TNFRSF10A,UGCG
RNASEH2B		enzyme			0.00735	CDKN1A,PHLDA3,ZMAT3
MYH9	2.196	enzyme			0.00735	MYC,PXN,VEGFA	473 (9)
UHRF2		enzyme		1.414	0.00737	AKT1,CCNE1,CKB,CRIP2,FOXO1,NFKBIB,PPP1R13B,TRAF3
PADI2	-1.192	enzyme		1.387	0.00741	ADAMTS9,CXCL8,IL6,PTGS2,RAB6B,RELA	277 (7)
RND3	1.678	enzyme		1.342	0.00741	BAX,CCND1,CDH1,CDKN1A,CDKN1B,PTGS2	640 (14)
ENPP2	-1.186	enzyme		0.816	0.00741	ENPP2,FABP4,IL6,PPARG,PPARGC1A,SLC2A1	433 (7)
GNA13	-1.963	enzyme			0.00741	CXCL8,EGR1,FOS,MYH11,PTGS2,VEGFA	626 (20)
HSPA1A/HSPA1B	-0.199	enzyme		0.179	0.00774	CDK1,CDKN1A,CXCL8,FOS,PSIP1	699 (18)
Fcor		enzyme			0.00774	CDKN1A,CDKN1B,PPARGC1A,RB1,SOD2	290 (7)
CYP2J2		enzyme		0.478	0.00896	BCL2L1,CD44,CD82,EGFR,IL6,NME1,PPARG	591 (16)
RACK1		enzyme		-0.464	0.00896	BAX,BCL2L1,CDKN1A,CDKN1B,FOS,MYC,RB1	654 (20)
PTGS1		enzyme		0.829	0.00956	ANGPT2,ATF3,ATP8A1,FABP4,GEM,IL6,PTGER2,PTGS2,STC1,VEGFA	704 (21)
NOS1		enzyme		0.415	0.00965	ARC,BDNF,EGR1,FOS,IL6,PDK1,RELA,SLC2A1	434 (17)
CYP19A1		enzyme		-0.2	0.00995	ACADVL,BDNF,CCND1,CCNE1,CDKN1B,EGFR,IL6,IRS1,JUN,PLIN2,PPARG,PXN,RB1,SOX9,SSTR1,TGFB1,VEGFA	724 (23)
POLR2A	1.449	enzyme			0.0102	BCL2L1,BMF,CAV1,CCND1,CCNE1,CDKN1A,CXCR4,E2F3,EGR2,FOS,MYC,STC2,TNFAIP3,VEGFA
HMOX1	1.801	enzyme		0.759	0.0112	ABCG1,ANGPT2,APAF1,BCL2L1,BDNF,CD14,CD274,CXCL8,DGCR8,FGF1,FOS,G6PD,GCLC,HMOX1,IL6,ITGB3,NQO1,PTGS2,TGFB1,THBS1,TYMP,VEGFA,ZFP36
STUB1		enzyme	Activated	2.216	0.0118	ATXN1,CDK1,CDKN1A,FOXO1,IL6,KLHL24,MAP3K14,MYH11,SNCA,VEGFA
PARK2		enzyme		-0.59	0.0118	AXIN2,CCND1,CCNE1,EGFR,IGF2R,MCL1,MYC,PLK2,PRDX6,TCF4
HS6ST1	1.109	enzyme		0.898	0.0118	CXCL8,IL6,SPRY2,VEGFA
FH	1.041	enzyme			0.0119	AATF,CDKN1A,HMOX1,LTBP2,NQO1
PTGES	0.561	enzyme		0.057	0.0132	ANXA1,CDH1,CDKN1A,CDKN1B,EGR1,IL6,MYC,NOP2,PPARG,PTGS2,PTMA,RHOA,RPS3A
OGT		enzyme		0.707	0.0133	BCL2L1,CCND1,CDH1,CDKN1B,COX6C,FOS,JUN,MYC,NDUFA5,PPARGC1A,TET1
EGLN1	-0.978	enzyme		1.562	0.0139	ANGPT2,CCL20,CDKN1B,CXCR4,IL6,MYC,NGF,PDK1,PTGS2,SLC2A1,SOX9,TGFB1,TNFRSF11B,VEGFA
SUMO2		enzyme		-0.095	0.0143	CAV1,CD59,HMGA1,HSPA8,IL6,IRS1,NOV,PNP,RNASE4,TNFRSF21
ACSL5		enzyme		0	0.0147	ANOS1,GPRC5A,MCAM,MYRIP,PHLDA2,PPP4R4
TET1	-2.09	enzyme		0.524	0.0157	ARC,EGR2,FOS,GCLC,KLF2,KRT8,MEIS1
NOX4	-1.04	enzyme		-1.414	0.0157	BCL2L1,BMF,CDKN1A,CXCL8,MCL1,SERPINE1,SLC2A1,VEGFA
FBXO25	-2.732	enzyme			0.016	EGR1,FOS
RETSAT		enzyme			0.016	FABP4,PPARG
GNA14	-1.152	enzyme			0.016	CXCL8,IL6
FBXO4		enzyme			0.016	CCND1,TERF1
CBR1		enzyme			0.016	CDH1,PTGS2
STAMBP		enzyme			0.016	CXCR4,MYC
CEL		enzyme			0.0166	BAX,CCND1,CDH1
NAA10	2.264	enzyme			0.0166	EGFR,HYPK,VEGFA
WRN		enzyme			0.0166	CDKN1A,CXCL8,PRKCD
GNL2		enzyme			0.0166	CCNE1,CDKN1A,MYC
SUZ12	-1.618	enzyme			0.017	CCPG1,CDC25A,CDH1,CDKN1B,EIF3A,FGF5,HSD17B11,IGFBP3,INSIG1,IVNS1ABP,KDM5B,KLF4,LAMC2,LGALS3,MAP7D1,MFN2,MYC,PAX6,PLAU,PLCB4,RAN,TBX3,TGFB1,TNFRSF11B,UCHL3,VASP
PLA2G4A		enzyme		1.315	0.0174	CXCL8,IL6,KRT18,MYC,PTGS2
PLCG1		enzyme		-0.267	0.0174	CCND3,EGR1,FOS,SERPINE1,THBS1
PTGES3		enzyme		1	0.0191	MYC,NUPR1,SOX3,TM4SF1
PRDX1		enzyme		-1.732	0.0191	BAX,CD9,ECM1,PTGS2
IRS1	1.496	enzyme		1.683	0.0199	CCND1,CDH1,CDKN2C,CEBPD,COL3A1,DBNL,EFNB2,EGR1,FABP4,FOS,GJA1,GLRB,ID2,IGFBP4,IRS1,MYC,PHB,PIK3R1,PPARG,PPARGC1A,RHOU,SPARCL1,VEGFA,WNT5A
SIRT6	1.756	enzyme		0.83	0.0207	ACSL4,AKT1,CXCL8,DBP,ELOVL6,GPAT4,IGF2R,IL6,PLCB1,PPARGC1A,PTGS2,RPS15A,SOD2
SETD2		enzyme		1	0.0225	CAV1,JUN,LAMA1,PDGFC,QKI,RBPJ,SEMA3C,SERPINE1,WNT5A
SDCBP		enzyme		0.901	0.0242	CDH1,EGFR,PEBP1,SOX4,TCF4
GPD1	1.309	enzyme			0.0254	ASNS,CCND1,CD63,CPNE8,CYP39A1,EGFR,ELOVL6,FADS3,FAM129A,GPAT3,MC1R,MCM2,MTHFD1L,NQO1,PSAT1,PTK2B,SERPINA3,SERPINE2,TTC39C
LCAT		enzyme		-0.478	0.0254	AXIN2,CCND1,HSPA5,MYC,PPARG,PPARGC1A,RHOA
DDX58		enzyme		-0.035	0.0272	AHNAK,CXCL8,EIF2AK2,GEM,IFIH1,IFIT1,IL6,IRF1,KLF4,PTGS2,RPS7,STAT2,TLR3
PHF21A	-1.335	enzyme		-0.085	0.0287	SCN2A,STX1A,SYT1,VAMP2
RNF216		enzyme		-1	0.0287	IFIT1,RIPK1,TICAM1,TRAF3
TXN	2.038	enzyme		0.669	0.0289	CDKN1A,CXCL8,FOS,HMOX1,IL6,NFKB1,RELA,SOD2,TXN,VEGFA
ATE1		enzyme			0.0302	CCND1,CDH1,JUN
PHLPP2	1.065	enzyme			0.0302	IRS1,PRKCA,PRKCD
REV1		enzyme			0.0302	BAX,PMAIP1,TNFRSF10B
PDE3A		enzyme			0.0302	CCND1,CDKN1A,DUSP1
SOD2	2.103	enzyme		-0.171	0.0341	ATP1A1,BCL2L1,CDKN1A,HMOX1,ID2,IL6,INPP1,MGAT1,MLXIP,MMP1,MT1E,MYC,PRRX1,PTGS2,SERPINE1,SOD2,SPEG,TGFB1,TRIM14
APC	-3.439	enzyme		-0.712	0.0349	AXIN2,CCND1,CD44,CDH1,CDKN1A,FAM126A,FH,ID2,IL6,JAG1,KLF4,MDH2,MXD1,MYC,PPARD,PRKCA,PTGS2,SOX9,SUCLG2,TIMP1,TNFRSF11B,TNFRSF12A,VEGFA
ALOX5		enzyme		0.808	0.0354	CCND1,CDKN1A,ITGAV,ITGB3,MYC,MYD88,PTGS2,RELA
PARP2		enzyme		1.131	0.0406	FABP4,PPARG,SIRT1,TNFRSF10B
ST8SIA1		enzyme		0	0.0406	CCNE1,CDKN1A,CDKN1B,EGFR
HSPA5	-2.087	enzyme		0.863	0.0422	BAX,BCL2L1,BCL2L2,CDH1,HSPA5,HSPA8,IDI1,IL6
CDC42	-1.068	enzyme		0.128	0.0422	ATF3,CCND1,CCNE1,FOS,JUN,MMP1,SOX5,SOX9
GPI		enzyme		1.552	0.0427	CAV1,CCND1,CDH1,CDKN1B,RHOA
ZNF451	-1	enzyme			0.0441	CDKN1A,SERPINE1
MSRA		enzyme			0.0441	HMOX1,MSRB2
NAA30	-1.305	enzyme			0.0441	PMAIP1,TNFRSF10B
BCO1	-2.406	enzyme			0.0441	BCO2,PPARG
UBE2D3		enzyme			0.0441	CCND1,SMAD4
RNF144B	1.623	enzyme			0.0441	BAX,CDKN1A
ST8SIA4		enzyme			0.0441	MBP,PAX6
MAT2B		enzyme			0.0441	CCND1,HMOX1
HAO1		enzyme			0.0441	HSPA5,PPARGC1A
P4HB		enzyme			0.0441	AGO2,PDIA4
SDHA		enzyme			0.0441	HMOX1,SLC2A1
ASS1		enzyme			0.0441	AXL,MYC
EFEMP1		enzyme			0.0441	CDH1,VEGFA
FTMT		enzyme			0.0441	FTH1,FTL
B4GALNT1		enzyme			0.0441	FOS,VEGFA
TRAF7		enzyme			0.0441	JUN,MYC
TNKS		enzyme			0.0441	MCL1,MYC
AGPS		enzyme			0.0441	BCL2L1,LPCAT1
MAP1S		enzyme			0.0441	BCL2L1,CDKN1B
RAB7A		enzyme			0.0441	EGR1,FOS
GPX4		enzyme			0.0441	IL6,MMP1
CTH	-1.574	enzyme			0.0441	CDKN1A,HSPA5
TOP2A	-1.769	enzyme			0.0441	MYC,TOP2A
CYP2C9		enzyme			0.0441	CCND1,DUSP1
ATAD2		enzyme			0.0441	CCND1,MYC
DNMT3B		enzyme		1.535	0.0449	BATF3,CBX5,CDH1,CDK1,CDKN1A,DLC1,ELF4,IFIT1,JAKMIP2,MFN2,MYC,PRUNE2,PTN,PUSL1,RASSF1,RPP25,SEC62,SERPINB9,SLC16A2
ADCY5		enzyme			0.0479	ADCY6,ADCY9,FOSB
CUL1		enzyme			0.0479	CCNE1,CDKN1B,MYC
PTGDS		enzyme			0.0479	BAX,BCL2L1,DUSP4
UBR5		enzyme			0.0479	BAX,CDKN1A,PMAIP1
PLD2		enzyme	Activated	2.236	0.0543	CCND3,IL13RA2,MTOR,PTGS2,TYR
ARG1		enzyme	Inhibited	-2.213	0.0543	CCND3,CDKN1A,IL6,MTOR,SQSTM1
RNF20	-1.103	enzyme	Inhibited	-2	0.0677	CDKN1A,FOS,FOSL2,MYC,PA2G4
SGPL1		enzyme		-1.98	0.0717	BAX,BCL2L1,PPARG,PTGS2
TET2	-1.527	enzyme	Activated	2.236	0.0867	ADORA2B,AHNAK,BCL3,BHLHE40,FAM129A,FOSL2,ITGA2,KLF2,MAFF,MAP4K3,MTSS1,NAV1,PXDC1,SH2B3,SLC16A12,SLC20A1,SLC4A11,SLC6A8,SPINT1,TIMP1
PLCE1	-1.523	enzyme		1.936	0.0907	CCL20,CXCL8,IL6,PTGS2
GPX1	1.181	enzyme	Inhibited	-2.2	0.0971	CD14,DUSP4,IL6,PRDX6,RELA,RIPK1,SOD2,TXN,TXN2
NCF1		enzyme	Activated	2	0.117	CD14,CD44,CDKN1A,SERPINE1,TGFB1
RNASEL	-1.892	enzyme	Activated	2.156	0.153	CDH1,CDKN1A,EIF2AK2,PCDH7,PCDH9,PTGS2
TRAF6		enzyme	Activated	2.583	0.165	CCL7,CD274,CXCL8,EGFR,IL6,NFKB1,RELA,SERPINA3,TGFB1,TNFAIP3
TNFAIP3	3.124	enzyme	Inhibited	-2.59	0.204	BAX,BCL2L1,CCL20,CXCL8,IL6,TGFB1,TNFAIP3,TRAF3
TRAF2		enzyme	Activated	2.227	0.234	CDK1,CXCL8,EGFR,IL6,KLF2,NFKB1,PDE8A,PPARGC1A,PPFIBP2,REEP3,RELA,RIPK1,TNFAIP3
TNF		cytokine	Activated	6.711	2.29e-10	ABTB2,ACADVL,ADAMTS7,ADORA2B,ADRB2,AKAP12,ALDH1A3,ANGPT2,ANGPTL4,ANK3,ANXA1,ANXA11,APAF1,APC,AQP3,ARC,ARHGAP22,ARSI,ATF3,ATP1A1,ATP2B4,AXIN2,BAX,BCKDHB,BCL2L1,BCL2L2,BCL3,BDNF,BHLHE40,BHLHE41,CA12,CARD8,CASP4,CAV1,CCDC15,CCL20,CCL7,CCND1,CCND3,CCNE1,CD14,CD274,CD44,CD59,CD82,CDH1,CDK4,CDKN1A,CDKN2C,CDO1,CEBPD,CERS6,CLCF1,CMBL,COL27A1,COL3A1,COL4A3BP,COTL1,CP,CREB1,CRLF1,CTSC,CXCL8,CXCR4,CYP26B1,C…	674 (15)
IL2		cytokine	Activated	4.183	4.47e-09	ADCY3,ADCY9,ANXA1,ATM,BAX,BCL2L1,BHLHE40,CAPN5,CARD10,CCND1,CCND3,CCNE1,CCNG1,CD274,CD44,CD58,CD59,CD9,CDC25A,CDC6,CDH1,CDK4,CDKN1A,CDKN1B,CDKN1C,CDKN2C,CREB1,CSRNP1,CTPS1,CTSC,CXCL8,CXCR4,DKC1,DUSP2,DUSP4,DUSP5,DUSP6,EMP1,ENPP2,EPHA4,ETS1,FGF13,FGFR1,FGFR2,FOS,FOXO1,GADD45B,GART,HSPA5,IDI1,IER3,IL6,ING4,IRF1,ITGA2,ITM2B,JAK1,JUN,KLF6,LIF,MAF,MAP2K1,MAPKAPK3,MME,MYC,NAV1,NEAT1,NFKB1,NME1,NOP2,PDC…	683 (15)
EDN1		cytokine	Activated	3.212	6.46e-08	ADAM19,ANXA1,CCND1,CDC25A,CDH1,CDK1,CDKN1B,CXCL8,CXCR4,DCT,EGFR,EGR1,ERRFI1,FOS,FOSB,FOSL1,FST,GJA1,HBEGF,HSPA5,HSPA8,IL6,ITGA2,ITGAV,ITGB3,JUN,MAP2K1,MBP,MCAM,MITF,MMP1,MPRIP,MSN,MYC,MYO9B,NUPR1,PLAU,PLCB4,PRKCA,PRKCD,PTGER2,PTGS2,PXN,SERPINE1,SLC2A1,SOX5,TGM2,THBS1,TIMP1,TYR,TYRP1,VCAN,VEGFA	698 (16)
SPP1		cytokine	Activated	2.607	1.73e-07	AKT1,APAF1,ATM,BAX,BCL2L1,CCL20,CCNE1,CD44,CD9,CDC25A,CDH1,CDKN1A,CXCL8,CYP39A1,DSP,EGFR,FGFR2,FOS,GCDH,HMOX1,HMOX2,IL6,INSIG1,ITGA2,ITGA3,ITGAV,ITGB3,ITGB5,JAG1,KRT18,MMP1,MYC,NDUFS4,PIK3R1,PLAU,PPARG,PTGS2,RAF1,RB1,S100A4,S100A6,SERPINE1,SOX9,SPARCL1,TGFB1,TIMP1,TXNRD2,VEGFA	902 (21)
TNFSF11		cytokine	Activated	2.015	4.62e-07	ADORA2B,BCL2L1,CAPN2,CAV1,CCND1,CCND3,CCNE1,CD14,CD44,CDKN1A,CDKN1B,CKB,CREBRF,CUL4A,CXCL8,DUSP1,EGR2,EHD1,ETS1,FOS,FOSL1,FOXO1,FRRS1,GABPA,GADD45B,GCLC,HMOX1,IER3,IL6,ITGAV,ITGB3,JUN,LDB2,MAP2K1,MMP1,MYC,NFKB1,NFKBIB,NFKBIZ,PA2G4,PCDH7,PHLDA3,PLD1,PTGER2,PTGS2,RCAN1,RCL1,RGL1,RRAS,SEL1L,SERPINB9,SERPINE1,SIGMAR1,SLC20A1,SLC2A1,SMARCAD1,SOD2,SRXN1,TGFB1,TNFRSF11B,TSPAN5	599 (16)
CSF2		cytokine		1.536	1.24e-06	ABCG1,ADORA2B,ANXA1,APAF1,ATM,ATXN1,BAX,BCL2L1,BCL3,CCND1,CCND3,CD14,CD276,CD63,CDH1,CDK1,CDKN1A,CDKN1B,CDKN2C,CENPE,CFH,CKS1B,CLCF1,CREB1,CTSC,CXCL8,CXCR4,DUSP6,EGR1,EGR2,EGR3,F2R,F2RL1,FANCA,FOS,FOSL1,GABPA,HBEGF,HDAC3,ID2,IER3,IL6,ITGB3,ITGB5,LAMP2,MCL1,MCM3,MFSD2A,MME,MMP1,MNS1,MYC,NET1,NFKB1,NR4A1,NUAK2,NUSAP1,PLAU,PLD1,POLD1,POLE,PPARG,PPIF,PPP1R15A,PRC1,PTGER2,PTGS2,PTK2B,RB1,RBBP9,RELA,RI…	835 (18)
CD40LG		cytokine	Activated	3.583	1.03e-05	AKAP2,ALG3,APRT,ATF3,BATF3,BAX,BCL2L1,CCL20,CCND3,CCNG1,CD44,CD63,CDKN1A,CDKN1B,CLUH,CTSC,CXCL8,CXCR4,DUSP1,DUSP2,DUSP4,DUSP5,EGFR,EGR1,EIF2AK2,FOS,FOSB,FOSL2,FSCN1,ID2,IFIT1,IL12A,IL6,IPO8,IRF1,ITPA,JUN,LAS1L,LIG3,MAP2K3,MAP3K4,MAPK4,MCL1,MRE11,MT1E,MYC,NAP1L1,NCOA3,NEFH,NET1,NFKB1,NFKBIB,NFKBIE,PLAU,PMAIP1,PREPL,PRKDC,PTGS2,PVR,RAD50,RB1,RELA,SELPLG,SERPINE1,SOD2,TGM2,TICAM1,TNFAIP3,TNFRSF11B,T…	680 (13)
PRL		cytokine		1.262	1.18e-05	ARF3,BCL2L1,BOK,CAMK1,CAPN2,CAV1,CCND1,CCND3,CDH1,CDK4,CDKN1A,CEBPD,COL3A1,CTSA,ECM1,EGFR,EGR1,EIF2AK2,ENO1,ERBB4,FOS,GPNMB,HERPUD1,ID2,IFIH1,IFIT1,IGFBP3,IL6,IRF1,JUN,KRT19,KRT5,LAMC1,MARS,MINOS1-NBL1/NBL1,MME,MSN,MYC,N4BP1,NFKB1,NUPR1,PARM1,PARP12,PDIA4,PDLIM4,PENK,PLAT,PLCD1,PPM1K,RASD1,RHOG,RNASE4,SERPINA3,SP100,STAT2,TGFB1,TIMP1,TRIM14,TRIM25,TUBA1B	753 (22)
IL15		cytokine	Activated	4.347	1.8e-05	ACTN4,ANXA1,AQP3,BCL2L1,CCND1,CCND3,CD274,CD44,CD59,CDH1,CDK4,CDKN1A,CDKN1B,CKS1B,COX6C,CXCL8,CXCR4,DDT,DUSP14,DUSP5,EGR2,EPHB1,ETS1,FKBP1A,G6PD,GLDC,GPRC5A,HAT1,HNRNPF,HSPA8,IFIT1,IL6,IRF1,ITGB5,JUN,KLF2,LIF,MAF,MAPKAPK3,MCL1,MYC,MYD88,NME1,NME4,NR3C2,OAZ1,OGN,PA2G4,PDCD4,PDIA4,PFDN4,PFN1,PLD1,PMAIP1,PNP,POLR2K,PPARD,PPARGC1A,PSMA5,PTPN13,RBPJ,RPS3A,S100A11,SELPLG,SIRT1,SOS1,SP100,TFDP2,TIMP1,TN…	815 (19)
WNT1		cytokine		1.205	3.56e-05	AXIN2,CCND1,CCND3,CCNG1,CDH1,CDKN1A,CDKN1B,DHFR,DKK1,DNAJC1,EFNB1,EGR1,EIF4EBP1,EIF4G1,ENPP2,FOS,JUN,KLF5,KRT19,KRT5,MYC,NCK1,NXF1,OTX2,PDCD4,PPARG,PTGS2,RHOU,RPS6,SEMA3C,SERPINE1,SERPINE2,TLE1	691 (18)
IL4		cytokine	Activated	3.596	5.23e-05	ADAM19,ADORA2B,ALAS1,ALG3,APRT,ARNTL2,BAX,BBX,BCL11A,BCL2L1,BCL3,BDNF,BHLHE40,BOP1,CCDC86,CCL20,CCL7,CCND3,CCNE1,CCT3,CD14,CD200,CD276,CD3EAP,CD44,CD58,CDK1,CDKN1A,CDKN1B,CHST3,CLUH,COBLL1,CTSC,CXCL8,CXCR4,DCT,DENND4A,DGKA,DSC1,EBNA1BP2,EGR2,EIF4A1,F2R,F2RL1,FABP4,FAM126A,FOS,FOSB,GJA1,GNA14,HPGD,HTRA2,IER2,IER3,IFNAR1,IGFBP4,IL12A,IL13RA2,IL33,IL6,INPP1,IPO8,IRF1,ITGA2,ITGAV,ITGB3,ITPA,JAG1,JAK1…	687 (14)
IL13		cytokine	Activated	2.956	6.63e-05	ACADVL,ADORA2B,AMPD2,ARNTL2,ATF3,BAX,BCL2L1,BCL3,BDNF,CAPN2,CCL20,CD14,CD3EAP,CD44,CFI,CHN2,COL3A1,CTNNAL1,CTSC,CXCL8,CXCR4,DMXL2,DNASE2,EGFR,EGR1,ENPP2,FABP4,FADS1,FKBP1A,G6PD,GPNMB,HK1,HMOX1,IL12A,IL13RA2,IL6,JAG1,JAK1,JAKMIP2,KLF6,LTBP1,MAF,MCL1,MMP1,MSMO1,MTSS1,NCLN,NID1,PCM1,PDGFC,PFKP,PHLDA1,PLAU,PPARG,PPARGC1A,PTGS2,RHOA,RIN2,RIPK2,SERPINE1,SLC26A4,SLC26A6,SLC43A3,SLC7A2,SNCA,SPHK1,SPINT1,…	680 (13)
CXCL12	0.275	cytokine	Activated	3.005	0.000157	ANKRD12,ATRX,AXL,BAX,BCL2L1,BCL3,CCND1,CD14,CD44,CD82,CD9,CDH1,CDK9,CDKN1C,CXCL8,CXCR4,EGFR,EGR1,ERCC1,FOS,IL6,ITGB3,JUN,MAFK,MYC,NCK1,NR4A1,PCDH1,PKD1,PLAU,PRKCD,PTGS2,RBM14,RPS6KA3,RRAS,SELPLG,STRAP,TIMP1,TNFRSF10A,TNFRSF10B,TNFRSF10D,TNFRSF11B,YY1	542 (13)
FASLG		cytokine	Activated	2.361	0.000205	CD44,CDH1,CXCL8,EGR1,EGR2,FOS,FTH1,IL6,NFKB1,RELA,TGFB1,TNFRSF11B,VEGFA	621 (15)
IL1A		cytokine	Activated	4.763	0.000279	ADORA2B,ALDH1A3,ASIC2,BAX,BCL2L1,BCL3,CCL20,CD274,CD44,CDKN1A,CXCL8,F2RL1,FAM89B,FGFR1,FOS,FTH1,GBP1,HMOX1,IL6,IRAK1,ITGAV,ITGB3,JUN,LIF,MCAM,MMP1,MYC,NFKB1,NFKBIZ,NGF,NR2F2,P2RY6,PDGFB,PLAU,PPARG,PTGS2,PTX3,RELA,SERPINA3,SERPINE1,SOD2,TGFB1,TICAM1,TNFAIP3,TNFRSF11B,WNT5A,ZC3H12A	670 (13)
TNFSF10		cytokine		1.389	0.000407	ANGPT2,BAX,BCL2L1,CD14,CXCL8,CXCR4,EGFR,EIF2AK2,FOS,FTH1,IFIT1,IL6,JUN,MCL1,PLAU,PMAIP1,PTGS2,RCAN1,RELA,SP100,TIMP1,TNFAIP3,TNFRSF10A,TNFRSF10B,VEGFA	613 (15)
IL1B	1.924	cytokine	Activated	4.471	0.000515	ABCD3,ADORA2B,ADRB2,ANGPTL4,ANXA1,ARC,ATF3,ATP1A1,BAX,BCL2L1,BCL3,BMF,CASP4,CCL20,CCL7,CD14,CD274,CD44,CD82,CDKN1A,CEBPD,CP,CSRNP1,CXCL8,CXCR4,DBP,DDIT4,DPY19L4,DUSP1,DUSP5,EGR1,ENPP2,ERRFI1,ESRRA,F2RL1,FAM129A,FGFR2,FMR1,FOS,FOSB,FOSL1,FOXO1,FST,G6PD,GADD45B,GBP1,GCLC,GEM,GJA1,GNL1,HBEGF,HMGA1,HMOX1,IER2,IER3,IFIT1,IGFBP3,IGFBP4,IGFBP6,IL12A,IL33,IL6,IRAK1,IRF1,IRS1,ITGAV,ITGB3,ITGB8,JUN,KLF10,K…	681 (13)
IFNG		cytokine	Activated	3.772	0.000525	ABCD3,ADORA2B,AHCY,ALDH1A3,ANGPTL4,ARC,ARFGAP3,ARPP19,ASNS,ATF3,ATP1A1,BAX,BCL2L1,BCL2L2,BCL3,BDNF,BMF,BTN3A1,BTN3A2,CASP4,CAV1,CCL20,CCL7,CCND1,CD14,CD200,CD274,CD276,CD44,CD63,CDH1,CDK4,CDKN1A,CDKN1B,CEBPD,CERS6,CHST3,CIRBP,CP,CRLF1,CTSC,CXCL8,CXCR4,CYP24A1,DAXX,DBP,DCT,DDR2,DKK1,DMWD,DRG1,DUSP1,DUSP5,ECE1,EFNB2,EGR1,EGR2,EGR3,EIF2AK2,F2R,F2RL1,FAH,FAM107A,FGF1,FLAD1,FOS,FOSB,FOXO1,FTH1,FTL,GAR…	747 (13)
OSM		cytokine		-0.207	0.000686	ABCG1,ANGPT2,ANXA1,ARHGEF2,ARL4A,ASAH1,ASNS,ATP13A3,ATP2B4,ATP9A,BHLHE40,BTC,CASP4,CCL20,CCND1,CDH1,CDKN1A,CDKN1B,CEBPD,COL3A1,COX7B,CRLF1,CXCL8,DNAJC3,DSC2,DYRK3,ECM1,EIF4EBP1,EMP3,EPHB2,FOS,FOXN3,GAB1,GART,GBP1,GCA,GPNMB,GRIN2A,HBEGF,HMOX1,HSF4,HSPA5,ID2,IGFBP6,IL33,IL6,IRAK1,IRF1,IRS1,JAG1,JUN,KLF10,KRT19,LARGE1,LIF,LRRFIP1,MCM7,MGLL,MMP1,MYC,MYD88,NEDD4L,NOMO1 (includes others),PDCD4,PDLIM5,P…	848 (18)
WNT3A		cytokine		-0.026	0.00117	ALDH1A3,ARRDC4,AXIN2,BDNF,C2orf40,CCND1,CD44,DDIT4,DKK1,EFNB1,EGR2,FABP4,FGF5,GPNMB,IGF2BP1,IKZF2,IL6,IRS1,JUN,KLF4,MITF,MYC,NGFR,OGN,PLD1,PPARG,PRICKLE1,PTGS2,RFLNB,RHOA,RHOU,RUNX1,RUNX1T1,SLC7A1,SLC7A2,SOX9,TBX3,TCF3,TCF4,TGFB1,THBS1,TMEM158,TNFRSF11B,TUBB3,TYR,TYRP1,VEGFA,WNT5A,ZNF703	660 (16)
CCL5		cytokine	Activated	3.732	0.00125	BDNF,CAPN2,CD44,CDC37,CXCL8,DUSP1,DUSP6,EMP1,F2R,F2RL1,FOS,HMGA1,IER2,IL12A,IL6,PNP,PPIF,VASP,ZFP36	804 (17)
FAM3B		cytokine			0.00127	CASP4,CAV1,CDKN1A,GJA1,IER3,IGFBP3,IGFBP4,KRT19,PTN	265 (7)
IL6	2.667	cytokine	Activated	3.653	0.00233	ACVR1,ADORA2B,AHNAK,AKT1,ALAS1,ANXA1,ATF3,BAX,BCL2L1,BCL3,BDNF,BTC,CCL20,CCL7,CCND1,CCNE1,CD14,CD44,CD82,CDC6,CDH1,CDK1,CDKN1A,CDKN1B,CEBPD,CENPE,COL3A1,CP,CRLF1,CTSC,CUL4A,CXCL8,CXCR4,DHFR,DUSP1,DUSP6,EGFR,EGR1,EGR2,ENPP2,FOS,FSCN1,GADD45B,GAL,GALE,HMOX1,HPGD,HSPA5,ID2,IFIT1,IGFBP3,IGFBP4,IGFBP6,IL12A,IL6,IRF1,IRS1,ITGAV,ITGB3,ITGB5,JAK1,JUN,KRT18,KRT8,LARGE1,LIF,MAF,MAP2K1,MCL1,MCM3,MIA2,MMP1,M…	757 (16)
CNTF		cytokine		-0.023	0.00527	CEBPD,CXCL8,EDN2,EGR1,FGFR1,FOS,GJA1,IRF1,IRS1,LIF,MMP1,NGF,NGFR,PENK,SERPINA3,TGFB1,TIMP1,WNT5A,ZFP36	679 (16)
C5	-2.34	cytokine	Activated	2.615	0.00634	AKT1,ATF3,CCL7,CCND1,CCNE1,CD59,CD63,CXCL8,EFNB2,EGR1,HSPA5,IL12A,IL6,MMP1,NFKB1,NGF,PLAT,PLK3,PPP1R15A,SERPINE1,TGFB1,THAP12,TNFAIP3,VEGFA,ZFP36	623 (13)
IL3		cytokine	Activated	2.682	0.00713	BCL2L1,CCND1,CCND3,CCNG1,CCT5,CD14,CD63,CDKN1A,CDKN1B,CXCL8,CXCR4,EGR1,EGR2,EGR3,EIF2AK2,EMP3,F2R,FGFR1,FKBP3,FOS,FOSL2,GADD45B,GART,HBEGF,HK1,HSPA5,IL33,IL6,ITGAV,ITGB3,JUN,LIF,MCL1,MLF2,MYC,NOV,PPM1G,PSMA5,PSMB7,PSMC4,RAN,RANBP1,RB1,RBPJ,RPS6,RPS7,SERPINA3,SH3BP1,SLC2A1,SMAD4,SOX4,SOX5,SPEN,TAX1BP1,VASP,VAV2,VEGFA,YPEL3	705 (18)
IL1RN		cytokine		-1.51	0.00778	ATF3,BTN3A1,CCL20,CD44,CXCL8,GBP1,IFIH1,IGFBP4,IL6,IRF1,KLF6,LIF,MMP1,NGF,PMAIP1,PTGS2,RELA,RIPK1,RIPK2,SERPINE1,SP100,STAT2,TCF7L2,TIMP1,TRIM22,VEGFA	644 (13)
IFNB1		cytokine		-0.329	0.00827	AGL,AXL,BCL2L1,BHLHE40,CAPN2,CCL7,CD14,CD274,CDKL2,CDKN1A,COL12A1,CXCL8,DAXX,EIF2AK2,F2R,FOS,HMGCS1,IDI1,IFIH1,IFIT1,IFNAR1,IL12A,IL6,IRAK4,IRF1,ITGAV,ITGB3,MCM10,MYC,MYD88,NFKBIE,OGN,PARP12,PMAIP1,PTGS2,RARRES3,RASSF1,RIPK2,RNASE4,RNASEL,SPRY2,STARD4,STAT2,THBS1,TIMP1,TLR3,TNFRSF10A,UCHL1,ZDHHC14	762 (15)
IL24		cytokine		-0.052	0.00858	APAF1,BAX,BCL2L1,CCND1,EIF2AK2,HSPA5,IL12A,MCL1,PPP1R15A,PTGS2,XRCC4,XRCC6	567 (16)
CSF3		cytokine		0.286	0.00861	BAX,BCL2L1,CCND3,CCNE1,CD14,CD44,CDK4,CDKN1B,CXCL8,CXCR4,DUSP6,EGR1,EGR2,EGR3,ENPP2,ETS1,FOS,GADD45B,GJA1,HMOX1,IL12A,IL6,JUN,MCL1,MYC,NME2,PPARG,PRKCA,RAB27A,TGFB1,TNFAIP3,VEGFA,YPEL3	625 (15)
EPO		cytokine		0.899	0.00864	ANGPT2,ATP6V1B2,BAX,BCL2L1,BCL3,BDNF,CCND3,CDKN1A,CDKN1B,CLGN,CLIC1,CXCR4,DYRK3,EGR1,ETF1,FOS,FOSB,GCC2,HMGN2,HNRNPF,IL6,ILF2,JUN,KAT2B,KLHL24,KPNA2,MAN2A1,MCL1,MIA2,MYC,N4BP2L1,NFIB,NUPR1,OSBPL1A,PAX6,PDCD4,PRKCA,PRKCD,PRKCQ,PTGS2,RELA,RHOA,RPLP0,RPS6,RPS7,SIRT1,TNFRSF11B,UGCG,UPF1,VEGFA,ZNF711	754 (19)
LIF	5.701	cytokine		1.934	0.00881	AHNAK,BCL2L1,BMP7,CCND1,CCNE1,CD9,CDH1,CDKN1A,CEBPD,CXCL8,EGR1,FGF5,FOS,GAL,GRAMD3,HBEGF,IL6,IRF1,JUN,KLF10,LARGE1,MMP1,MYC,PAX6,PLD1,PPARG,PRPH,PTGS2,RGS4,RHOU,RPE65,SERPINA3,SOD2,TIMP1,TNFRSF11B,VEGFA,WNT5A	749 (21)
CTF1	-0.642	cytokine		-0.152	0.00978	CEBPD,FOS,IRF1,IRS1,MMP1,PNPLA2,PPARG,SERPINA3,TIMP1	594 (18)
WNT4		cytokine		1.195	0.0123	AXIN2,CCND1,CDH1,FKBP4,FOXO1,FST,PARD6B,PLIN2,PTGS2
CSF1	2.521	cytokine	Activated	2.9	0.0148	BAX,BCL2L1,CCND1,CCNE1,CDK4,CDKN1A,CREB1,DUSP1,DUSP5,EGR1,EGR3,F2R,F2RL1,FOS,HSPA5,IL12A,IL6,ITGAV,ITGB3,ITGB5,JUN,MYC,PLAU,PPARG,RHOA,RIPK1,RUNX1,SFRP1,STX3,THBS1,TNFAIP3,VEGFA
THPO		cytokine	Activated	2.387	0.0179	BAX,BCL2L1,CCND1,CCND3,CCNE1,CD44,FOS,ITGB3,MYC,NOV,RUNX1,SH2B3,VEGFA
IL11	1.381	cytokine		-0.429	0.0179	BCL2L1,CEBPD,CXCL8,FABP4,FOS,IL6,IRF1,MMP1,PPARG,SERPINA3,SPHK1,TIMP1,WNT5A
IL5		cytokine	Activated	2.893	0.0187	ASNS,ATXN1,BCL2L1,BCL3,CASP4,CCND3,CCNE1,CD63,CDKN1A,CHMP1A,CTSC,CXCL8,CXCR4,DUSP5,DUSP6,EGR1,EGR2,EGR3,EIF4EBP1,ELL2,ENO1,FOSL2,GALK1,HBEGF,HSPA5,IDI1,IER2,IER3,ITGAV,LUM,MYC,NABP1,P4HA1,PDK1,PFKP,PPIF,PSAT1,PYCR1,S100A4,S100A6,SEMA4A,SLC1A5,SLC2A1,SNTB1,TGFB1,UCHL3,UPP1,ZYX
NAMPT		cytokine	Activated	2.589	0.0254	BDNF,CCL20,CXCL8,IL6,MMP1,NPY1R,TGFB1
CX3CL1		cytokine		1.242	0.0254	BCL2L1,EGFR,HMOX1,IL6,PPARG,TGFB1,TIMP1
TIMP1	2.066	cytokine		1.414	0.0497	BCL2L1,CD44,CDKN1A,IGFBP3,IL33,MME,PLAT,PLAU
IL17F		cytokine	Activated	2.539	0.0556	CCL20,CDKN1B,CXCL8,IL6,MMP1,PTGS2,TGFB1
IL17A		cytokine	Activated	2.143	0.0671	BCL2L1,BTC,CCL20,CCND1,CD14,CD274,CEBPD,COTL1,CXCL8,ECHS1,FOS,FOSL1,HBEGF,IL12A,IL33,IL6,JAG1,JUN,KLF2,LIF,MAP2K3,MAP3K1,MMP1,MYC,NFKBIZ,PLAU,PPARG,PTGS2,SLC2A1,TIMP1,TLR3,TNFAIP3,TNFRSF11B,TYMP,VEGFA,ZC3H12A
Il3		cytokine	Activated	2.281	0.0831	AKT1,BCL2L1,BHLHE40,CCND3,CD14,CDKN1A,CDKN1B,EGR1,FOS,IL6,MCL1,MYC,ZNF346
TNFSF9	2.407	cytokine		1.969	0.112	BCL2L1,CD14,CXCL8,IL6
MIF	1.418	cytokine	Activated	2.153	0.12	CCND1,CD44,CDKN1B,CXCL8,CXCR4,DUSP1,F2R,F2RL1,FOS,IL12A,IL6,JUN,MMP1,PTGS2,RPS27,SOX6,TGFB1,TIMP1,TRIM22
WNT5A	-2.154	cytokine		1.99	0.128	AXIN2,BCL2L1,BTC,CCND1,CD14,CDH1,CXCL8,CXCR4,EGFR,ENPP2,ID2,IL6,IRF1,LAMA3,MMP1,MYC,NFKB1,PTGS2,STC1,TLR3
TSLP		cytokine	Activated	2.236	0.131	CD63,CXCL8,IL6,MYC,NME1,TGFB1,TIMP1
IL7		cytokine	Activated	2.558	0.143	BAX,BCL2L1,CBLB,CCND3,CD274,CDKN1A,CDKN1B,CXCR4,DUSP5,FOXO1,IL6,KLF2,LIF,MAF,MAPKAPK3,MCL1,MYC,PMAIP1,SLC2A1,SMURF2,TCF3,UPP1
IL19		cytokine		1.969	0.16	CXCR4,HMOX1,IL6,MMP1
IL22		cytokine	Activated	2.358	0.172	ABCG1,AKT1,BCL2L1,CCND1,CD274,CDK4,CXCL8,HMOX1,IL33,IL6,MCL1,MMP1,MTOR,MYC,SERPINA3
TNFSF14		cytokine	Activated	2.415	0.192	BCL2L1,CCL20,CDH1,F2RL1,IL6,TGFB1
IL27		cytokine		1.908	0.198	CCL20,CCL7,CCND3,CD14,CD63,CDK4,CEBPD,CXCL8,EGR1,EGR2,FOS,HPGD,IL12A,IL6,IRF1,MAF,MYC,PTGS2,RARRES3,STAT2
PF4		cytokine	Activated	2.17	0.203	CDKN1A,CXCL8,IL6,KLF4,SPHK1
TNFSF13B		cytokine	Activated	2.579	0.239	BAX,BCL2L1,CDK4,CXCL8,DUSP5,FOXO1,JUN,MAP3K14,MCL1,MYC
IL18		cytokine	Activated	3.452	0.255	ADAM19,AQP3,ATF3,BCL2L1,CCL20,CD44,CDH1,CXCL8,DDIT4,ENPP2,FOSL2,GADD45B,GJA1,IL12A,IL6,IRF1,JUN,LIF,MMP1,NFKBIZ,PTGS2,TIMP1,TNFRSF11B,VEGFA
CCL3		cytokine		1.969	0.392	CCL20,FOS,IL12A,IL6
IL17C		cytokine		1.974	0.51	BCL2L1,CCL20,CXCL8,IL6
TNFSF12		cytokine	Activated	3.172	1	BCL2L1,BCL2L2,CCND1,CXCL8,IL6,MAP3K14,MMP1,PPARGC1A,PTX3,TIMP1,TNFRSF12A
CCL11		cytokine	Activated	2.304	1	BCL2L1,CXCL8,FGF1,FGF5,IL6,ITGA2
PDGF BB		complex	Activated	6.524	3.8e-14	ACAT2,ADD3,ADRB2,AKAP12,ANXA11,ATF3,BCL3,BHLHE40,CALD1,CASP4,CCL20,CCL7,CCND1,CCND3,CCNE1,CD44,CDK1,CDK4,CDKN1A,CDKN1B,CDO1,CEBPD,COL3A1,CP,CREB1,CXCL8,DUSP1,DUSP5,DUSP6,EGFR,EGR1,EGR2,EGR3,EIF4G1,ETS1,FGFR1,FOS,FOSB,FOSL1,FOXC2,GEM,GJA1,GJC1,HBEGF,HMGCS1,HMOX1,IER2,IER3,IGFBP4,IL6,JUN,KLF10,KLF6,KLHL21,LGALS3,LIF,MAFK,MCL1,MINOS1-NBL1/NBL1,MMP1,MYC,MYH11,NPR3,NR4A1,NXF1,PHLDA1,PLAT,PLAU,PLK2,PPA…	724 (17)
Cg		complex	Activated	4.78	8.89e-11	ARHGAP22,BAX,BCL2L1,BDNF,BHLHE40,BTC,CCDC86,CCND3,CDC6,CDH1,CDK4,CDKN1A,CDKN1B,CEBPD,CXCL8,CXCR4,DUSP1,DUSP6,EDN2,EFNB2,EGR1,EMP1,ENPP2,F2RL1,FABP4,FST,GAL,GJA1,GPC1,HMGA1,HMGA2,HPGD,IER3,IGFBP3,IGFBP4,IL13RA2,IL33,IL6,ITGAV,ITGB3,ITGB5,JUN,KCNJ3,KCNQ5,KLF4,LIF,MAF,MCAM,MCL1,MCM10,MEGF10,MMP1,NFKBIB,NPR3,NR3C2,NR4A1,PDE4D,PHLDA1,PKIA,PLAT,PLAU,PMAIP1,PPARG,PTGER2,PTGS2,PTX3,RGS20,RGS4,RUNX1,S100A…	909 (19)
FSH		complex		0.651	9.03e-11	ACTN1,ADCY9,AKAP12,AMOTL2,AQP3,ATP9A,ATPIF1,AXIN2,AXL,BCL11A,BCL2L2,BDNF,BTC,CARD10,CASP4,CDKN1C,CREBL2,CXCR4,DHX15,DNAJB9,DUSP1,DUSP14,DYRK3,EGFR,ELL2,EPS15,FGFR1,FLNC,FOS,FOSB,FOSL1,FOSL2,FOXO1,FST,GBP1,GCLC,GEM,GPRC5A,GPRC5B,GRIN2A,HBP1,HSF2,IGFBP3,IGFBP4,IL6,ITGA3,ITGB5,JUN,KLF10,KRT18,MAP2K1,MAP2K3,MCL1,MINOS1-NBL1/NBL1,MSMO1,MYC,NEO1,NLK,NPY1R,NR4A1,PENK,PIK3CD,PLAT,PLIN3,PLK2,PMAIP1,PPFIA4…	863 (16)
Lh		complex		0.683	1.18e-09	ACTN1,ADCY9,AKAP12,ATP9A,ATPIF1,AXL,BDNF,BTC,CARD10,CASP4,CDKN1C,CREB1,CREBL2,CXCL8,CXCR4,DUSP1,DUSP14,DYRK3,EGFR,FLNC,FOS,FST,GBP1,GEM,GJA1,GPRC5B,IL6,ITGA3,ITGB5,KRT18,MAP2K1,MAP2K3,MCL1,MSMO1,NLK,PDE4D,PHB,PIK3CD,PLAT,PLIN3,PMAIP1,PPFIA4,PPP2R1A,PPP2R5B,PPP2R5C,PRKX,PSIP1,PTGS2,PTX3,RAB27A,RGS4,RGS5,RUNX1,SOD2,STIP1,STK24,TFPI2,THBS1,TLK1,TLN1,TNFAIP3,TNFRSF11B,TNFRSF12A,TRIB1,UPP1,VEGFA,YBX3	702 (19)
CD3		complex	Inhibited	-3.467	4.82e-07	ACTN4,ALAS1,ANXA1,AQP3,ATM,BCL2L1,CCL20,CCND1,CCND3,CCNE1,CD274,CD44,CDC25A,CDK1,CDK4,CDKN1B,CHRNA5,CKS1B,COX6C,CUL4A,CXCL8,CXCR4,CYC1,DDT,DDX19A,DUSP14,DUSP2,EGR2,EGR3,EIF4A3,EPHB1,ETS1,EWSR1,FDPS,FKBP1A,FKBP3,FOS,FTL,G6PD,GBP1,GLDC,GOLGB1,GPRC5A,HAT1,HCCS,HELLS,HGS,HMGN2,HNRNPF,HS2ST1,HSPA5,HSPA8,IFIT1,IFRD2,IGFBP6,IL6,ILF2,IRF1,ITGB5,JAK1,JUN,LTBP1,MAF,MDH2,MRPL11,MYC,NFKB1,NME1,NME4,NR3C2,NR4…	784 (17)
Pdgf (complex)		complex	Activated	2.901	2.35e-06	AKT1,BAX,CAV1,CCND1,CD44,CDKN1A,CDKN1B,EGFR,EGR1,ERRFI1,FAM189B,FOS,FOSB,FOXO1,GJA1,HMOX1,ITGB3,JAG1,JUN,MCM7,MMP1,MYC,NOV,PLAU,PPARG,PTGS2,SERPINE1,TGFB1,TIMP1,VEGFA	698 (19)
NFkB (complex)		complex	Activated	5.507	2.53e-06	ABCD3,ABCG1,ADAMTS9,ADORA2B,ALDH1A3,ATF3,BAX,BCL11A,BCL2L1,BCL2L2,BCL3,BDNF,CARD10,CARD8,CASP4,CCL20,CCL7,CCND1,CD274,CD44,CD82,CDH1,CDKN1A,CEBPD,CITED4,CLCF1,CXCL8,CXCR4,DAXX,DBP,DOK5,DTX3,DUSP2,DUSP5,EGFR,EGR1,ELL2,ETS1,F2RL1,FGF1,FGF5,FOS,FST,FTH1,GADD45B,GCLC,HIF3A,HMOX1,IER3,IL12A,IL13RA2,IL6,IRF1,ITGAV,ITGB8,JAG1,JUN,KDM6B,KRT19,LAMP2,LIF,MCL1,MMP1,MTSS1,MYC,MYLK,NCOA7,NFKB1,NFKBIE,NFKBIZ,N…	642 (12)
TCR		complex	Activated	2.263	1.34e-05	ABCD3,BCL2L1,BCL3,CARD8,CBLB,CCND3,CCNE1,CD200,CD44,CDH1,CDKN1B,CREB1,CXCL8,CXCR4,DKC1,EBNA1BP2,EGR1,EGR2,ELL2,FOS,GADD45B,HSPA5,IFIH1,IFIT1,IFNAR1,IL6,IRF1,JUN,KIAA0430,KLF2,MAF,MCL1,MYC,MYD88,N4BP1,NFKB1,NHP2,NIP7,NME1,NR4A1,PA2G4,PDCD4,PDE3B,PDIA4,PIK3CD,PIK3R1,PMAIP1,PRELID1,PTK2B,PXN,RELA,RIPK1,RUNX1,SEMA3A,SLC1A5,SLC2A1,SPHK1,TCF3,TGFB1,TLR3,TNFAIP3,TNFRSF12A,TRAF3,ZNFX1	773 (18)
Bcl9-Cbp/p300-Ctnnb1-Lef/Tcf		complex		0.479	1.48e-05	AXIN2,CCND1,CD44,GJA1,MYC,PPARD,TCF4
LDL		complex	Activated	2.306	4.6e-05	ABCG1,ATF3,AXL,BCL2L1,CAPN2,CCL20,CCND1,CDK1,CDKN1A,CXCL8,DUSP1,DUSP2,ECE1,EGR1,EGR3,FABP4,FDPS,FOS,FOSB,GCLC,HMOX1,HSPA5,IGFBP3,IGFBP4,IL6,INSIG1,IRAK4,ITGAV,ITGB3,JUN,LASP1,MCL1,MMP1,NFKB1,NLK,NME1,NR4A1,PANX1,PLAT,PLAU,PLIN2,PMAIP1,PPARG,PTGS2,RANBP1,RCAN1,SERPINE1,SHC1,SOD2,SPHK1,TGFB1,TNFAIP3,VEGFA	713 (16)
PI3K (complex)		complex	Activated	2.672	0.000193	ADRB2,AKT1,ATF3,BCL2L1,CCND1,CCND3,CCNE1,CCT6A,CD274,CDH1,CDK4,CDKN1A,CDKN1B,CREB1,CXCL8,CXCR4,DDIT4,DUSP1,ETS1,FOS,FOSL1,FOXO1,G6PD,GCLC,GJA1,HBEGF,HK1,HMOX1,IFIT1,IL33,IL6,JUN,KLF2,LASP1,LTBP2,MCAM,MCL1,MITF,MMP1,MYC,NME1,NQO1,NUPR1,PDCD4,PRKAR2B,PTGS2,RELA,SERPINE1,SLC12A7,SOX9,TGM2,THBS1,TNFAIP3,TRIM25,TUBB3,TYMP,UGCG,VEGFA	652 (17)
26s Proteasome		complex	Inhibited	-2.232	0.000243	APAF1,ATF7IP2,BAG3,BAX,BCL3,CDC25A,CDC6,CDK1,CDKN1A,CDKN1B,CENPE,CTSA,CXCL8,EGFR,FOSL1,FOXO1,HBEGF,IL6,MYC,MYCBP,NFKB1,PKD1,PPP2CA,PRKCA,PRKDC,PSMB6,PSMC4,PSMD2,PSMD6,PTGS2,RB1,SQSTM1,TOP2A,UVRAG	769 (22)
Pka		complex		0.375	0.000341	ARC,BAX,CAV1,CCND3,CD14,CD44,CDKN1A,CDKN1B,DCT,DUSP1,DUSP4,EGR1,FOS,GJA1,HMOX1,IL6,IRF1,JUN,KLF6,MEST,NGF,NR4A1,PDE4D,PENK,PLD1,PTGS2,RUNX1,SIRT6,SOX9,TCF3,TNFRSF11B,TYRP1	612 (19)
IgG		complex	Inhibited	-2.95	0.000438	ASAH1,ATP1B3,BCL2L1,CD9,CDKN1A,CEBPD,COL3A1,CTSC,CXCL8,DSP,DUSP1,DUSP14,EMP1,FOSB,FST,GPRC5A,HSPA5,IER2,IL6,ITGB8,KRT18,LGALS3,MYC,NGF,PEA15,PHLDA2,PPIF,PPP1R15A,PTGS2,SERPINE1,SPINT1,STK24,TGFB1,TNFAIP3,UGCG,VEGFA,ZFP36	658 (15)
TSH		complex	Activated	3.102	0.000905	AAMP,CCND1,CCND3,CCNE1,CDKN1A,CXCL8,EGR1,FOS,FOXO1,FTH1,IGFBP3,IL6,KRT5,MYC,PPARD,SLC2A1,SOD2,WNT5A	766 (19)
sGC		complex	Activated	2	0.00115	ARC,BDNF,EGR1,FOS	699 (23)
Stat3-Stat3		complex		1.782	0.00181	BCL2L1,CDKN1A,FTL,JUN,MYC,SERPINA3,SOD2,VEGFA,WNT5A	600 (12)
Integrin		complex		1.524	0.00192	CCND1,FOS,JUN,MMP1,MYC,VEGFA	672 (19)
Eif2		complex			0.00203	EIF2AK2,HSPA5,PTGS2
Ck2		complex		1.4	0.00263	BCL2L1,FOS,MYC,NGFR,ZFP36	715 (20)
Ampa Receptor		complex		1.172	0.00311	BDNF,EGFR,ERBB4,NGF	498 (14)
Smad2/3-Smad4		complex		1.979	0.00317	CDKN1A,CDKN1B,HMGA2,IGFBP3,ITGB5,MYC,SERPINE1	470 (17)
NMDA Receptor		complex		1.698	0.00462	ARC,ATF3,BDNF,FOS,GRIN2A,NTRK2,PENK	585 (22)
Ap1		complex	Activated	3.543	0.00574	ATF3,BDNF,CCND1,CD44,CXCL8,DUSP6,ERCC1,ETS1,F2RL1,FABP4,FOS,FOSL1,HMOX1,HPGD,IGFBP3,IL6,ITGA2,JUN,KRT18,MMP1,MYC,NGF,NQO1,PLAU,PTGS2,S100A4,SERPINE1,TGFB1,TIMP1,UFD1L,VEGFA	812 (20)
Collagen type III		complex		1.176	0.00654	CDH1,ITGA2,ITGAV,ITGB3	312 (7)
RNA polymerase II		complex			0.00701	ALAS1,ASNS,CA12,CBX5,CD14,CD82,CDH1,CDKN1A,CXCL8,CXCR4,CYP24A1,DDX11,DHFR,DKK1,DLGAP5,DUSP1,EBAG9,ENO1,ESRRA,FABP4,FOS,FOSL1,FOSL2,FOXC2,GADD45B,IGFBP3,IL6,JUN,KPNA2,MAP2K1,MCM3,MEIS1,MYC,NCOA3,PBX1,PCDHGC3,POLR2A,PPARG,PTGS2,RAD50,RPL12,RPS6,SOD2,TGFB1,TLN1,TOP2A,TXN,UBC	594 (17)
MTORC1		complex		-1.154	0.00709	CCND1,ELF4,FDPS,IDI1,INSIG1,KLF4,MBP,MYC,PFKP,PPARGC1A,SLC2A1,UCHL1	719 (21)
Stat dimer		complex			0.00735	BCL2L1,FOS,IL6
MITF-p300/CBP		complex			0.00735	DCT,TYR,TYRP1
histone deacetylase		complex		0.113	0.00746	CCND1,CDH1,CXCR4,CYP24A1,ID2,PLAT,PLAU,PPARGC1A,PTGIS,THBS1,TNFRSF10A	761 (21)
Igm		complex		-1.797	0.00924	BCAR3,BCL2L1,CD44,CDKN1A,CDKN1B,CXCL8,DAXX,DUSP2,EGR1,MCL1,MYC,NFKB1,POLH,POLI,UGCG	607 (17)
Smad		complex		1.182	0.00965	ANGPTL4,CDKN1A,ID2,MCL1,MYC,SERPINE1,VEGFA,WNT5A	560 (13)
Calcineurin protein(s)		complex		1.148	0.0107	ARC,BDNF,CBLB,CDK4,DUSP1,DUSP14,EGR1,EGR2,FOS,NFATC4,NR4A1,PPARGC1A,PTGS2,RCAN1,SERPINE1
Collagen type IV		complex		1.633	0.012	ITGB3,MYC,PLAU,PTGS2,RELA,SERPINE1,THBS1
NADPH oxidase		complex		1.912	0.0157	EGFR,FOS,HMOX1,IL6,JUN,PTGS2,SERPINE1
RAR-RXR		complex			0.016	IRF1,TGM2
CTNNβ-LEF1		complex			0.016	CCND1,MYC
EIF4F		complex			0.016	MCL1,MYC
TCDD-AHR		complex			0.016	DCT,TYR
farnesyl transferase		complex			0.0166	GJA1,HBEGF,KLF6
Collagen type V		complex			0.0166	ITGA2,ITGAV,ITGB3
Fcer1		complex	Activated	2.295	0.0184	CXCL8,DUSP6,EIF6,FOS,IL33,IL6,JUN,KMO,LIF,MAP2K3,NFKB1,RELA,SPHK1,TNFSF9
BCR (complex)		complex	Activated	2.716	0.0192	BCL2L1,CCND1,CCND3,CD44,CDC25A,CDC37,CDK4,CDKN1B,CXCR4,EGR1,FOS,FOSB,HSPA5,IL6,JAK1,KLF4,MCL1,MIR155HG,MYC,POU2F2,PTGS2,RELA,S100A10,SLC2A1,TNFSF9
hemoglobin		complex		0.94	0.0197	CDKN1A,CXCL8,HMOX1,IL6,NQO1,SLC40A1
Fibrin		complex		0.896	0.0202	CDH1,CXCL8,IL6,KRT18,NGFR,PLAU,SERPINE1
Betacatenin/TCF		complex		1.342	0.0242	CCND1,CD44,GJA1,JUN,TNFRSF11B
VitaminD3-VDR-RXR		complex		1.031	0.0259	CD14,CDKN1A,CDKN1B,CYP24A1,FOXO1,IGFBP3,IGFBP6,IL12A,KLF4,MXD1,PPARD
Cbp/p300-Maf-Nfe2l2		complex			0.0302	FTL,GCLC,HMOX1
48s		complex		0.555	0.0327	CCND1,HSPA5,MYC,PPP1R15A,VEGFA
Collagen type I		complex	Activated	2.755	0.0348	BAX,CCND1,CDH1,EIF4EBP1,ITGA2,ITGA3,MCL1,MMP1,MYC,PLAU,PRRX1,PTGS2,S100A10,TGFB1
Adaptor protein 1		complex			0.0406	CD44,MYC,PTGS2,SOD2
CaMKII		complex		0.391	0.0413	BDNF,CD44,CDKN1B,FOS,IRF1,SOX9
Immunoglobulin		complex		1.232	0.0416	AKT1,BCL2L1,BCL3,CCL7,CCND3,CCNE1,CD274,CD44,CDH1,CDK4,CDKN1B,CDKN1C,CHN2,CXCL8,DGKA,DPYSL2,DUSP1,EGR1,EGR2,EIF2AK2,FLNB,FOS,FOSB,HMOX1,IL33,IL6,IRF1,KLF4,MAFF,MICAL2,MYC,PTGS2,RB1,SLC25A37,SPHK1,TCF7L2,TIMP1,TYMP,VCAN,YBX3
TFIIH		complex			0.0441	CDKN1A,PPARG
Il3r		complex			0.0441	CXCL8,NECTIN2
Mac		complex			0.0441	CD59,ZFP36
IgG2a		complex			0.0479	BCL2L1,HMOX1,IL6
AMPK		complex	Inhibited	-2.248	0.0571	BAX,BMF,CDH1,CDKN1A,CXCL8,DUSP4,EGR1,FSCN1,GJA1,HMOX1,IL6,ORAI1,PMAIP1,PPARG,PPARGC1A,PTGS2,SERPINE1,SIRT1,SLC2A1,SLC6A8,VEGFA
Pdgf Ab		complex	Activated	2.202	0.0677	CCND1,FOS,HBEGF,HMOX1,IL6
IL17R		complex	Activated	2.2	0.0677	CCL20,CCL7,CXCL8,MMP1,TIMP1
NfkB1-RelA		complex	Activated	2.39	0.102	CCND1,CXCL8,IL6,MMP1,MYC,PTGS2
PDGF-DD		complex	Activated	2	0.332	EGR3,PEA15,TNFRSF12A,TUBB6
NfkB-RelA		complex		1.997	0.332	BCL2L1,CXCL8,IL6,PTGS2
IL12 (complex)		complex	Activated	2.521	1	BCL2L1,BCL3,CCL20,CD44,CD63,CDH1,CXCL8,ERCC5,FOS,GADD45B,GJA1,IFIH1,IL12A,IL6,IRF1,JUN,MYC,MYD88,PDCD4,PLAU,PTGS2,SELPLG,TGFB1,TIMP1,VEGFA
forskolin		chemical toxicant	Activated	2.585	1.48e-10	ACTN1,ADCY9,ADSL,AKAP12,AQP3,ARC,ATF3,ATP6V1B2,ATP6V1C1,ATP9A,BAG3,BCL3,BDNF,BHLHE40,CARD10,CASP4,CCDC85B,CCND1,CCND3,CD14,CD200,CD44,CD9,CDK4,CDKN1A,CDKN1B,CDKN1C,CEBPD,CITED4,CREB1,CREBL2,CXCR4,DCT,DDIT4,DUSP1,DUSP14,DYRK3,ECM1,EGR1,ELL2,ESD,FGFR2,FLNC,FOS,FOSB,FOSL1,FOSL2,FOXO1,FST,GAB2,GADD45B,GAL,GBP1,GEM,GFRA1,GJA1,GNA14,GPRC5B,H3F3A/H3F3B,HMOX1,HPGD,ID2,IER2,IER3,IGFBP3,IGFBP6,IL6,ITGA3,IT…	565 (20)
arsenite		chemical toxicant		1.802	7.3e-08	CAV1,CCND1,CDKN1A,CXCL8,DUSP1,EGR1,ESD,FOS,FST,GCLC,GPC1,HMOX1,IER3,IRF1,JUN,KLF2,MAFF,MCL1,MMP1,MYC,NAPB,NQO1,NR4A1,PLCB1,PRKDC,PRKG1,PTGS2,SERPINE1,SLC38A2,SQSTM1,TGFB1,THBS1,TXNRD1,VEGFA,WWOX	681 (18)
Salmonella enterica serotype abortus equi lipopolysaccharide		chemical toxicant		1.998	8.65e-07	ADORA2B,ADRB2,ARRDC4,ASNS,CCL20,CD274,CDK1,DUSP2,EGR1,EGR3,ELOVL7,FOSL1,GADD45B,GBP1,GEM,GPRC5A,ID2,IL6,IRF1,MAFF,MAP3K4,MGLL,MMP1,NEDD4L,NFKBIZ,NME7,PHLDA1,PHLDA2,PLAU,PLD1,PMAIP1,PTGS2,PTX3,RHOU,RIN2,RIPK2,SAV1,SFMBT2,STARD4,SYNPO2,TFPI2,THBS1,TNFSF9,WNT5A,ZBTB10	758 (17)
ethionine		chemical toxicant		1.935	1.69e-06	ANXA1,CD14,CD44,CP,GPNMB,IER3,LAMC2,LGALS3,MCM3,MYC,S100A10,S100A11,TIMP1,TMSB10/TMSB4X,TNFRSF12A,TSPAN8,UPP1
kainic acid		chemical toxicant	Activated	3.849	2.46e-06	ATF3,BAX,BCL2L1,BDNF,CCND1,CCNE1,CD200,CDK4,CIART,CSRNP1,DUSP1,EGR1,EGR2,ERBB4,ERRFI1,FOS,FOSB,FOSL1,FOSL2,GABRA5,GABRB2,GADD45B,GFRA1,GRIK5,HBEGF,JUN,NGF,NGFR,NR3C2,NR4A1,NTRK2,PENK,PPP1R15A,PTGS2,TIMP1,TIPARP,TMEM158,TYRP1,VEGFA	700 (23)
isobutylmethylxanthine		chemical toxicant		0.987	9.11e-06	ACSL4,AKT1,ANGPTL4,BDNF,CAV1,CCND1,CCNE1,CD14,CD44,CDKN1A,CDKN1B,CEBPD,CREB1,CXCR4,DHFR,EGR1,EGR2,FABP4,FAM89B,FOS,JUN,KLF4,MITF,MYC,PDE3B,PDE4D,PLAT,PLIN2,PPARD,PPARG,PPARGC1A,RB1,SERPINE1,SOD2,TGFB1,TIMP1,TPD52L2,TYR	847 (23)
bromobenzene		chemical toxicant		0.811	9.4e-06	ACTN4,CDKN1A,CDO1,FDPS,FOS,GCLC,HMGCS1,HMOX1,HSPA13,HSPA5,JUN,LAP3,MPRIP,MSMO1,MYC,MYO9B,NFKB1,NQO1,NUPR1,PPP1R15A,RPL22,RPL28,TIMP1
thapsigargin		chemical toxicant	Activated	2.771	1.4e-05	ARC,ASNS,ATF3,BAX,BCL2L1,CAPN10,CAPN5,CAPN7,CAV1,CCND1,CDKN1A,CP,CXCL8,DDIT4,DNAJB9,EGR1,EGR2,ERLEC1,ERRFI1,ETS1,FOS,GADD45B,HERPUD1,HMOX1,HSPA5,IER2,IL6,JUN,KLF4,MCL1,MYC,NGF,NR4A1,PMAIP1,PPP1R15A,PPP2CA,RCAN1,RIPK1,TGM2,TNFRSF10B,UBXN4	641 (19)
benzo(a)pyrene		chemical toxicant		1.267	1.47e-05	ANXA1,ARHGEF6,BAX,CDKN1A,CKS1B,DOK5,ERCC5,ESD,FOS,FST,G6PD,GCLC,GNA11,GNA14,GPC1,HMOX1,IER3,IGFBP6,JUN,KLF2,LDB2,MAF,MAFF,MAP2K1,MAP2K3,MMP1,MXD3,NAPB,NQO1,NR4A1,PHLPP2,PLCB1,PPIF,PRKCA,PRKCG,PRKCQ,PRKG1,PTGER2,PTGS2,RAE1,RGS5,RSRP1,SERPINE1,SQSTM1,TGFB1,THBS1,TXNRD1,VEGFA,YPEL3,ZMAT3,ZWINT	749 (20)
okadaic acid		chemical toxicant	Activated	3.178	2.18e-05	ANXA1,BCL2L1,BDNF,CCND1,CCND3,CDK1,CDK4,CXCL8,CYP24A1,EGR1,FAM89B,FOS,FOSB,FOSL2,IL6,JUN,KLF4,MCL1,MMP1,MYC,NR2F2,PRKCA,PTGS2,RB1,SQSTM1,SSTR1	721 (20)
hexachlorobenzene		chemical toxicant	Activated	2.309	4.39e-05	ANXA1,ASNS,CD14,CD44,CP,EMP3,FBLIM1,GPNMB,IER3,LAMC2,LGALS3,MYC,S100A10,S100A11,TIMP1,TMSB10/TMSB4X,TNFRSF12A,TSPAN8,UPP1	266 (7)
reactive oxygen species		chemical toxicant	Activated	3.885	5.37e-05	ADAM9,BAX,BCL2L1,CD200,CDKN1A,CXCL8,CXCR4,DUSP2,EGFR,EIF4EBP1,ETS1,HBEGF,HMOX1,HSPA5,IL6,ITGB3,JUN,KLF6,LAMA1,MCL1,MFN2,MMP1,MYC,NFKB1,PHB,PMAIP1,PTGS2,SERPINE1,SOD2,TGFB1,TNFAIP3,VEGFA	688 (17)
thioacetamide		chemical toxicant	Activated	2.608	8.12e-05	ADD3,AKAP12,ANXA1,ASNS,ATM,BHLHE40,CD14,CD200,CD44,CDCP1,CKB,COL3A1,CP,EMP1,EMP3,F2R,FXYD6,GNG11,GPNMB,HAT1,HK1,IER3,IGFBP3,IL13RA2,IL6,ITGA7,JUN,LAMC2,LGALS3,LTBP1,MBD4,MCM3,MYC,NUPR1,PDGFB,PDGFD,PLCB4,POLE,PTGS2,PTK2B,S100A10,S100A11,SPARCL1,TCF4,TGFB1,TGM2,TIMP1,TMSB10/TMSB4X,TNFRSF12A,TRIM25,TSPAN8,UPP1,WNT5A	785 (16)
methyl methanesulfonate		chemical toxicant		1.777	0.000154	APC,ATF3,CCNG1,CDH1,CDKN1A,EGR1,GADD45B,JUN,KLF4,LIF,MCL1,PHLDA3,PPM1D,TNFSF9,TRIM22	603 (20)
paraquat		chemical toxicant		-0.588	0.000154	ANGPT2,BAX,BCL2L1,CEBPD,CEP290,CXCL8,GCLC,HMOX1,IL6,ITGB8,KLF2,KLF6,LAMC2,LAMP2,MMP1,NFIB,NIPBL,NR4A1,PLCE1,PMAIP1,PRR7,PTGS2,SIRT1,SNCA,TIMP1,TRPM3,TXN,VEGFA,ZBTB44	705 (18)
hexarelin		chemical toxicant		-0.836	0.000245	ATP5B,INSIG1,INSIG2,PPARG,PPARGC1A,TIMP1	583 (15)
mono-(2-ethylhexyl)phthalate		chemical toxicant		1.407	0.000302	ACADVL,ACAT2,ACSL4,ANGPTL4,ATP5B,BAX,CASP8AP2,CCNE1,CDK4,CYC1,DDIT4,ECHS1,ENO1,FABP4,FADS1,FH,FOS,G6PD,IER2,MDH1,MDH2,N4BP1,NFIB,NFKB1,PDK1,PLIN2,POLR2A,PPARD,PPARG,PPARGC1A,PTRH2,RELA,RSRP1,SUCLG2,TCF4,TSPO,UQCRHL	799 (23)
ethidium		chemical toxicant		-1	0.000328	CCND1,CCND3,CCNE1,MMP1,PLAU,PRC1,SERPINE1,TIMP1	752 (19)
crocidolite asbestos		chemical toxicant	Activated	2.565	0.000357	CCND1,CD44,EGFR,FOS,FOSL1,FOSL2,GCLC,JUN,MYC,PRKCD,ZYX	783 (20)
phorbol 12,13-didecanoate		chemical toxicant		1.583	0.000357	CDH1,CDK1,CDKN1A,DUSP1,EID1,HSF2,MCL1,MMP1,MYC,PRKCD,SOD2	716 (20)
salvin		chemical toxicant		0.167	0.000373	CCND1,CCNE1,CD14,CDKN1B,CXCL8,EGR1,FABP4,IL6,MMP1	565 (17)
methylnitronitrosoguanidine		chemical toxicant	Activated	2.023	0.00051	APC,BAX,CCND1,CDKN1A,EGR1,IRF1,KLF10,PLAT,PLAU,POLH,SERPINE1	599 (22)
9,10-dimethyl-1,2-benzanthracene		chemical toxicant	Activated	2.761	0.000601	BAX,BCL2L1,BTC,CCND1,CDH1,CDKN1A,EGFR,GCLC,HBEGF,IL6,JUN,NQO1,PTGS2,RUNX1,SERPINE1	759 (21)
cigarette smoke		chemical toxicant	Activated	2.771	0.000635	BCL2L1,CCND1,CCT5,CDC25A,CDKN1A,CHRNA5,CKB,CXCL8,DDIT4,EGR1,ESD,FOS,FOSL1,FTL,G6PD,GCLC,HMOX1,HSF2,HSPA5,IL6,JAK1,JUN,KLF4,MAFF,MAP3K4,MMP1,NFKB1,NQO1,P2RY6,PDGFB,PPARG,PRKCA,PRKCG,PTGS2,SERPINA3,SERPINE1,SIRT1,SIRT6,SLC2A1,SOD2,SQSTM1,TGFB1,TIMP1,TTC3,TXNRD1,UBC,VEGFA	736 (20)
selenite		chemical toxicant		0.808	0.000789	BAX,BCL2L1,CAPN10,PLAU,TIMP1,TXNRD2,UVRAG	363 (13)
ferric chloride		chemical toxicant		1.95	0.00115	FTH1,FTL,PLAT,PLAU
capsazepine		chemical toxicant		-0.692	0.0013	CXCL8,FOS,PTGS2,TNFRSF10A,TNFRSF10B	716 (20)
calyculin A		chemical toxicant		-0.113	0.00201	CCND1,CCNE1,CDKN1A,CDKN1B,EGR1,MCL1,NR2F2,PRKCA	770 (27)
bucladesine		chemical toxicant	Activated	3.286	0.00233	ABCA3,ANXA1,BDNF,CCND1,CD14,CD44,CDKN1A,CITED4,CLCF1,CREB1,CXCL8,CXCR4,DGKQ,DUSP1,EGR2,ERRFI1,FGFR1,FOS,FOSL2,FOXO1,FST,FSTL3,GADD45B,GEM,GLS2,HMOX1,IGFBP3,IGFBP6,IL6,JUN,LIF,LPCAT1,MAN2A1,MCAM,MMP1,MYC,NFKB1,NGF,NR4A1,PCDH1,PDE4D,PDE8B,PLAU,PLIN3,PTGS2,RELA,SERPINE1,SIGMAR1,SLC2A1,SOX7,STC1,TBC1D1,TGFB1,TIMP1,VGF,WHRN,ZDHHC7	768 (16)
ochratoxin A		chemical toxicant		-0.565	0.00251	BAX,BCL2L1,CDH1,COL3A1,DSC2,GCLC,HDAC3,NQO1,TIMP1	244 (7)
urethane		chemical toxicant	Activated	2.15	0.00283	CCND1,CDK4,CDKN1A,CDKN1B,HMOX1,IL12A,MYC,PTGS2,RB1,SFRP1	883 (23)
1,2-dimethylhydrazine		chemical toxicant	Activated	2.433	0.00318	CCND1,GJA1,MYC,NR4A1,PTGS2,RELA	760 (16)
rottlerin		chemical toxicant		-1.175	0.00338	BAX,CCND1,CCND3,CDK1,CDK4,CDKN1A,COL3A1,CXCL8,ECE1,HMOX1,JUN,PDCD4,PDGFB,PLD1,PRKCD,PTGS2,TNFRSF10B,TYR,ZFP36	664 (18)
carbonyl cyanide m-chlorophenyl hydrazone		chemical toxicant	Activated	2.043	0.0043	CCL20,CXCL8,DDIT4,DUSP5,EPHB1,ERRFI1,GNG11,IL13RA2,NFKBIZ,PHLDA1,PPRC1,PTGS2,SERPINE1,TGFB1	639 (19)
cadmium		chemical toxicant		1.758	0.00434	ATP1A1,BAX,BCL2L1,CCND1,CDKN1A,CUBN,CYP26B1,HMOX1,HSPA5,IGF2R,JUN,LGALS3,MYC,PECR,PLAU,PSMD6,PTGS2,TIMP1	691 (18)
allyl isothiocyanate		chemical toxicant		0.447	0.00471	BAX,BCL2L1,FOS,HMOX1,PTGS2	684 (15)
pirinixic acid		chemical toxicant		1.833	0.00676	ABCD3,ACADVL,ACAT2,ACSL4,ALAS1,ANGPTL4,AQP3,ASNS,ATP11A,BAX,BMP7,CCND1,CCND3,CCNE1,CCT3,CCT6A,CCT7,CD200,CD63,CDK1,CDK4,CDKN1A,CDKN1B,CFH,CFI,CXCL8,EGFR,EIF3E,ELOVL6,FABP4,FADS1,FKBP1A,FOXC2,G6PD,GADD45B,GRPEL1,HMGCS1,HMOX1,HSD17B11,HSD17B4,ID2,IL6,INSIG1,ITGB5,KLF10,KRT8,LGALS3,MCL1,MEST,MGLL,MPDZ,MYC,NAP1L1,NR1D1,PCM1,PDCD4,PEX11A,PHLDA1,PLIN2,PPARG,PPARGC1A,PSMA5,PSMB1,PSMB6,PSMB7,PTGS2,PXMP4,…	775 (22)
n-nitrosomethylbenzylamine		chemical toxicant		1.432	0.00676	ACTN4,AHNAK,BAX,CCND1,CD44,CDK4,DUSP5,FST,FTSJ3,GPN2,HMOX1,KLF10,KLF5,LAMP2,LRBA,MAP2K3,MCL1,MSN,PECR,PLK3,PPP3CA,PTGER2,PTGS2,RB1,TUBB6,UBXN4,USO1,YWHAH
Ro 25-6760		chemical toxicant			0.00735	CCNE1,CDKN1A,CDKN1B	245 (11)
ibotenic acid		chemical toxicant			0.00735	BDNF,FOS,JUN
SB 216763		chemical toxicant		1.744	0.00746	BHLHE40,CCND1,CXCL8,DLG2,FOSB,FSCN1,IL6,MYC,NR4A1,PLAU,PTGS2	803 (20)
SU6656		chemical toxicant	Inhibited	-2.345	0.00956	ATF3,CCND1,EGR1,IER3,KRT8,MYC,PHLDA1,PTGS2,TNFRSF11B,VEGFA	746 (21)
kaempferol		chemical toxicant		-1.528	0.00965	BCL2L1,CDK1,CDKN1A,HMOX1,JUN,MMP1,PLAU,PTGS2	666 (19)
rhodamine 6G		chemical toxicant		-0.927	0.0118	CCND1,CCND3,CCNE1,PRC1
carbon tetrachloride		chemical toxicant	Activated	3.026	0.0125	ATF3,BAX,BCL2L1,CDKN1A,CDKN1B,COL3A1,DHFR,DUSP1,FKBP1A,FOS,GADD45B,GCLC,HMOX1,IGF2R,IGFBP6,IL13RA2,IL6,JUN,MGLL,MYC,NQO1,NR4A1,PDGFB,PDGFC,PDGFD,PPARD,PPARG,PPP1R15A,PTGS2,RB1,S100A6,S1PR3,SMURF2,SOD2,SPHK1,TGFB1,TIMP1,TNFRSF12A
3-nitropropionic acid		chemical toxicant		1.024	0.0132	ATP6V1B2,ATP6V1C1,BAX,BCL2L1,BDNF,DRAM1,GCLC,JUN,MYC,NGFR,NQO1,PENK,SQSTM1
6-hydroxydopamine		chemical toxicant		-0.579	0.0148	BAX,BCL2L1,BCL2L2,BDNF,DDIT4,FOS,FOSB,HERPUD1,HSPA5,HSPA8,HSPBP1,IL6,JUN,PENK,PSMC4,SNCA,UBC,ZMAT3
arsenic		chemical toxicant		1.846	0.0157	BAX,EGFR,EPHX2,FOS,FTH1,FTL,GCLC,NQO1
azoxymethane		chemical toxicant		-0.311	0.0159	ATM,CCND1,CDKN1A,FANCF,IGFBP3,IL6,MYC,PRKCA,PRKCD,PTGS2,PTP4A3
hydroxyl radical		chemical toxicant			0.016	CAV1,KLF4
butylated hydroxytoluene		chemical toxicant			0.0166	FOS,JUN,PTGS2
butylphen		chemical toxicant			0.0166	ADORA2B,TNFRSF10A,TNFRSF10B
4-methylnitrosoamino-1-(3-pyridinyl)-1-butanone		chemical toxicant	Activated	2.943	0.0186	ANXA1,BCL2L1,CDKN1A,EGFR,FOS,JUN,NFKB1,PTGS2,RELA
Am 580		chemical toxicant		1.078	0.0186	CYP26B1,DUSP1,IRF1,NTRK2,PDCD4,PLAT,SOX9,TGM2,TIMP1
cytochalasin B		chemical toxicant			0.0191	CD63,MCAM,MMP1,SELPLG
cadmium chloride		chemical toxicant		1.346	0.02	CCND1,FOS,GCLC,HMOX1,HSPA13,HSPA5,IGFBP6,JUN,MCM7,MYC,PLAU,TXN
di(2-ethylhexyl) phthalate		chemical toxicant		1.029	0.0207	ABCD3,CDH1,CXCL8,EGFR,EGR1,FOS,FOSB,JUN,MYC,MYD88,PEX11A,TSPO,ZFP36
Sn50 peptide		chemical toxicant	Inhibited	-2.571	0.0211	BAX,BCL2L1,BCL2L2,CXCL8,GJA1,HMOX1,IL6,MYC,PPARG,PTGS2,SERPINE1,STC1,TNFRSF21,TYMP
dimethylnitrosamine		chemical toxicant		-0.274	0.0222	CDH1,CDKN1A,COL3A1,HMOX1,IL6,NQO1,NR4A1,SOD2,TGFB1,TGM2,TIMP1
maneb		chemical toxicant	Inhibited	-2.496	0.0241	BAX,BCL2L1,CEBPD,CEP290,ITGB8,KLF2,LAMC2,NFIB,NIPBL,NR4A1,PLCE1,PRR7,TRPM3,ZBTB44
dichlorovinylcysteine		chemical toxicant		0.581	0.0242	CCND1,CDK4,EGFR,ENO1,HBEGF,IL6,MDH2,STIP1
Cd2+		chemical toxicant			0.0242	CCND1,FOS,HMOX1,MYC,PTGS2
rotenone		chemical toxicant		-0.799	0.0272	BAX,CCND1,DNAJB9,FOS,GJA1,HMOX1,IL6,MMP1,PDGFB,PDK1,PTGS2,SNCA,TIMP1
3-methyladenine		chemical toxicant		-0.287	0.0294	CXCL8,HMOX1,HSPA5,IL6,PTGS2,RCAN1,SNCA,SQSTM1
ferric nitrilotriacetate		chemical toxicant			0.0302	BCL2L1,KLF4,PTGS2
dibenzoylmethane		chemical toxicant			0.0302	CCND1,CDKN1A,PTGS2
dibutyl phthalate		chemical toxicant	Activated	2.578	0.0316	FOS,FST,JUN,MYC,NFKB1,RELA,SERPINE1
plumbagin		chemical toxicant		-1.4	0.0316	BAX,BCL2L1,CCND1,IL6,PTGS2,TNFRSF10A,TNFRSF10B
S-nitrosoglutathione		chemical toxicant		0.841	0.0338	BCL2L1,CDKN1A,GJA1,IRS1,LIF,NQO1,PPARG,PRKG1,PTGS2,S100A10
pyridaben		chemical toxicant	Inhibited	-2.887	0.04	CEBPD,CEP290,ITGB8,KLF2,LAMC2,NFIB,NIPBL,NR4A1,PLCE1,PRR7,TRPM3,ZBTB44
4-nitroquinoline-1-oxide		chemical toxicant		1.067	0.0427	CCNE1,CDK1,CDKN1A,EGR1,PTGS2
1-methyl-4-phenyl-1,2,3,6-tetrahydropyridine		chemical toxicant	Activated	2.818	0.0437	BAX,BDNF,EGR1,EGR3,FOS,FOSB,IL6,JUN,LIF,NGF,NR4A1,PENK,PTGS2,RHOA
moxestrol		chemical toxicant			0.0441	PEMT,SERPINB9
methoxyacetic acid		chemical toxicant			0.0441	PDE4D,SQSTM1
triphenyltin		chemical toxicant			0.0441	FABP4,IL6
nickel subsulfide		chemical toxicant			0.0441	CXCL8,VEGFA
ozone		chemical toxicant	Activated	2.586	0.0466	CXCL8,FOS,HMOX1,IL6,JUN,NFKB1,RELA
diquat		chemical toxicant			0.0479	HMOX1,NQO1,TXNRD1
gliotoxin		chemical toxicant			0.0479	BCL2L1,CCL20,IER3
2-amino-1-methyl-6-phenylimidazo-4-5-b-pyridine		chemical toxicant		1.803	0.0518	BAX,CCND1,CCT5,CCT7,CDK4,HSPA5,HSPA8,PSMB1,RAN,RB1
4-hydroxynonenal		chemical toxicant	Activated	2.214	0.0766	BAG3,BCL2L1,CDK1,IL6,JUN,MME,PTGS2,SERPINE1,TGFB1
dichlororibofuranosylbenzimidazole		chemical toxicant		-1.964	0.0826	CDKN1A,CDKN1B,CXCL8,CYP24A1,MYC
fisetin		chemical toxicant		-1.798	0.0887	BAX,BCL2L1,CCND1,CDH1,MCL1,MYC,PTGS2
E. coli B4 lipopolysaccharide		chemical toxicant	Activated	2.073	0.0953	ANXA1,ANXA11,APAF1,BAX,BCL2L1,C2orf40,CA13,CALML4,CCL20,CD274,CHIC2,CXCL8,FBLIM1,FLT3,FOSB,GNA14,GPNMB,HMOX1,IL12A,IL33,IL6,IMP4,KIF20B,KMO,LRRFIP1,MCL1,PABPC1L,PANK1,PDLIM5,PLEKHG2,PTGS2,SARM1,SIKE1,SNCA,SOD2,ST3GAL1,ST6GALNAC2,STC2,TNFAIP3,TRAM2,TRPM3,TSPO,UHRF1
diethylnitrosamine		chemical toxicant		1.928	0.114	CCND1,CD63,CDKN1A,CDKN1B,CSTB,FAM214A,IL6,KRT8,MYC,NFKB1,PHLDA1,PPARGC1A,PRKCA,RELA,SIRT1
trichloroethylene		chemical toxicant		-1.897	0.193	BCL2L1,CCNG1,CD63,COL3A1,ECE1,EGR1,ID2,IGFBP3,NFKB1,PLD1
lipid A		chemical toxicant		1.912	0.32	CD14,CXCL8,IL6,PRKCD,THBS1,TLR3,VASP
monocrotaline		chemical toxicant	Activated	2.401	0.396	HMOX1,IL6,NGF,PDGFB,SMAD4,TUBB3
deoxynivalenol		chemical toxicant		1.949	0.51	CXCL8,DNAJC3,HSPA5,IL6
methylselenic acid		chemical reagent		-1.746	1.7e-09	ABCA5,ACTN4,ADD3,AKT1,ARID4A,ATF3,ATP11A,BCL2L1,CADM1,CCND1,CD44,CDC25A,CDC6,CDK1,CDK4,CDKN1A,CDKN1C,CREB1,CREB3L4,DHFR,DNAJB9,DNAJC3,DPYSL2,ENPP5,ERCC1,HSD17B11,ID2,IGSF3,IPO8,IRF1,ITGB5,JAK1,JUN,KIF20B,KLF4,MAP2K1,MAP2K3,MCL1,MCM2,MCM3,MCM7,MXD1,MYC,NCOA1,NEDD4L,NFKB1,NQO1,NREP,PDIA4,PEG3,PLCB4,PPM1D,PPP2R5A,PRKCA,RB1,RHOQ,SH3BP5,SMARCE1,STX1A,STX7,TNFAIP3,TOP2A,TUBA4A,UBE2B,VEGFA,ZFX,ZNF75D	872 (22)
GnRH-A		chemical reagent	Activated	3.698	3.16e-07	ATF3,CDKN1A,EGR1,EGR2,EPB41L4A,FOS,FOSB,FOSL1,FST,GADD45B,IER2,JUN,KLF4,KLF6,NFKBIZ,NR4A1,PPIE,PPP1R15A,PRSS23,RASD1,RFX2,SERPINB9,SERPINE1,TMBIM1,TRPM7,ZFP36	684 (19)
cycloheximide		chemical reagent		-0.442	1.97e-06	ATP2B4,BAX,BCL2L1,BDNF,CAV1,CCL20,CCND1,CCND3,CD44,CDKN1A,CDKN1B,CEBPD,CXCL8,CXCR4,CYP24A1,DDIT4,DUSP1,EGFR,EGR1,EIF4G1,FGFR1,FMR1,FOS,FOSB,FOSL2,FST,GADD45B,GBP1,GCLC,GJA1,HBEGF,HMGA2,HMOX1,IFIT1,IGFBP4,IGFBP6,IL6,IRAK4,ITGB3,ITGB5,JUN,KCND2,KDM6B,KLF5,MCL1,MME,MMP1,MXD1,MYC,NFKBIE,NQO1,NR4A1,OGN,PDGFB,PLAT,PLAU,PMAIP1,PPARG,PRKAR2B,PTGIS,PTGS2,PTPN13,PTX3,PXN,RCAN1,SERPINE1,SIRT1,SLC2A1,TGFB1,T…	663 (16)
cobalt chloride		chemical reagent		-0.072	2.2e-06	ADORA2B,APAF1,ATP7A,BDNF,BHLHE40,BHLHE41,CDKN1A,CP,CXCL8,CXCR4,CYBRD1,DDIT4,DUSP1,HIF3A,HMOX1,IREB2,MCL1,MITF,PTGS2,RGS5,SLC2A1,SLC40A1,SPHK1,VDAC1,VEGFA	687 (18)
tert-butyl-hydroquinone		chemical reagent		0.151	3.38e-06	AGL,ATF3,CHML,ERCC5,FOS,FOSL1,FOSL2,FTH1,FTL,G6PD,GCLC,HERPUD1,HMOX1,HSPA5,HSPA8,JUN,MAF,MYH11,NEFH,NQO1,PALLD,SERPINE1,SMAD4,SNTB2,TXNRD1,WNT5A,ZFP36L2	729 (21)
2-bromoethylamine		chemical reagent	Activated	2.887	3.55e-06	ANXA1,CD14,CD44,CP,EMP3,FBLIM1,GPNMB,IER3,LAMC2,LGALS3,MCM3,MYC,S100A10,S100A11,TIMP1,TMSB10/TMSB4X,TNFRSF12A,TSPAN8,UPP1
25-hydroxycholesterol		chemical reagent		1.145	2.32e-05	ABCG1,ACAT2,ASNS,ATF3,CXCL8,FAM189B,FDPS,FOS,FOSB,FOSL1,FOSL2,HMGCS1,HMOX1,HSPA5,IL6,INSIG1,JUN,MAFF,NR4A1,PTGS2,STARD4	722 (22)
fenamic acid		chemical reagent	Activated	2.982	8.13e-05	ANXA1,ASNS,CD14,CD44,CDCP1,CP,EMP3,FBLIM1,GPNMB,IER3,LAMC2,LGALS3,MCM3,MYC,S100A10,S100A11,TIMP1,TMSB10/TMSB4X,TNFRSF12A,TSPAN8,UPP1
DETA-NONOate		chemical reagent	Activated	2.328	8.27e-05	AKT1,BCL2L1,CCND1,CDKN1A,CXCL8,DGKA,DUSP1,FOS,FPGS,HMOX1,IL6,PDE3B,PRKG1,PTGS2,SERPINE1,TIMP1,TNFRSF11B	540 (17)
ST3-Hel2A-2		chemical reagent		1.144	0.000107	ATF3,CDKN1C,EGR2,FOS,HERPUD1,IER3,PHLDA1	520 (7)
hexamethylene bisacetamide		chemical reagent		-0.879	0.00013	ALAS1,CDKN1A,CDKN1B,FUT8,HSPA8,IMP4,NIP7,NOL6,RB1,SIAH1,SNRPB,SNU13,TYRP1,WNT2B	254 (11)
6-cyano-7-nitroquinoxaline-2,3-dione		chemical reagent		-1.981	0.000174	BDNF,EGR1,FOS,GFRA1,JUN	302 (7)
bufalin		chemical reagent		-1.48	0.000228	BCL2L1,CBLB,CCND1,CDK4,EGR1,FOS,HSPA5,MCL1,RPLP0,TNFRSF10A,TNFRSF10B,YWHAH	694 (21)
A23187		chemical reagent		1.322	0.000232	ATF3,CD14,CXCL8,DDIT4,DNAJC12,EGR1,EIF6,FOS,FOSB,FOSL1,HERPUD1,HSPA5,IL12A,IL6,JUN,MYC,NGF,NR4A1,PLCB3,PPARG,PTGS2,RCAN1,S100A2,SERPINE1,SHC1,SLC2A1,UBXN4,VEGFA	712 (24)
L-N6-(1-iminoethyl)-lysine		chemical reagent		0.128	0.000245	FMR1,HMOX1,IRS1,PTGS2,TGFB1,VEGFA	271 (10)
N-acetylsphingosine		chemical reagent	Activated	3.2	0.00036	BAX,BCL2L1,CDKN1A,COL3A1,CXCL8,FOS,JUN,MMP1,PDE3B,PTGS2,RB1,SERPINE1,SOD2,SPHK1,UGCG	725 (20)
5-N-ethylcarboxamido adenosine		chemical reagent		0.727	0.000518	ADORA2B,BAG3,BCL3,BHLHE40,CCL20,CEBPD,CXCL8,EGR1,EGR2,GCLC,HMOX1,IER2,IL6,KLF6,NR4A1,NT5E,PLK2,SERPINE1,SPINT1,SRXN1,ST3GAL1,TGFB1,THBS1,UBC,VCAN,VEGFA	637 (13)
R5020		chemical reagent		1.624	0.00064	AMOT,BCL2L1,CCND1,CCNE1,CDKN1A,DKK1,DUSP4,DUSP5,EGFR,FAM89B,GAL,HBEGF,HNRNPAB,IER3,LAMC2,MYC,NCOA1,NET1,NR3C2,RASD1,TIPARP	673 (19)
1,2-dithiol-3-thione		chemical reagent	Activated	2.996	0.000751	ALAS1,ATP1A1,CCT3,CCT7,CHORDC1,DDX50,DNAJB9,DNAJC3,EIF3D,EIF3E,EIF6,EPB41,ESD,FTH1,GCLC,GNA11,GNA14,HM13,HMOX1,MGLL,MSMO1,NBR1,NQO1,PDIA4,PSAT1,PSMA5,PSMB1,PSMB6,PSMD11,PSMD13,PSMD7,PSMD8,RAN,RPLP0,RUVBL1,SERPINA3,SLC16A2,SOD2,SRXN1,STIP1,TXN,TXNRD1,USO1	246 (7)
dithiothreitol		chemical reagent		-1.325	0.00113	ATF3,CCND1,ERO1B,HMOX1,HSPA5,MYC,PHLDA1,SEL1L,UBXN4,VEGFA	703 (22)
N-methyl-D-aspartate		chemical reagent		1.245	0.00121	ARC,ATP2B2,ATP2B4,BAX,BCL2L1,BDNF,EDN2,EGR1,FOS,GRIN2A,HSPA5,LIF,NTRK2,PSIP1,PTGS2	712 (19)
pifithrin alpha		chemical reagent		-1.795	0.00127	BAX,BCL2L1,CCNG1,CDKN1A,HMOX1,RELA,SQSTM1,TNFRSF10A,TNFRSF10B	701 (20)
metribolone		chemical reagent		-0.941	0.00153	ACTN1,AKAP12,AKNA,BAX,BCL2L1,CCND1,CDC6,CDKN1A,CDKN1B,CREB3L4,CTNND2,CXCR4,EGR1,ERRFI1,ETV1,FDPS,FOS,FOXO1,IL6,KRT18,MAF,MARS,MGLL,MMP1,MYC,NEDD4L,PDE4D,PJA2,PRKCD,RAB27A,RIMS2,SCAP,SMS,SVIL,THBS1,THRAP3,TM4SF1,TRIM36,UAP1,VCAN,VEGFA,WDR19	768 (20)
GW9662		chemical reagent		-0.25	0.00161	ANGPTL4,BAX,CAV1,CD14,CDKN1A,EGLN2,FABP4,FADS3,FOS,HSPA5,IL6,INSIG1,KLF4,LOC102724788/PRODH,MCM7,NR1D1,PEA15,PLIN2,PPARG,PTGS2,RELA,TGFB1	647 (18)
BAPTA-AM		chemical reagent	Inhibited	-3.065	0.00192	ATF3,CDH1,CDKN1A,CXCL8,EGR1,FOS,HSPA5,IL6,JUN,NR4A1,PPP2CA,PTGS2,SCN9A	609 (20)
farnesol		chemical reagent		0	0.00201	ATF3,CDKN1A,CDKN1B,HERPUD1,HSPA5,PDIA4,PHLDA1,PHLDA2	737 (24)
(E)-1-(2-nitrovinyl)naphthalene		chemical reagent			0.00203	CCND1,MYC,SQSTM1	479 (8)
(E)-9-(2-nitrovinyl)anthracene		chemical reagent			0.00203	CCND1,MYC,SQSTM1	479 (8)
Torin1		chemical reagent		-1.522	0.00263	CCND1,CCND3,CDKN1B,PTGS2,RPS6	711 (18)
R-WIN 55,212		chemical reagent		-1.264	0.00283	BAX,CCND1,CCNE1,CDK4,CDKN1B,CXCL8,E2F3,IL6,RB1,TFDP2	690 (19)
6,7-dinitroquinoxaline-2,3-dione		chemical reagent		1.732	0.00311	EGR1,FOS,FOSB,JUN	408 (7)
Z-VEID-FMK		chemical reagent		-1.131	0.00311	CCND1,CCND3,CDK4,SPHK1
8-(4-chlorophenylthio)-guanosine-3', 5'-cyclic monophosphate		chemical reagent		0.515	0.00317	CDKN1A,CDKN1B,IL6,PPARG,PPARGC1A,PRKG1,RHOA	710 (24)
2-hydroxy-1-naphthylaldehyde isonicotinoyl hydrazone		chemical reagent		0.351	0.00471	CCND1,CCND3,CCNE1,CDKN1A,RB1	380 (7)
sodium orthovanadate		chemical reagent		0.902	0.00479	BCL2L1,CCND1,CCNE1,CDKN1A,CDKN1B,CXCL8,ERBB4,FABP4,MAP3K1,SERPINE1	694 (19)
ionomycin		chemical reagent		1.967	0.00531	AHNAK,B3GAT1,BCL2L1,BDNF,CD276,CXCL8,DGKA,DNAJC3,DUSP1,DUSP2,EGR1,EIF2AK2,EIF4EBP1,EIF4G1,ETS1,FOS,FOSB,HSPA5,IL6,ITPR3,MAF,MYC,NGF,NR4A1,PPARG,PTGS2,RAD17,RBPJ,RCAN1,RELA,SIRT1,STC1,TGFB1,TLE4	635 (21)
N-formyl-Met-Leu-Phe		chemical reagent		0.83	0.00582	ACTN1,CKAP2,CORO1C,CXCL8,DIAPH1,IVNS1ABP,MSN,NFKBIB,PTGS2,SELPLG,TAGLN2,VEGFA	661 (19)
pyrrolidine dithiocarbamate		chemical reagent		-1.652	0.00639	ANXA1,BCL2L1,BMF,CXCL8,CXCR4,FABP4,GCLC,HMOX1,IL6,IRF1,MMP1,MYC,NFKB1,NR4A1,PLD1,PPARG,PTGS2,RELA,SERPINE1,SLC2A1,SOD2,SOX9,VEGFA	536 (13)
thenoyltrifluoroacetone		chemical reagent		-1	0.00654	CXCL8,PDK1,SERPINE1,TGFB1	512 (12)
DEETGE-CAL-Tat		chemical reagent			0.00735	HMOX1,NQO1,SOD2
1-(2-hydroxy-5-methylphenyl)-3-phenyl-1,3-propanedione		chemical reagent			0.00735	CEBPD,CREB1,PPARG	409 (13)
CNB-001		chemical reagent		0.447	0.00774	ASNS,ATF3,BDNF,HERPUD1,PPP1R15A
NS-398		chemical reagent	Inhibited	-2.186	0.0103	ANGPT2,BAX,CAPN2,CCND1,CDKN1A,CDKN1B,CXCL8,CXCR4,EGR2,F2R,IL6,MCL1,PCDH7,PDCD4,PPARG,PTGS2,TFPI2,VEGFA,XRCC6
12-(3-adamantan-1-yl-ureido) dodecanoic acid		chemical reagent		0.216	0.0143	BAX,BCL2L1,BCL2L2,BCLAF1,BOK,CASP4,CASP8AP2,FABP4,MCL1,NFKB1,RIPK2,TNFRSF10A,TNFRSF11B,TP53BP2,TRAF3
1alpha,25-dihydroxy-previtamin D3		chemical reagent			0.016	PRKCA,PRKCD
chartreusin		chemical reagent			0.016	CDKN1A,TNFRSF10B
sorafenib derivative SC-1		chemical reagent			0.016	CCND1,MCL1
caseamembrin C		chemical reagent			0.016	BCL2L1,MCL1
inostamycin		chemical reagent			0.016	CCND1,TNFRSF10B
Z-LEHD-FMK		chemical reagent			0.016	EGFR,SPHK1
5-thio-D-glucose		chemical reagent			0.016	FOS,TGFB1
Ki16425		chemical reagent			0.0166	PTGS2,S1PR3,SPHK1
1,1-bis(3'-indolyl)-1-(4-trifluoromethyl-phenyl)methane		chemical reagent		1.958	0.0191	ATF3,CAV1,CDKN1A,KRT18
tiron		chemical reagent		-1	0.0191	CDKN1A,HMOX1,HSPA5,IL6
diphenyleneiodonium		chemical reagent		-1.786	0.0207	CXCL8,DUSP2,EGFR,FOS,GCLC,HMOX1,IL6,PTGS2,RELA,SERPINE1,SOD2,TIMP1,VEGFA
8-bromo-cAMP		chemical reagent		0.63	0.0235	ACSL4,BMP7,CD82,CDKN1B,CREB1,DUSP1,DUSP4,EGFR,EGR1,FAM89B,FOS,FOXO1,GJA1,HPGD,IL6,ITPR3,JUN,KRT8,MMP1,MYC,NQO1,PDE3B,PDE4D,PLAT,PPARD,PPARGC1A,PTGS2,SERPINE1,SHC1,SLC2A1,TIMP1,VEGFA
asiatic acid		chemical reagent		0.371	0.0242	BAX,CDK1,CDKN1A,PPARGC1A,SIRT1
MIA-459		chemical reagent			0.0302	BAX,PTGS2,RELA
MIA-313		chemical reagent			0.0302	BAX,PTGS2,RELA
EGTA acetoxymethyl ester		chemical reagent			0.0302	CXCL8,PTGS2,VEGFA
XCT790		chemical reagent			0.0302	CDKN1A,ESRRA,SOX9
2,3-dioxo-6-nitro-7-sulfamoylbenzo(f)quinoxaline		chemical reagent			0.0302	BDNF,GRIK5,IL6
CV 3988		chemical reagent			0.0302	IL6,ITGAV,ITGB3
lith-O-Asp		chemical reagent		-0.73	0.0327	CCT6A,CFL1,PSMB1,PXN,TRAP1
LB-205		chemical reagent		0.068	0.0406	BAX,NFKB1,NGF,NGFR
manumycin A		chemical reagent		-1.154	0.0406	CXCL8,PLD1,PTGS2,VEGFA
T 0070907		chemical reagent		-1.987	0.0406	CDKN1A,DGKA,HMOX1,PTGS2
G2535		chemical reagent			0.0406	CDKN1C,EGFR,IRAK1,RELA
S-nitroso-N-acetylpenicillamine		chemical reagent		1.671	0.0422	CCNE1,CDKN1A,CXCL8,PRKG1,PTGS2,S100A10,TGFB1,VEGFA
D609		chemical reagent		0.218	0.0427	CXCL8,IL6,JUN,NFKBIB,PTGS2
(diaminocyclohexane)(diacetato)(dichloro)platinum		chemical reagent			0.0441	CDKN1A,CDKN1B
PNU282987		chemical reagent			0.0441	HMOX1,PPARD
ACS84		chemical reagent			0.0441	GCLC,HMOX1
8-butyl-10-[(3-methoxy-5-pyrrol-2-ylidenepyrrol-2-ylidene)methyl]-11-azabicyclo[7.2.1]dodeca-1(12),9-diene		chemical reagent			0.0441	CDKN1A,TNFRSF10B
N6-carboxymethyl-lysine bovine serum albumin		chemical reagent			0.0441	CCL20,TGFB1
saccharin		chemical reagent			0.0441	FABP4,PPARG
cibacron blue F 3GA		chemical reagent			0.0441	CXCL8,THBS1
manganese chloride		chemical reagent			0.0441	IL6,SOD2
lanthanum chloride		chemical reagent			0.0441	AXL,BAX
potassium cyanide		chemical reagent			0.0441	MMP1,TIMP1
glutathione diethyl ester		chemical reagent			0.0441	GCLC,PLAU
titanium		chemical reagent			0.0441	IL6,VEGFA
ponasterone A		chemical reagent			0.0441	CCND1,ELF4
N-methyl mesoporphyrin IX		chemical reagent			0.0479	CDK4,HMGA1,MYC
AP20187		chemical reagent			0.0479	BDNF,EGR1,FOS
Boc-D-FMK		chemical reagent			0.0479	CDKN1B,CXCL8,RB1
PD173074		chemical reagent	Inhibited	-2.177	0.0543	BCL2L1,CCND1,CDK4,DUSP6,MYC
2,4-dinitrophenol-ovalbumin conjugate		chemical reagent		1.89	0.102	FOS,FOSB,LDB2,NFKB1,NGF,PDE1C,SOX13
1'-acetoxychavicol acetate		chemical reagent	Inhibited	-2	0.112	BCL2L1,CCND1,MYC,PTGS2
Diphtheria Toxin		chemical reagent		-1.982	0.135	COL3A1,EGFR,HBEGF,PENK
S-(2,3-bispalmitoyloxypropyl)-cysteine-GDPKHPKSF		chemical reagent		1.944	0.186	CXCL8,IL6,PTGS2,SLC40A1
2-(4-acetoxyphenyl)-2-chloro-N-methylethylamine		chemical reagent		-1.932	0.186	CXCL8,IL6,MMP1,NFKB1
ethylene glycol tetraacetic acid		chemical reagent	Inhibited	-2.395	0.199	BAX,CXCL8,EGR1,FOS,HSPA5,IL6,RCAN1
SB-431542		chemical reagent	Inhibited	-3.845	0.218	CCND1,CD14,CD44,CDH1,FOS,FST,GADD45B,GAL,GJA1,ID2,KRT18,MYC,SERPINE1,TGFB1,TNFRSF12A
3M-011		chemical reagent	Activated	2.414	0.234	BCL2L1,CXCL8,IL6,MYC,MYD88,PTGS2
Pam3-Cys-Ser-Lys4		chemical reagent	Activated	3.031	0.349	ANGPT2,CASP4,CD274,CD58,CXCL8,IL12A,IL6,IRF1,MCL1,MMP1,NFKB1,NFKBIZ,PTGS2,RAE1,SLC40A1,TLR3,TRAF3
CpG ODN 1826		chemical reagent	Activated	2.357	1	CD14,CD274,CXCL8,IL6,MYD88,SQSTM1,TNFSF9
camptothecin		chemical drug	Activated	3.477	1.97e-09	ABCF2,ADO,AEN,AKAP2,AKAP9,APAF1,APPBP2,ARL4A,ASPM,ATF3,ATM,BAX,BCL11A,BCL2L1,CARD8,CASP4,CCL20,CCL7,CCND1,CCNE1,CCNG1,CD200,CD59,CDC25A,CDC42EP2,CDK1,CDK4,CDKN1A,CLTB,CREB1,CXCL8,DKK1,DUSP6,DYRK3,EGFR,EGR2,F2RL1,FCHSD2,FKBP3,FOS,FOSB,FOXN3,FOXO1,FSCN1,FUT8,GADD45B,GORASP1,GPNMB,H3F3A/H3F3B,HBEGF,IER5,IGFBP3,IL12A,IL6,IMP3,INSIG1,IQGAP2,IRF1,ITGA7,JUN,KLHL21,LGALS3,LOC102724788/PRODH,MAFF,MBNL2,MC…	635 (16)
mycophenolic acid		chemical drug	Activated	2.288	4.35e-09	ADRB2,AKAP12,ATF3,CCL20,CCND3,CD274,CD59,CD63,CDKN1A,CDKN1B,CXCL8,CXCR4,DUSP1,DUSP14,ETS1,GBP1,HBEGF,HDAC3,HSPA5,ID2,IL6,KRT19,MME,PDLIM5,PTGS2,RGS4,SAMD4A,SERPINE1,SOD2,TNFAIP3,UGCG,USP53	578 (16)
phorbol myristate acetate		chemical drug	Activated	6.155	8.5e-09	ACSL4,ADAM9,AKT1,ALAS1,ALDH1A3,ANGPT2,ANGPTL4,ANXA1,APRT,ATM,ATP2B4,AXL,BAX,BCL2L1,BDNF,BMP7,BTC,C3orf52,CAV1,CCL20,CCND1,CCND3,CCNE1,CD14,CD276,CD44,CDH1,CDK1,CDK4,CDKN1A,CDKN1B,CLCF1,CREB1,CRX,CXCL8,CXCR4,CYP24A1,DBP,DDIT4,DEK,DNAJC3,DUSP1,DUSP2,DUSP5,DUSP6,E2F3,ECE1,ECM1,EDF1,EFNB2,EGFR,EGR1,EGR2,EGR3,EIF2AK2,EIF4A1,EIF4A3,EIF4EBP1,EIF4G1,EIF6,EPHA4,ERBB4,ERCC1,ERRFI1,ETS1,FAM83G,FEM1B,FOS,FOS…	789 (18)
paclitaxel		chemical drug	Activated	2.188	1.89e-08	ADORA2B,ARHGEF2,ASIC2,ATF3,BAX,BCL2L1,BHLHE40,BHLHE41,CAV1,CCND1,CCNG1,CD274,CD44,CDK18,CDKN1A,CTDP1,CXCL8,DUSP4,DUSP5,DUSP6,EGR1,EMP1,ENPP2,ENPP4,ETV1,FOSL1,GADD45B,GRAMD1B,HBEGF,HDAC3,HSF4,IER2,IER3,IGFBP3,IL12A,IL6,ITGA3,ITGB5,JUN,KDM6B,KIFC3,MACF1,MAP3K1,MCL1,MYC,NAT9,NAV3,NCS1,NREP,PHLDA1,PLAU,PLIN3,PTGS2,RAF1,RB1,SH2B3,SLC12A2,SLC25A20,SMAGP,SOD2,STC1,SVIL,TFPI2,THBS1,TMEM158,TNFRSF10A,TNFR…	852 (22)
deferoxamine		chemical drug	Activated	2.495	2.45e-08	ANGPT2,ANGPTL4,BDNF,BHLHE40,CCL20,CCND1,CCND3,CCNE1,CD14,CD59,CDH1,CDKN1A,CP,CXCL8,CYP24A1,DUSP1,DUSP5,ECM1,EGFR,EGR1,ENO1,ESRRG,FGF5,FOS,GADD45B,GEM,HMOX1,HSPA13,HTR2B,IGFBP3,IGFBP4,IL6,IREB2,JUN,LAMA3,MMP1,MYC,NFATC4,NFKB1,PIP5K1B,PLAT,PMAIP1,PPARG,PRKCA,RB1,SERPINB8,SERPINE1,SERPINE2,SLC2A1,SMAD4,SPRY4,TGFB1,TNFRSF10B,VEGFA	402 (14)
fulvestrant		chemical drug	Inhibited	-2.147	2.67e-08	ADCY9,ADRB2,ASNS,ATP5B,AXL,BAX,CASP4,CAV1,CCDC34,CCND1,CCNE1,CDC25A,CDH1,CDK1,CDKN1A,CDKN1B,CDKN2C,CKS1B,DDIT4,EGFR,EGR1,EGR3,ESRRA,EWSR1,F2R,FKBP1A,FOS,FOSL2,G6PD,GAB2,GABPA,GAL,GJA1,ID2,IER3,IRF1,IRS1,ITGB3,JUN,KLF10,MCM2,MCM3,MCM7,MTHFD1,MYC,MYO1B,NCOA3,NME1,NSUN2,PDCD4,PLK2,POLE,PPARG,PRSS23,PTGS2,RB1,RBM14,SERPINB9,SQSTM1,STC1,TGFB1,TNFRSF11B,TUBA4A,VEGFA,ZFX,ZMAT3	802 (22)
topotecan		chemical drug	Activated	2.327	2.75e-08	AKAP12,ARPC1B,ATF3,BCL3,CCNE1,CD200,CDC25A,CDKN1A,DUSP5,E2F3,EFNB1,EGR1,EGR3,ENO1,ERBB4,FOSB,GRID2,HSPA8,IL1RAPL1,IRS1,ITGA2,LRRC7,MBNL2,MCL1,MYC,NCKAP5,NFATC4,NFIA,OSBPL8,PARD3B,PCDH9,PLCB1,PLK2,PLK3,PMAIP1,PNP,PPM1D,PPP3CA,PRKAR2B,PTGS2,PUM2,RBMS3,ROBO2,SLC2A1,SOX4,STRN3,TOP2A,TRAP1,UBE2B,VEGFA,XPO6	711 (16)
tributyrin		chemical drug	Activated	2.999	2.81e-08	ADRB2,AKAP12,ATF3,CCL20,CD274,CDKN1A,CXCL8,CXCR4,DUSP1,DUSP14,ETS1,GBP1,HBEGF,HDAC3,HSPA5,ID2,IL6,MME,PDLIM5,PTGS2,RGS4,SAMD4A,SOD2,TNFAIP3,UGCG,USP53	604 (16)
dexamethasone		chemical drug		0.992	3.23e-08	ACOT7,ADAM9,ADRB2,AKAP12,AKT1,ALAS1,ANGPTL4,ANK2,ANOS1,ANXA1,ARHGAP17,ARHGEF2,ASNS,ATF7IP2,ATP11A,ATP13A3,ATP1A1,ATP6V1B2,AUP1,AXIN2,BAX,BCL2L1,BCL2L2,BCLAF1,BDNF,BHLHE40,BTN3A2,CAV1,CCL20,CCND1,CCND3,CCNE1,CD44,CD59,CDK4,CDKN1A,CDKN1B,CDKN1C,CEBPD,CEP135,CEP70,CFL1,CGGBP1,CLIC1,CP,CPA4,CTNNAL1,CXCL8,CXCR4,CYP24A1,DCT,DDIT4,DDX19A,DHFR,DLGAP5,DNAJC15,DNAJC3,DUSP1,DUSP4,DUSP5,DUT,EDN2,EGFR,EGR1,EG…	921 (18)
tanespimycin		chemical drug	Inhibited	-2.296	7.81e-08	AKT1,AXL,BCL2L1,CAV1,CCND1,CDK1,CDK4,CDKN1A,CDKN1B,CXCL8,EIF4A1,FLT3,HAT1,HNRNPAB,HSPA5,HSPA8,JUN,KRT18,KRT8,MCL1,MITF,MYC,PLAU,POLR2L,PRMT5,PTMA,RAF1,RPS8,SERPINE1,SLC2A1,SNRPB,SOD2,SRSF2,TNFAIP3,TYMP,VEGFA	725 (17)
green tea polyphenol		chemical drug		0.137	1.45e-07	AKT1,ANXA1,BAX,CAV1,CDH1,CDKN1A,FOS,HMOX1,IGFBP3,IL6,JUN,PIK3R1,PLAU,PPARG,PTGS2,TGFB1,VEGFA	737 (21)
actinomycin D		chemical drug	Inhibited	-2.87	2.09e-07	ABCG1,ARC,ATP1A1,BAX,BDNF,CAV1,CCND1,CDKN1A,CDKN1B,CXCL8,CYP24A1,DUSP1,DUSP4,ERRFI1,ETS1,FGFR1,FOS,FOSL2,FTH1,HBEGF,HK1,HMGA2,HMOX1,ID2,IGFBP4,IL6,IRAK4,IRF1,IRS1,ITPR3,JUN,MCL1,MYC,NGF,NTRK2,PLAU,PMAIP1,PPARG,PTGIS,PTGS2,PTX3,PXN,RELA,RGS4,RIPK2,RRM2B,SDC3,SERPINE1,SLC20A1,SLC2A1,SLC40A1,SPHK1,TGFB1,TNFRSF10A,TNFRSF10B,TP53BP2,UBE2B,VEGFA	649 (15)
sulindac sulfide		chemical drug		0.116	2.29e-07	ARPC1B,ATF3,BCL2L1,CCND1,CDKN1A,EGR1,ESD,HDAC3,INSIG1,KRT19,MMP1,MSMO1,NQO1,PIK3R1,PLAU,PPARD,PPP2R1A,PRSS23,PTGS2,RANBP1,RRM2B,STC1,STC2,TNFRSF10B,TUBA4A,XRCC6	664 (17)
bortezomib		chemical drug		1.211	3.87e-07	ABCF2,ATF3,BAG3,BAX,BCL2L1,CAV1,CCND1,CDK4,CDKN1A,CDKN1B,CXCL8,CXCR4,DKK1,DNAJA1,FANCA,FANCF,FOXO1,GADD45B,GPNMB,HDAC3,HSPA14,HSPA5,HTRA2,IGFBP3,IL12A,IL33,IL6,IRS1,LIF,MCL1,MITF,MYC,NFKB1,PMAIP1,PPP1R15A,PSMA5,PSMB1,PSMB6,PSMB7,PSMC4,PSMD11,PSMD13,PSMD2,PSMD6,PSMD7,PSMD8,PTGS2,RAF1,SERPINA3,SLC25A37,SNCA,SQSTM1,SRXN1,TGFB1,TNFRSF10B,TP53BP2,UCHL1,UFD1L	750 (22)
lomustine		chemical drug	Activated	2.221	3.98e-07	ANXA1,ASNS,CD14,CD44,CDCP1,CP,EMP3,FBLIM1,GPNMB,IER3,LAMC2,LGALS3,MCM3,MYC,POLH,S100A10,S100A11,TIMP1,TMSB10/TMSB4X,TNFRSF10B,TNFRSF10D,TNFRSF12A,TSPAN8,UPP1
dalfampridine		chemical drug	Activated	3.154	7.38e-07	ARC,ATF3,CDKN1B,DUSP1,DUSP6,EGR1,EGR2,FOS,FOSB,GADD45B,HSPA8,IER2,JUN,KLF4,MAFF,NR4A1,PTGS2,TIPARP	616 (19)
doxorubicin		chemical drug	Activated	3.133	8.99e-07	ABCF2,ADORA2B,AKT1,ANXA1,APAF1,ASNS,ATF3,ATM,BAX,BCL2L1,BCL2L2,BHLHE40,CCND1,CD14,CD44,CDCP1,CDK1,CDKN1A,COL3A1,CP,CXCL8,DRAM1,DUSP1,DUSP5,E2F3,EGFR,EGR1,EMP3,FOS,FTH1,GCLC,GPNMB,HBEGF,HMOX1,ID2,IER3,IGFBP6,IRF1,JAG1,JUN,KRT18,LAMC2,LGALS3,LOC102724788/PRODH,MBNL2,MCL1,MCM3,MYC,NFKB1,NQO1,PANK1,PMAIP1,PPM1D,PRC1,PTGS2,RB1CC1,RELA,RRM2B,RUNX1,S100A10,S100A11,SLC2A1,SMAD4,SOD2,SOX9,SPHK1,SVIL,TGFB1…	767 (19)
methylprednisolone		chemical drug		1.949	9.25e-07	ADCY6,ADGRL2,AHCY,ALAS1,ANXA1,ARL4A,ASAH1,ASNS,ATP1A1,ATPIF1,BDNF,C1QBP,CAMK1,CBLB,CCND1,CCNG1,CCT6A,CD44,CD9,CDH1,CDKN1A,CTSC,CYC1,DDIT4,DSC2,DUSP1,DUSP6,ECE1,EIF3B,EMP1,ENPP2,EPHX2,FAH,FKBP4,FOS,GCLC,GPC1,HMOX1,IGF2R,IL6,IMP3,INSIG1,IRF1,ITGA2,ITGA7,ITGB5,IVNS1ABP,JUN,KMO,KRT19,LAMA3,MAP3K1,MGAT1,MMP1,MYC,MYO1B,NAP1L1,NDUFC1,NFIA,NFIB,NGEF,NME1,NOLC1,NUDT3,NUPR1,OR51E2,PDE3B,PDK1,PELO,PEX11A,PH…	854 (18)
sirolimus		chemical drug		-1.551	9.45e-07	ACADVL,AKT1,AQP3,ASNS,ATP1A1,ATP2B4,ATP5G1,ATP6V1B2,BAX,BCL2L1,BCL3,CCND1,CCND3,CCNE1,CDC25A,CDK4,CDKN1A,CDKN1B,CLIC1,COX6C,CXCR4,DDIT4,DDT,DOT1L,DPYSL2,EGR1,EIF2AK2,EIF4A1,ENO1,ERCC1,FOS,FSCN1,FTH1,G6PD,GCLC,H3F3A/H3F3B,HMOX1,HSPA5,ID2,IDI1,IL6,IRS1,KLF2,LGALS3,MAF,MBP,MCL1,MFN2,MMP1,MTOR,MYC,MYH11,NEDD8,OAZ1,PCDH1,PDCD4,PEX2,PIK3R1,PLIN2,PPARD,PPARG,PPARGC1A,PRKCA,PSMB1,PSMB6,PSMB7,PSMD11,PSMD8…	905 (22)
valproic acid		chemical drug	Inhibited	-2.785	1.37e-06	ABCG1,ANK3,ATF3,ATM,ATP11A,ATP2B4,BCL2L1,BDNF,C8orf44-SGK3/SGK3,CA12,CCND1,CD44,CDCA7,CDH1,CDKN1A,CDKN1B,CDKN1C,CITED4,CKS1B,CRLF1,CTPS1,CXCR4,CYP24A1,CYP39A1,DNAJB9,DNAJC3,ELOVL6,FAM107A,FDPS,FRMD6,FRS2,FSCN1,GADD45B,HDAC3,HERPUD1,HMGCS1,HMOX1,HSPA5,ID2,IDI1,IL6,INSIG2,JUN,MAPK10,MCL1,MCM3,MMP1,MSMO1,MYOF,NME1,OSBPL8,PDGFB,PLAT,PNPLA2,PPARG,PPRC1,PRKCD,PRSS23,PSMA5,PSMB1,PSMB6,PSMB7,PSMC4,PSMD11…	886 (22)
alvocidib		chemical drug	Inhibited	-2.868	1.69e-06	AEN,BCL2L1,CCND1,CCND3,CCNE1,CDK9,CDKN1A,CDKN1B,EGFR,FOS,MCL1,MYC,RB1,SF3B1,TXN,VEGFA,XRCC6	659 (23)
cisplatin		chemical drug	Activated	3.135	2.16e-06	ACADVL,AKT1,ALDH1A3,ANXA1,AQP3,ASNS,ATF3,ATG14,ATXN1,BAX,BCL2L1,BHLHE41,CAPN2,CAV1,CCND1,CCNG1,CD14,CD44,CDC25A,CDCP1,CDK1,CDKN1A,CDKN1B,CDO1,CP,CXCL8,DDIT4,DGKA,DKK1,DMXL2,DRAM1,DUS3L,DUSP1,DUSP6,ECE1,EGR1,EMP3,ERBB4,ERCC1,ESYT2,FABP4,FADS3,FANCF,FBLIM1,FOS,FOSL1,FOXN3,G6PD,GABRB2,GKAP1,GLS2,GPNMB,GRIN2A,HK1,HMGCS1,HMOX1,HSPA5,ID2,IER3,IGFBP3,IL6,ITGA7,JUN,KAT6B,KLF12,KRT19,LAMC2,LGALS3,MBD4,MBN…	777 (21)
etoposide		chemical drug		1.849	2.34e-06	ABCG1,AKT1,ATF3,BAX,BCL2L1,BDNF,CCND1,CD274,CDC25A,CDKN1A,CDKN1B,CXCL8,DDIT4,DUSP1,DUSP4,E2F3,FTH1,GLS2,HK1,ID2,IER3,IRF1,JUN,MCL1,MME,MMP1,MYC,NR4A1,PEBP1,RNF144B,SIRT1,SLC2A1,SOD2,SPHK1,SQSTM1,SVIL,TNFAIP3,TNFRSF10A,TNFRSF10B,TNFRSF10D,TOP2A,TOP2B,UHRF1	730 (18)
nitroprusside		chemical drug		0.92	3.55e-06	ACTN1,BCL2L1,BDNF,CAV1,CREB1,DUSP6,EGR1,FMR1,FOS,FOXO1,HMOX1,LAMC1,MYC,PPARGC1A,PTGS2,RHOA,TNFRSF11B,TYR,VEGFA	623 (17)
calcitriol		chemical drug		-1.341	5.33e-06	ACAT2,ADAM19,ADCY9,AGPAT5,AKT1,ANGPT2,ATM,AURKAIP1,BAX,BCL2L1,BCL3,BMP7,CCL20,CCND1,CCND3,CCNE1,CD14,CDC6,CDH1,CDK1,CDKN1A,CDKN1B,CEBPD,CENPQ,CXCL8,CYP24A1,DOK5,DUSP1,EGFR,EGR1,EPHB2,ERRFI1,F2RL1,FABP4,FAM107A,FBN2,FBXL2,FDPS,FOS,G6PD,GEM,HBEGF,HPGD,HSD17B4,ID2,IER3,IGFBP3,IL12A,IL6,JUN,KLF4,KPNA2,LTBP1,MAF,MCL1,MCM2,MCM3,MCM7,MMP1,MYC,MYD88,NFKB1,NGF,NME4,NTHL1,NUP37,NUPR1,NUSAP1,OXR1,PALMD,PDCD…	837 (16)
everolimus		chemical drug		-0.694	8.47e-06	BCL2L1,CAV1,CCND1,CCND3,CCNE1,CDK1,CDKN1A,CDKN1B,EGFR,FSCN1,MCL1,MYC,NCEH1,SLC2A1	718 (18)
3-deazaneplanocin		chemical drug		0.996	8.65e-06	AKNA,BCL2L1,CDKN1A,DUSP4,GPNMB,IGFBP3,KLF6,MAP3K14,MYC,NUPR1,PLAU,PLXNB1,PPP1R15A,PPP1R18,PRKCA,SEL1L,SQSTM1,TGFB1,TRIM14,USP53	455 (7)
mitomycin C		chemical drug		1.745	1.01e-05	ALYREF,ATF3,BAX,BCL2L1,CCND1,CDC25A,CDKN1A,CXCL8,EGR1,HBEGF,JUN,MCAM,NQO1,PEG3,PMAIP1,PPM1D,PPP1R15A,TYMP,VEGFA,VMP1,ZMAT3	675 (20)
caffeine		chemical drug		0.502	1.13e-05	BDNF,CAV1,CDC25A,CDH1,CDK1,CDKN1A,CXCL8,EGFR,EGR1,FAM89B,FOS,FOSB,MITF,NR4A1,NTRK2,PPARG,PPARGC1A,PRKCA,PTGS2,SLC2A1,SRSF2,THBS1	841 (25)
CD 437		chemical drug		-1.486	1.52e-05	ATP5B,BANF1,BAX,CCT3,CCT6A,CDK4,CDKN1A,CLIC1,COX6C,COX7B,DNAJA1,EIF3D,EIF4A1,ENO1,ERH,FOS,FSCN1,FTH1,FTL,HMGN2,HSPA8,ILF2,IMP3,ITM2B,JUN,KIF3A,KPNA2,MYC,NME1,NR4A1,PFN1,PSMB1,RASL10B,RPL19,RPS27,RYBP,SH3BGRL3,SLC25A37,SNRPB,SOX4,STOML2,TMSB10/TMSB4X,TNFRSF10A,TNFRSF10B,TUBA1B,TXN,UBE2N,UGCG	620 (20)
UCN-01		chemical drug		-0.919	1.75e-05	BCL2L1,CCND1,CCND3,CDC25A,CDK4,CDKN1A,CXCL8,ERCC1,MCL1,PRKCQ,RAF1,RB1	648 (23)
4-hydroxytamoxifen		chemical drug		0.574	1.92e-05	AQP3,BAX,BCL2L1,CCND1,CDCA7,CDH1,CDKN1A,CDKN1B,CEBPD,DDIT4,EGFR,FABP4,FGFR1,FOS,FOSL2,FOXO1,GABBR2,IER3,IGFBP3,IL6,KRT19,MAP2K1,MINOS1-NBL1/NBL1,MYC,NCOA1,NCOA3,NOV,PMAIP1,PPARGC1A,PTPRH,RB1,SERPINB9,SLC2A1,SPHK1,TM4SF1,ZNF148,ZNF91	729 (19)
buthionine sulfoximine		chemical drug	Activated	2.059	2.02e-05	BCL2L1,CXCR4,FOS,HBEGF,HMOX1,MMP1,NR3C2,PTGS2	542 (16)
bexarotene		chemical drug		-1.363	2.04e-05	ADD3,ADRB2,AMOTL2,ASNS,AUP1,AXL,BMP7,CCND1,CLIC6,CPLX1,DACH1,DDIT4,DKK1,DUSP1,DUSP5,EFNA5,EGFR,EGR3,ERBB4,FABP4,HERPUD1,IER2,IGFBP6,KLF10,MAF,MAFF,MMP1,MRPL54,NGFR,NRP2,NTRK2,PAX6,PIK3R1,PLAT,PNO1,PNRC1,PPARG,PTGS2,SLC7A1,SRSF2,TGFB1,TGM2,TM4SF1,TUBB3,UAP1	831 (20)
estrogen		chemical drug	Activated	3.338	2.35e-05	ABI2,AKT1,AXL,BCL3,BDNF,CCND1,CDC25A,CDKN1A,CDKN1B,CKB,CKS1B,COL14A1,COL3A1,DHFR,DUSP1,EGFR,EGR1,FOS,FTH1,G6PD,GAL,GALK1,GJA1,HBEGF,IGFBP4,IGFBP6,IL6,IRS1,JUN,LIF,MCM3,MCM7,MYC,NCOA3,NGFR,NME1,NR4A1,PENK,PISD,PLAT,POLD1,POLE,PPRC1,PTGS2,PTMA,PTX3,RAF1,SERPINA3,SERPINB9,SERPINE2,SLC2A8,SMC2,SRM,SRSF2,SSTR1,TNFRSF11B,TOP2A,UHRF1,VEGFA,ZFP36	892 (21)
5-azacytidine		chemical drug		1.965	2.44e-05	ATM,ATP5B,BCL2L1,CAV1,CD44,CDC25A,CDH1,CLCF1,DKK1,DUSP1,FOSL1,HBEGF,HSPA5,HSPA8,KLF6,MAFF,MCL1,MYO1B,N4BP2L2,PLAU,PNRC1,PPM1D,PTGS2,PTRF,RASSF1,SERPINB8,SHC1,SMURF2,SOX9,SPHK1,TFPI2,TGM2,THBS1,TNFRSF10B,UPP1,ZYX	835 (21)
allopurinol		chemical drug	Activated	2.232	2.71e-05	ANXA1,ASNS,BDNF,CD14,CD44,CDCP1,CP,EMP3,FBLIM1,GPNMB,HMOX1,IER3,LAMC2,LGALS3,MCM3,MYC,PTGS2,S100A10,S100A11,SLC2A1,TIMP1,TMSB10/TMSB4X,TNFRSF12A,TSPAN8,UPP1	650 (16)
phenylbutazone		chemical drug		1.823	2.79e-05	ANXA1,ASNS,CCND1,CD44,CDCP1,CP,FBLIM1,GPNMB,IER3,LAMC2,LGALS3,MCM3,PTGS2,S100A10,S100A11,TIMP1,TMSB10/TMSB4X,TNFRSF12A,TSPAN8,UPP1	568 (13)
caffeic acid phenethyl ester		chemical drug		-0.67	3.2e-05	ATM,BAX,BCL2L1,BCL2L2,CCND1,CCNE1,CCNG1,CD44,CDKN1A,CDKN1B,CXCL8,EGFR,EGR1,ERCC1,FTH1,FTL,HMOX1,IGFBP6,IL6,KLF6,NFKB1,NFKBIB,NGFR,NQO1,PLD1,PTGS2,RB1,TGFB1	550 (15)
lovastatin		chemical drug		1.143	3.81e-05	ACAT2,ATF3,BCL2L1,CCND1,CCND3,CDK4,CDKN1A,CDKN1B,COTL1,EBNA1BP2,FAM189B,FDPS,GPAT4,HELLS,HMGCS1,HMOX1,IL6,IMPACT,IRF1,KLF2,KLF4,MCL1,MYC,NFKBIB,PLAT,PTGS2,RB1,RHOA,RHOU,SERPINE1,TGFB1,TNFRSF11B	671 (19)
triamterene		chemical drug	Activated	2.783	3.91e-05	ANXA1,ASNS,CD14,CD44,CDCP1,CP,EMP3,FBLIM1,GPNMB,IER3,LAMC2,LGALS3,MCM3,MYC,S100A10,S100A11,TIMP1,TMSB10/TMSB4X,TNFRSF12A,TSPAN8,UPP1
captopril		chemical drug		1.979	4.19e-05	ANXA1,ASNS,CD44,CP,EPHX2,FBLIM1,HMOX1,IER3,IGFBP6,IL6,LAMC2,LGALS3,LTBP2,MCM3,PTGS2,S100A10,S100A11,TGFB1,TIMP1,TMSB10/TMSB4X,TNFRSF12A,TSPAN8,UPP1	625 (20)
gossypol		chemical drug		1.155	4.39e-05	ATF3,BCL2L1,CXCL8,MCL1,NCOA1,NCOA3,PMAIP1	460 (7)
WR 1065		chemical drug	Activated	2.132	4.58e-05	BAX,CASP4,CDKN1A,ERCC1,HDAC3,MYC,NEDD8,NME1,S100A4,TNFRSF10B,TOP2B,VEGFA	860 (24)
troglitazone		chemical drug		-1.553	4.63e-05	ABCG1,ALAS1,ANGPTL4,APC,AQP3,ATF3,AXIN2,BAX,BCL2L1,CAV1,CCND1,CCND3,CD59,CDC25A,CDH1,CDK4,CDKN1A,CDKN1B,CDKN2C,CEBPD,CEP135,CEP70,CFL1,CREB1,CTNNAL1,CXCL8,DGKA,EGR1,ETS1,FABP4,FOS,FOSL1,HMGN2,HMOX1,HSPA5,HUNK,IL6,IRS1,JUN,KLF4,LAMA3,LOC102724788/PRODH,MC1R,MCL1,MME,MYC,MYH11,NEIL3,NFKB1,NR2F2,NR4A1,NUF2,P4HA1,PDE3B,PEMT,PEX11A,PFAS,PLIN2,PNPLA8,PPARG,PPARGC1A,PTGS2,QKI,RASD1,RB1,RELA,SERPINE1,SIR…	747 (19)
mifepristone		chemical drug	Inhibited	-2.239	5.04e-05	ALAS1,ANXA1,ATF3,BAX,BCL2L1,BMP7,CAV1,CCND1,CD14,CDKN1A,CDKN1B,CEBPD,DDIT4,DLC1,DUSP1,EFNB2,EGR1,EGR2,FOS,FST,FTH1,GAL,GJA1,HBEGF,HPGD,HSPA5,IGFBP3,IL13RA2,IL6,ITGA2,ITGB3,JUN,KLF4,LAMC2,MME,MMP1,MYC,NCOA1,NCOA3,NME2,NPY1R,NR4A1,OGN,PLAT,PLK2,PTGER2,PTGIS,PTGS2,PTN,RELA,RFX2,ROBO1,S100A6,SERPINE1,SLC2A1,SPEG,SRM,TGFB1,TNFRSF10B,VCAN	911 (21)
fingolimod		chemical drug		-1.632	5.24e-05	BAX,BCL2L1,BDNF,CCND3,CD274,CDK4,CDKN1A,CDKN1B,COL3A1,FOSL1,IL6,MITF,S1PR3,SERPINE1,SPHK1,TGFB1,TSPO,TYR	767 (20)
resveratrol		chemical drug		-1.355	5.59e-05	APAF1,ATF3,BAX,BCL2L1,BDNF,CCND1,CD14,CDH1,CDK4,CDKN1A,CDKN1B,CXCL8,ECE1,EGFR,EGR1,FABP4,FOS,FOSL1,FOSL2,FOXO1,HMOX1,HSPA5,IFIT1,IGFBP3,IL6,JAG1,JUN,MAP2K1,MCL1,MITF,MMP1,MYC,NFKBIB,NQO1,PDCD4,PDGFB,PLAU,PPARG,PPARGC1A,PPP1R13B,PPP1R15A,PTGS2,RAN,RELA,RICTOR,SARM1,SERPINE1,SIRT1,SOD2,SPHK1,SQSTM1,TGFB1,TICAM1,TNFRSF10A,TNFRSF10B,TNFRSF11B,TYR,VASP,ZNF148,ZNF91	661 (15)
trovafloxacin		chemical drug	Activated	3.71	6.41e-05	ADRB2,BHLHE40,CDKN1A,EGFR,ERRFI1,FOS,GCLC,HMOX1,IL6,IRF1,MYD88,NEDD4L,PHLDA1,PSMA5,RDX,SERPINE1,SOD2,TGM2,THBS1,TNFAIP3,VEGFA	644 (12)
sodium arsenite		chemical drug		0.502	6.93e-05	AHCY,BAX,CCND1,CDKN1A,CDKN1B,CXCL8,EGR1,FABP4,FOS,FTH1,GADD45B,GCLC,HMOX1,JUN,PPARG,RAF1,TNFRSF10B,VEGFA	698 (18)
gefitinib		chemical drug		-0.73	7.05e-05	AKT1,ARC,BCL2L1,BMF,CCND1,CCNE1,CDC6,CDH1,CDKN1B,CEBPD,CKAP2,CTNNAL1,CTSA,CXCL8,DHFR,EGFR,EGR3,FGFR2,FMO2,FOSL1,FSCN1,GADD45B,GJA1,HMOX1,KRT19,MCM3,MDM1,MMP1,NRP2,PDCD11,PPARG,PRC1,PRKCG,PTGS2,SMC2,TNFRSF10B,TOP2A,VEGFA	698 (20)
raloxifene		chemical drug		-0.87	7.68e-05	ADCY9,BCAS1,BCL3,CCND1,CDKN1A,DDIT4,DUSP1,DUSP4,EGR3,ENPP2,F2R,FLNB,GABPA,GPRC5A,HMOX1,IER3,IGFBP4,IL6,ITGB3,JUN,KLF6,LUM,MPPED2,MYO1B,NCOA1,NCOA3,PLK2,PLK3,PRSS23,PTGS2,RB1CC1,RHOA,SERPINE1,STC1,TIMP1,TM4SF1,TNFRSF11B,TOP2A,TUBA4A,ZFX	798 (20)
simvastatin		chemical drug		-1.039	8.85e-05	ABCG1,ACVR1,ADRB2,ANGPT2,ANXA1,ARHGEF2,BAX,BCL2L1,CALD1,CCL20,CCND1,CD14,CD9,CDH1,CDKN1A,CDKN1B,COTL1,CXCL8,F2R,FADS1,FOS,GJA1,GPAT4,HK1,HMOX1,IGFBP3,IL6,IMPACT,IRF1,KLF2,KLF4,MMP1,MYC,NTRK2,PLAT,PTGS2,RAF1,RELA,RHOU,S100A6,S1PR3,SERPINE1,TIMP1,TNFRSF10B,TNFRSF11B,VEGFA	707 (17)
lipopolysaccharide		chemical drug	Activated	5.028	0.000101	ABCF2,ABCG1,ACE2,ACTN4,ACVR1,ADORA2B,ADRB2,AKAP2,ANGPT2,ANGPTL4,ANK2,ANXA1,AQP3,ARC,ARPC1B,ATF3,ATP1A1,ATP5G1,BAG3,BAX,BCL2L1,BCL3,BDNF,CAPN2,CASP4,CAV1,CCDC170,CCL20,CCL7,CCND1,CCNE1,CD14,CD200,CD274,CD276,CD44,CD58,CD59,CD9,CDC42EP2,CDK4,CDKN1A,CEBPD,CHST3,COL12A1,COL3A1,COL9A3,CP,CSPG4,CSTB,CTSC,CUBN,CXCL8,CXCR4,DAXX,DDIT4,DDX6,DNAJB9,DRAM1,DUSP1,DUSP2,DUSP4,DUSP5,DYRK3,EFNB2,EGR1,EGR2,EGR3,EH…	708 (14)
phenacetin		chemical drug	Activated	2.853	0.000114	ANXA1,CD44,CP,FBLIM1,IER3,LAMC2,LGALS3,MYC,S100A10,S100A11,TIMP1,TMSB10/TMSB4X,TNFRSF12A,TSPAN8,UPP1	453 (7)
silibinin		chemical drug		-1.759	0.000127	BAX,CCND1,CCNE1,CD44,CDH1,CDK1,CDK4,CDKN1A,CDKN1B,CXCL8,EGR1,IGFBP3,IL6,KRT18,MCL1,MYC,PLAU,PTGS2,TNFRSF10B,VEGFA	716 (18)
rasagiline		chemical drug		1.202	0.00013	AFDN,BAX,BCL2L1,BCL2L2,BDNF,EGR1,EGR3,NGF,PIK3R1,PRKCA,PRKCG,RB1,RIN1,SOS1	774 (19)
bardoxolone		chemical drug		-0.297	0.000146	BCL2L1,CCND1,CDKN1A,FTH1,GCLC,HERPUD1,HMOX1,IRS1,MDH2,MMP1,NQO1,SQSTM1,TXNRD1	576 (14)
ursolic acid		chemical drug		-1.503	0.000153	ATF3,BAX,BCL2L1,CCND1,CDKN1A,CXCR4,EIF4EBP1,FOS,MARS,MMP1,MYC,PDCD4,PPARG,PTGS2,RELA,SLC38A2,SOD2,TNFRSF10B	574 (16)
seocalcitol		chemical drug		0.689	0.000158	AKT1,BCL2L1,CDKN1A,CDKN1B,CKS1B,CYP24A1,FOSL1,ITGA7,MCL1,MYC,NBR1,NGF,NOMO1 (includes others),PTGS2,RHOA,SNU13,SSPN,UVRAG,VEGFA	725 (24)
Y 27632		chemical drug		-0.015	0.000158	CD44,CDH1,CDK4,DPYSL2,FABP4,FOS,IL6,MYC,MYH11,PLAU,PPARG,PTGS2,RHOA,SERPINE1,SOX5,SOX6,SOX9,TGFB1,THBS1	661 (22)
tamoxifen		chemical drug		0.956	0.000185	AHNAK,ASAH1,ATP5B,BAX,BCL2L1,BDNF,CAV1,CCND1,CDH1,CDKN1A,CDKN1B,CXCL8,CXCR4,EGFR,EPHA4,ERBB4,ESRRA,F2R,FABP4,FADS1,FOS,HMGCS1,IER3,IGFBP3,IGFBP4,IL6,IRF1,IRS1,JUN,KLHL24,LIF,LTBP2,MAFF,MMP1,MYC,PEMT,PFN1,PRSS23,PTGER2,PTGS2,RB1,SDC3,SERPINA3,SHC1,SLC7A2,SOD2,SOX9,SQSTM1,SYNE1,TACC1,TXN,TYMP,UGCG,VEGFA,YPEL3	810 (19)
gentamicin C		chemical drug	Activated	2.998	0.0002	ANXA1,ASNS,CD14,CD44,CP,EMP3,FBLIM1,GPNMB,IER3,LAMC2,LGALS3,MCM3,MYC,S100A10,S100A11,TIMP1,TMSB10/TMSB4X,TNFRSF12A,UPP1
medroxyprogesterone acetate		chemical drug		1.264	0.00021	ANGPT2,ASPM,BAX,BCL2L1,BDNF,CCND1,CD44,CDK1,CDKN1B,CDKN1C,CXCR4,DEPDC1,DLGAP5,ETS1,FOXO1,IL12A,IL6,JUN,KLF5,MMP1,MYC,MYLK,NUSAP1,PLAU,PRC1,ROBO1,TFPI2,TGFB1,VCAN,VEGFA,WNT5A	743 (21)
indomethacin		chemical drug		0.983	0.000219	ABCD3,ANGPT2,ANXA1,ASNS,BAX,BCL2L1,BDNF,CAPN2,CCND1,CD14,CD44,CDH1,CDKN1A,CDKN1B,CP,CXCR4,EMP3,FABP4,FBLIM1,FOS,GPNMB,HMOX1,IER3,IL6,KRT8,LAMC2,LGALS3,MCM3,MMP1,MYC,NGFR,PLIN2,PPARD,PPARG,PRKCA,PTGS2,S100A10,S100A11,TFPI2,TIMP1,TMSB10/TMSB4X,TNFRSF10B,TNFRSF12A,TNFRSF21,TSPAN8,UAP1,UPP1,VCAN,VEGFA,XRCC6	738 (20)
eicosapentenoic acid		chemical drug		0.971	0.000226	ACADVL,ANGPTL4,BCL2L1,CD44,CEBPD,FADS1,FOS,HMOX1,JUN,MFN2,MMP1,NFKB1,PLIN2,PNPLA2,PPARG,PTGS2,RELA,SERPINE1,SLC25A20,SLC2A1,SNCA,TGFB1,UBE2B	535 (16)
ketamine		chemical drug		1.82	0.000231	ARC,BDNF,CXCL8,FOS,GABRA5,HK1,HMOX1,NQO1,PTGS2	406 (16)
eflornithine		chemical drug		1.936	0.000244	AKT1,CDH1,CDK1,CDKN1A,CDKN1B,DHFR,ITGB3,LGALS3,ORC1,RB1,SERPINE1,SHC1,SOD2,TGM2	622 (21)
triamcinolone acetonide		chemical drug		-1.122	0.000252	ANGPTL4,ANOS1,AQP3,ATF3,ATP10A,BAX,BHLHE40,BMP7,CASP4,CD44,DUSP1,DYRK3,EFNB2,EGR1,EPHA4,FGFR2,FOS,GPR18,IER2,IGFBP3,IGFBP4,INSIG1,JUN,KLF10,MT1E,MT1F,MYC,NTM,PALLD,PER3,PFAS,PLAU,PLK2,RHOBTB3,RUNX1,SERPINA3,SOD2,SOX4,ST3GAL5,STC2,STK10,TBC1D1,TCF7L2,TRIB1,ZNF189	728 (19)
CC8490		chemical drug	Activated	2	0.000257	CXCL8,IER3,IL6,SOD2	566 (7)
griseofulvin		chemical drug		1	0.000257	ALAS1,GJA1,HMOX1,KRT18
cocaine		chemical drug		1.883	0.000282	ARC,ATP5B,BDNF,BHLHE40,CDKN1B,CREB1,CXCL8,DUSP1,DUSP14,DUSP5,EFNB2,EGR1,EGR2,FOS,FOSB,FOSL1,FOXO1,FRMD6,GABRB2,GADD45B,IFIT1,IL6,JUN,KLF5,LAMC2,MCL1,MEST,MNS1,NFKB1,NPTX2,NR4A1,PDGFB,PPRC1,SERTAD1,SIGMAR1,SNCA,STAT2,THBS1,TIPARP,TSPO,UBASH3B,VEGFA	711 (22)
3,3'-diindolylmethane		chemical drug		-1.038	0.000307	ATF3,BAX,BCL2L1,CCND1,CDC25A,CDK4,CDKN1A,CDKN1B,CDKN1C,EGFR,HMOX1,IFIT1,IL6,IRAK1,KRT19,NQO1,PTGS2,RELA,TNFRSF10A,TNFRSF10B	770 (17)
letrozole		chemical drug		0.34	0.000357	BAX,CCND1,CDKN1A,DKK1,ERBB4,FOSL1,GJA1,LIF,MTOR,MYC,NCOA3	898 (25)
dexamethasone phosphate		chemical drug		0	0.000378	CXCR4,DDIT4,DUSP1,ERRFI1,IL6,PLEKHF1,SOX9,THBS1,TIPARP,TNFRSF11B	517 (7)
fluvastatin		chemical drug		-0.375	0.000387	BCL2L1,CCND1,CCNE1,CD9,CDKN1A,CDKN1B,CXCL8,HMOX1,IL6,PLAT,PTGIS,PTGS2,SERPINE1	656 (21)
gemcitabine		chemical drug		0.588	0.00039	AQP3,BCL2L1,CCND1,CD274,CDC25A,CDKN1A,CDKN1B,CXCR4,FOSL1,HMOX1,MYC,PEBP1,PRKDC,PTGS2,RIPK1,VEGFA,VMP1	723 (21)
decitabine		chemical drug	Activated	2.121	0.000393	ADGRL2,ADRB2,AKAP12,ANGPTL4,APAF1,APC,BAX,BCL2L2,CADM1,CAV1,CCND1,CCND3,CD44,CD9,CDH1,CDK1,CDKN1A,CDKN1B,CDKN1C,COL3A1,CXCR4,CYP24A1,DLC1,DNAJC15,DUSP1,EGFL6,EGR3,EIF2AK2,FBN2,FLNC,FMR1,FPGS,GADD45B,GFRA1,GLRB,GRIN2A,HBEGF,HELLS,HPGD,IGFBP3,IL6,ITGA2,ITGA3,ITGAV,JAG1,KLF4,KLF6,KRT18,KRT8,LAMA3,LGALS3,LUM,MAF,MED7,MMP1,MYC,MYO9B,NME1,NPTX2,NQO1,PCDH9,PDGFB,PDLIM4,PLCE1,POLR2A,PPARG,PTGS2,RASSF1,RB…	840 (23)
imatinib		chemical drug	Inhibited	-3.247	0.000394	BCL2L1,BMP7,CCND1,CCNE1,CDKN1A,CDKN1B,CDKN2C,COL3A1,CXCR4,HMOX1,IL6,MCL1,MME,MMP1,MTOR,MYC,PLIN2,RAF1,TCF3,TGFB1,TNFRSF10A,TNFRSF10B,VEGFA	651 (17)
arsenic trioxide		chemical drug		1.27	0.000405	ACAT2,BAX,BCL2L1,CCND1,CD44,CDK1,CDKN1A,CXCL8,FADS1,FDPS,FTH1,GCLC,HMGCS1,HMOX1,HSPA5,IDI1,IRF1,MAF,MCL1,MSMO1,MSN,MT1F,MYC,NQO1,PPARG,PTGS2,RELA,RHOA,TNFRSF10A,TNFRSF10B,TXNRD1,VDAC1,VEGFA	634 (15)
5-fluorouracil		chemical drug		-1.369	0.000428	ATP5B,BAX,BCL2L1,CCND1,CCNG1,CCT3,CCT6A,CDK1,CDKN1A,COX6C,CSTB,ECHS1,EGR1,EIF3E,EIF4A1,FDPS,FGFR2,FKBP1A,FOXO1,HNRNPAB,HSPA8,ILF2,MCL1,MDH1,MYC,NNT,NOP56,OAZ1,POLR2L,PRC1,PSMB1,PSMB7,PSMD2,PTGS2,RAE1,RAF1,RPL19,RPL21,RPS15A,RPS8,SMS,SNRPB,SQSTM1,SRM,SRSF2,THBS1,TLR3,TMSB10/TMSB4X,TNFRSF10B,TNFRSF12A,YBX3,ZNF43	740 (22)
prazosin		chemical drug		-1.408	0.000443	CDKN1B,DUSP1,EGR1,FOS,IL6,MYC,NR4A1	565 (18)
BMS-690514		chemical drug	Inhibited	-2.887	0.00045	CCND1,CCND3,CDK1,CDKN1B,CDKN1C,DNAJC9,HSPA8,MCL1,MCM10,MCM3,MCM7,PPARG	720 (12)
potassium chloride		chemical drug		1.134	0.000502	ATF3,ATP1A1,ATP2B2,ATP2B4,BDNF,CCNE1,CDK1,CDKN1B,EGR1,EGR2,FOS,GRIN2A,HERPUD1,HSPA5,JUN,MYC,NR4A1,NTRK2,PDIA4,PIK3R1,PTGS2,RB1	776 (23)
lithium chloride		chemical drug		1.449	0.000518	AXIN2,BAX,BCL3,BMP7,CCND1,CD44,CDC6,CDKN1A,CDKN1B,DCT,DKK1,FOS,FSCN1,HMOX1,MAPK10,MYC,PKD1,PLD1,PLIN2,PPARG,PTGS2,PTX3,PXN,SOX9,TNFRSF10B,VCAN	720 (23)
mesalamine		chemical drug		0.765	0.000546	CD274,HMOX1,HPGD,PPARG,PTGS2,SOD2	688 (16)
bleomycin		chemical drug	Activated	3.82	0.000553	AKT1,ANGPT2,BCL2L1,CDKN1A,CDKN1B,COL3A1,CXCR4,EGFR,F2R,FABP4,FGFR1,FOSL1,HBEGF,IL13RA2,IL6,JAK1,LAMA1,MSN,MYC,NR4A1,PLAT,PRPF19,PTGER2,RELA,S100A4,SERPINE1,SFRP1,SPHK1,TGFB1,TIMP1,TNFRSF10A,TNFRSF10B,UBE2T,UHRF1,VHL,WNT5A	751 (21)
fludarabine		chemical drug		0.252	0.00058	CCND1,CCNE1,CDKN1A,CDKN1B,DEK,MCL1,PPM1D,TNFRSF10A,TNFRSF10B	644 (20)
tacrolimus		chemical drug		0.799	0.000622	ABCD3,ATP2B4,BASP1,BAX,BCL2L1,CARD8,CCND1,CD200,CDK4,CHN2,COL3A1,CXCL8,CXCR4,DACH1,EGR1,ELL2,ETV1,FABP4,FOS,FOSB,GPRC5B,HELLS,IL33,JUN,KIAA0430,MAF,MYC,MYH11,NFATC4,NME1,NR4A1,PA2G4,PDCD4,PDE3B,PLIN2,PRICKLE1,PTGS2,SDC3,SOD2,TLE1,TNFRSF12A	687 (19)
tosedostat		chemical drug		-0.389	0.000714	ASNS,ATF3,CDKN1A,CXCL8,DDIT4,MARS,PPP1R15A,PSAT1,SLC38A2,STC2,VEGFA
entinostat		chemical drug		1.802	0.000741	ARC,BAX,BCL2L1,CCND1,CCNE1,CDKN1A,CDKN1B,DUSP1,EGFR,IGFBP3,MCL1,MMP1,PMAIP1,RB1,SERPINE1,TNFRSF10A,TNFRSF10B,TXN	663 (15)
sulindac		chemical drug		1.055	0.000741	ARID4A,CCND1,CCNE1,CCNG1,CDC25A,CDC6,CDK1,CDKN1A,CDKN1B,E2F3,EGFR,GCLC,MYC,NAP1L1,NQO1,PTGS2,RB1,VEGFA	787 (22)
beta-1,3-glucan		chemical drug		1.134	0.000789	FGF1,IL6,ITGAV,ITGB3,PDGFB,TGFB1,VEGFA	684 (17)
trichostatin A		chemical drug		1.612	0.000793	ADGRL2,AKAP12,APAF1,APPBP2,ARC,BAX,BCL2L1,C8orf44-SGK3/SGK3,CA12,CCND1,CD14,CD44,CD9,CDC6,CDCA7,CDH1,CDK1,CDKN1A,CDKN1B,CDKN1C,CKS1B,CTPS1,CXCL8,CXCR4,DDT,DLC1,DROSHA,DUSP1,ENPP2,EPC1,F2R,FABP4,FOS,FOSL2,FPGT,FRS2,FUT8,G6PD,GCLC,HDAC3,HMGCS1,HSPA5,ID2,IGFBP3,IL12A,IL6,IRF1,LAMA3,MAF,MCM3,MMP1,MXD1,MYC,MYO9B,MYOF,NEFH,NGFR,NXF1,PBX1,PENK,PHB,PLAU,PLCE1,PMAIP1,PPARG,PPP1R12C,PPRC1,PRKCD,PRSS23,PTGS…	774 (19)
cis-urocanic acid		chemical drug	Activated	2.804	0.000871	CXCL8,EGFR,GADD45B,IGFBP3,IL6,PMAIP1,PPIF,PTGS2,TNFAIP3	330 (9)
vemurafenib		chemical drug		-0.456	0.000881	CD274,CXCL8,DCT,DUSP6,IL6,SPRY2,TYRP1,VEGFA	714 (18)
linsidomine		chemical drug	Activated	2.059	0.000981	EGR1,FMR1,GCLC,HMOX1,MMP1,MYC,NR4A1,PPARD,PPARG,PTGS2,VEGFA	747 (18)
ST1926		chemical drug		-1.56	0.000994	ATP2B2,ATP5B,CCT3,CCT6A,CDK4,CDKN1A,CFL1,CLIC1,COX6C,COX7B,EIF3D,EIF3E,EIF4A1,ENO1,HMGN2,ILF2,IMP3,ITM2B,KIF3A,KPNA2,NME1,PFN1,PSMB1,RPL19,RPL41,RPS26,RPS27,RYBP,SLC25A37,SNRPB,SOX4,TMSB10/TMSB4X,TNFRSF10B,TXN,UGCG
clioquinol		chemical drug		0.816	0.00107	CCND1,CDKN1A,CDKN1B,FOS,JUN,KDM6B	742 (19)
adaphostin		chemical drug		-1.448	0.00107	CCND1,CCND3,CDK4,CDKN1A,CDKN1B,RAF1	725 (24)
pimagedine		chemical drug		-1.145	0.0011	BAX,BCL2L1,CXCL8,GADD45B,HBEGF,HMOX1,IL6,POU2F2,RELA,SERPINE1,TGFB1,VEGFA	606 (19)
cilostazol		chemical drug		-1.961	0.0011	ABCG1,BAX,BDNF,HMOX1,MITF,MMP1,PDGFC,PPARGC1A,RELA,SERPINE1,TYR,VEGFA	743 (20)
temsirolimus		chemical drug		-0.849	0.00115	BCL2L1,CCND1,MYC,SLC2A1	528 (10)
BMS-387032		chemical drug		-1.068	0.00115	CCND1,CDK9,MCL1,VEGFA	400 (7)
lupeol		chemical drug		-1.98	0.00115	BCL2L1,NFKB1,PTGS2,RELA
aclarubicin		chemical drug			0.00115	BCL2L1,MCL1,PTGS2,TNFRSF10B
cerivastatin		chemical drug		0.005	0.00117	CDKN1A,CXCL8,FDPS,HMGCS1,HMOX1,IDI1,IL6,JUN,KLF2,MYC,NET1,PLAT,PLAU,PPARG,PTGS2,PTMA,SERPINE1,TGFB1,TMSB10/TMSB4X,VEGFA	694 (20)
ritonavir		chemical drug		-1.432	0.00122	ACAT2,ALAS1,AXIN2,BCL2L1,CD59,CEP135,CEP70,CFL1,CTNNAL1,CXCL8,FABP4,FDPS,HMGN2,HUNK,IDI1,IL6,LAMA3,MME,MSMO1,MYC,NEIL3,NUF2,PFAS,PPARG,SIRT6,SPOCD1,STIL,STYX,USP13,VEGFA	787 (24)
GCS-100		chemical drug		-0.6	0.0013	BCL2L1,CDKN1A,LGALS3,MCL1,PMAIP1	433 (7)
TH-302		chemical drug		-1.342	0.0013	CCND1,CCND3,CDK4,CDKN1A,CDKN1B
epothilone B		chemical drug		1.026	0.00132	CDK1,CDKN1A,CDKN1B,MCL1,TBC1D1,THBS1,TOP2A	521 (11)
dexmedetomidine		chemical drug		-1	0.00132	CXCL8,DDIT4,FOS,FOSB,IL6,MYD88,PTGS2	765 (23)
dactolisib		chemical drug	Inhibited	-2.023	0.00132	CDH1,CDKN1A,EIF4EBP1,MCL1,RICTOR,RPS6,SQSTM1	737 (19)
grape seed extract		chemical drug		-0.986	0.00133	BCL2L1,CCND1,CCNE1,CDKN1A,CKB,CREB1,ENO1,HSPA8,MYC,PLAU,PTGS2	585 (15)
salinosporamide A		chemical drug		-0.321	0.00135	BAX,BCL2L1,CCND1,MYC,PEBP1,PTGS2,TNFRSF10B,YY1	503 (9)
propofol		chemical drug		0.475	0.00145	ANXA1,BAX,BCL2L1,CD14,EGR1,FOS,HMOX1,IL6,NET1,SOD2,THBS1,ZFP36	686 (18)
ibuprofen		chemical drug		0.104	0.00145	CCND1,IL6,MMP1,NGFR,PLIN2,PPARG,PTGS2,SERPINA3,SLC2A1,TNFRSF10B,TNFRSF21,VEGFA	640 (17)
(+)-MK-801		chemical drug	Inhibited	-2.005	0.00149	ARC,ARF3,ATP2B2,BDNF,CCND1,CDKN1A,EGR1,FOS,FOSB,GJA1,GJC1,HSPA5,ITGB3,JUN,NGFR,NTRK2,PTGER2,RHOA,TIMP1	617 (22)
mibolerone		chemical drug		0.905	0.00156	AHNAK,CCND1,CDK1,CLTB,EIF4A1,FDPS,FKBP1A,FOSL2,GPNMB,HMGCS1,HSD17B11,HSPA5,IGFBP3,JUN,KLF10,MAN2A1,MME,MMP1,MYC,NANS,NME1,NME2,RPS27,SCAP,SPARCL1,SPOCK1,SRM,TAX1BP1,TOP2A,USO1	555 (7)
prednisolone		chemical drug		-1.142	0.00156	AGO2,AKT1,APC,ATG10,ATG16L1,ATG4D,BAG3,BAX,BCL2L1,BCL2L2,BYSL,CDKN1B,CEBPD,CXCR4,DRAM1,DUSP1,EIF4G1,FMO2,GAB1,GABARAP,HGS,HSPA8,IGF2BP3,IL6,MAP2K1,MCL1,MYH9,NFKB1,PFKP,PLAT,PTGS2,RARRES3,RB1,RHOA,SNCA,SOD2,SQSTM1,TGFB1,TGM2,TMEM43,TNFAIP3,TNFRSF11B,TUBA4A,UVRAG,ZFP36L2	697 (18)
apomorphine		chemical drug		0.931	0.00157	APC,BAX,BCL2L1,BCL2L2,BDNF,EGR1,FOS,GJA1,PDIA4,PTN	785 (22)
pioglitazone		chemical drug		0.233	0.00175	ABCG1,ACE2,ANGPTL4,BAX,CAV1,CCND1,CDK4,CDKN1A,CDKN1B,CEBPD,CXCL8,EGR1,FABP4,FOS,FOSL1,HMOX1,HPGD,IL6,IRS1,KLF4,KRT19,NCEH1,NR4A1,PDE3B,PLIN2,PPARD,PPARG,PPARGC1A,PTGS2,RB1,SERPINE1,SLC2A1,SOD2,TGFB1	656 (18)
thalidomide		chemical drug		-1.454	0.00176	ANGPT2,BCL2L1,CAV1,CXCL8,DKK1,GADD45B,IL6,PDGFB,SERPINE1,TGFB1,VEGFA	759 (19)
cyclophosphamide		chemical drug	Activated	2.214	0.00177	ATF3,CD44,CP,FLT3,FOS,IER3,IL6,LAMC2,LGALS3,MYC,NGF,S100A11,SOX9,THBS1,TIMP1,TNFRSF12A,TSPAN8,UGCG,UPP1	816 (20)
methamphetamine		chemical drug		1.44	0.00177	BAX,BCL2L1,BDNF,BMP7,EGR1,FOS,FOSB,FOSL2,HMOX1,IL6,JUN,MYC,NR4A1,NTRK2,OTX2,PCLO,PPP3CA,SIGMAR1,TXN	764 (23)
methyl-beta-cyclodextrin		chemical drug		-0.647	0.00181	BCL2L1,CAV1,CCND1,CCNE1,CXCL8,IL6,MYC,NFKB1,SERPINE1	582 (17)
carboplatin		chemical drug	Activated	2.36	0.00186	ASNS,CD274,CD44,CDCP1,CP,GPNMB,IER3,LAMC2,LGALS3,MCM3,MYC,PMAIP1,TIMP1,TNFRSF12A,UPP1	437 (7)
retinoid		chemical drug		-0.636	0.00192	CDKN1A,CDKN1B,DUSP1,GJA1,HBEGF,IGFBP3,MYC,PTGS2,RARRES3,RPE65,TGFB1,TRAF3,VEGFA	725 (20)
trientine		chemical drug		-0.351	0.00192	COL3A1,IGFBP3,IGFBP4,SERPINE1,SMAD4,TGFB1
dacinostat		chemical drug		0.247	0.00201	ANGPT2,BCL2L1,CDKN1A,CDKN1B,CEBPD,TNFRSF10A,TNFRSF10B,VEGFA	642 (20)
dipyridamole		chemical drug		-0.557	0.00201	BCL2L1,BDNF,HMOX1,IL6,PTGS2,RASSF1,TGFB1,TIMP1	648 (19)
PD184352		chemical drug	Inhibited	-2.422	0.00201	BCL2L1,CCND1,EGR1,FOS,HSPA5,MCL1,PPP1R14B,TRMT112	651 (21)
danazol		chemical drug			0.00203	CXCL8,IL6,TYR	498 (9)
triptolide		chemical drug	Inhibited	-3.351	0.00204	APAF1,BAX,BCL2L1,CDH1,CDKN1A,CDKN1B,CXCL8,DUSP1,IL6,JUN,MMP1,MYC,NFKB1,POLR2A,PTGS2,RELA,UACA	574 (18)
amphetamine		chemical drug	Activated	2.221	0.00206	ADORA2B,ASIC2,ATF3,BAX,BCL2L1,BDNF,CREB1,EFNB2,EGR1,FOS,FOSB,FOSL1,FOSL2,HSPA8,JUN,RDX,SNCA,STIP1,TLN1,TNFAIP3,UCHL1	676 (23)
pevonedistat		chemical drug		-0.404	0.00263	BCL2L1,CDC6,IFNAR1,PMAIP1,TNFRSF10B	566 (11)
ABT-737		chemical drug	Activated	2.142	0.00289	BCL2L1,CDKN1A,CXCL8,IL6,IRF1,MCL1,PMAIP1,TNFRSF10B	532 (14)
PD 153035		chemical drug		-2	0.00289	BCL2L1,CCND1,CXCL8,FOS,HSPA5,MCL1,PTGS2,VEGFA	684 (17)
SN-38		chemical drug		1.526	0.00299	BAX,BCL2L1,BCL2L2,CCL20,CDKN1A,EGFR,GNG11,MCL1,MYC,PPRC1,TNFRSF10B	565 (14)
docosahexaenoic acid		chemical drug	Inhibited	-2.044	0.00301	ABCD3,BAX,BCL2L1,BDNF,CD44,CDKN1A,CDKN1B,CXCL8,CXCR4,DPYSL2,ELOVL6,FADS1,FOS,FOXO1,HMOX1,HPGD,IL6,INSIG2,MFN2,MMP1,MYC,NFKB1,PIK3R1,PLAT,PNPLA2,PTGS2,RAF1,RELA,SERPINE1,SPHK1,TGFB1,THBS1,TIMP1	633 (19)
chlorambucil		chemical drug		1.977	0.00311	BAX,DEK,TNFRSF10A,TNFRSF10B
KX-01		chemical drug		-0.431	0.00311	AKT1,MTOR,PXN,RPS6
olmesartan medoxomil		chemical drug	Inhibited	-2	0.00311	DHFR,IL6,PTGS2,TGFB1	650 (19)
belinostat		chemical drug			0.00311	BCL2L1,CDKN1A,CDKN1B,MCL1	629 (17)
vinorelbine		chemical drug			0.00311	BCL2L1,FBXL2,PMAIP1,TYMP
isoproterenol		chemical drug	Activated	3.158	0.00313	ACSL4,ADCY6,ADRB2,ATF3,ATP1A1,CAV1,CDK1,FOS,FOSL1,FOSL2,HMOX1,HMOX2,IL6,JUN,MITF,NFATC4,NGF,NR4A1,PDGFB,PLAT,PLIN2,PTGS2,RAB27A,RGS5,TGFB1,TIMP1,TPD52L2,TUBB3,TYR,VEGFA	527 (18)
calcipotriene		chemical drug		1.309	0.00317	CXCL8,FOS,FOSL1,JUN,PLAU,PRKCA,PRKCD	680 (18)
triclosan		chemical drug		1.134	0.00317	FOS,HMOX1,IL6,JUN,NQO1,PLAU,TIMP1	795 (16)
auranofin		chemical drug		0.063	0.00318	CXCL8,GCLC,HMOX1,IL6,NQO1,PTGS2	658 (18)
vatalanib		chemical drug		-1.561	0.00318	BCL2L1,CCND1,CCNE1,CDKN1A,CDKN1B,TIMP1	672 (18)
ramipril		chemical drug		-0.923	0.00341	ACE2,COL3A1,ITGA2,LAMA1,LAMC1,PTGS2,TGFB1,TIMP1,VEGFA
epigallocatechin-gallate		chemical drug	Inhibited	-2.087	0.00366	ANGPT2,APC,AXL,BAX,BCL2L1,BCL2L2,BHLHE41,CCND1,CDH1,CDKN1A,CDKN1B,CXCL8,EGFR,EGR1,FOS,FOSB,FOSL1,FOSL2,GADD45B,GCLC,GJA1,HMOX1,IL6,IRF1,ITGAV,ITGB3,JUN,MMP1,MYC,PDIA4,PLAU,PRKCA,PTGS2,PTN,RELA,SERPINE1,SFRP1,SMAD4,TGFB1,TIMP1,TNFRSF10A,TNFRSF10B,VEGFA	772 (17)
budesonide		chemical drug		-1.223	0.00394	CDKN1A,CDKN1B,CKS1B,CXCL8,ERCC5,GNA11,GNA14,IL6,JUN,LDB2,MAF,MAP2K1,MAP2K3,MXD3,PRKCA,PRKCG,PRKCQ,RAE1,RGS5	575 (9)
fluoxetine		chemical drug		0.483	0.00456	ARC,ASAH1,BAX,BCL2L1,BDNF,EGR1,FOS,FOSB,HTR2B,IL6,MITF,MTOR,MYC,NME1,NME2,NR3C2,NTRK2,SERPINA3,VGF	676 (23)
ciglitazone		chemical drug		-0.218	0.00456	ABCG1,AQP3,BAX,BCL2L1,CAV1,CCND1,CDKN1A,CDKN1B,CXCL8,DGKA,IL6,JUN,MITF,MXD1,NFKBIB,PPARG,PTGS2,SERPINE1,TYR	592 (18)
N-acetyl-L-cysteine		chemical drug	Inhibited	-2.627	0.00456	ADORA2B,ATP1A1,BAX,BCL2L1,CASP4,CAV1,CCL20,CCND1,CDH1,CDKN1A,CDKN1B,CXCL8,CXCR4,EGR1,FOS,GCLC,HBEGF,HMOX1,HSPA5,IL12A,IL6,IREB2,JUN,MYC,MYH11,NQO1,PLAU,PPRC1,PRKDC,PTGS2,RAF1,RELA,SERPINE1,SNCA,SOD2,TGFB1,TNFRSF10A,TNFRSF10B,VEGFA	548 (17)
lycopene		chemical drug		-1.89	0.00462	BAX,CCND1,CCND3,CDH1,CDKN1A,KLF2,PTGS2	717 (21)
haloperidol		chemical drug		0.332	0.00473	BAX,BDNF,CCND3,EGR1,FOS,FOSB,GRIN2A,HMGCS1,NGFR,NR4A1,NTRK2,PENK,PRKAR2B,PRKCA,QKI,SCN2B,SIGMAR1,SPRY2,VEGFA,WNT5A	711 (21)
quercetin		chemical drug		0.437	0.00494	ARRDC4,BAX,BCL2L1,BDNF,CAV1,CD63,CXCL8,EGFR,EGR1,FOS,HMOX1,HSF2,HSF4,HSPA5,IL6,JUN,MCL1,MMP1,MYC,NF2,PLAU,PLD1,PPARGC1A,PRICKLE1,PTGS2,SIRT1,SOX9,TNFRSF10B	669 (18)
atorvastatin		chemical drug		0.381	0.00497	ABCG1,ACE2,BCL2L1,BDNF,CAV1,CD59,CDKN1B,CXCL8,CXCR4,DKK1,DUSP1,EGR1,F2R,FDPS,FOS,FOSB,GADD45B,GJA1,GJC1,HMGCS1,HMOX1,HYPK,IDI1,IER3,IL6,JUN,MSMO1,NR4A1,PLAT,PPARG,PTGS2,RHOA,RNU4-2,SERPINE1,TGFB1,VEGFA,ZFP36,ZNF652,ZNF682	487 (17)
dihydroartemisinin		chemical drug		-1.308	0.00497	CCND1,CDK4,CDKN1A,CDKN1B,MYC,PTGS2	826 (20)
onapristone		chemical drug		-1.673	0.00497	HBEGF,NPY1R,RUNX1,SPHK1,TGFB1,VEGFA	525 (11)
plicamycin		chemical drug		-1.5	0.00501	AFAP1L1,ATP7A,AXL,CDC25A,CDKN1A,CYBRD1,EGFR,HMOX1,IER5,IGFBP4,PMAIP1,PRKCD,PRKDC,PTDSS1,SERPINE1,SERPINE2,SIRT1,SLC40A1,STX1A,TIMP1,TYMP,UBC,ZMYND8	755 (22)
n-3 fatty acids		chemical drug		-0.48	0.00552	BAX,ELOVL6,FADS1,HMOX1,HSPA5,IL6,IRS1,MTRR,PDGFB,PEMT,PIK3R1,PPARG,PTGS2	628 (18)
curcumin		chemical drug	Inhibited	-2.459	0.00583	ABCG1,AXL,BAX,BCL2L1,BDNF,CAV1,CCND1,CCND3,CCNE1,CD44,CDH1,CDK1,CDK4,CDKN1A,CDKN1B,CLIC1,COX7B,CXCL8,CXCR4,EGFR,EGR1,ETS1,FOS,FOSB,FOSL1,FOSL2,FTH1,FTL,GNA11,HMOX1,HSPA8,IGFBP4,IL6,IRS1,JUN,MCL1,MLF2,MMP1,MTHFD1,MTOR,MYC,NEO1,NFKB1,NQO1,PLAU,PPARG,PPARGC1A,PTGIS,PTGS2,PTN,RELA,RGL2,SERPINE1,SOX9,STXBP3,TESK1,TNFRSF10A,TNFRSF10B,TOP2A,VEGFA,ZMYND8	662 (18)
vinblastine		chemical drug	Activated	2.682	0.00597	CCNG1,CDKN1A,FOS,IGFBP4,IL6,MCL1,PMAIP1,PTGS2,SOD2	616 (17)
carbamylcholine		chemical drug		0.761	0.00603	ARC,CCND1,CDKN1A,ECE1,EGR1,FOS,GEM,ITPR3,JUN,NR4A1,VEGFA	577 (21)
conjugated linoleic acid		chemical drug		-1.555	0.00603	ANGPTL4,BCL2L1,CXCL8,CXCR4,DUSP1,FOS,JAK1,PPARG,PPARGC1A,PTGS2,TNFRSF11B	680 (17)
manidipine		chemical drug		-1.445	0.00654	CXCL8,FOS,IL6,JUN	371 (10)
diazepam		chemical drug			0.00654	CXCL8,FOS,NTRK2,TSPO	286 (7)
inecalcitol		chemical drug			0.00735	CCND1,CDKN1A,CDKN1B	243 (7)
sepantronium		chemical drug			0.00735	BCL2L1,EGFR,MCL1	449 (7)
carboxyamido-triazole		chemical drug			0.00735	BAG3,CCND1,FOS	711 (24)
tipifarnib		chemical drug			0.00735	CDKN1A,SQSTM1,TNFRSF10B	687 (17)
lansoprazole		chemical drug			0.00735	CD14,CXCL8,PTGS2	276 (7)
deguelin		chemical drug		-0.64	0.00741	BAX,BCL2L1,CDH1,CDKN1A,CDKN1B,CXCL8	521 (11)
tetraethylammonium		chemical drug		-1.554	0.00746	BCL2L1,BDNF,CDKN1B,DPH5,EFHD2,FTH1,HSPA8,RANBP1,RHOA,RPLP0,TBCB	499 (15)
vitamin K3		chemical drug		1.836	0.0077	BAX,CCL20,EGR1,FOS,HMOX1,HSPA5,KLF6,MYC,PPRC1	637 (17)
hymecromone		chemical drug		-1.287	0.0077	BCL2L1,CAV1,CD44,CXCL8,CXCR4,EGFR,MCL1,NFKB1,TNFRSF10A	433 (8)
ferric ammonium citrate		chemical drug	Activated	2.216	0.00774	FTH1,FTL,HMOX1,IREB2,MYC	401 (11)
tranylcypromine		chemical drug		-0.351	0.00774	BDNF,CDKN1A,FOS,NTRK2,RASSF1
nandrolone		chemical drug	Inhibited	-2.219	0.00774	HMOX1,IL6,NGFR,SOD2,VEGFA	773 (18)
ammonium chloride		chemical drug		1.134	0.00896	ATP1A1,CD9,FOXO1,IL6,RCAN1,SNCA,SQSTM1	652 (18)
peoniflorin		chemical drug		0.607	0.00896	ENO1,HMOX1,PPIF,PSMB7,RUNX1,SNCA,UBE2N
panobinostat		chemical drug		-0.116	0.00913	BCL2L1,CDK1,CDKN1A,CDKN1B,CEBPD,FLT3,MCL1,MYC,PMAIP1,PTGS2,RHOA	614 (18)
rimonabant		chemical drug		0.548	0.00965	CXCL8,FOS,HSPA5,IL6,NGF,PTGS2,SERPINE1,TYR	581 (18)
bardoxolone methyl		chemical drug		-0.661	0.00978	BCL2L1,CCND1,HMOX1,IL6,MYC,PTGS2,RELA,TNFRSF10A,TNFRSF10B	582 (16)
vincristine		chemical drug		0.429	0.0103	AKT1,BCL2L1,CDKN1A,CDKN1B,EGR1,HNRNPF,JUN,MCL1,PMAIP1,PRKCA,PTGS2,SOD2
pilocarpine		chemical drug	Activated	2.225	0.0106	BDNF,FOS,FOSB,LGALS3,NGF,NGFR
PD 0325901		chemical drug		-1.561	0.0106	CXCL8,DDIT4,ERCC1,ETV1,MCL1,MYC
celecoxib		chemical drug		0.14	0.011	AKT1,ATM,BAX,BCL2L1,CCND1,CDH1,CDKN1A,CDKN1B,DNAJB9,HMOX1,HSPA5,MCL1,PPARD,PPARG,PTGS2,RAF1,RELA,RIPK1,RIPK2,SERPINE1,TNFRSF10A,TNFRSF10B,TNFRSF10D,WNT5A
chloroquine		chemical drug		1.001	0.0112	ATP1A1,BCL2L1,CXCL8,DRAM1,FOXO1,GJA1,IL6,NT5E,RCAN1,SNCA,SQSTM1,TLR3,TXN
proteasome inhibitor		chemical drug		1.067	0.0118	BAX,MYC,NTRK2,PPARG
cerulenin		chemical drug		0.132	0.0118	CDKN1A,CDKN1B,MMP1,VEGFA
artemisinin		chemical drug		-1.033	0.0118	CCND1,CDK4,CDKN1A,CDKN1B
vandetanib		chemical drug		-1.982	0.0118	CCND1,CCNE1,CDKN1B,CXCR4
porfimer sodium		chemical drug			0.0118	CDKN1A,DUSP1,EGFR,RAF1
ciclopirox olamine		chemical drug			0.0118	AXIN2,BCL2L1,CDK4,CDKN1A
morphine		chemical drug		0.798	0.0125	ARC,BAX,BDNF,CCND1,CDKN1A,CREB1,CXCL8,EGFR,FOS,FOSB,FOSL1,FOSL2,GRIN2A,IL6,MAP2K1,MAP3K1,MBP,NET1,NR4A1,NTRK2,PENK,PLAT,PPP1R14C,PTGS2,RELA,THBS1,TXN
N-nitro-L-arginine methyl ester		chemical drug		1.977	0.0131	ATF3,BAX,BCL2L1,COL3A1,CXCL8,GJA1,HMOX1,IL6,IREB2,ITGAV,ITGB3,NR3C2,PPARD,PTGS2,RHOA,SERPINE1,TGFB1,TIMP1,VEGFA
2-deoxyglucose		chemical drug		-0.892	0.0139	BCL2L1,BMF,CCND1,CDKN1A,DDIT4,FOS,HSPA5,IL6,JUN,MCL1,MYC,PTGS2,SOD2,TNFRSF10B
doxifluridine		chemical drug		0.376	0.0147	AQP3,BAX,CCNG1,CDKN1A,PPM1D,RRM2B
GLP-1-(7-34)-amide		chemical drug		1.938	0.0157	FOS,HMOX1,MFN2,NQO1,NR4A1,PPARG,SIRT1
ilomastat		chemical drug		-1.722	0.0157	CDH1,CXCL8,EGFR,ERBB4,HBEGF,NGF,TGFB1
PD 123319		chemical drug		0.822	0.0157	ANGPT2,BAX,FOSL2,PTGS2,SERPINE1,TGFB1,TIMP1,VEGFA
nicotine		chemical drug	Activated	2.624	0.016	AKT1,BDNF,CCND1,CD44,CDKN1A,CDKN1B,CHRNA3,CHRNA5,CNTN1,CXCL8,DHFR,EGR1,ENO1,FOS,GJA1,GRIN2A,HMOX1,HSPA8,IL6,JAK1,KCNK12,LGALS3,NFKB1,PENK,PLAT,PPARD,PTGER2,PTGS2,RELA,SERPINE1,SLC20A1,TFPI2,TNFSF9,ZFP36
arbutin		chemical drug			0.016	CDKN1A,PTGS2
ZK 230211		chemical drug			0.016	CCND1,MYC
leteprinim		chemical drug			0.016	NGF,TGFB1
SGS742		chemical drug			0.016	BDNF,NGF
SGI 1776		chemical drug			0.016	CCND1,MCL1
neratinib		chemical drug			0.016	CCND1,CDKN1B
dibucaine		chemical drug			0.016	BCL2L1,PLCB3
foscarnet		chemical drug			0.016	AKT1,STC1
bumetanide		chemical drug			0.016	NGFR,PTGS2
nisoldipine		chemical drug			0.016	CREB1,FOS
gentamicin		chemical drug	Activated	2.856	0.0163	ATF3,BAX,CAND1,CCNG1,CD9,CDO1,CHORDC1,CIPC,CPSF2,DDX50,EGR1,EIF3B,EIF3D,ENPP2,EPHX2,H3F3A/H3F3B,HIVEP2,HMOX1,HSD17B4,HSPA5,IGFBP3,IRF1,JUN,KLF6,KMO,KTI12,MAF,MAPKAPK3,MYC,NME1,NR1D1,NR1D2,PDIA4,PELO,PLIN2,PSAT1,PTN,RUVBL1,SQSTM1,TGFB1,TIMP1,YBX3,YWHAH
hesperidin		chemical drug			0.0166	BAX,BCL2L1,HMOX1
silicon phthalocyanine		chemical drug			0.0166	CCND1,CCNE1,CDKN1A
atrasentan		chemical drug			0.0166	BCL2L1,PTGS2,VEGFA
aurothiomalate		chemical drug			0.0166	GCLC,HMOX1,NQO1
fenretinide		chemical drug		0.727	0.0167	AFDN,ATF3,CCND1,DIAPH1,ERCC1,GOSR2,IL6,JAK1,JUN,MYC,PMAIP1,PPP1R15A,PTGS2,RELA,TNFRSF10B,VEGFA,XPO1
temozolomide		chemical drug		1.307	0.0173	BAX,BCL2L1,CDKN1A,CXCL8,ITGAV,ITGB3,PMAIP1,SOD2,TNFRSF10A,TNFRSF10B
APR-246		chemical drug		0.975	0.0173	AATF,AKAP9,BAX,CARD10,GADD45B,GJA1,MCL1,PEA15,PMAIP1,YY1
pentylenetetrazol		chemical drug	Activated	2.198	0.0174	FOS,GABRB2,JUN,PENK,TIMP1
selumetinib		chemical drug		-0.555	0.0174	CCND1,CD274,CDKN1A,CDKN1B,JUN
formoterol		chemical drug		-1	0.0174	CDKN1C,FOSL1,IL6,PDE4D,UBE2B
ladostigil		chemical drug			0.0174	BAX,BCL2L1,BCL2L2,PIK3R1,RB1
thioctic acid		chemical drug		-1.445	0.0179	ANGPT2,BAX,CXCL8,FABP4,FOS,HMOX1,IL6,JUN,MITF,MYC,NQO1,SOD2,TYR
aspirin		chemical drug		-1.744	0.0181	ABCG1,ADRB2,BCL2L1,CCND1,CDKN1A,CXCL8,CXCR4,IL6,MCL1,MMP1,NGFR,PMAIP1,PPARD,PTGS2,RELA,RHOA,SOX7,TGFB1,THBS1,TYMP
parthenolide		chemical drug		-1.044	0.0186	BCL2L1,CXCL8,HMOX1,IL6,LIF,MITF,PTGS2,SOD2,TNFRSF10B
lithium		chemical drug		0.318	0.0187	ADRB2,ANK3,BAX,BDNF,CDH1,CDKN1A,CREB1,CXCL8,EGR1,FOS,IL6,JUN,NCS1,NFKB1,PDE4D,PTGS2,TCF7L2,TYR
androgen		chemical drug		-1.75	0.0196	AKT1,AXIN2,BDNF,CA12,CCND1,CCND3,CD44,CDKN1B,COL12A1,CREB3L4,CTNNBL1,CXCR4,EPS15,ETS1,FGFR2,FOS,FOSL1,GJA1,JUN,KLF5,MYC,NR4A1,NTRK2,PIK3R1,PTGS2,RUNX1,SOX4,SOX9,VAV3,VMP1,WNT5A
retinol		chemical drug		0.816	0.0197	CXCL8,IL6,JUN,PLIN2,PPARD,TGFB1
epicatechin gallate		chemical drug		-1.154	0.0202	CCNG1,CDKN1A,CXCL8,IL6,PTGS2,VEGFA,ZMAT3
trans-hydroxytamoxifen		chemical drug		-1.094	0.0205	ADCY9,BCAS1,DDIT4,DUSP1,DUSP4,EGR3,EPB41L3,GCLC,GPRC5A,IER3,IGFBP4,INSIG2,KLF6,MPPED2,MYO1B,PLK2,PRSS23,RB1CC1,SERPINB9,STC1,STXBP3,TM4SF1,TOP2A
erlotinib		chemical drug		0.397	0.0211	BAX,BCL2L1,CD14,CXCL8,EGR1,IL13RA2,IL6,IRAK4,MME,MMP1,MYD88,RIPK1,TNFRSF10A,TNFRSF10B
minocycline		chemical drug		-1.543	0.0211	ATF3,BAX,BCL2L1,BDNF,CDK4,CXCL8,FOS,IL6,MBP,NANOS1,NGF,NGFR,PDGFB,PTGS2
halofuginone		chemical drug			0.0221	ADD3,AKAP12,BHLHE40,CD200,CD44,CKB,CP,EGR1,EMP1,F2R,FXYD6,GNG11,HK1,IGFBP3,IL13RA2,ITGA7,LTBP1,NUPR1,PLCB4,PTK2B,SPARCL1,TCF4,TGFB1,TGM2,TIMP1,WNT5A
histone deacetylase inhibitor		chemical drug		0.954	0.0225	BAX,CDKN1A,DEK,FMR1,IGFBP3,MYC,PHLDA2,RAF1,TGFB1
zoledronic acid		chemical drug		-0.954	0.0225	BCL2L1,CDH1,CXCL8,CXCR4,DKK1,IL6,PTGS2,TNFRSF11B,WNT5A
salicylic acid		chemical drug		-1.575	0.0232	ARC,BCL2L1,BDNF,CARF,CDK1,CXCL8,EIF3A,IL6,MCL1,PTGS2,STARD3,TGFB1
gamma-tocotrienol		chemical drug		-1.073	0.0242	BCL2L1,CCND1,IL6,JUN,TNFAIP3
alvespimycin		chemical drug	Inhibited	-2.23	0.0242	BCL2L1,CCND1,CDK4,MCL1,RAF1
D-tubocurarine		chemical drug			0.0242	CNTN1,DHFR,EGR1,IL6,TFPI2
genistein		chemical drug		-0.809	0.0248	AGA,ALAS1,ANGPTL4,AP1S2,ASAH1,ATP6V1C1,BAX,BCL2L1,BCL3,BDNF,BMP2K,CCND1,CD44,CDK1,CDKN1A,CTSA,CTSO,CXCL8,DKK1,DNASE2,DUSP1,FOS,GABARAP,GCLC,HDAC3,HMOX1,HPGD,HS2ST1,HSPA5,ID2,IGF2R,IL6,JUN,MAP3K1,MMP1,MYC,NDST2,NME7,OSBPL3,PCDH17,PDCD4,PIK3R1,PLAT,PLCXD3,PLK3,POLR2A,PPARG,PTGS2,PXMP4,RELA,RRAGC,SERPINE1,SLC1A5,SLC26A6,SLC36A1,SLC4A4,SOD2,SPHK1,SQSTM1,TGFB1,TNFRSF11B,TYR,VEGFA,WNT5A
black raspberry extract		chemical drug			0.0256	ACTN4,AHNAK,CD44,DUSP5,FST,FTSJ3,GPN2,HMOX1,KLF10,KLF5,LAMP2,LRBA,MAP2K3,MCL1,MSN,PECR,PLK3,PPP3CA,TUBB6,UBXN4,USO1,YWHAH
losartan potassium		chemical drug		-0.774	0.0264	ATP1A1,BAX,BMP7,CAV1,COL3A1,CXCL8,EGR1,FOS,GJA1,HSPA5,IL6,ITGAV,ITGB5,NR3C2,PLCB1,PTGS2,SERPINE1,TGFB1,TIMP1,TUBB3,VEGFA
zinc		chemical drug		1.134	0.0265	BAX,BDNF,CCND1,CDK4,ENO1,HMOX1,IDI1,IL6,IREB2,KPNA2,MAP2K1,NGF,NGFR,PDE1C,PTGS2,RB1,TGM2
salirasib		chemical drug		0.706	0.0268	ATF3,BHLHE40,CDKN1B,MTOR,P4HA1,PLAT,PLAU,SERPINE1,SLC2A1,STC1,TGM2,VEGFA
enalapril		chemical drug		0.577	0.0268	ANGPT2,ASNS,CDKN1B,CP,FBLIM1,IER3,LGALS3,MYC,SERPINE1,TGFB1,TIMP1,TNFRSF12A
BBI608		chemical drug		-1.183	0.0274	ATM,ATXN1,AXL,CD44,CXCL8,DACH1,FGFR2,ITGA2,JAG1,KLF4,MYC,NFKB1,RPLP0,SIRT1
nitrofurantoin		chemical drug		1.353	0.0277	ACADVL,ASNS,BAX,BCL2L1,CAPN2,CCND1,CCNG1,CFI,CP,GPNMB,HMGCS1,HMOX1,HSD17B4,HSPA5,IER3,IGFBP3,IL6,KRT19,LGALS3,MAP2K1,MYC,NQO1,PLAT,RPS8,S100A10,S100A11,TIMP1,TNFRSF12A,TXN,VEGFA
PF-3084014		chemical drug		-0.927	0.0287	BAX,BCL2L1,EGFR,MCL1
vanillyl-N-nonylamide		chemical drug			0.0302	ATF3,CCND1,HSPA5
tacedinaline		chemical drug			0.0302	ADCY6,ARC,FOS
obatoclax		chemical drug			0.0302	ATF3,MCL1,PMAIP1
pictilisib		chemical drug			0.0302	ANGPTL4,CXCL8,SLC2A1
eprosartan		chemical drug			0.0302	COL3A1,SERPINE1,TGFB1
papaverine		chemical drug			0.0302	BDNF,CAV1,NTRK2
copper sulfate		chemical drug			0.0302	CYBRD1,HMOX1,SLC40A1
ingenol mebutate		chemical drug			0.0302	BCL2L1,PRKCA,PRKCD
zofenopril		chemical drug			0.0302	HMOX1,IL6,TIMP1
chromium		chemical drug		0	0.0308	CXCL8,DOK5,ERCC5,ESD,G6PD,GCLC,NQO1,PPIF,RSRP1,YPEL3,ZMAT3,ZWINT
bezafibrate		chemical drug		-0.09	0.031	ABCD3,ACADVL,ACSL4,ANGPTL4,CDK4,FABP4,HSD17B4,HSPA5,INSIG1,LGALS3,MGLL,NTHL1,PANK1,PEX11A,PPARG,PPARGC1A,PTGS2,SERPINE1,TSPO
rebamipide		chemical drug		0.094	0.0327	CXCL8,IL6,PLD1,SOD2,TIMP1
coenzyme Q10		chemical drug		-0.651	0.0327	ATP5B,BAX,GRIN2A,HMOX1,PLCB3
nimodipine		chemical drug	Inhibited	-2.236	0.0327	BAX,BDNF,FOS,MYC,NR4A1
L-buthionine (SR)-sulfoximine		chemical drug		1.432	0.033	HMOX1,MMP1,NQO1,SERPINE1,TNFAIP3,TNFRSF10B
finasteride		chemical drug		0.128	0.033	BAX,FOS,IL6,PENK,TGFB1,VEGFA
AGN194204		chemical drug	Activated	2.405	0.0361	ACAT2,ADAM19,ANXA11,ATF3,ATP1A1,CDK1,CDKN1A,CDKN2C,COTL1,DGKA,DUSP1,EMP1,EMP3,EPB41,FDPS,GJA1,IDI1,IRF1,KLF6,MYC,PDCD4,PENK,PHLDA1,PLIN2,PRC1,SCIN,SMC2,TIMP1,TOP2A
resiquimod		chemical drug	Activated	3.345	0.0369	ATF3,ATP6V1B2,CASP4,CCL20,CD44,CXCL8,DENND4C,FH,HERPUD1,HIVEP2,IER3,IL12A,IL33,IL6,IRAK1,JUN,LAP3,LIF,MCL1,MSN,MYD88,NFKB1,NFKBIZ,PLAT,PLAU,PRDX6,PTGS2,PTX3,SOD2,ZC3H12A
streptozocin		chemical drug		0.523	0.038	AKT1,ANGPT2,ATF3,ATP1A1,BAX,BCL2L1,CCND3,COL12A1,COL3A1,CREB1,ELOVL6,FABP4,FOS,HMOX1,IL6,INSIG2,IRS1,LGALS3,NQO1,NR3C2,NT5E,PPARD,PPARG,PPARGC1A,PTGS2,RELA,RPS6KA3,SERPINE1,SLC1A6,SLC25A20,SMAD4,SOD2,TGFB1,UBC,VDAC1,VEGFA
berberine		chemical drug		-1.249	0.0395	BAX,BCL2L1,CCND1,CDK4,CDKN1A,CDKN1B,CXCL8,DAXX,HMOX1,IL6,MCL1,MMP1,PPARD,PPARG,PTGER2,PTGS2,SPHK1,TGFB1,TIMP1,VEGFA
clozapine		chemical drug		1.984	0.0397	ACAT2,BDNF,EGR1,FDPS,FOS,HDAC3,HMGCS1,IL6,NR4A1,PEA15,PPARGC1A,PRKAR2B,WNT5A
hydroxyurea		chemical drug		1.693	0.0397	BAX,CCND1,CCND3,CCNE1,CDC6,CDKN1A,CDKN1B,KRT18,MCAM,MCM2,MYC,UHRF1,VKORC1L1
coal tar		chemical drug		1	0.0406	GCLC,HMOX1,NQO1,PTGS2
theophylline		chemical drug		-0.577	0.0406	CXCL8,FOS,IL6,THBS1
meloxicam		chemical drug		-0.883	0.0406	CDKN1A,HPGD,PTGS2,RELA
quinacrine		chemical drug			0.0406	BAX,BCL2L1,CDKN1A,MCL1
epirubicin		chemical drug		1.432	0.0427	BAX,CAV1,DUSP1,IL6,TNFRSF10B
estradiol benzoate		chemical drug		1.384	0.0437	BDNF,CDH1,FOS,GJA1,HSPA8,NPY1R,NQO1,OXSR1,PENK,PLAT,PLAU,PPARD,PTGS2,TGFB1
pycnogenols		chemical drug			0.0441	CXCL8,PTGS2
danusertib		chemical drug			0.0441	BCL2L1,CDKN1A
17alpha-hydroxyprogesterone caproate		chemical drug			0.0441	PTGS2,VEGFA
riociguat		chemical drug			0.0441	SERPINE1,TIMP1
mafosfamide		chemical drug			0.0441	MCL1,POLH
mecamylamine		chemical drug			0.0441	BDNF,FOS
atipamezole		chemical drug			0.0441	EGR1,FOS
cycloserine		chemical drug			0.0441	BDNF,FOS
tarenflurbil		chemical drug			0.0441	CCND1,NGFR
ofloxacin		chemical drug			0.0441	BAX,CDKN1A
modafinil		chemical drug			0.0441	BDNF,FOS
etodolac		chemical drug			0.0441	CDH1,THBS1
nomifensine		chemical drug			0.0441	IL6,LIF
3,4-methylenedioxyamphetamine		chemical drug			0.0441	BCL2L1,JUN
tenidap		chemical drug			0.0441	IL6,PTGS2
R-etodolac		chemical drug			0.0441	CCND1,MCL1
yohimbine		chemical drug			0.0441	EGR1,FOS
memantine		chemical drug		-0.218	0.0442	ATP2B2,BAX,BCL2L1,BDNF,FOS,HSPA5,NTRK2,SCN2B,STX1A
isoflurane		chemical drug		0.651	0.0466	BAX,BCL2L1,FOS,HMOX1,IL6,SPHK1,VEGFA
progestin		chemical drug		-0.113	0.0466	BAX,CCDC170,CCDC96,CCND1,FOXO1,GRPEL1,SYNE1
ganetespib		chemical drug			0.0479	CDK1,EGFR,MYC
nicorandil		chemical drug			0.0479	ATF3,BAX,JUN
atropine		chemical drug			0.0479	FOS,PTGS2,VEGFA
andrographolide		chemical drug		-0.766	0.0497	BAX,BCL2L1,CDH1,EGFR,HMOX1,IL6,PTGS2,TIMP1
N(6)-(3-iodobenzyl)-5'-N-methylcarboxamidoadenosine		chemical drug	Inhibited	-2.2	0.0543	AKT1,CCND1,FOS,MYC,RGS4
roscovitine		chemical drug	Inhibited	-2.178	0.059	CCND1,CD63,CDC25A,CDKN1A,FABP4,MCL1,MYC,PPARG,RB1
colchicine		chemical drug	Activated	2.586	0.0654	ATF3,BDNF,FOS,JUN,MCL1,NGF,NQO1,PTGS2,SOX9,TMEM123,TUBA1B
methylphenidate		chemical drug	Activated	2.171	0.0677	BDNF,EGR1,FOS,FOSB,MTOR
sorafenib		chemical drug		-1.828	0.0773	BCL2L1,CCND1,CCND3,CDK4,CXCL8,HSPA5,MCL1,PPP1R15A
cephaloridine		chemical drug	Activated	2.439	0.0773	ALAS1,ANGPTL4,CCL20,CCNE1,CDC6,DDIT4,G6PD,GPNMB,HMOX1,MCM3,MRPS36,NGFR,NQO1,POLE,PSMD11,TNFRSF12A,TONSL,USE1
vitamin E		chemical drug	Inhibited	-2.736	0.0867	BAX,BCL2L1,CAV1,CD44,CDH1,CDKN1A,EGR1,KLF6,PLAT,SERPINE1,TGFB1,VEGFA
pentobarbital		chemical drug		-1.968	0.0907	FOS,FST,JUN,NR4A1
noscapine		chemical drug		-1.982	0.0907	BCL2L1,CCND1,MCL1,PTGS2
phenylephrine		chemical drug	Activated	2.502	0.0954	COL3A1,DUSP1,E2F3,EGFR,EGR1,FOS,FST,GJA1,JUN,MYC,RCAN1,RGS4
methotrexate		chemical drug		-1.813	0.0986	ABCD3,ACADVL,ACSL4,CASP4,CCND1,CCNG1,CDH1,CDKN1A,CFH,CFI,CXCL8,DHFR,DUSP1,DUSP14,ECHS1,ESRRA,FADS1,FKBP3,HMGCS1,HMOX1,HSD17B4,IGFBP3,IL12A,IL6,MITF,MYC,NQO1,PBX1,PECR,PPARD,PTGS2,S100A11,TEF,TGFB1,THBS1,TLR3,TNFRSF11B,WWOX
candesartan		chemical drug		-1.757	0.108	COL3A1,CREB1,FOS,FOSL2,IL6,NPR3,RHOA,SERPINE1,TGFB1
perindopril		chemical drug		-1.96	0.112	IL6,NGF,TGFB1,VEGFA
alendronic acid		chemical drug		1.98	0.117	CXCL8,EFNB1,EPHB1,IL6,TNFRSF11B
valsartan		chemical drug		-1.979	0.126	ANGPT2,FOS,GJA1,PTGS2,RELA,SERPINE1,TGFB1,TIMP1
silicon dioxide		chemical drug		1.982	0.135	CXCL8,FOS,FOSL1,JUN
indirubin		chemical drug	Inhibited	-2	0.16	BCL2L1,CCND1,JUN,MYC
delta-9-tetrahydrocannabinol		chemical drug		1.787	0.17	ACSL4,BCL2L2,BDNF,CXCR4,DHX15,DUSP6,FOS,FOSB,GRIN2A,NGF,NTRK2,NUBP2
oxaliplatin		chemical drug	Activated	2.2	0.191	AKT1,BAX,BCL2L1,CDH1,CDKN1A,EGFR,PMAIP1,SQSTM1,TMSB10/TMSB4X
sulfasalazine		chemical drug		-1.959	0.213	BCL2L1,CXCL8,IER3,TYMP
triflusal		chemical drug		-1.966	0.213	CXCL8,PTGS2,RELA,TGFB1
CpG oligonucleotide		chemical drug	Activated	2.911	0.225	BAX,CASP4,CD14,CD58,CD63,CXCL8,EGR1,IL12A,IL33,IL6,MCL1,MYC,NFKBIZ,PRKCD,PTGS2,RELA,SERPINE1,SLC40A1,SOD2,THBS1,VASP
docetaxel		chemical drug		1.894	0.248	BAX,BCL2L1,CDKN1A,MCL1,PLAU,PRKCA,PTGS2,THBS1,TNFRSF10A,TNFRSF10B,TUBB3,TUBB6,UGCG
telmisartan		chemical drug		-1.765	0.257	ACE2,BAX,BDNF,IL6,PPARD,PPARG,PTGS2,SIRT1,TGFB1
3M-001		chemical drug	Activated	2.433	0.325	BCL2L1,CXCL8,IL6,MYC,MYD88,PTGS2
oltipraz		chemical drug		1.985	0.392	FTH1,MAP3K14,NQO1,RELA
imiquimod		chemical drug	Activated	2.364	0.418	CD274,CXCL8,ERCC5,FOS,FOSL1,HMOX1,IL12A,IL6,PTGS2,SOD2,TGFB1
nilvadipine		chemical drug	Activated	2	0.452	GNG4,PDCD4,PRKCD,PRKCG
bicalutamide		chemical drug		-1.982	1	CDH1,FOS,SHC1,TNFRSF10B
lactacystin		chemical - protease inhibitor		1.98	1.77e-09	ADRB2,ASNS,ATF3,ATP1A1,BAG3,CCND1,CCND3,CD9,CDKN1A,CDKN1B,CFL1,CLIC1,CXCL8,CXCR4,CYP24A1,DUSP1,EBNA1BP2,FOSL1,FOXO1,FTL,GCLC,GJA1,HMOX1,HSPA5,IL12A,IL6,IRAK4,IRS1,MCM10,MMP1,MRTO4,NCS1,NEDD8,NFKBIB,NR4A1,PEA15,PEBP1,PFN1,PMAIP1,PRKCA,PTGS2,PXN,RANBP1,RPLP0,SH3BGRL,SIAH1,SMAD4,SNTB2,SQSTM1,SSFA2,TXN,TXNRD1,UBE2N,VAV3,VHL,ZFP36L2	781 (23)
benzyloxycarbonyl-Leu-Leu-Leu aldehyde		chemical - protease inhibitor	Activated	2.191	1.81e-09	AKT1,ATF3,ATP1A1,BAX,BCL2L1,CCND1,CCND3,CCNG1,CDH1,CDK4,CDKN1A,CDKN1B,CDKN1C,CFL1,CLIC1,CXCL8,DDR2,DHFR,DUSP1,EIF4EBP1,ETS1,FMR1,FOS,FOXO1,HMOX1,HSF2,HSF4,HSPA5,HSPA8,IER3,IL6,IRAK4,IRS1,ITPR3,JUN,MCL1,MCM10,MFN2,MITF,MMP1,MRTO4,MYC,NEDD8,NQO1,PAX6,PDCD4,PEBP1,PFN1,PMAIP1,PPARG,PPM1D,PSMC4,PSMD13,PSMD2,PSMD6,PTGS2,PXN,RANBP1,RB1,RGS4,RIPK1,RPLP0,SIAH1,SIRT6,SOD2,SQSTM1,STAT2,TIMP1,TNFRSF10A,TNFRS…	564 (17)
Z-IETD-FMK		chemical - protease inhibitor		-0.2	0.000174	BAX,CXCL8,EGFR,PLD1,SPHK1	561 (12)
pepstatin		chemical - protease inhibitor		0.555	0.00263	CAV1,CD9,IL13RA2,STC2,TNFRSF11B
4-(2-aminoethyl)benzenesulfonylfluoride		chemical - protease inhibitor		1.429	0.00283	CASP4,CDKN1A,CXCL8,ENPP2,FBN2,HMOX1,HSD17B11,HSPA5,MITF,SOD2	609 (16)
N-Ac-Leu-Leu-norleucinal		chemical - protease inhibitor		-1.17	0.00889	BAX,BCL2L1,CAV1,CCND1,CDC25A,CDKN1A,CDKN1B,CREB1,CXCL8,FABP4,IER3,ITPR3,LAMP2,NEDD8,PRKCA,PTGS2,RB1,SMAD4	662 (17)
tosylphenylalanyl chloromethyl ketone		chemical - protease inhibitor		-0.711	0.012	CXCL8,EPHX2,GCLC,IL6,MYC,NFKBIB,PTGS2
KB-R7785		chemical - protease inhibitor			0.016	EGFR,HBEGF
BB-2116		chemical - protease inhibitor			0.0441	EGFR,HBEGF
SL 327		chemical - protease inhibitor		-1.912	0.0466	ARC,CA12,FOS,FOSB,NEDD4L,NPTX2,PA2G4
N-Ac-leucyl-leucyl-methioninal		chemical - protease inhibitor			0.0479	BAX,CDKN1B,CREB1
leupeptin		chemical - protease inhibitor		1.98	0.0717	CAV1,CD9,FOXO1,RGS4
phorbol esters		chemical - other	Activated	4.221	3.35e-05	ANXA1,CD44,CXCL8,CYP24A1,DUSP1,DUSP2,EGR1,ERCC1,FGFR2,FOS,HSD17B4,IL6,JUN,LIF,MMP1,NFKB1,PLAT,PLAU,PRKCA,PRKCG,PTGS2,SLC12A2,SOD2,TGFB1,TIMP1,TXN	852 (21)
lysophosphatidic acid		chemical - other	Activated	3.452	9.56e-05	CCND1,CCNE1,CXCL8,DUSP1,EGFR,EGR1,FABP4,FOS,IL13RA2,IL6,JUN,KLF5,LIF,MYC,NFKB1,PLAU,PPARG,PRKCG,PTGS2,RFFL,S1PR3,SERPINE1,SPHK1,VEGFA,WNT5A	663 (16)
2-amino-5-phosphonovaleric acid		chemical - other	Inhibited	-3.752	0.000159	ADAM19,APAF1,ARC,BDNF,CGN,DUSP1,DUSP6,EGR1,EGR2,EGR3,FOS,FOSB,FOXO1,GADD45B,GFRA1,GTF3C5,JUN,MRPL9,NHSL1,NPY1R,NR4A1,PHLDA1,PLK3,PTGS2,RASGEF1B,RPS15A,RPS6KA5,RUNX1T1,SPRY4,TMEM200A,TNFAIP3,WWOX,ZC3H7A,ZHX1	544 (18)
lysophosphatidylcholine		chemical - other		1.29	0.00304	CXCL8,EGR1,GJA1,HBEGF,HDAC3,IL6,JUN,MBP,MMP1,PLAU,PPARG,SERPINE1	647 (19)
PD98059		chemical - kinase inhibitor	Inhibited	-5.756	4.63e-14	ACAT2,ACOT7,AKAP12,ANGPT2,ANXA1,ARPP19,ATF3,BAX,BCL2L1,BDNF,CAV1,CCL20,CCND1,CCNE1,CD14,CD44,CDC25A,CDH1,CDKN1A,CDKN1B,CEBPD,COL3A1,CREB1,CXCL8,CXCR4,CYP24A1,DUSP1,DUSP4,DUSP5,DUSP6,E2F3,ECE1,EGFR,EGR1,EGR2,EGR3,EMP1,EMP3,ENO1,ERRFI1,ETS1,F2R,FABP4,FAH,FAM13A,FOS,FOSB,FOSL1,FOXC2,FTH1,GJA1,HBEGF,HMGA2,HMOX1,HNRNPAB,HPCAL1,HPGD,HSPA5,IER3,IGF2BP2,IGFBP3,IL12A,IL6,ITGA2,ITGAV,ITGB3,ITGB5,JUN,KRT19,…	685 (18)
LY294002		chemical - kinase inhibitor	Inhibited	-2.717	5.52e-12	ADRB2,AGL,AKT1,AQP3,ATF3,ATP2B2,BAX,BCL2L1,BDNF,BHLHE40,CASP4,CCL7,CCND1,CCND3,CCNE1,CD14,CD274,CD44,CDH1,CDK4,CDKN1A,CDKN1B,CDR1,CHML,CP,CUBN,CUL4A,CXCL8,DHFR,DLG2,DUSP1,DUSP4,DUSP6,EFNB2,EGFR,EGR1,EGR2,EGR3,ERCC1,ETS1,F2R,FEZ2,FOS,FOSB,FOSL1,FOXC2,GBP1,GCLC,GDF5,GEM,GJA1,HBEGF,HERPUD1,HMGCS1,HMOX1,HSPA5,IDI1,IER2,IER3,IFRD2,IGFBP3,IL12A,IL6,IRF1,IRS1,ITGAV,ITGB3,JUN,KLF10,LAMC2,LIF,MAF,MCL1,MEI…	668 (16)
U0126		chemical - kinase inhibitor	Inhibited	-4.796	4.71e-11	ABI2,ADORA2B,ANGPTL4,AQP3,ARC,ARHGEF2,ASIC2,ATF3,AXIN2,BAX,BCL2L1,BDNF,BHLHE40,CAV1,CCND1,CCND3,CCNE1,CD200,CD274,CD44,CDH1,CDK18,CDKN1A,CDKN1B,CEBPD,CLCF1,CTDP1,CXCL8,CYP24A1,DBP,DUSP1,DUSP4,DUSP5,DUSP6,EGFR,EGR1,EGR3,EIF4EBP1,EMP1,ENPP2,ENPP4,ERCC1,ERRFI1,ETS1,ETV1,FABP4,FGFR2,FOS,FOSB,FOSL1,GADD45B,GCLC,GJA1,GRAMD1B,HBEGF,HERPUD1,HMOX1,HPGD,HSF4,HSPA5,IER2,IER3,IFT88,IL13RA2,IL6,IRF1,ITGA3,ITG…	703 (17)
tyrphostin AG 1478		chemical - kinase inhibitor	Inhibited	-3.437	3.81e-08	AKT1,BCL2L1,BTC,CAV1,CCND1,CDKN1A,CDKN1B,CXCL8,CXCR4,EGFR,FOS,HBEGF,IL13RA2,IL6,ITGA2,MCL1,MME,MMP1,PLAU,PTGER2,PTGS2,RELA,RUNX1,S100A10,S1PR3,SLC2A1,SPHK1	690 (18)
herbimycin		chemical - kinase inhibitor	Inhibited	-3.049	1.14e-06	BCL2L1,CCND1,CCND3,CDH1,CDK4,CDKN1B,CXCL8,CXCR4,DUSP1,F2R,FOS,IL6,IRS1,MMP1,PLAU,PTGS2,SERPINE1,SOD2,TNFRSF11B	675 (16)
H89		chemical - kinase inhibitor		-1.186	4.74e-06	BAX,BCL2L1,CCND1,CD14,CDKN1A,CLCF1,CREB1,CXCL8,DUSP1,EGFR,EGR1,EGR2,EGR3,FOS,GJA1,HMOX1,IL6,ITPR3,MITF,MMP1,MYC,NR4A1,PDE3B,PLAU,PLD1,PPARD,PPARGC1A,PTGS2,RELA,RUNX1,SERPINE1,SHC1,SIGMAR1,SOD2,TXN,TYR,VEGFA	712 (19)
wortmannin		chemical - kinase inhibitor	Inhibited	-3.035	1.4e-05	AKT1,AQP3,BAX,BCL2L1,CCL7,CCND3,CD14,CD44,CDH1,CDKN1A,CDKN1B,CEBPD,CKB,COL3A1,CREB1,CXCL8,DLG2,E2F3,EGR1,F2R,FOS,FOXC2,GCLC,HMOX1,IL12A,IL6,IRF1,IRS1,JUN,MAF,MCL1,MSN,MYC,MYH11,NFKB1,NR4A1,NT5E,P4HA1,PLAU,PPARD,PTGS2,PXN,RHOA,SERPINE1,TYMP,VEGFA	622 (18)
PS-1145		chemical - kinase inhibitor		-1.778	3.25e-05	CDK4,CXCL8,HSPA5,IL6,IRF1,PTGS2,RB1,SERPINA3,TNFAIP3,UACA	654 (17)
Ro31-8220		chemical - kinase inhibitor	Inhibited	-2.49	3.79e-05	BCL2L1,CDKN1A,CXCL8,DUSP1,DUSP4,EGR1,FABP4,FSTL3,HMOX1,IL6,MMP1,PDCD4,PLD1,PRKCQ,PTGS2,SERPINE1	702 (18)
calphostin C		chemical - kinase inhibitor	Inhibited	-3.01	7.9e-05	BCL2L1,CDKN1A,CXCL8,DUSP1,ECE1,ETS1,FOS,HSPA5,IL6,MYC,NGF,NQO1,PDIA4,PLAU,POU2F2,PPARG,PTGS2,SLC2A1,SOD2,VEGFA	716 (20)
SB203580		chemical - kinase inhibitor	Inhibited	-3.475	8.85e-05	ADAMTS9,ADRB2,ANXA1,ATF3,ATP5J2,BAX,CCL20,CCND1,CDH1,CDK1,CDKN1A,CDKN1B,CEBPD,COL3A1,CREB1,CXCL8,CYP26B1,DUSP1,EGR1,EIF2AK2,ENO1,FOS,FOSB,GJA1,HMOX1,HSPA5,IER3,IFIT1,IGFBP3,IL13RA2,IL6,JUN,MC1R,MITF,MMP1,MXD1,MYC,MYH11,NEFH,NFKB1,NQO1,NR4A1,P4HA1,PDGFB,PENK,PLAT,PLAU,PPARD,PPARG,PPARGC1A,PPP1R15A,PTGS2,RARRES3,RELA,RIPK2,RUNX1,S100A10,SERPINB9,SERPINE1,SLC20A1,SOD2,STC2,TGFB1,TGM2,THBS1,TIMP1,TLR…	701 (16)
staurosporine		chemical - kinase inhibitor		-0.849	0.00011	ARC,BCL2L1,CCND1,CDK4,CDKN1A,CDKN1B,CPNE3,CXCL8,EGFR,FOS,FOSL1,HMOX1,IL6,ITGB3,KLF10,MCL1,MFN2,MME,MMP1,NQO1,NR4A1,PHB,PLAT,PLAU,PTGS2,RCAN1,SERPINA3,SERPINE1,VEGFA	746 (18)
SP600125		chemical - kinase inhibitor	Inhibited	-3.001	0.000113	ACAT2,ADAMTS9,ATF3,BAX,BCL2L1,BCL2L2,CCND1,CD44,CDK1,CDKN1A,CDKN1B,CSPG4,CXCL8,DDIT4,DKK1,EGR1,FOS,FOSB,HMOX1,IL13RA2,IL6,IRS1,ITGA2,ITGA3,ITGB5,JUN,MCL1,MMP1,NR3C2,NR4A1,PIK3CD,PLCB3,PPARG,PPM1D,PTGS2,PTX3,RB1,RGS4,SERPINE1,SOD2,TGFB1,THBS1,TNFRSF10A,TNFRSF10B,VEGFA,ZFP36	667 (16)
bisindolylmaleimide I		chemical - kinase inhibitor	Inhibited	-3.33	0.000319	AQP3,BCL2L1,CD44,CDKN1A,CLCF1,CXCL8,E2F3,EGFR,EGR1,EIF4EBP1,FOS,HMOX1,HSPA5,IL6,MMP1,NR4A1,PDCD4,PLD1,POU2F2,PRKCA,PRKCD,PTGS2,RCAN1,SERPINE1,SOD2,VEGFA	617 (16)
PP1		chemical - kinase inhibitor	Inhibited	-3.563	0.000521	ANGPT2,BCL2L1,CDC6,CDH1,CDKN1B,CXCL8,CXCR4,FOS,GJA1,HMOX1,JUN,MYC,PTGS2	666 (20)
GW 5074		chemical - kinase inhibitor		-0.492	0.000546	BAX,BCL2L1,FGFR2,PTGS2,SERPINE1	708 (18)
pCPT-cAMP		chemical - kinase inhibitor	Activated	2.408	0.000546	EGR1,FOS,FOXC2,JUN,NR4A1,PRKG1	676 (15)
Sb202190		chemical - kinase inhibitor		-1.639	0.00117	ANGPTL4,ATP5J2,CCND1,CCND3,CDKN1A,CXCL8,DGKA,DKK1,EGR1,FGFR2,FOS,HMOX1,HSPA5,IFIT1,IL12A,IL6,MMP1,P4HA1,PHLDA1,PPARGC1A,PTGS2,RB1,SCN9A,SERPINE1,TNFRSF10A,TNFRSF10B,TYMP,VEGFA	732 (18)
R59949		chemical - kinase inhibitor	Inhibited	-2.236	0.0013	CCND3,CXCL8,FOS,MYC,RAF1	718 (24)
SU1498		chemical - kinase inhibitor		-1.342	0.00471	ANGPT2,ETS1,FABP4,TNFRSF11B,VEGFA	631 (16)
PI-103		chemical - kinase inhibitor		-0.429	0.00497	CCND1,IL6,MCL1,PMAIP1,TNFRSF10A,TNFRSF10B	693 (21)
Bay 11-7082		chemical - kinase inhibitor	Inhibited	-2.562	0.00673	BCL2L1,CCND1,CD44,CXCL8,GJA1,GLRB,HMOX1,HSPA5,IL6,IRAK4,MCL1,NFKB1,PTGS2,S100A4,SOD2	571 (16)
PD 180970		chemical - kinase inhibitor			0.00735	BCL2L1,MCL1,MYC	522 (8)
AG490		chemical - kinase inhibitor	Inhibited	-2.783	0.00794	BAX,BCL2L1,BMP7,CCND3,CDKN1A,CXCL8,FOS,HPGD,IL13RA2,IL6,IRF1,MCL1,MYC,MYH11,PTGS2,S100A10,SOD2,TIMP1,VEGFA	747 (17)
KN-62		chemical - kinase inhibitor		-1.51	0.00965	ATF3,CCND1,CXCL8,EGR1,IL6,PPARG,PPP1R15A,PTGS2	659 (20)
K-252		chemical - kinase inhibitor		-1.091	0.012	BDNF,CD14,CXCL8,JUN,MMP1,SOD2,VEGFA
bisindolylmaleimide		chemical - kinase inhibitor		-1.677	0.0124	CXCL8,EGR1,FABP4,FOS,IL6,ITGA2,MYC,NR4A1
1-o-hexadecyl-2-o-methyl-rac-glycerol		chemical - kinase inhibitor			0.016	CDKN1A,RB1
PP2/AG1879 tyrosine kinase inhibitor		chemical - kinase inhibitor	Inhibited	-2.587	0.0189	CDH1,CDKN1A,CDKN1B,CXCL8,DUSP1,EGFR,FOS,HMOX1,IL6,PLAU,PTGS2,RELA,RHOA,SERPINE1,SOD2,VEGFA
tyrphostin AG825		chemical - kinase inhibitor			0.0302	CDC25A,CDH1,CDKN1A
[truncated: 220 more rows]

## Sheet: Upstreme regulators_Diss_48hr
Upstream Regulator	Expr Log Ratio	Molecule Type	Predicted Activation State	Activation z-score	p-value of overlap	Target molecules in dataset	Mechanistic Network
ATP7B		transporter		1.698	1.33e-08	ACLY,CENPQ,CP,CYP51A1,ELOVL6,FASN,FDFT1,FDPS,HMGCR,IDI1,LPIN1,LSS,MAD2L1,PPARA,PTTG1,RAD51,SHCBP1,SQLE
SYVN1		transporter	Activated	3.455	2.84e-07	ABCC3,ADAM9,AMOTL2,ASF1B,AXL,CALM1 (includes others),CD44,CEP164,CSPG4,DAG1,DCTN1,DUSP1,FASN,GPRC5A,HSPB1,IRAK2,ITGA3,ITGA6,L1CAM,MCAM,MYOF,PFN1,PNPLA2,PPP1R15B,PVR,RAB34,SCARA3,SETX,SLC16A1,SLC1A5,SLC39A10,SLC43A2,SLC43A3,TMEM106B,USP5
COMMD1		transporter		1.463	0.00213	ATP7A,EGLN1,KRT19,PDK1,PFKP,STC2,TF,VEGFA	358 (7)
FOLR1		transporter			0.00331	ACTN4,ADA,AP1S2,BASP1,BCAT2,CD9,GBA,MPP6,MRPS6,NSDHL,PFN1,PRLR,SHCBP1,SLC15A2,SYNGR2,TAGLN2,TTC3,TYMS,WDFY1
A2M		transporter		-0.818	0.00635	ACLY,CREB1,EIF2AK3,FASN,FOXO1,GAP43,HSPA5,IL6,PRLR,WNT5A,XBP1	639 (19)
S100A6	3.138	transporter	Activated	2.828	0.00776	ADAMTS1,AURKA,CENPA,DEPDC1,NCAPH,PBK,STC1,TYMS
SLC2A1	0.659	transporter	Activated	2	0.00949	FN1,PPARA,SERPINE1,SLC1A5	692 (15)
ABCB7	-0.749	transporter			0.0095	FTH1,FTL,TXN
IPO9		transporter			0.0108	PTK2B,PXN
BCL2		transporter		-0.258	0.0137	BCL2L11,CASP3,CDKN1B,CHGB,CTSH,CXCL1,DLAT,FOS,GAP43,GCLC,IGFBP6,IL6,MCAM,MDM2,SPHK1,SQSTM1,TGFB2,TIMP1,VEGFA
ATP2B2	-3.101	transporter			0.0175	CALR,HSPA5,XBP1
OBP2B		transporter			0.0175	FASN,PPARG,SCD
LDLR	2.678	transporter			0.0234	ABCG1,ACLY,ATP7A,AXIN2,EGR1,ELOVL6,FASN,G6PD,GJA1,HMGCR,HSPA5,IL6,PPARA,PPARG,PSMB7,PSME2,SCD
SLC13A1		transporter	Inhibited	-2	0.0268	ACLY,ALDH1A1,DCLRE1A,ELOVL6,GALE,GOLGB1,HSPA5,HSPA8,HSPB1,MPP6,MVD,SCD,SLC16A1,TUBA1C,XBP1,ZNF292
SLC39A4		transporter			0.0301	IL6,NELL1
ALB		transporter		0.061	0.0344	CASP3,EDNRB,HSPA5,IL6,SCD,SQSTM1,TGFB1,VEGFA,XBP1
FABP2		transporter		0	0.0385	FASN,HMGCR,PPARA,PPARG
GJA1	-3.15	transporter		-0.013	0.0425	CDKN1B,FOXO1,GJA1,MBP,NOV,THBS1,VEGFA
UCP1		transporter		-0.919	0.0443	BCAT2,CAPN3,CAPN7,CEBPG,DBT,DKK3,FASN,G6PD,KCNAB1,KLHL8,MTHFD1,MTHFD2,PSAT1,SERPINE1,SMS,STYX,TGFB1,TPPP,UBC,UCP2,XPR1
BSG		transporter		0.427	0.0493	BCL2L11,CDKN1B,CXCL12,EIF2AK3,PLK1,TGFB1,VEGFA
APOE		transporter	Inhibited	-2.193	0.0556	ACTB,ADAMTS5,ANXA11,CALR,CASP3,CCND2,CD44,CYR61,EGR1,F2R,FOS,HMGCR,HMMR,IGFBP6,IL6,ITGA3,JUN,LIPA,LTBP2,MYLIP,NPNT,PLAU,PPARD,PPARG,PTX3,SDC4,SERPINE1,SIRT1,TCIRG1,TGFB1,TIMP1,ZYX
FABP5	0.401	transporter		-1.966	0.092	FABP3,PPARG,RORA,VEGFA
SFTPA1		transporter		-1.943	0.142	AMOT,ARRB2,CRLF1,CYR61,EGR1,FOS,IL6,MAP1B,PLIN2,SERPINE1,TGFB1
AZGP1		transporter	Activated	2	0.167	CDKN1B,EGR1,KRT19,MTOR
LCN2		transporter	Activated	2.828	0.313	ACTN1,ANLN,CAPG,IL6,KIF23,MSN,TAGLN2,TGFB1
ENG		transmembrane receptor		-1.539	0.000407	FN1,ID1,ITGA6,ITGB3,NBN,PDGFB,PLAU,SERPINE1,SIRT1,TGFB1,TGFBR1,THBS1	679 (18)
ITGB1		transmembrane receptor		0.642	0.00049	BMPR1B,CDKN1B,DAG1,ERBB2,FLNA,FOS,FOXO3,IL6,ITGB3,JUN,LAMA1,LAMC1,LRP6,PLAU,SERPINE1,TCF4,TGFB1,THBS1,VEGFA,WNT5A	650 (20)
FAS		transmembrane receptor		0.488	0.00107	AKAP9,APPBP2,ARL4A,ARRB2,BIRC5,CASP3,CD200,CD44,CDC42EP2,CDKN1B,COL3A1,CREB1,CSNK1G2,CXCL1,EGR1,EPOR,FOS,FOXO1,FOXO3,IL6,IQGAP2,ITGB8,JUN,KIF3C,LGALS3,LUM,MAP2K4,MBOAT7,MIF,MME,NR3C1,NUAK2,PDLIM7,PHLDA2,PIK3CD,PINK1,PKN2,PLAU,PLIN2,PPP1R3D,PRKDC,PTGER2,PTX3,RRAGD,SERPINB9,SERPINE1,SHC1,SIPA1,SNTB2,SPG7,STK3,TAGLN2,TGFB1,TLK1,TNK2,TP53BP1,TRIB1,VEGFA	675 (19)
SEMA7A		transmembrane receptor	Activated	2.121	0.00112	COL3A1,EGR1,FN1,IL13RA2,IL4R,NOV,TGFB1,TIMP1
RARRES2	2.887	transmembrane receptor		0.896	0.0102	CCNB2,CCND2,CD55,FASN,IL6,PHB
CAV1	0.222	transmembrane receptor		0.874	0.0133	AKT1,BCL2L11,CSF1R,EGR1,FOS,HSPA8,ID1,IL6,KRT19,KRT7,KRT8,LRP6,MDM2,NEDD4L,NFATC1,NQO1,NR3C2,NTRK2,PRLR,SERPINE1,THBS1,TMEM87A
EDNRA		transmembrane receptor		1	0.0148	COL3A1,ECE1,FOS,TGFB1,TIMP1
KIT		transmembrane receptor		-0.2	0.0177	BCL2L11,BIRC5,CCND2,CD44,CD63,CDKN1B,IL4R,IL6,KITLG,LGALS3,LIF,MITF,MTOR,PPP2R5A,PRKCQ,RAB32,SHC1
ITGB3	1.517	transmembrane receptor		1.52	0.0214	ACLY,FN1,FOS,ILK,ITGB3,ITGB5,NDUFV1,PLAU,SERPINE1,SNRPA,TGFB1,TGFBR1,TIMP1
ITGAV	-0.838	transmembrane receptor	Activated	2.114	0.0244	CDKN1B,FN1,FOS,ITGB3,PLAU,SERPINE1,TGFB1,TIMP1
ITGA5	2.748	transmembrane receptor		0.686	0.0344	CD44,CDK4,CDKN1B,ERBB2,FOS,GJA1,JUN,PLAU,PXN
F3	-0.262	transmembrane receptor		0.847	0.0415	CDC42,CYR61,EGR1,FGF13,FOS,GJA1,IL6,MAPKAPK3,SEMA3A,SERPINE1,UBASH3B,VEGFA
BTNL2		transmembrane receptor	Inhibited	-2.496	0.044	CAPN3,CDKN2C,CNN3,CYP2S1,DAPL1,DRC1,IL6,MXD1,N4BP1,RRAGD,SEMA4F,SLC15A2,TGFBR1
OSMR		transmembrane receptor		-0.44	0.0494	BIRC5,FASN,GAP43,IL6,SCD
IGF1R		transmembrane receptor	Activated	2.8	0.369	ACSL1,ACTN4,ANXA3,ATP5B,BCL2L11,CAPG,CDC42,CDKN1B,COL3A1,FASN,FOS,FTH1,GABARAP,GPER1,HSPA5,IGF2R,IL6,KRT19,LASP1,PDCD10,PHLDA2,PLAU,SDC4,TGFB1,TGFBI,TMEM87A,TXN,TYMS,VEGFA
GHR	-3.157	transmembrane receptor		-1.951	0.424	APC,CDKN1B,GHR,IL6,PRLR
CD247		transmembrane receptor		-1.89	0.467	EDIL3,MTHFD2,NFE2,SPOP,SRP14,TAF1A,TFEC
TNFRSF1A		transmembrane receptor	Activated	2.264	1	ABCC3,CASP3,CD44,CXCL1,GHR,IL6,ITGB5,JUN,NQO1,SERPINE1,SRC,TGFB1,VEGFA
CD5		transmembrane receptor		1.982	1	MAP2K2,MVK,SIPA1,TGFB1
FMR1	-1.597	translation regulator		0.671	0.00018	ATPIF1,BASP1,CAMK2A,CFL1,DAG1,DLG4,ENO1,FXR1,GAP43,KCND2,MAP1B,MTOR,PFKP,PFN1,SASH1	533 (10)
EIF4G2		translation regulator		1.342	0.00193	ACTB,CCND2,JUN,KRT19,SERPINE2
EIF4EBP2	-1.267	translation regulator		1.481	0.0385	CEBPG,EGR1,PNPLA2,PPARG
IGF2BP1	0.956	translation regulator		0.447	0.0494	ACTB,CD44,COL14A1,LGALS1,LUM
EIF4E	-1.263	translation regulator	Activated	3.637	0.117	BIRC5,CAPG,CDK4,FASTK,FOSL1,HMOX2,ILF2,KAT2B,NEDD8,NHP2,PDS5B,PHB,PRDX5,RB1,SERTAD1,SNRPA,SPHK1,SRXN1,TP53BP1
TP53		transcription regulator		0.467	6.82e-23	ACADVL,ACLY,ACTB,ACTN1,ACTN4,ADA,ADAMTSL4,ADD3,AHCY,AKAP9,AKR1B1,AKT1,AMOTL2,ANLN,ANXA1,ANXA3,APC,ARHGAP5,ASF1B,ASXL1,ATXN1,AURKA,AURKB,AXIN2,BCL2L11,BDKRB2,BHLHE41,BIRC5,BMP1,BOK,BUB1,BUB1B,CA9,CAND1,CAPNS1,CASP3,CASP4,CCDC80,CCNB2,CCND2,CD44,CD47,CDC25B,CDC25C,CDC42EP3,CDC6,CDK4,CDKN1B,CENPF,CEP164,CEP55,CERS6,CHIC1,CISD1,CKB,CNN3,COL14A1,COL3A1,COL9A1,CP,CRYAB,CSF1R,CSTB,CTF1,CTSH,CXCL1,CXCL12…	732 (23)
MITF	-2.159	transcription regulator		1.287	1.17e-13	ACSL1,AMDHD2,APC,ASAH1,ATRX,AURKB,BEST1,C8orf44-SGK3/SGK3,CAPN3,CD44,CDC25B,CDCA3,CDCA8,CENPF,CEP55,CRX,DCT,ECT2,EDNRB,EME1,ESPL1,FN1,FOS,FRMD4B,GM2A,GYG2,HMBS,HPGD,ITGA3,ITGA4,KIF4A,LGALS3,MBP,MC1R,MDC1,MICAL1,MITF,NCAPD2,NR3C1,NUF2,OSTM1,PLK1,POLD1,QDPR,RAB27A,RHOQ,RRAGD,SERPINE1,SERPINF1,SLC7A8,SOX13,SOX5,SOX6,SPAG5,SPC24,STXBP1,TACC3,TMC6,TMCC2,TPX2,TRPM1,TYRP1,VAT1,ZFYVE16,ZNF114	494 (7)
MYC	1.636	transcription regulator		0.36	4.38e-13	ABCC3,ABCD3,ACTB,ACTN1,ACTN4,ADAMTS1,ADM,AHCY,AKT1,AQP1,ARF3,ATPIF1,AURKB,AXL,BIRC5,BUB1,BUB1B,C1QBP,CAPN2,CAPNS1,CASP3,CCNB2,CCND2,CCT3,CD44,CD47,CD9,CDC25B,CDC25C,CDK4,CDK6,CDKN1B,CLUH,COBLL1,COL14A1,COL3A1,CPD,CRABP2,CRYAB,CSPG4,CSTB,CTBS,DBI,DDX11,DHFR,DNPH1,DROSHA,DUSP1,DUSP4,DUSP5,EGLN1,EGR1,EIF4E,ENO1,ERBB2,EZR,F2R,FAM129A,FASN,FCGRT,FLNA,FN1,FOS,FOSL1,FOXM1,FRZB,FTH1,G6PD,GABARAP,GCLC,GJA…	760 (18)
NUPR1	-0.33	transcription regulator	Inhibited	-3.317	1.39e-10	ADGRL3,ADM,ATP8B1,AURKA,AVPI1,B3GNT5,BUB1,BUB1B,C3orf58,CCNB2,CD63,CDC25C,CDCA2,CDCA3,CDCA8,CDK4,CDKN1B,COL3A1,CREB5,CTU1,CYB5B,CYR61,CYSTM1,DDX46,DHCR24,DUSP5,DUSP8,EGLN1,EME1,EPB41L4A-AS1,ESPL1,EXTL2,FCF1,FCHSD2,FOXD1,FOXO3,GAB2,GPSM2,GRAMD3,GTSE1,HIST1H1B,HJURP,HLTF,ITPR3,JKAMP,KDM3A,KIF18A,KIF23,KIF2C,KNL1,KXD1,LARS2,LIF,LMNB1,MKI67,MSANTD3,MXD1,MYD88,MYO18A,OSBPL6,PCTP,PCYOX1,PDK1,PIK3R1,PLK…	631 (13)
YY1	-1.407	transcription regulator		-1.311	1.52e-09	AURKA,AURKB,BCL2L11,BIRC5,BUB1B,CALR,CAPG,CBX3,CCNB2,CDC25C,CDC6,CDCA3,CDKN2C,CENPA,CENPE,CRYAB,CTNND2,CXCL12,CYP24A1,ERBB2,FDPS,FOS,FOXM1,HELLS,HMGCR,HSPA5,ID4,KIF23,KIF2C,LAMA1,LMNB1,MAD2L1,MATR3,MCM7,MDM2,MKI67,MYH11,NCAPD2,NIPSNAP1,NR3C1,PEMT,PLK1,PRC1,PSRC1,PTBP3,PTPRA,RAD51,RLIM,SRC,TACC3,TAGLN,TCF4,TGFB2,TGFBI,TGFBR1,TNFRSF10A,TNNC1,TOP2A,VEGFA	732 (18)
SP1		transcription regulator		0.555	2.55e-09	ACSL1,ADA,ADAMTS1,ADD3,ALPL,ATP5B,ATP7A,BACE2,BIRC5,BMP7,C1QBP,CASP3,CBS/CBSL,CCND2,CD55,CDC25B,CDC25C,CDK4,CDK6,CDKN1B,CDKN2C,CHI3L1,CHRNA3,CHRNA5,CIRBP,CKB,CRABP2,CRYAB,CXCL12,CYBRD1,CYP51A1,DHCR24,DHFR,DIAPH2,EGR1,EPOR,ESRRA,EZR,F2R,FASN,FGFR4,FLNA,FN1,FOS,FOSL1,FOXM1,GHR,GJA1,GLTP,GSS,HDAC1,HDAC3,HMGA1,HMGCR,HSPA5,ID4,IL4R,ITGB5,JUN,KCNQ3,KRT19,LAMA1,LIPA,MYH11,PDGFB,PDK1,PEMT,PENK,PLAU,POLD1…	800 (21)
E2F1	1.127	transcription regulator		0.674	3.05e-09	AKT1,ALPL,ATG12,AURKA,AURKB,BCL2L11,BIRC5,BOK,CALM1 (includes others),CALR,CASP3,CCNB2,CCND2,CD44,CD9,CDC25B,CDC6,CDK4,CDKN1B,CDKN2C,CKB,CLIC1,CRABP2,CRIP2,CRYAB,DDX11,DGKI,DHFR,DUSP1,DUSP4,ECT2,EGR1,ERH,EYA3,EYA4,FGFR2,FOS,FOXM1,FOXO1,FOXO3,GABARAP,GM2A,HELLS,HLTF,HMGA1,HSPA8,ID3,KIF23,LY6H,MAD2L1,MAP3K14,MCM7,MDC1,MDM2,MEIS1,MTHFD1,NDC80,NEDD8,NPAT,NUSAP1,PCLAF,PDK1,PHB,PIK3R1,PLK2,POLD1,PPARG,…	599 (15)
FOXO3	-1.629	transcription regulator		-0.7	5.3e-09	ANXA1,AURKA,BCL2L11,BIRC5,BUB1B,CASP4,CCNB2,CCND2,CDC42EP3,CDC6,CDCA8,CDK4,CDKN1B,CEP55,CYR61,DLGAP5,EGR1,FASN,FGFR2,FOS,FOXC1,FOXM1,FOXO1,FOXO3,GCLC,GPX1,HBP1,HMGCR,IL6,KIF15,KIF2C,MBNL1,MCM7,MKI67,MTHFD2,MXD1,NCAPD2,PBK,PLAU,PLK1,PRDX5,PTTG1,RICTOR,RUVBL1,SATB1,SGK1,SH3GLB1,SIX4,SKA2,SLIT2,SMAD4,SPAG5,TGFB1,TGFB2,TPX2,TXNRD2,UBC,UCP2,ZWINT	662 (18)
E2F4	0.143	transcription regulator	Inhibited	-2	9.56e-09	ANLN,ASF1B,ATRX,AURKB,BCL2L11,CALM1 (includes others),CASP4,CDC25C,CDC6,CDKN2C,CENPA,CENPE,CEP57,DDX11,DHFR,DROSHA,ECT2,FDFT1,FOXM1,HIST2H2BE,HLTF,HMMR,ID3,IER5,KIF4A,MAD2L1,MKI67,MTHFD1,NDC80,NPAT,PCLAF,PKN2,PLK1,POLD1,PPARG,PRC1,PRKDC,PSAT1,PTTG1,RAD51,RANBP1,RB1,SERPINE1,SKA2,SSX2IP,SUZ12,TK1,TOP2A,TPX2,TRMT13,UBE2T,ZNF451,ZNF91
FOS	1.762	transcription regulator		1.195	2.91e-08	BCL2L11,CADM1,CAPN2,CASP3,CD44,CHI3L1,COBLL1,CPSF1,CRABP2,CTSH,DOCK1,EEA1,EGR1,ELOVL6,ENO1,EZR,FASN,FBLIM1,FEZ2,FN1,FOS,FOSL1,FOXC1,FOXO3,FRZB,FTH1,GAS2,GBA,GJA1,GM2A,GPER1,GPSM2,HMMR,HOOK1,HPGD,HSPA5,IL6,ITGA6,JUN,KIF2A,KITLG,KRT8,LAMA3,LAMP2,LGALS3,LIN9,LTBP2,MDM2,MGAT4A,MPZL2,MXD1,MYH9,NDUFS7,NFATC1,NIPSNAP1,NPTX1,NPTX2,NQO1,NR3C1,NR3C2,NSDHL,PARD6B,PCDH19,PCDHGC3,PENK,PFN1,PKN1,PLAU,PLK2,PRPF…	774 (18)
CCND1	0.617	transcription regulator		0.916	3.89e-08	AHI1,AHNAK,AURKA,BIRC5,CCND2,CD44,CDC6,CDCA2,CDCA8,CDK4,CDK6,CDKN1B,CDKN2C,CENPF,CEP55,CLIC6,DEPDC1,DHCR24,ELOVL7,ENO1,ERBB2,ESCO2,FAM129B,FAM83D,FLNA,FOXM1,GPRC5A,HIST2H2BE,HJURP,HSPA8,HSPB1,ITGB3,JKAMP,KIF2C,KIF4A,KLHL24,KNL1,LASP1,LRRTM2,MACF1,MCM7,MELK,MNS1,NCAPH,PCLAF,PLK1,PPARG,PSRC1,PTBP3,QKI,RAB3B,RAD51,RB1,RBMS3,RNF170,RPS6,SATB1,SOX4,STXBP1,SVIP,TALDO1,TPX2,TUBA1B,TUBA1C,TUBB,TYMS,ZNF148	576 (16)
SREBF2		transcription regulator	Activated	4.501	1.62e-07	ACLY,ACSL1,ACSS2,CYP51A1,DBI,EBP,ELOVL6,FASN,FDFT1,FDPS,G6PD,HMGCR,IDI1,LIPA,LSS,MVD,MVK,NSDHL,PLIN2,RARRES2,SC5D,SCD,SQLE,TMEM97	709 (12)
HNF4A		transcription regulator		1.12	4.32e-07	ABCC3,ABCG1,ACAD8,ACLY,ACO1,ACSL1,ACSS2,ACTN1,ACY1,AGTPBP1,AHNAK,AJUBA,AKR1B1,ALDH1A1,ALDH2,ANKRD49,APEH,AQP1,ASAH1,ASB3/GPR75-ASB3,ATG4D,ATP7A,AVPI1,AXIN2,BAG4,BAG6,BAZ1A,BMP7,C11orf54,C14orf1,C1D,C4orf19,CALML4,CBS/CBSL,CBX3,CCDC170,CCP110,CD55,CDC42EP2,CDC42EP3,CDC6,CDHR1,CDKN1B,CEP85,CETN3,CHCHD3,CHI3L1,CIR1,CP,CRABP2,CTDSPL2,CTSA,CUL5,CYP51A1,DACH1,DAG1,DBT,DLG4,DLST,DNAJB9,DNAL1,DNPH1,DSCR3…	779 (16)
TP73		transcription regulator		0.14	9.49e-07	ADA,BCL2L11,BDKRB2,BIRC5,BMP7,CADM1,CASP3,CASP4,CDC25C,CDC42EP2,CDKN1B,CNN3,CRYAB,CXCL1,CYR61,DCLRE1A,DHFR,EGR1,ERCC2,FASN,FKBP1B,FOXO3,FXR1,G6PD,GAB2,IGSF3,IL4R,IL6,MDM2,MFAP3,MPZL2,MTHFD1,MTX3,NCAM1,PDGFB,PLK2,PNRC1,PRKAG2,PRKDC,PROCR,PSRC1,PTGES,RB1,RFX2,RRM2B,S100A2,SERPINE1,SERPINE2,SERPINF1,SHISA5,SLC4A3,SPINT1,TGFB1,THBS1,TIMP1,TNFRSF10A,TNFRSF12A,TP53I11,TSHZ2,TSPYL1,TTR,ULK1,VEGFA,ZMAT3	685 (17)
FOXO4		transcription regulator		-0.66	2.29e-06	BCL2L11,CCND2,CDC42EP3,CDKN1B,CYP51A1,DHCR24,ELOVL6,FASN,FDFT1,HMGCR,IDI1,PSMD11,RICTOR,SCD,SERPINE1,SGK1,VEGFA	431 (7)
HIF1A		transcription regulator		1.561	2.85e-06	ACO1,ADAMTS1,ADM,AKT1,ANKRD37,ATP7A,AURKA,AXIN2,AXL,BHLHE41,BIRC5,CA9,CD44,CDCP1,CDKN1B,CXCL12,CYP2S1,CYR61,EGLN1,EIF4E,ENO1,EPOR,ERBB2,ERGIC1,FAM13A,FN1,FOS,GHR,GJA1,GPER1,HDAC3,HMGCL,HSPA5,HSPB1,ID1,IL6,ITGB3,JUN,JUP,KDM3A,KRT19,L1CAM,LGALS1,LIFR,MIF,MITF,NBN,NOV,NTRK2,P4HA1,PDGFB,PDK1,PLOD2,PPARA,PRKCA,QKI,SDC4,SERPINE1,SLC16A4,SLC29A1,SPHK1,SPOP,STC2,SUZ12,TCF4,TERC,TGFB1,TGFB2,THBS1,VEGFA,ZD…	711 (21)
TWIST1		transcription regulator		0.365	4.59e-06	ADAMTS1,ALDH1A1,CASP3,CD44,CHI3L1,CLDN4,CXCL12,DCN,DKK3,EGFL6,EMP3,FGFR2,FN1,FOS,FOSL1,FOXO1,FREM2,GPC1,IL6,ITGB3,ITGB5,LMNA,MME,NCAM1,PCDH18,PTPRZ1,SDC3,SPHK1,TCF3,TF,TGFB1,TGFBI,VCAN,VEGFA,ZYX	700 (16)
CDKN2A	0.644	transcription regulator		-1.684	4.8e-06	ASF1B,AURKB,BCL2L11,BIRC5,BUB1B,CAPG,CASP3,CDC25B,CDC25C,CDKN1B,CDKN2C,CPA4,CXCL14,DHFR,DUSP1,EGR1,FOS,GABARAP,GAS7,GPRC5A,GTF3C1,GTSE1,HACD3,IFI35,IL6,ITGB3,ITGB5,JUN,LGALS3,LIN9,MAD2L1,MCM7,MDM2,MELK,MKI67,NPAT,NR3C1,PEG3,PLK1,PPFIBP1,PTK2B,PTX3,RAB27A,RB1,RFC1,RRM2B,S100A6,SAE1,SERPINE1,SERTAD1,SNTB2,SUZ12,TK1,TMEM97,VEGFA,ZMAT3	606 (15)
MYCN		transcription regulator	Inhibited	-2.224	9.17e-06	ABCA3,ABCC3,ABCD3,ACTB,ACTN4,ALDH1A1,AMOTL2,BASP1,BIRC5,CCND2,CDC42,CDKN1B,CRIM1,DKK3,FGFR2,FN1,HMGA1,ITGA3,KDM5B,LGALS1,MDM2,MYH9,NBN,NCAM1,NME2,PDK1,PHB,PSMB6,PSMB7,PTMA,RD3,RGS5,RPL23,RPL28,RPLP0,RPS15,RPS23,RPS25,RPS3A,RPS6,RPS7,RPS8,S100A10,SERPINE1,SLC38A2,SUZ12,TAGLN,TERC,TUBA1B,TUBB,UCHL1,YY1,ZYX	725 (18)
SREBF1		transcription regulator	Activated	4.579	1.27e-05	ACLY,ACSL1,ACSS2,BHLHE41,CDK4,CYP51A1,DBI,ELOVL6,ELOVL7,FADS1,FAM189B,FASN,FDFT1,FDPS,FN1,FOXO1,G6PD,HMGCR,HSPA13,HSPA5,IDI1,IL6,LGALS3,LPIN1,LSS,MVD,NPC1,NSDHL,PLA2G3,PPARG,PPAT,RPLP0,SC5D,SCD,SERPINE1,SQLE,STXBP1,TF,TGFB1,TMEM97,UCP2,VEGFA	602 (16)
SMARCA4		transcription regulator		0.616	1.54e-05	ACE2,ACTN4,AHNAK,ALDH2,AP1S2,AP3M2,BEND5,BIRC5,CD44,CD63,CDC6,CDKN1B,CLCF1,CNTN1,COTL1,CP,CSNK1G2,CTSH,CUL4A,DCT,DHFR,DUSP4,EFNB1,EGR1,ELOVL6,EMP3,EPHA4,FBLIM1,FCHSD2,FGFR2,FLNB,FMO2,FN1,FOS,FOSL2,GCLC,GPX1,GULP1,HKDC1,HPGD,ID3,IFITM1,IL1RAPL1,IL6,ITGA3,JUN,KCNQ3,KIFC3,LAMA3,LGALS1,LGALS3,LMNA,LRAT,LUM,MAP1B,MELTF,MICB,MXD1,MYH11,NR2F2,PCDH1,PDK1,PHLDA2,PHLDB1,PKIA,PLEKHG2,PLIN2,PPARG,PTX3,RAB38,…	741 (18)
SOX2		transcription regulator		-0.356	1.95e-05	ABCC3,ALDH1A1,AMOT,APC,AXIN2,BIRC5,CDKN1B,COBLL1,CRABP2,CSF1R,CXCL14,DKK3,DUSP1,DUSP4,DUSP5,FGFR4,FOS,FRZB,GAB2,GJA1,IER5,IER5L,IRX3,JUN,KDM3A,KITLG,KRT17,KRT19,KRT7,MEIS1,MYD88,PARD6B,PCDH18,PDK1,PEG3,PIK3R1,PPARA,PPARG,SMAD4,SMARCAD1,SOX13,SOX6,STRA6,TBX3,TEAD3,TET1,TET2,TF,TGFB1,TGFB2,TUBB3,TXNRD1,VEGFA,WLS,WNT3,WNT5A,ZNF148	518 (9)
NEUROG1		transcription regulator		-1.606	2.11e-05	ADD3,BEX1,CCND2,CFH,COL3A1,CXCL1,FABP3,FN1,GAS2,GREM1,IL6,ITGB3,MARC2,MFAP4,PLK2,SERPINF1,SLC43A3,SQRDL,THBS1
PPARGC1B		transcription regulator	Activated	3.063	3.3e-05	ACADVL,ATP5B,DHCR24,ENO1,ERBB2,ESRRA,FASN,FDFT1,FDPS,HMGCR,LSS,MITF,MVD,MVK,SCD,SQLE,VEGFA	474 (7)
TCF7L2	-1.556	transcription regulator		-1.068	3.33e-05	ACSL1,ADO,ANKRD49,ANLN,ANXA1,APLP1,ATP8B1,AXIN2,CCND2,CCP110,CDKN1B,CLDN11,CPD,CREB5,CTNNAL1,CYP51A1,DHCR24,ENPP4,FA2H,FGFR2,FKBP1A,FTH1,GLTP,GRAMD3,GSS,ICK,ID1,ID3,ID4,ILK,KAT2B,LAMC2,MBP,MCAM,ME1,MMGT1,MOG,NPAT,NPC1,PARVB,PIGA,PKD1,PLEKHA1,PLEKHH1,PPP1R14A,QKI,RAB33A,REEP3,ROCK1,RTKN,SC5D,SNX18,STK39,SUZ12,TMEM123,TPPP,UTP14C,VEGFA	483 (7)
MED1		transcription regulator	Activated	2.49	3.55e-05	ACLY,ANKRD37,AURKA,AURKB,BCL7A,BIRC5,CCND2,CDC6,CDK4,CENPA,CYP24A1,DTYMK,ERBB2,FASN,FOXM1,FOXO1,GHR,LIF,MAD2L1,MDM2,NR3C1,PLK1,PPARG,PRLR,PTMA,STC2,TBX3,TET1,TET2,THBS1,TNNC1,TOP1,XBP1	735 (15)
FOXM1	5.018	transcription regulator	Activated	2.942	3.6e-05	ACE2,ANXA1,AURKB,AXIN2,BIRC5,BUB1B,CCNB2,CCND2,CDC25B,CDC25C,CDCA2,CDCA8,CDKN1B,CENPA,CENPE,CENPF,CXCL12,FOS,FOXM1,GTSE1,IL6,MKI67,NBN,PLK1,PRC1,TOP2A,VCAN,VEGFA	654 (19)
SIRT2		transcription regulator	Activated	2.333	4.81e-05	CDKN1B,FDFT1,HMGCR,IDI1,LSS,MVD,MVK,SC5D,SQLE	214 (5)
HDAC6		transcription regulator		1.842	5.13e-05	ADAMTS1,BIRC5,IL6,JUN,LTBP2,NR3C1,PDGFB,PLAU,SERPINE1,TAGLN,TGFB1,TGFB1I1,TGFBI,TGFBR1	765 (18)
SNAI1		transcription regulator		0.686	5.42e-05	ACTN1,AXL,CCND2,CD55,CDC25B,CDC42,CDK4,CFL1,CLDN4,CYR61,FLNA,FLNB,FN1,FOS,FOSL1,HPGD,ID1,KRT17,KRT8,L1CAM,LASP1,LIMA1,PARVB,PFKP,TGFB1,WASF1	658 (17)
RB1	-1.637	transcription regulator		-1.845	5.57e-05	ACTB,AKT1,ALPL,ASF1B,AURKB,BCL2L11,BIRC5,CASP3,CASP4,CDC25C,CDC6,CDKN1B,CHCHD3,COL4A3BP,COQ5,CPA4,DDX11,DHFR,DLAT,DLST,EGR1,EZR,FN1,FOS,FOSL1,GPRC5A,HACD3,HIST1H1B,HIST2H2BE,ID1,IL6,KPNA4,MAPK4,MCM7,MEIS1,MELK,MTOR,NDUFA5,NDUFS7,NDUFV1,NPAT,PCLAF,PLK1,PPARG,PPFIBP1,PPT2,PTX3,RAB27A,RAD51,RANBP1,RB1,REEP1,RPS6KB1,SERPINE1,SNTB2,SUZ12,TGFB1,TGFB2,TIMM50,TMEM97,TNNC1,TUBA1A,TYMS,ULK1,VEGFA	617 (16)
KLF4	0.123	transcription regulator		-1.241	5.62e-05	ADAMTS1,ALDH1A1,ALPL,BUB1B,CASP3,CCND2,CD44,CDKN1B,CENPE,COBLL1,CRABP2,CSF1R,DUSP1,DUSP4,DUSP5,FN1,FOXM1,FRZB,ID3,IER5,IL6,IRX3,KRT17,KRT19,KRT7,LAMA1,MYH11,NOV,PCDH18,PEG3,PFKP,PPARA,SEMA3F,SERPINE1,SMAD4,SPHK1,TAGLN,TBX3,TF,TGFB1,TGFB2,TGFBR1,TXNRD1,VEGFA,WLS,WNT3,WNT5A	810 (23)
SP3		transcription regulator		-0.264	8.94e-05	ACSL1,ADD3,BIRC5,CBS/CBSL,CDC25B,CDKN1B,CDKN2C,CHI3L1,CHRNA3,CYP51A1,DHFR,DUSP1,EGR1,F2R,FOS,FOSL1,GHR,GLTP,HSPA5,ITGB5,ITGB8,JUN,LAMA1,MYH11,PEMT,PLAU,PREX1,PRLR,PROCR,PTTG1,RRAS,SERPINE1,SGK1,SRC,TAGLN,TGFBR1,TIMP1,TNNC1,TSPO,TXNRD1,VEGFA	717 (17)
XBP1	-1.387	transcription regulator	Inhibited	-2.623	0.000124	ARFGAP3,CALR,CREB3L1,DNAJB11,DNAJB9,DNAJC1,DNAJC10,DNAJC3,EDEM2,EIF2AK3,ERLEC1,ERO1B,FASN,FKBP10,FKBP1B,FN1,GOLGB1,GOPC,HDAC3,HERPUD1,HM13,HSPA13,HSPA5,HYOU1,IL6,PHLDA2,PIGA,RAB33B,S100A6,SEC31A,SMC3,SPCS3,SSR1,TOP1,TTR,TXN,VAMP2,XBP1,YIPF5	591 (16)
PAX3		transcription regulator		0.556	0.000138	ANOS1,ANXA1,AP3M2,CAPN1,CDC6,CHRNA5,CTSA,DCT,FILIP1L,FKBP1A,FMR1,G6PD,GLDC,ID3,ID4,IL6,MCAM,MDM2,MICB,MITF,PCDHGC3,PKIA,PPP1R2,PSME1,PUM2,RAB11B,RARRES2,RLBP1,SOX4,TAX1BP1,TCF3,TFPI2,TGFB2,TIA1,TRIM14,TYRO3,TYRP1,VCAN
JUN	1.947	transcription regulator		1.216	0.000139	ACAT2,AKT1,ANXA1,AXL,BCL2L11,CA3,CALM1 (includes others),CAPN2,CAPNS1,CCND2,CD44,CDKN1B,CSF1R,CXCL1,CYR61,DICER1,DROSHA,DUSP1,DUSP5,EZR,FN1,FOS,FOSL1,FOXC1,FOXO3,FRZB,FTH1,GAP43,GCLC,GJA1,HMGA1,HPGD,IGF2R,IL6,ITGB8,JUN,LAMP2,LGALS3,LIF,LMNA,MBP,MDM2,MVD,NCAM1,NFATC1,NOV,NQO1,NRCAM,PARD6B,PENK,PLAU,PTGES,PTPRD,PTX3,RASGRF1,S100A10,SCD,SERPINB9,SERPINE1,SF3B3,SGK1,SLC38A2,SPHK1,TGFB1,THBS1,TIMP1,TK…	794 (19)
YAP1	-1.765	transcription regulator		1.422	0.0002	AKT1,AMOTL2,ANLN,AURKB,BCL2L11,BIRC5,BMPR1B,CASP3,CDK6,CYR61,DICER1,FN1,FOS,FOXM1,ID1,LIFR,MYL9,PDGFB,PLK1,RAD51,TAGLN,WWTR1	595 (15)
ATF6		transcription regulator		0	0.000244	AURKA,BUB1,CALR,DNAJB11,DNAJC3,FDPS,FOS,HMMR,HSPA5,IL6,PLIN2,PPARA,PVR,TROAP,VEGFA,XBP1	650 (20)
CTNNB1		transcription regulator		0.009	0.000266	ACTB,ACTN4,ALDH1A1,ALG3,ANXA1,ARFGAP3,ARL4A,AXIN2,BCL2L11,BIRC5,BMP1,BMP7,CA3,CADM1,CALM1 (includes others),CAPN1,CAPNS1,CCND2,CD44,CDKN1B,CRABP2,CTNND2,CXCL12,CYP24A1,CYP51A1,CYR61,DCT,DDX17,EDIL3,EHD1,EPHA5,F2R,FAM126A,FGFBP1,FN1,FOS,FOSL1,FOXC1,FSTL3,GAP43,GET4,GHR,GJA1,GREM1,GRIK1,HDAC3,HSD17B2,ID3,ID4,IFITM1,ITGA6,JUN,KIF23,KRT7,L1CAM,LAMC2,LGALS3,LIMD2,LIPA,LMNA,LRP6,ME1,MITF,MME,MPZL2,NCAM…	672 (17)
TFAP2A		transcription regulator		-0.027	0.000275	ANXA1,BIRC5,BOK,CHRNA3,CXCL1,DCBLD2,DCLK1,ERBB2,F2R,FASTK,FGFR4,FREM2,G3BP2,LIPA,PAG1,PLAU,PPARD,PPARG,RPLP0,SESN3,VEGFA,XRN1	695 (18)
KDM5B	-1.038	transcription regulator		-1.781	0.000305	AURKA,BUB1B,CDCA3,CDKN1B,CLCF1,DHCR24,DLGAP5,ECT2,EGR1,EHD1,ERBB2,FGFR2,HMMR,KIF2C,MAPK8IP3,MCAM,MIA3,MT1F,NCAPH,NDC80,PBK,PRLR,PSIP1,REEP1,TGFB1,TGFB2,TOP2A,XBP1	611 (11)
BACH1	-1.052	transcription regulator	Inhibited	-2.138	0.000351	CALM1 (includes others),EWSR1,FTH1,ME1,NQO1,SLC7A11,SQSTM1,TFE3
WT1		transcription regulator		-0.945	0.000353	ACTN1,AHCY,ANXA11,APC,ARL2,CBS/CBSL,CDKN2C,CIRBP,CLIC1,CSF1R,CSPG4,CUL4A,EGR1,EPOR,ERBB2,EZR,FDFT1,FDPS,IDI1,JUP,LGALS3,LSS,MDM2,MED13,NTRK2,PDE8A,PTPN9,ROCK1,SERPINE1,SH3BP5,SLC15A2,SOS1,SQLE,SQSTM1,TCOF1,TGFB1,THBS1,TM4SF1,TRAP1,VEGFA,WDR74,ZMIZ1	442 (7)
SMAD7	1.17	transcription regulator		-0.326	0.00038	BCL2L11,BMP7,BMPR1B,CDC25C,CDKN1B,CDKN2C,COL3A1,DCN,FN1,FSTL3,ID1,ID3,ITGA6,KRT8,LTBP2,MATN2,SCD,SEMA3F,SERPINE1,TAGLN,TGFB1,TGFB2,TGFBI,TGFBR1,TIMP1,TXN,VEGFA	682 (20)
TP63		transcription regulator		0.748	0.000406	ADA,ADAMTS1,ADM,AKT1,ANOS1,APC,ARL14EP,BCL2L11,BMP7,CASP3,CCND2,CCNT2,CDC25C,CDC42,CDK6,CDKN1B,CYR61,DICER1,F2R,FASN,FGFR2,FN1,FOS,FOSL1,FOXO3,G6PD,GREM1,HBP1,HSPA8,ID1,ID3,IGFBP6,IKBKE,IL6,ITGA3,ITGA4,ITGB8,KIF23,KRT7,L1CAM,MAD2L1,MDC1,MDM2,MPZL2,PLAU,PPARA,PRKAG2,RAD51,S100A2,SERPINE1,SERPINF1,SLC7A11,SMAD4,TAGLN,TGFB1,TGFB2,THBS1,TNFRSF10A,ULK1,VEGFA,WNT5A	666 (18)
NFKBIA		transcription regulator		0.53	0.000418	ABCD3,ADAMTS5,ANKRD49,ATP11A,AURKB,AXL,BOK,BUB1B,CASP4,CCND2,CDC25B,CDC6,CDH13,CHI3L1,CITED4,COL3A1,CP,CRYAB,CXCL1,CXCL12,DAG1,DCN,ERBB2,FCGRT,FGFR4,FN1,FOS,FOXM1,GM2A,GRN,HMGA1,HSPA5,HSPA8,IGF2R,IGFBP6,IL33,IL6,IRAK1,IRX3,ITGA3,JUN,KRT8,LIF,LIFR,LIMA1,LYNX1,MDM2,NAGLU,OGN,PIK3R1,PLAU,PTPN13,PTPRZ1,PTX3,ROCK1,SDC4,SEMA3F,SERPINE2,SGK1,SMAD4,TGFB1,TGFB1I1,TGFB2,TIMP1,TNFRSF10A,TRADD,UBA1,VEGFA	731 (18)
HOXA9		transcription regulator		-1.414	0.000459	ADD3,ALDH1A1,BCL2L11,BCL7A,CDC6,CEP350,CREB1,DCT,DHX36,DLGAP5,FCGRT,FXR1,GLRX3,INPPL1,IRX3,JUN,MAN2A1,MBNL1,MED13,NFIA,NLK,OSBPL8,PABPN1,PCDH1,RCBTB2,RPS3A,SATB1,SDC4,SERPINB9,SOX4,SRSF11,TACC1,YES1
BRCA1		transcription regulator		0.862	0.00051	ACTB,ATP11C,BACH1,BIRC5,CCNB2,CDC25C,CDKN1B,EGR1,EZR,FOXO1,FOXO3,H3F3A/H3F3B,HSPB1,IFITM1,KRT17,LAMA3,LPIN1,MAD2L1,MDM2,NQO1,NR3C1,PLK1,RAD51,RB1,ROBO1,RRM2B,RUVBL2,S100A2,SERPINE2,SIRT1,STC1,VCAN,VEGFA	647 (19)
NFYA		transcription regulator		1.698	0.000604	ACLY,CALR,CBS/CBSL,CCNB2,CDC25B,CDC25C,CDC42,CDCA8,EGR1,EPHX1,FASN,FGFR2,FTH1,HSPA5,JUN,LPIN1,PTTG1,SCD,TOP2A	693 (14)
TBX2		transcription regulator	Activated	3.153	0.00063	ANLN,ASF1B,AURKA,AURKB,BUB1,CCNL2,CDC6,CDCA3,CDKN2C,FOXM1,HELLS,MAD2L1,MCM7,NCAPD2,PLK1,PRC1,TGFB2,TYRP1	562 (11)
VHL	-0.852	transcription regulator		1.177	0.00069	AKT1,ALDH1A1,CA9,CDCP1,CDKN1B,CFL1,CLDN4,CXCL12,DECR1,FILIP1L,FN1,FTH1,FTL,GPX1,HYAL1,LMNA,MIF,NFE2,NREP,PDGFB,PISD,PSG1,RPS6,TAGLN,TYMS,VEGFA	779 (20)
CREB1	-1.871	transcription regulator	Activated	2.503	0.000721	ADM,ARPC3,AURKA,BCAP29,BIRC5,CADPS2,CAPN5,CCNB2,CD9,CDCA8,CDH13,CHGB,CPD,CREB1,CRIM1,CSRNP1,CYP51A1,CYR61,DOK4,DUSP1,EBP,EDIL3,EGR1,FAM46A,FASN,FGF13,FGFR2,FN1,FOS,FOXO3,GABARAP,GALNT1,GAP43,GFRA1,HERPUD1,HMGCR,HPCAL1,HPGD,HSPA5,ID1,IDI1,IL6,JUN,KCND2,KIAA2022,LAYN,LSS,MCAM,MKI67,MNS1,MVD,MVK,NDUFV1,NEURL1B,NPTX2,NREP,PCDH19,PENK,PITPNB,PPARG,RASGRF1,RB1,ROBO1,RUNX1T1,SCD,SERINC5,SERTAD1,SGK1,SH3…	704 (18)
NFIB	-0.95	transcription regulator			0.000858	ADAMTSL4,CREB5,DCT,EDN2,EFNB1,GFRA1,GRIK1,KIAA1462,KRT8,NCAM1,PLEKHF1,WHRN
NKX2-3		transcription regulator		-0.962	0.000984	ACO1,ADM,ALPL,ANKRD37,ANLN,CBS/CBSL,CCNB2,CEP55,CRYAB,CSRNP1,DCLK1,DHX58,FAM172A,FAM46A,GHR,HMMR,HSD17B2,MYD88,MYH11,NT5DC2,PARP10,PKIA,PLCB1,PSAT1,REEP1,RPL23,RPS23,SEMA3A,SERPINE2,SNCAIP,SRPX,TAP2,TFPI2,TIPARP,TNFAIP8L1,TTC3,UACA,ZMAT3
FOXO1	-1.656	transcription regulator		0.863	0.00104	ACLY,AFF3,ANLN,ATP5B,BCL2L11,BIRC5,CCNB2,CDC42EP3,CDKN1B,CDKN2C,CENPF,DEPDC1,DLGAP5,EGR1,ELOVL6,FASN,FDPS,FN1,FOS,FOXM1,FOXO1,HMGCR,HPD,HSPA5,HYOU1,IL6,ITGA3,JUN,KIF18A,LAMP2,ME1,MRPS7,MVD,NFATC1,NOV,NPC1,NUSAP1,PBK,PNPLA2,PPARG,PRC1,PSMB6,RICTOR,SCD,SEMA6D,SERPINE1,SESN3,SGK1,SIRT1,SMAD4,SQLE,TGFB1,THBS1,TNNC1,TRADD	658 (19)
EP300		transcription regulator		0.674	0.00105	AHI1,AP3M2,AXIN2,BDKRB2,BIRC5,CAPG,CDC42EP3,CDKN1B,CKB,CNN3,CRABP2,CRIM1,DHFR,DUSP1,DUSP4,EGR1,ERBB2,FASN,FN1,FNDC3B,FOSL2,FOXO1,FRMD4B,FTH1,GFRA1,GM2A,GRAMD3,HMGCR,ID1,ID3,IL6,ITGA6,JUN,JUP,KDM3A,LAMA3,LAMC2,LMNA,MDM1,MDM2,MKI67,MME,MSH5,MYH11,NR3C1,PHIP,PLEKHA1,PLEKHF1,PPARA,PRLR,RAD51,RB1,RMND5A,SDC4,SIRT1,SLC27A1,SLC7A11,SPHK1,TGFB2,TGFBR1,TIPARP,TK1,TMEM38A,TRPM1,VEGFA	802 (18)
MECOM		transcription regulator		0.218	0.00112	CA3,DCN,ITGA6,ITGB3,ITPR2,MAP3K14,SERPINE1,ZFPM2
VSX2		transcription regulator			0.00112	CDKN1B,MITF,TFEC
HIC1		transcription regulator	Inhibited	-2.138	0.00115	ABHD3,AHNAK2,CXCL14,CYP24A1,FADS1,ID4,KIAA0895,LIF,MCAM,NOV,RIN2,SIRT1,SLC7A11,TMEM47,TNS3
HMGA1	4.53	transcription regulator		-0.838	0.00138	ALPL,ARL4A,CCND2,CD44,CPE,CRYAB,CTSH,CYR61,EGR1,EPB41L4A,FOS,FOSL2,GHR,HMGCR,ID3,IDI1,IL6,KITLG,LAMA1,MVD,MVK,PHLDA2,PPARG,SDC4,SOX4,TAGLN,XPA,ZYX	755 (19)
FBXW7		transcription regulator		-1.761	0.0014	BIRC5,CDKN1B,CREB3L1,DDX11,FGFBP1,JUN,NQO1,NR3C1,PPARG,SERPINE1	764 (19)
ID2	-0.156	transcription regulator		-1.452	0.00145	BCL2L11,BMP7,CCND2,CD44,CDC25B,CDC6,CDK4,CDKN2C,DUSP1,DUSP4,FOXO1,FOXO3,IL4R,ITGB3,MAP3K14,MAP4K3,NFATC1,NTRK2,PIK3R1,PTPN13,RORA,SEMA3F,SOCS5,SOX13,SOX4,SOX5,TCF4,TF,TNFRSF25,TUBA1A,ZBTB16	450 (9)
RBFOX2		transcription regulator			0.00146	PLOD2,SCN8A,SRC,TIA1
E2F3	0.908	transcription regulator		1.384	0.00159	BIRC5,BOK,CCNB2,CD9,CDC6,CDCA3,CXCL1,DAG1,DHFR,ECE1,FAM46A,FGFR2,KRT80,MAD2L1,MCM7,MT1F,NEAT1,NPAT,PCLAF,PLK1,PTMA,PTN,PTTG1,RAD51,RB1,RBPMS,SERPINE1,SMG6,THBS1,TK1,TPX2	637 (15)
ZFP57		transcription regulator			0.00193	IGF2R,KCNQ1OT1,MBP,PEG3,RASGRF1
JUNB	2.405	transcription regulator		-0.49	0.00194	ACAT2,ACLY,CDKN1B,DUSP1,FASN,FN1,FOSL1,FTH1,HPGD,IL6,ITGB3,MVD,PENK,PLAU,PNPLA2,RASGRF1,ROCK1,SCD,SERPINE1,SGK1,SPTAN1,TBX3,TIMP1,XBP1	738 (21)
SOX3	2.529	transcription regulator		1.698	0.00233	COBLL1,DUSP1,DUSP4,DUSP5,FRZB,IER5,IRX3,PCDH18,PEG3,SMAD4,TGFB2,TXNRD1,VEGFA,WLS,WNT3,WNT5A,ZBTB16
SOX10	0.546	transcription regulator		-1.413	0.00259	CHRNA3,DAG1,EDNRB,FOS,GAS7,ITGA6,L1CAM,MITF,PTN
THRAP3	-0.587	transcription regulator		0.883	0.00271	ACY1,CA3,DDX17,NR3C1,RARRES2,RYBP
BRD7		transcription regulator		-0.492	0.00271	DICER1,FASN,KRT8,MDM2,RAD51,VCAN	702 (15)
ID3	3.476	transcription regulator		-1.315	0.00277	BCL2L11,BMP7,CCND2,CD44,CDC25B,CDC6,CDKN1B,CDKN2C,CXCL1,DUSP1,DUSP4,ELOVL6,FOXO1,FOXO3,ID3,IL4R,IL6,ITGB3,MAP3K14,MAP4K3,NFATC1,PIK3R1,PTPN13,RORA,SOCS5,SOX13,SOX4,SOX5,TCF4,TNFRSF25,ZBTB16	557 (13)
TCF3	1.302	transcription regulator	Inhibited	-2.963	0.00277	ANLN,AURKA,AXIN2,BCL2L11,BUB1,CASP3,CCNB2,CCND2,CDK6,CDKN2C,CHRNA5,DOCK1,ECT2,FAM86C1,FGFR2,FOXO1,GM2A,JUN,KIF2C,KIF4A,MAD2L1,MKI67,NTRK2,NUSAP1,PFKP,RAB33A,RORA,RPS3A,SCIN,SEMA3F,STRN3,TCF3,TF,TOP2A,TYMS,XBP1,ZC3H12A	416 (9)
SOX1		transcription regulator		1.5	0.0029	COBLL1,DUSP1,DUSP4,DUSP5,FRZB,IER5,IRX3,PCDH18,PEG3,SMAD4,TGFB2,TXNRD1,VEGFA,WLS,WNT3,WNT5A
EPAS1		transcription regulator		0.49	0.00293	ADM,AXL,CA9,CDCP1,CHMP2B,CKB,CYBRD1,CYP51A1,ENO1,FAM13A,FASN,FN1,FOS,GJA1,GPX1,HSPA5,IL6,ITGB3,KDM3A,L1CAM,MIF,NEAT1,PLIN2,PLOD2,PPARG,PRKCA,PTPRZ1,SERPINE1,SLC16A4,SLC29A1,SPHK1,STC2,UGP2,VEGFA	748 (22)
HOXA10		transcription regulator		-0.292	0.00303	ACTB,ADM,ALDH1A1,ALPL,AQP1,ARL2,ARL4A,BCL2L11,CA3,COL3A1,EIF3A,FN1,GJA1,HLF,HMBS,HMGCR,ID1,IRX3,ITGB3,KCNAB1,KLF10,MAP1B,ME1,MSN,NCAM1,PEG3,PIK3R1,SCD,SLC27A1,SOS1,TTC3
ZFP36	0.132	transcription regulator	Inhibited	-2.742	0.00312	CDC6,CENPA,COL3A1,FOS,FOSL1,IL6,JUN,KIF18A,MXD1,NUF2,PBK,PLAU,PNRC1,PRC1,TOP2A	832 (24)
HDAC10	1.758	transcription regulator	Inhibited	-2	0.00313	DCT,MITF,SQSTM1,TYRP1	48 (3)
TFAP2C		transcription regulator		0.552	0.00332	ADA,ANLN,CD44,ERBB2,FOXC1,FREM2,GPX1,HK1,KRT8,MBP,TACC1,THBS1,TK1,XBP1	598 (7)
TRIM28		transcription regulator		0.156	0.0035	BCL2L11,DCT,EFCAB7,FOXO3,HMBS,IL6,MITF,SOGA1,SOX6,TYRP1,ZNF180,ZNF271P,ZNF302
TCF4	-2.367	transcription regulator		1.039	0.00353	AXIN2,BIRC5,DCT,ELF4,FN1,FOS,JUN,MITF,PLAU,PPARG,SGK1,SQSTM1,TCF7L2,TRAK1,TYRP1,USP12,VCAN	637 (11)
MTPN		transcription regulator		1.934	0.00404	ANXA1,CASP3,CCNB2,CCND2,CP,FN1,FOS,IL6,JUN,MIF,S100A10,S100A6,SERPINE1,TAGLN,TGFB1,TGFB2,TUBA1A	467 (6)
ATF4	0.497	transcription regulator	Inhibited	-2.076	0.00416	CA9,CALR,CDKN1B,CEBPG,FASN,HERPUD1,HSPA5,IL6,JUN,LGALS3,MRPS7,MTHFD2,PEG3,PENK,PPARG,PRKDC,PSAT1,PTX3,SEL1L,SERPINF1,SIGMAR1,SLC1A5,SLC38A2,SLC7A11,STC2,TNFRSF12A,VEGFA	577 (14)
MECP2		transcription regulator		-0.86	0.00469	ACTB,ANXA1,BCAT2,CAMK2A,CAPG,EFNA5,EGR1,ENPP4,FOXP2,GABBR2,HSPA5,IRAK1,LMNA,MBP,NAV3,NPY1R,RAB39B,SEMA3D,SGK1,SYT4,TFPI2,VEGFA	437 (7)
MDM2	-1.248	transcription regulator		1.535	0.00485	BIRC5,CDK4,CDKN1B,ELF4,FCGRT,FOXO3,HIST2H2BE,IGFBP6,IL13RA2,KAT2B,MDM2,RPL23,THBS1,TIMP1,TOP2A	680 (18)
TFAP4		transcription regulator		1.066	0.00539	CD44,CLDN4,EGR1,FN1,FOS,ID1,LIF,MDM2,RHOBTB3,RPE65	488 (7)
TGFB1I1	1.292	transcription regulator		-0.906	0.00559	CDKN1B,FN1,FOS,ID1,KRT19,SERPINE1	444 (7)
ZNF382		transcription regulator		0	0.00574	CDK6,ID1,IKBKE,MITF
OTX2	-1.443	transcription regulator	Inhibited	-3.212	0.00608	BEST1,DCT,EFNA5,MITF,NCAM1,PTPRZ1,RDH10,SLC39A12,STRA6,TF,TMEM27,TRPM1,TTR,TYRP1
MEN1		transcription regulator		-0.859	0.00653	AKT1,CCNB2,CDK4,CDKN1B,CDKN2C,FOS,FOXC1,MEIS1,PTN,PTPRZ1	792 (21)
USF2		transcription regulator		0.55	0.0066	CDK4,CHI3L1,EIF4E,FASN,FMR1,IGF2R,MYH9,P4HA1,SERPINE1,SPEG,TGFB1,THBS1,UCP2
BARX2		transcription regulator		0.447	0.00766	ANLN,FLNA,L1CAM,NCAM1,SOX5,TIMP1
MYBL2		transcription regulator		0.816	0.00784	BCL2L11,BIRC5,CCNB2,CDC25B,HSPA8,ID1,PPP3CA,SLC1A5,TFEC,TOP2A
GMNN		transcription regulator		1.5	0.00839	COBLL1,DUSP1,DUSP4,DUSP5,FRZB,IER5,IRX3,PCDH18,PEG3,SMAD4,TGFB2,TXNRD1,VEGFA,WLS,WNT3,WNT5A	485 (7)
HTT	1.777	transcription regulator		-0.757	0.00913	ACAT2,ADAMTS5,AKT1,AP1S1,AQP1,ARPP19,ATP2B2,ATP5B,BASP1,BCL2L11,BMP1,CALML4,CAMK2A,CASP3,CD9,CIT,CLIC6,CREB1,CRYAB,CSF1R,CYP51A1,DCN,DKK3,DLG4,DLST,DNAJC3,DUSP5,EDNRB,EGR1,EMP3,FASN,FDFT1,FDPS,FN1,FOS,FOSL1,FOXO3,GAP43,GAS7,GCLC,GPC1,GSS,HMGA1,HMGCR,HPCAL1,HSPA5,HSPA8,IPMK,JUN,JUP,KAT2A,KCNAB1,LTBP2,MCAM,MDH2,MFAP4,MTOR,NCS1,NDUFA5,NDUFS7,NEDD8,NPTX1,NREP,NTRK2,OSBPL8,PCTP,PENK,PFKM,PFN1,PLCB1,PP…	728 (21)
EHMT2		transcription regulator		0.882	0.00936	BIRC5,C8orf44-SGK3/SGK3,CXCL12,FN1,KMT2E,MDM2,SIAH1,SYT4,TGFB1,TWISTNB	647 (11)
ZMIZ2	1.292	transcription regulator			0.0095	AXIN2,CD44,JUN
E2F6		transcription regulator		-0.577	0.0101	CAMTA2,CDC6,DDX11,DHFR,EFNA5,GJA1,GRIK1,KDM3A,PCLAF,RAD51,SERPINE1,USP47,ZNF451
NAB2		transcription regulator	Inhibited	-2.177	0.0102	FN1,FOS,ID4,PLAU,PPARG,TGFB1
PML		transcription regulator		-1.838	0.0102	BIRC5,CFL1,CIT,CPE,DNAJB9,DRC1,FASN,FTL,HMGCR,HSPB1,JUP,NQO1,NR3C1,NSFL1C,PRKCA,SCD,SQSTM1,TAP2,TRIO,TXN,TXNRD1,UCP2
HDAC4		transcription regulator		-0.152	0.0106	CAMK2A,CAMTA2,CNTN1,FGF13,FOS,FOSL1,GABRB2,HDAC1,HDAC3,IL6,NECAB1,NRCAM,NTM,PPP3CA,PRKCA,SMAD4,TAGLN,TNFRSF12A,TP53BP1,TSPAN13,VEGFA
GTF2I		transcription regulator			0.0108	CDKN1B,FOS,HSPA5,SIRT1,THBS1
ATN1		transcription regulator			0.0108	ATP1B2,BASP1,BMP1,CHGB,DLG4,GAS7,GRIK1,HPCAL1,JUP,KAT2A,LTBP2,MCAM,NPTX1,NREP,PCTP,PENK,PSME1,SATB1,SOX11,SOX4,TM4SF1,TUBB,TYRO3
GPBP1	-2.034	transcription regulator			0.0108	ADA,TOP2A
GLI1		transcription regulator		0.629	0.0109	ACADVL,AKT1,CCL26,CCND2,ELAVL2,EPB41L4B,EZR,FOXM1,GALNT2,GPER1,IGFBP6,IL6,JUP,KRT19,LMNA,MRPS6,NAV3,NR2F2,NREP,PCDH18,PHLDA2,PLPP2,PPT2,PVR,RAB34,SCD5,SESN3,SH3GLB1,SOX5,SOX6,ULK1,VEGFA
SUPT16H		transcription regulator			0.0115	DUSP5,EGR1,IFITM1,KRT8,MSN,PLAU,TOP1
NCOA3	-0.995	transcription regulator		0.664	0.0118	CCDC80,CDC6,ERBB2,FASN,FGFR2,FOXM1,ILK,MCM7,MYH11,PARD6B,PLIN2,PPARD,PPARG,TAGLN
NFE2L2	-1.49	transcription regulator	Activated	2.377	0.0119	ABCC3,AOX1,APPBP2,C5,CCT3,CCT7,CDKN2C,CHGB,COL3A1,DNAJB11,DNAJC3,EPHX1,FGF13,FN1,FOXO3,FTH1,FTL,G6PD,GAS2,GCLC,GHR,GPX1,GSS,HACD3,HERPUD1,HM13,HMBS,IL6,L1CAM,LMNA,ME1,NQO1,PKIA,PPARG,PSAT1,PSMB1,PSMB6,PSMD11,PSMD7,RPLP0,RUVBL1,SERPINE1,SHC1,SLC30A4,SLC7A11,SLC7A8,SQSTM1,SRXN1,TGFB1,TTR,TXN,TXNRD1,UBB,UBC,UBE2K,VEGFA,XBP1
ETV5		transcription regulator		0.555	0.013	CLDN4,CXCL12,FN1,FOXM1,FXYD5,KRT19,KRT7,KRT80,NCAM2,NRCAM
FOSL1	2.881	transcription regulator		0.043	0.0134	ADM,AXL,CD44,EGR1,FOS,FOSL1,GCLC,HPGD,IL6,JUN,PLAU,SEMA6D,SERPINE1,SERPINE2
HOXD3		transcription regulator		1.633	0.0134	ITGB3,JUP,SERPINE1,TAGLN,TGFBI,THBS1
MAFK	1.174	transcription regulator		-0.2	0.0134	ABCC3,GCLC,HMBS,NQO1,TXN,TXNRD1
SMARCD3		transcription regulator		-0.447	0.0134	CD44,ITGA3,MITF,SOX5,SOX6,WNT5A
EGR2	0.239	transcription regulator		-0.036	0.0137	BCL2L11,CSF1R,CYP51A1,EGR1,EPHA4,ERBB2,FOS,GHR,GOLGB1,HMGCR,HSPA5,ID4,JUN,KITLG,MBP,MME,PCDHGC3,PPT2,ROBO1,SCD,SLC16A1,SQLE,TXNRD2,VEGFA,ZBTB16
SOX4	-2.92	transcription regulator		0.706	0.0138	ALDH1B1,B3GNT5,BIRC5,CAPN2,CLIC6,DICER1,DUSP4,EFNA5,FGF13,FN1,FOS,GLDC,LHFP,MBP,NCAM1,NOV,NREP,PITRM1,PLEKHA1,SEL1L3,SERPINE2,SLC2A6,TCF3,TDRKH,THSD1,TMEM98,TUBA1A,TUBB2B,UCHL1
DACH1	-2.256	transcription regulator		-1.269	0.0139	EGR1,FOS,ID1,IL6,JUN,RAD51,SERPINE1,STC2,TGFB1
LHX2	0.245	transcription regulator		1.134	0.0143	EDN2,LIF,NCAM2,NQO1,RARRES2,ROBO1,ROBO2
SMAD5	-1.602	transcription regulator		-0.391	0.0143	ALPL,ID1,ID3,NFE2,PDGFB,SERPINE1,VEGFA
MAFF	1.304	transcription regulator		1	0.0145	ABCC3,GCLC,NQO1,TXNRD1
STAT4		transcription regulator		-0.686	0.0153	AHNAK,ARFGAP3,ATG12,ATP7A,BCL2L11,CAPN5,CCNL2,CDKN1B,CIR1,EPOR,FBXL12,GJA1,H3F3A/H3F3B,HCFC2,IL6,LPIN1,MAPK8IP3,MGARP,PDK1,PLOD2,PRDX6,RORA,RRAGD,SERPINE1,SERTAD1,SF3B1,SH2B1,SH3GLB1,STC2,TIMP1,TMEM167B,TUBB2B,VEGFA,VSIR
EBF1		transcription regulator		1.121	0.0158	ADCY3,CXCL12,FASN,FOXO1,IL6,INPPL1,MTOR,MYD88,PFKP,PIK3CD,PIK3R1,PPARG,PPP1R3D,PRKAG2,PRKAR2B,RHOQ,RPS6KB1,RPTOR,SCD,SOS1,TCF3,TLR3
NOTCH3		transcription regulator		1.034	0.0162	ACTN1,BIRC5,CDKN1B,DLGAP5,FN1,ID1,MYH11,PRKCQ,PTX3,RGS5,TAGLN
ELK1		transcription regulator		0.855	0.0162	CDKN1B,EGR1,FOS,FOSL1,JUN,MTHFD2,PRKCA,SLC7A11,TAGLN,THBS1,TIPARP
ILF3		transcription regulator			0.0175	FOS,ILF2,PLAU
CEBPA		transcription regulator		0.801	0.0177	ABCA3,ACLY,ACSL1,AKR1B1,ANXA1,CCNB2,CCND2,CDK4,CHI3L1,CRABP2,CSF1R,DHFR,DICER1,EIF4E,EPHX1,EXTL2,FASN,FOS,FOXM1,FOXO1,FOXO3,GABPA,GJA1,HMGA1,HMGCR,HPGD,HSPA5,ID1,IL6,ITGB5,JUN,KRT17,KRT7,LGALS1,MC1R,NFATC1,PLIN2,PLOD2,PPARA,PPARD,PPARG,PPP1R14A,PRLR,PTX3,QKI,RARRES2,RORA,SBSN,SCD,SERPINE1,SERPINF1,TGFB2,THBS1,TNFRSF10A,TRIB1,VCAN,VCL,ZMIZ1
EGR1	2.096	transcription regulator		1.61	0.018	BCL2L11,CASP3,CCND2,CD44,CHGB,DLG4,DUSP4,EGR1,FN1,FOSL1,FTL,HMGCR,HPGD,JUN,ME1,MXD1,PLAU,PNPLA2,PPARG,PTGES,RB1,SERPINE1,SGK1,SQLE,TGFB1,THBS1,TIMP1,VEGFA
PPARGC1A	-2.219	transcription regulator		1.782	0.0184	ACADVL,ATP5B,BCAT2,CALM1 (includes others),DLAT,ERBB2,ESRRA,FABP3,FASN,GABPA,GPX1,HMGCL,IL6,IMPA1,LIFR,LIPA,LPIN1,MBP,MDH2,ME1,MITF,NCEH1,PLIN2,PNPLA2,PPARA,PRDX5,SCD,SLC39A14,SPARCL1,TNFRSF12A,TXNRD2,UCP2,VAMP2,VEGFA
HSF1		transcription regulator		-0.187	0.0193	BMP7,BUB1B,CBX3,CCT3,CCT7,CDC6,CRYAB,FASN,FOXM1,FXR1,HSPA8,HSPB1,IL6,ITGB5,JUN,LIF,MBOAT7,MITF,PPP3CA,SHC1,SNCAIP,SPR,SPTAN1,STAG2,TTR,UBB,UBC,WNT3
NKX2-1		transcription regulator		-1.856	0.0193	AQP1,C5,CHRNA5,COL9A1,EDIL3,FGFR4,HELLS,HS2ST1,IGFBP6,KITLG,LMO3,MTUS1,MYH11,PARD6B,QKI,QSOX1,RAD51,SATB1,SCARA3,SCD,SERPINB9,SERPINE1,SH3PXD2A,TGFB1,TGFB2,THBS1,TMEM37,VEGFA
MAFG		transcription regulator		0.277	0.0197	ABCC3,GCLC,HMBS,NQO1,TXNRD1
NFYB	-0.491	transcription regulator		0.152	0.0201	ACLY,ACTB,APC,ATP5B,BCL2L11,CAPN3,CBS/CBSL,CCDC174,CCNB2,CDC25C,CDCA8,CENPF,CEP57L1,CTC1,DGKI,FGFR2,FTH1,GALNT2,GAS2L1,HSPA13,ICK,IGDCC4,KLHL3,KMT2E,LCOR,LPIN1,METTL9,MVK,PCLAF,PITPNM3,PLK1,PSMB7,PTTG1,RAD51,SERBP1,SPAG16,TMEM87A,TOP2A,TYMS
RUNX2		transcription regulator		0.177	0.0205	AKT1,ALPL,AXIN2,BIRC5,CDKN1B,FGFR2,FN1,LGALS3,LUM,MKI67,MYH11,PCDH18,PLAU,SERPINE1,SOX5,SOX6,TAGLN,TIMP1,TLN1,VEGFA
ELK3	2.643	transcription regulator		-1.71	0.021	EGR1,ERBB2,FOS,SERPINE1
Ncoa6		transcription regulator			0.021	FASN,FOS,SCD,SERPINE1
SPDEF		transcription regulator		-0.777	0.0214	APC,DKK3,ITGA3,ITGA6,LAMC1,LASP1,PLAU,PRKCA,SERPINE1,SMAD4,SQSTM1,TGFB1,WNT5A
H2AFX	2.75	transcription regulator			0.0215	ACTB,EPDR1,MDC1,PTN,SLC7A11,TP53BP1
GATA1		transcription regulator		-0.052	0.022	ACTN1,AQP1,BCL2L11,BIRC5,CALR,CCND2,CDK4,CDK6,CDKN1B,CDKN2C,CIR1,CNN3,CPD,DICER1,EGR1,EPOR,EXOC1,ITGA6,ITGB3,MBP,MITF,MTHFD1,NFE2,NHP2,POLD1,RANBP1,RPS11,SASH1,SCIN,SOX6,SRC,TGFB1I1,TOP2A,USP16
SMAD3		transcription regulator		0.635	0.0233	ASPN,AXIN2,BCL2L11,CCND2,CDK4,COL3A1,DUSP4,EGR1,FN1,FOS,FOXO3,FSTL3,ID1,ID3,IL6,ITGB5,JUN,LUM,MXD1,PDGFB,PPARD,SERPINE1,SMAD5,SPHK1,TAGLN,TBX3,TF,TGFB1,TGFB2,TGFBR1,THBS1,TIMP1,VEGFA,ZYX
PLAG1	-2.099	transcription regulator		1.643	0.024	AQP1,CREB3L1,CRIP2,CRLF1,EFNB1,KRT19,NFATC1,PLAG1,QSOX1,S100A2,VEGFA
T		transcription regulator		-0.447	0.0256	CD44,ITGA3,MITF,SOX5,SOX6
DAXX	1.294	transcription regulator		-0.555	0.0256	CASP3,HSPB1,IL6,SERPINE1,SMAD4
FOXA2		transcription regulator		-1.571	0.0267	ABCA3,C5,CD55,CHI3L1,DCT,EPHX1,FOXO1,HPGD,IL13RA2,IL33,IL6,MAP1B,MTUS1,MYH11,MYL9,NPTX2,PPARA,PPARG,RORA,SCD,SH3PXD2A,SLC6A15,TAGLN,TF,TGFB1,THBS3,TTR,UCP2,WNT5A
TCF12		transcription regulator			0.0272	CHRNA5,ELF4,FAM86C1,FN1,FOXO1,GJA1,MVD,RAB33A,RPS3A,STRN3,ZC3H12A
MYOCD		transcription regulator		-0.093	0.0278	ACE2,CCBE1,COL3A1,EIF2AK3,FN1,FOS,GJA1,KCNJ3,MYH11,SCN9A,TAGLN,TNNC1,VCAN,VEGFA,XBP1
TSC22D1		transcription regulator			0.0284	FN1,IL6,SERPINE1
ATF7		transcription regulator			0.0284	DUSP1,DUSP5,DUSP8
USF1		transcription regulator		1.566	0.0288	CBS/CBSL,CDK4,CHI3L1,DUSP1,FASN,FMR1,IGF2R,MC1R,MYH9,P4HA1,SERPINE1,SPEG,TGFB1,UCP2
FOXF2		transcription regulator		0	0.029	MYH11,PDGFB,TAGLN,WNT5A
CREB3	0.817	transcription regulator		-1.98	0.029	ANXA1,HSPA5,UBXN4,XBP1
CERS4		transcription regulator			0.0301	ASAH1,CERS6
LPXN	-0.089	transcription regulator			0.0301	MYH11,TAGLN
PSMC5	0.648	transcription regulator			0.0301	CCND2,CDKN1B
Yap1		transcription regulator			0.0301	MYH11,TAGLN
BTG1		transcription regulator			0.0301	JUN,NR3C1
RING1		transcription regulator			0.0301	FOS,JUN
IRX1		transcription regulator			0.0301	BDKRB2,HIST2H2BE
ERG		transcription regulator		1.213	0.0302	ACTN1,AXIN2,BDKRB1,CXCL1,DAAM1,DIAPH2,DOCK1,FLNB,HERPUD1,HMMR,HPCAL1,HPGD,ILK,ITGA6,NRCAM,PLAU,PXN,RAPH1,RHOJ,ROCK2,RPS11,RRAS,SLIT2,SOX4,TACC1,TGFB1I1,THBS1,TRIOBP,ZBTB16
SMAD4	-1.052	transcription regulator		0.061	0.0311	BMP7,CCND2,CDC42EP3,CDKN1B,ERBB2,FN1,FOS,FSTL3,GJA1,ID1,ITGA6,ITGB5,MDM2,MTOR,PDGFB,PLAU,PTK2B,PTX3,SAE1,SCD,SERPINE1,SERTAD1,SGK1,SHISA5,SMAD4,SPHK1,TBX3,TGFB1,TGFB2,THBS1,TIMP1,TNFRSF10A,VEGFA
TFEC	-1.244	transcription regulator			0.0325	BBX,DCT,IL6,KDM5A,MYH9
PAX7		transcription regulator		0.918	0.0328	ATP11A,CRLF1,EYA4,ID3,LMBRD1,NPNT,NQO1,PARM1,PEG3,PKIA,PPARG,PRRX1,PRSS23
RBPJ	-1.782	transcription regulator		-0.221	0.0339	BMP7,CD44,CDKN1B,CXCL12,DUSP1,ECT2,EPHA4,FGF13,FOS,HMMR,IL6,JUN,KITLG,LIF,NFATC1,PDGFB,SOS1,SOX4,TGFB2,VEGFA,WASF1,WNT5A
HNF1B		transcription regulator		0.117	0.035	ACADVL,ACTN1,CD44,CXCL1,DUSP1,FBLIM1,FN1,ID1,ID3,ID4,ITGA3,LUM,MPZL2,PKD1,PLAU,S100A2,S100A6,SLC29A1,TTR
MAX		transcription regulator		0.479	0.0367	CCND2,CDK4,CDKN1B,DHFR,FTH1,HMGA1,ID1,KLF10,LAMP2,MTHFD1,PDK1,PTMA,SUZ12,TERC,YY1
KLF6	0.493	transcription regulator		1.262	0.0375	BCL2L11,CDKN1B,ESRRA,MKI67,NCOA1,PLAU,PPARA,PPARG,TFPI2,TGFB1,TGFBR1,VEGFA
SOX9	-2.281	transcription regulator		-1.453	0.0375	BEST1,CDK4,DCT,FOS,GAS7,LRP6,MITF,PPARG,PRKCA,SOX5,TCF7L2,VEGFA
HOXA11		transcription regulator		-1	0.0385	ANXA1,CD47,FOXD1,NRCAM
TLE1	1.423	transcription regulator			0.0385	DUSP1,EGR1,FOS,ROCK2
BHLHA15		transcription regulator			0.0385	CCPG1,FNDC3A,ITPR3,KRT19
HDAC1	1.278	transcription regulator		-1.249	0.0388	AXIN2,CCNB2,CCND2,CD44,CDC25C,CDC6,CDKN1B,COL9A1,CSF1R,DHFR,EGR1,FAM107A,FOS,FOXM1,ID1,IL6,MCM7,MDM2,MME,NFATC1,PDGFB,PLAU,PLK1,PPARG,PREX1,RRM2B,SATB1,SGK1,SIRT1,SLC35D1,SQSTM1,SYT4,TAGLN,TOP2A,TUBB3,TYMS
SMARCB1		transcription regulator		-1.284	0.039	ACSL1,ADD3,AURKA,BCL2L11,CD44,CDC6,CDKN2C,CENPA,CENPE,COL14A1,DACH1,DHFR,EIF4E,ERBB2,FASTK,FOS,GJA1,IFITM1,JUP,KIF23,MDM2,PPARG,PTN,RAB3B,SMAD5
FOXA1		transcription regulator		0.053	0.039	ANXA1,DCT,EPHX1,FNDC3B,FOXC1,HK1,IL6,LHFP,MYH11,MYL9,NPTX2,PISD,PPARA,RORA,S100A2,SLC6A15,TAGLN,TF,THBS3,TNFRSF12A,TRIM2,TTR,XBP1
ATF3	0.466	transcription regulator		-1.265	0.04	AURKA,AURKB,BHLHE41,CDK4,CXCL1,HSPB1,ID1,IL6,JUN,MDM2,PENK,PLK1,SERPINE1
ATF2		transcription regulator		1.42	0.04	ACTB,CCL26,DUSP1,DUSP5,DUSP8,EGR1,FN1,FOS,IL6,ITGB8,JUN,PENK,PLAU,PPARG,TGFB2
HOXA13		transcription regulator			0.0404	ALDH1A1,BMP7,ENO1,EPHA4,WNT5A
PDX1		transcription regulator		0	0.0413	ACE2,ACTB,AKR1B1,CD44,CHGB,CKB,COL3A1,DUSP5,EGR1,ERO1B,GAP43,GRN,HK1,ID1,ID3,IL6,ILK,JUN,KLF10,KRT8,MITF,NPTX2,NQO1,PRSS23,TCF7L2,TSPAN8
KLF3		transcription regulator		1.691	0.0431	AHNAK,AP1M2,ARFGAP2,BCAP29,CAPG,CAPNS1,CCT3,CD55,CENPT,CIRBP,CSNK1G3,FAM126A,FBXL12,FCGRT,FOS,GALNT1,HBP1,HM13,JKAMP,JOSD2,KDM3A,KLF12,MIF,MSN,PARP3,PCYOX1,PFKP,PLPP2,PSMD7,PUM2,RAB33B,RUVBL1,SGK1,SIRT1,SLC6A13,SMCHD1,SUSD3,TRAPPC1,TREX1,TRIM23,TUBA1A,ZBTB41,ZC2HC1A,ZHX1,ZMAT5
CUX1		transcription regulator			0.0439	CXCL1,ECT2,ERBB2,FLNA,HIST1H1B,LIMA1,NCAM1,RHOBTB3,THBS1,WNT5A
RBL1		transcription regulator		-1.53	0.044	AURKB,BCL2L11,CASP4,CDC6,CDKN1B,DHFR,FOS,MCM7,MTOR,PLK1,RB1,THBS1,TYMS
TFEB		transcription regulator		1.572	0.0441	CTSA,GBA,IL6,NAGLU,NEU1,TMEM55B,TYRP1,VEGFA
CARM1	1.145	transcription regulator		0.762	0.0441	DHFR,FOS,FTH1,FTL,GCLC,PTGES,SIRT1,STC2
MEOX2		transcription regulator	Inhibited	-2.746	0.0441	CXCL1,ID1,ID3,ID4,IL6,ITGB3,ITGB5,PTX3
NFYC		transcription regulator			0.0441	CCNB2,CDCA8,FGFR2,FTH1,LPIN1,PTTG1,SGK1,TYMS
CEBPB		transcription regulator		1.665	0.0459	ALDH1A1,ARPP19,CCNB2,CCND2,CDC25B,CDC25C,CDC42EP3,CDC6,CDKN1B,CIRBP,CP,CSF1R,CYP24A1,DCN,DHFR,FGFR2,FOS,FOXO3,FTL,HMGA1,HSPA8,ID1,IKBKE,IL6,JUN,LAMC1,MBP,MSH5,NDRG4,PCTP,PPARA,PPARD,PPARG,PPP1R14A,PRKAR2B,PRLR,PTGES,RORA,SBSN,SCD,SERPINE1,SGK1,SIRT1,SLC38A2,SQRDL,TF,TGFB1,TM4SF1,TMEM50B,TOP1,TUBB3,VCAN,ZYX
VAV1		transcription regulator		0.2	0.0465	CCND2,CDKN1B,FOS,IL6,JUN,VEGFA
DTX1		transcription regulator		0.128	0.0465	AKT1,CEP55,EGR1,GFRA1,TGFB2,VEGFA
TAF4B		transcription regulator			0.0465	CCND2,FN1,ITGA6,JUN,TGFB1,ZBTB16
HDAC3	1.207	transcription regulator		-1.951	0.0474	CCNB2,CD55,CDKN1B,ELOVL6,FASN,FOS,G6PD,IL6,JUP,ME1,NFATC1,PLIN2,SCD,SERPINE1,TAGLN
KLF5	0.624	transcription regulator	Activated	2.472	0.049	BIRC5,CDKN1B,DUSP1,ILK,LAMA1,PDGFB,PPARG,PTGES,TAGLN,UCP2
PTTG1	2.817	transcription regulator		0.943	0.0493	CD44,MDM2,MLH3,REV3L,TLK1,UBE2B,VEGFA
HOXA5		transcription regulator		-0.277	0.0494	EGR1,KLF10,MDM2,PTN,TGFB1
TFAM		transcription regulator		-0.447	0.0494	ECHS1,FABP3,HK1,PFKP,PPARA
CREBBP		transcription regulator		0.271	0.0499	AHI1,AP3M2,BDKRB2,BIRC5,BMP7,CAPG,CCL26,CCND2,CD44,CDC42EP3,CDC6,CDKN1B,CKB,CNN3,CRIM1,CXCL12,CYP24A1,CYR61,DHFR,DUSP1,DUSP4,EGR1,FDPS,FNDC3B,FOS,FOSL2,FRMD4B,GFRA1,GM2A,GRAMD3,IL6,ITGA6,JUN,JUP,MDM1,MDM2,NR3C1,PHIP,PLEKHA1,PLEKHF1,RB1,RMND5A,SDC4,SERPINE2,SLC7A11,TAGLN,TAP2,TIPARP,TMEM38A,TRPM1,VEGFA
KLF15		transcription regulator	Activated	2.709	0.0805	ACADVL,ACSL1,DECR1,FABP3,FASN,PPARG,SCD,SLC27A1
MLXIPL		transcription regulator	Activated	2.418	0.0843	ACLY,ELOVL6,FASN,PPARA,SCD,TKFC
EZH2		transcription regulator		1.866	0.0942	ACTB,ALPL,APPBP2,AXIN2,BCL2L11,BMP7,BMPR1B,CCND2,CDK4,CDK6,CDKN1B,CPD,CXCL1,EGR1,EPDR1,ERBB2,EZR,FOXO3,FRZB,GRIK5,IL6,LAMC2,MPZL2,NLK,NME5,PPARG,PPP1R12C,PTGES,PTN,SATB1,SIAH1,SIRT1,SLC7A11,TBX3,TGFB1,TGFB2,TGFBR1,VEGFA,WASF1,WNT3
NOTCH1		transcription regulator	Activated	2.093	0.107	CCND2,CD44,CDKN1B,CSF1R,CXCL1,CYR61,ECHS1,ECT2,EPHA4,ERBB2,FOS,FOSL1,GRN,ID1,IL6,ITGA6,KRT8,MCAM,MYH11,NR2F2,PDGFB,PPARG,RB1,RGS5,RLBP1,SERPINE1,TAGLN,TGFB1,TGFB2,WASF1,WNT3,WNT5A
NFE2L1		transcription regulator	Activated	2.236	0.108	GCLC,NQO1,PSMB1,PSMB6,PSMB7,PSMD11
FOXC2	0.423	transcription regulator		1.977	0.12	CASP3,CDKN1B,FN1,ITGB3,ITGB5,PPARA,PPARG,WNT5A
TRIM24	-0.876	transcription regulator	Inhibited	-2.828	0.128	CNOT6,CYP24A1,DHX58,FLRT3,IFI35,LGALS3,MOV10,NPAS3,PCLAF,PRKCQ,SERPINE1,SHISA5,TGFBI,VEGFA
HOXC6		transcription regulator		-1.89	0.14	BCO2,BMP7,CNTN1,DCN,FGFR2,MEGF10,MME
GTF2IRD1		transcription regulator		-1.89	0.14	CRX,DNAH7,DNAJB14,FOS,PLPP2,PPARA,RPLP0
MLX	0.65	transcription regulator		1.982	0.147	ELOVL6,FASN,NOV,SCD
SIX5		transcription regulator	Inhibited	-2	0.234	PTN,PURA,SIX4,SLC6A13
MEIS1	-2.082	transcription regulator		-1.982	0.275	BAZ2B,C8orf44-SGK3/SGK3,CHD9,FOS,HLF
SRF		transcription regulator	Activated	2.511	0.318	ACTB,BCL2L11,BRD3,CCDC174,CDK4,DMKN,DUSP5,EGR1,EIF6,EXTL2,EYA3,FILIP1L,FLNA,FOS,FOSL1,GLRX3,ITGA6,JUN,LAMA3,MAP3K14,MEIS1,MGAT4A,MPPED2,MYH11,MYH9,MYL9,MYO1E,PDCD10,PDLIM7,SEMA3A,SEMA6D,SOSTDC1,TAGLN,TLN1,TNNC1,VCL,ZMYM2,ZYX
HOXA3		transcription regulator	Inhibited	-2.219	0.547	ITGA4,NFE2,NR2F2,ROCK1,SHANK2
SIM1		transcription regulator	Activated	2	1	ABCG1,AKR1B1,AOX1,ARNT2,BAG6,EGR1,ITGB3,LIFR,MCM7,MRPL37,NFE2,OAZ1,PFN1,PLCB1,SIRT1,UBA1
HMGB1		transcription regulator		1.957	1	CASP3,FASN,IL6,MDM2,PTGES,SIRT1
MAFB		transcription regulator		-1.98	1	ACTB,ACTN1,NFATC1,TAGLN
PTF1A		transcription regulator	Inhibited	-2	1	CADPS2,GRIK1,MPPED2,PRKCQ
PTEN	-2.403	phosphatase	Inhibited	-2.25	1.29e-06	ABTB1,ACSL1,ADM,AKT1,ALG3,ANXA1,ARHGAP5,AURKA,AURKB,BCL2L11,BDKRB1,BEX1,BIRC5,CA3,CCNB2,CDK4,CDK6,CDKN1B,CNN3,CUL4A,DHFR,DLAT,DUSP1,EBP,FASN,FDFT1,FGFR4,FOS,FOXM1,FOXO1,FOXO3,HCN2,HMGCR,ID4,IDI1,IGFBP6,IL4R,IL6,INPPL1,ITPR3,KAT2A,KIF3A,KLHL24,KRT19,LGALS3,MAD2L1,MAPKAPK3,MBP,MDM2,MKI67,MME,MTOR,MVD,NEU1,NFATC1,PIK3R1,PINK1,PLAU,PLK1,PPARG,PPP2R5A,PTN,PXN,RAD51,RB1,RPS6,RPS6KB1,SCD,SDC4,SERPINE1,S…	656 (17)
NT5E	0.593	phosphatase	Inhibited	-2.449	0.00063	COL3A1,IL13RA2,IL6,MKI67,SERPINE1,TGFB1,TIMP1	600 (14)
LPIN1	1.773	phosphatase		0.853	0.00484	ACADVL,FASN,FDPS,HMGCR,IL6,PPARA,PPARG,SCD	717 (16)
CDKN3		phosphatase			0.00949	IGF2R,KCNQ1OT1,PEG3,RASGRF1
ACPP		phosphatase			0.0108	ERBB2,SHC1
PTPRR		phosphatase			0.0175	FOS,FOSL1,JUN
PPP3CA	-2.153	phosphatase			0.0459	CD9,CDK4,CDKN1B,CRYAB,DECR1,FN1,FTL,GRN,LAMP2,PRDX5,SDC4,TF
F2		peptidase	Activated	2.589	3.9e-09	AKR1B1,ALDH1B1,B3GNT5,CALR,CASP3,CCND2,CD44,CD55,CD63,CDKN1B,CITED4,CLIC1,COTL1,CXCL1,CYR61,DAAM1,DKK3,DUSP1,ECE1,EDNRB,EGR1,F2R,FAM46A,FN1,FOS,FOSL1,FOSL2,GREM1,HMGA1,IL6,JUN,LAMP2,MIF,MYH11,MYH9,NUAK2,NUS1,PDGFB,PPIF,PROCR,RHOJ,SDC4,SERPINE1,SLC12A7,SLC2A12,SLC2A6,SLIT2,SPOCD1,TAGLN2,TAP2,TFPI2,TGFB2,THBS1,TNFRSF12A,TRIO,TUBB3,TXNRD2,UBE2S,VEGFA	705 (18)
PSEN1		peptidase		0.219	0.000467	ABCG1,ACSL1,ACTB,ATP5B,AXL,BASP1,C1QBP,CASP3,CD9,CFL1,CKB,DBI,DLG4,DUSP1,EGR1,ENO1,EPM2A,EXTL2,F2R,FKBP1A,FOS,FOXO3,GJA1,HK1,HSPA5,HSPA8,L1CAM,MAP2K2,MAP6,MBP,MME,NCAM1,NDUFA5,PIK3R1,PPARG,PRC1,PRDX5,PRDX6,QDPR,RHOQ,SLC38A2,SPTAN1,SRC,STIM2,STXBP1,TGFB1,TIPARP,TPPP,TUBA1A,TUBA1B,TUBA1C,TUBB,TUBB2B,TUBB3,TUBB6,TXN,TYRP1,UBC,UCHL1,UQCRHL,VAMP2	695 (20)
MBTPS1		peptidase	Activated	2.236	0.00755	FASN,FDFT1,FDPS,HMGCR,SCD	545 (6)
RCE1		peptidase			0.00784	ACTN4,ATP5B,CRYAB,CXCL12,GJA1,LMNA,PLIN2,TGFB2,TGFBI,ZHX1	506 (7)
ADAM9	1.536	peptidase			0.0095	ITGA3,SLIT2,TIMP1	460 (7)
F7		peptidase		1.125	0.0144	CYR61,EGR1,FOS,FOSL1,IL6,LIF,PTGER2,VEGFA
MMP1	0	peptidase		-0.277	0.0256	CXCL12,EGR1,FN1,PTGES,TAGLN
CASP3	-1.123	peptidase		0.547	0.0259	BIRC5,CAPN1,CAPN2,CASP3,CASP4,RAD51,RB1
ADAM10		peptidase			0.0278	AGTPBP1,ATRX,CAMK2A,CDHR1,CRYAB,CXCL12,DCLK1,DLGAP1,DTNA,FOS,IRAK1,NR2E1,QKI,ROCK1,TGFB1
CAPNS1	1.105	peptidase			0.0284	CAPN1,CAPN2,CCND2
FURIN	1.263	peptidase		-0.577	0.029	EGLN1,IL4R,TGFB1,VEGFA
BMP1	1.453	peptidase			0.0301	DCN,OGN
ADAMTS12	0.887	peptidase		-1.664	0.0465	CHI3L1,IL33,IL6,LGALS1,S100A6,TAGLN
F10		peptidase		1.419	0.0494	CYR61,EGR1,IL6,MIF,VEGFA
CASP8		peptidase		1.761	0.115	CD44,CDKN1B,FOS,HDAC1,HDAC3,IL33,IL6
PLAT	0.379	peptidase	Activated	2.156	0.195	FN1,FOS,JUN,SERPINE1,TGFB1
MMP3		peptidase	Activated	2.168	0.198	AJUBA,CDC40,CIR1,DDX46,EGR1,PDCD11,PLCB1,PRPF31,PTGES,RBM14,SF3B1,SQSTM1,THOC6,TOP1
CD24		other	Inhibited	-2.02	3.04e-09	ADD3,DEPDC1,DEPDC1B,DIAPH2,DUSP5,EDEM3,EMP3,FOS,FOXD1,FXR1,HMMR,HS2ST1,JMJD1C,JUN,KIF18A,MBNL1,MCAM,MTUS1,N4BP3,NIPBL,PDGFB,PLAU,PLCB1,RANBP2,RSBN1,SPHK1,TFPI2,THBS1,TOP2A,TRIM2,TTC3,UPF2,ZNF302	550 (9)
APP		other		1.559	2.41e-08	ABCD3,ABCG1,ACTB,AKT1,APC,APPBP2,ATP2B2,ATP5B,AXIN2,AXL,BASP1,BCL2L11,C1QBP,CALML4,CALR,CAPN1,CASP3,CCND2,CD44,CDC42,CDK4,CDK6,CFL1,CKB,CLIC1,CP,CRABP2,CRLF1,CSF1R,CXCL1,CXCL12,DBI,DCN,DLG4,EGR1,ENO1,ERBB2,EYA4,FABP3,FKBP1A,FLNA,FN1,FOS,FOXO3,GABBR2,GAP43,GHR,GPC1,HDAC1,HERPUD1,HK1,HMGA1,HMGCR,HSPA5,HSPA8,HSPB1,IFI35,IGF2R,IL13RA2,IL6,ILK,ITGA3,ITGA4,ITGA6,ITGB3,ITPR3,JUN,KAT2A,KCND2,KCND3,KIF2A,…	783 (20)
HNRNPA2B1		other			1.37e-07	ATG12,ATRX,CACNB2,CADM1,CP,CPVL,DCLK1,DNER,ELOVL7,EYA4,FN1,GABRB2,GJA1,GPRC5B,HYAL1,IL6,JUP,KCTD12,NPR3,NR3C2,NRCAM,P4HA1,PLCB4,PLOD2,RASSF8,RIMKLB,SCN9A,SETBP1,SRPX,SSFA2,TFPI2,TGFB2,TLE1,TM4SF18,TNS3,UBASH3B,VCAN	452 (7)
DBI	2.047	other	Activated	2.121	2.26e-07	ACSS2,ELOVL6,FASN,HMGCR,LSS,PPARA,PPARD,PPARG,SQLE	545 (9)
ADCYAP1	-1.459	other		0.521	2.52e-07	ACTN1,ADD3,AKT1,CCBE1,CFL1,CHGB,CLCF1,CNN3,COL3A1,CREB1,EDIL3,EGR1,FGFR2,FOS,FRRS1,GABRB2,GAP43,HK1,ID3,IL6,KIF23,KRT8,LAMA1,LUM,MAPK4,MAPK8IP3,MCAM,MME,MOG,NPR3,NPY1R,NQO1,NSDHL,NTRK2,PRDX6,PSMB7,QKI,RAB3IP,S100A10,SERPINE2,SERPINF1,TCF4,TENM2,TGFB2,TGFBI,TICAM1,TK1,TMSB10/TMSB4X,TUBB2B,TXNRD1,UCP2	852 (21)
RABL6		other	Activated	4.583	1.32e-06	ATXN1,AURKB,BUB1,BUB1B,CDC25C,CENPF,ELF4,HMMR,KIF23,MAD2L1,MCM7,MELK,NDC80,PBK,PLK1,POLD1,PRC1,SEL1L,TMEM97,TOP2A,TPX2	485 (7)
SCAP	1.244	other	Activated	4.178	3.32e-06	ACLY,ACSL1,ACSS2,CYP51A1,ELOVL6,FASN,FDFT1,FDPS,HMGCR,IDI1,LSS,MVD,MVK,NSDHL,SC5D,SCD,SQLE,TMEM97	588 (10)
LMNB1	1.704	other		-1.091	8.24e-06	ACTN4,ATP5B,CRYAB,CXCL12,CYP51A1,ELOVL7,FASN,GJA1,HMGCR,LMNA,PLIN2,RAD51,SCD,SQLE,TGFB2,TGFBI,ZHX1
INSIG1	0.321	other	Inhibited	-4.205	1.11e-05	ABCG1,ACLY,ACSS2,CYP51A1,DHCR24,ELOVL6,FADS1,FASN,FDFT1,FDPS,G6PD,HMGCR,IDI1,IL6,LIPA,LPIN1,LSS,MVK,PLIN2,PPARG,PTGES,RAB27A,SCD,SQLE,TGFB1,UCP2	590 (9)
INSIG2	-1.229	other	Inhibited	-2.764	4.37e-05	ACLY,ELOVL6,FASN,FDFT1,FDPS,G6PD,HMGCR,SCD	361 (7)
ELAVL1		other		1.39	5.76e-05	ANXA11,CALM1 (includes others),CDC6,CENPA,CENPE,DCN,DUSP1,FLNA,FOS,GSS,IL6,KIF18A,NUF2,NXF1,PBK,PRC1,PTMA,RPS6,SIRT1,SLC7A11,TIA1,TOP2A,TRIOBP,VEGFA	476 (7)
SHC1	1.971	other		1.312	6.03e-05	BCL2L11,CDKN1B,CXCL1,DAPL1,EDN2,EGR1,FOS,FTH1,FTL,KRT7,NQO1,SDC4,SERPINE1,SQSTM1,TXN,ZHX1	634 (18)
TSC2	1.021	other		-0.688	6.37e-05	ACSS2,ANXA1,BEX1,BIRC5,CCND2,CDKN1B,CP,CRYAB,EGR1,EMP3,FAM107A,FAM129A,FOS,GAP43,HSPA5,HSPB1,LGALS3,NEU1,NSDHL,PRELP,PRKCA,S100A11,S100A6,SCD,TAGLN,UCP2	644 (17)
CST5		other		1.076	7.13e-05	ACAT2,ADSL,AHCTF1,AHNAK,ANXA3,AP1M2,ARHGAP12,ATP8B1,CD44,CYBRD1,DECR1,DNAJB11,DOCK5,EMP3,ESRRA,EZR,FAM133B,FBXO2,GEMIN7,GPRC5A,GTF2H3,HS2ST1,ID3,INTS1,IQGAP2,ITPR3,JMJD1C,KDM5B,LAMC1,LIMD2,MAP1B,MSN,MVP,MYL9,NAV3,NHP2,NR3C1,PABPN1,PCLAF,PITRM1,PPP2R5A,RNPC3,RRP15,S100A11,SLC7A11,SOX4,SSFA2,TXN,VCAN,ZFC3H1
LMNA	2.083	other			0.000122	AHCTF1,ANKRD37,ASPN,ATG2A,ATP11B,CAMK2A,CASP8AP2,CCP110,CERS6,COL3A1,DUSP4,FAM13C,GCLC,GJA1,GULP1,H3F3A/H3F3B,HTRA3,ID3,IER5,IGF2R,JUN,KIAA1551,LMNA,MBIP,MIB1,MUM1L1,NPC1,NUFIP2,PKD1,PPARA,RB1,RICTOR,SLC38A2,SOX13,TCIRG1,THUMPD3,TMEM164,TOP1,TUBB3,ZBTB38,ZCCHC10,ZMYM2	580 (10)
IGFBP2		other		-0.298	0.000156	AKT1,ARRB2,CADM1,CASP3,CHD9,COL14A1,ELOVL6,EPHA4,ESCO2,FN1,GHR,ITGA6,NUP210,RBMS3	695 (16)
CDH1	-0.201	other		-0.243	0.000178	ACTB,BIRC5,BMP7,CD44,CDC42,ERBB2,FOSL1,IFITM1,ITGB3,JUN,JUP,KRT19,KRT7,MCAM,MTOR,PIK3R1,RPTOR,TGFB1,VEGFA	751 (23)
RANBP9		other		0.64	0.00018	DLG4,FOS,GAP43,JUN,PTK2B,PXN	719 (18)
S100P		other			0.00018	ACTB,CFL1,COTL1,KRT19,KRT8,S100A6
RRP1B	0.564	other			0.000191	AURKA,BIRC5,BMP7,CCNB2,CDC25C,CDC6,CYP24A1,DHFR,ESPL1,FOXO1,HAT1,ITGB5,MDM2,NCOA1,NLK,PLK1,POLD1,PRKCA,RHOQ,RPS8,SERPINE2,TGFB1,TOP2A
RBL2	-0.104	other	Inhibited	-2.488	0.000223	AURKA,AURKB,BCL2L11,BUB1,BUB1B,CASP4,CCNB2,CDC25C,CDC6,CDKN1B,DHFR,KLF10,KPNA2,MAP3K14,MTOR,NPAT,PFAS,PLK1,POLD1,RANBP1,RB1,TYMS,VEGFA	757 (19)
THBS1	1.934	other		1.121	0.000321	EGR1,FN1,IL6,PLAU,TGFB1,TGFB2,THBS1,TIMP1,TNFRSF10A,VEGFA	793 (24)
MPZ		other			0.000351	DNAJC3,ERO1B,FDFT1,HMGCR,HSPA5,MVD,SOX4,SQLE
RASSF1	0.876	other		1.34	0.000354	ALDH1A1,CASP3,CASP4,CCND2,CPE,CRABP2,CRIP2,DACH1,EGR1,FOS,FRMD4B,GHR,HIST1H2BC,KLF10,LIF,MAP1B,MTUS1,MYL9,PLK2,SRPX	552 (15)
PRKAG3		other			0.000413	APBB3,AQP1,CD55,CRYBG3,CSGALNACT2,DLAT,EGR1,EID1,FTL,GID4,GJA1,HSPA5,ID1,IRX3,ITGA6,MTERF2,NR3C1,PEG3,PHLDA3,PLIN3,REV3L,SH3KBP1,SHISA2,SLC25A36,SLC4A3,SMS,STK11IP,TMCC2,TMEM37,TSPAN8,UGP2,XPR1
ZBED6		other		-1	0.000436	ANKRD50,CRIM1,DLGAP5,FOSL2,KITLG,MAP3K14,PPAT,ROCK2,SGK1,TUBB3,WWTR1
RAP1GAP		other		1	0.000531	CDK4,CDK6,CDKN1B,FOS	650 (17)
AXIN1		other		-0.113	0.000531	CCND2,CSRNP1,FOS,JUP,MDM2,PPARG,TCF4,TUBB3	698 (17)
MAPT		other		-0.199	0.000611	ABCG1,ATP5B,BASP1,C1QBP,CAPN1,CASP3,CDKN1B,CFL1,CKB,DBI,DLG4,EIF2AK3,ENO1,FKBP1A,FOS,HK1,HSPA5,HSPA8,IL6,JUN,MAP1B,MAP6,MBP,NDUFA5,NTRK2,PENK,PRDX5,PRDX6,QDPR,SPTAN1,STXBP1,TPPP,TUBA1A,TUBA1B,TUBA1C,TUBB,TUBB2B,TUBB3,TUBB6,TXN,UBC,UCHL1,UQCRHL,VAMP2	691 (18)
PTH		other		1.528	0.0011	ADAMTS1,ADD3,AHNAK,CDKN1B,CGNL1,CXCL12,CYP24A1,DUSP1,FN1,FOS,FOSL2,GJA1,GOLGB1,ID4,IL33,IL6,JUN,LIMA1,LMNA,MME,PLAU,PXN,RBM14,SDC4,SLC43A2,SRC,STC1,TFPI2,TGFB1	764 (23)
PDLIM2	1.302	other	Inhibited	-2.236	0.00137	B3GNTL1,C4orf19,CDC25C,GHR,GSPT2,KCTD12,MDM1,MME,MPZL2,MYL9,NPR3,PHLDA3,PPP1R14A,PRUNE2,SCARA3,SLC43A3,SPOCD1,STC2,SUSD3,TAGLN
SSRP1		other			0.0014	DUSP5,EGR1,IFITM1,KRT8,MDM2,MSN,PLAU,RN7SL1,TAGLN,TOP1
SEL1L	-2.531	other		1.561	0.00145	DNAJB11,DNAJC3,HERPUD1,HSPA5,TIMP1,TUBB3,XBP1
VCAN	-1.789	other		0.263	0.00194	ADM,CASP3,CDH13,CPE,CXCL12,DAG1,DCN,FN1,ITGA3,LGALS3,MAP1B,MDM2,MIF,OGN,PCSK5,PENK,PRDX5,PRELP,ROCK1,TCF7L2,TGFB1,TIMP1,VCAN,VCL,VEGFA	658 (16)
H2AFY		other		-0.632	0.00196	CCND2,CDKN2C,EGR1,ERBB2,FASN,FN1,ID1,NBN,PLAU,SERPINE1,TBX3	594 (11)
MIR17HG		other	Activated	2.178	0.00213	BCL2L11,CREB1,ITCH,LRP6,PKD1,RGS5,TAGLN,TAX1BP1
EFNA1		other		0.336	0.00228	BACH1,CRABP2,DCBLD2,DSC1,DUSP4,EPHA3,FN1,FOSL1,ITCH,NEDD4L,NTM,PXN,TCF3,TRIM2,UBE2S	364 (7)
SERPINE1	3.023	other	Inhibited	-2.01	0.00228	CALR,CASP3,DLG4,FN1,FOS,GAP43,IL6,ITGB3,PLAU,TGFB1	618 (19)
NPPB		other	Inhibited	-2.359	0.00259	ACAT2,COL3A1,EBP,FDFT1,FN1,HMGCR,IDI1,LSS,TGFB1	668 (9)
NREP	-3.074	other		0.6	0.00271	COL3A1,ITGA3,PDGFB,TAGLN,TGFB1,VEGFA
MFAP2		other		-1.103	0.00313	CDC42EP3,ITGA4,ITGB3,VCAN
DLC1	-0.335	other			0.00313	CDK4,CDK6,S100A10,SERPINE1
ITGA3	3.74	other		-0.378	0.00324	FN1,PLAU,SERPINE1,TLN1,VCL	571 (15)
MYOC		other		-0.072	0.00366	ADAMTS1,ANXA1,CD44,DAG1,EIF2AK3,FN1,HSPA5,LAMC1,MBP,NBN,PHLDA2,QKI,SLC7A11,SOSTDC1,SOX11,SOX3,STC1,STC2	549 (11)
PENK	3.049	other			0.00412	FOS,PENK,SCN9A
COL18A1		other		-1.778	0.00415	APC,CDC25B,CDKN2C,EDNRB,EGLN1,F2R,FN1,FOS,ID1,ID3,IL6,ITGB3,JUN,PLAU,SERPINE1,THBS1,TUBA1A,VEGFA	705 (23)
NEDD9	1.194	other		0	0.00441	ADM,ANKRD37,CA9,FOS,PFKP,PLIN2,PLOD2,SERPINE1,STC1,TF	583 (12)
JUP	1.584	other		1.969	0.00508	AXIN2,NME2,NRCAM,SATB1,SPINT1
SH3KBP1	-1.242	other		1.069	0.00508	CCND2,FN1,SERPINE1,TGFBR1,XBP1	202 (5)
CYR61	2.338	other		0.21	0.00522	BCL2L11,BOK,CCND2,CYR61,FN1,IL6,ITGA3,ITGB3,MIF,NLK,PLAU,SERPINE1,TGFB1,TIMP1,TLE1,VEGFA,WNT5A	598 (15)
ANXA2	1.825	other		1.117	0.00526	AKT1,CDK6,IL6,JUN,MDM2,MTOR,S100A10,ULK1,ZMAT3	587 (14)
LIMS1		other		0.15	0.00574	BCL2L11,GJA1,ILK,TGFB2	459 (7)
PKP2		other		-1.057	0.00574	COL3A1,FN1,GJA1,TGFB1	563 (7)
EIF3E	-2.661	other		-1.131	0.00653	APLP1,CDCA8,CMTM7,CXCL1,MAD2L1,PCDHGC3,PLAU,RIN2,SHC1,THBS1
ADIPOQ		other		1.448	0.00674	ACLY,ACSL1,BIRC5,CDKN1B,COL3A1,CXCL1,DUSP1,EGR1,FABP3,FASN,FN1,FOS,IL4R,IL6,PPARA,PPARD,PPARG,PRDX5,PTK2B,ROCK1,SCD,SHC1,SLC27A1,TGFB1,TIMP1,UCP2	690 (20)
INS		other		-0.199	0.007	ACADVL,ACLY,CBS/CBSL,CRABP2,CUL5,CYR61,EGR1,EIF4E,FASN,FOS,FOSL1,FOSL2,FOXO1,HMGCR,HSPA5,IL6,JUN,NDUFV1,PLIN2,PPARG,RDH10,SCD,TGFB1,VEGFA,XBP1	801 (19)
RLN2	-0.863	other		-0.505	0.00755	EDNRB,FOS,TGFB2,TIMP1,VEGFA	534 (11)
COL4A3		other			0.00907	COL3A1,FN1,ITGB3,LAMA1,LAMC1,TGFB1,TIMP1	566 (11)
PBRM1	-1.255	other			0.00949	CENPE,CENPF,CRABP2,MDM2
CCND2	-1.523	other			0.00949	CCND2,CDK4,CDKN1B,VEGFA	633 (16)
KCTD11		other			0.0095	CCND2,CDKN1B,HDAC1
DCX		other			0.0095	ACTN1,ACTN4,TUBB3
SRSF6	-1.213	other			0.0095	BCL2L11,LMNA,VEGFA
BNIP3L	-1.685	other		-1.155	0.00961	AURKA,CD47,CENPE,CENPF,GPSM2,GSG2,ITPR3,NUF2,PIK3CD,PTK2B,TGFB1,TOP2A
SRSF1	0.055	other		-0.346	0.00963	AURKA,AURKB,BIRC5,CD200,FN1,LMNA,PLK1,VEGFA
KIAA1524		other		-0.397	0.0101	CFB,CRLF1,CRYAB,DCN,LAMA1,LASP1,LUM,NPTX1,PDLIM7,SCIN,SERPINE2,SLC22A18,ZDHHC11
RAE1	1.319	other		1.633	0.0102	IER5,RSRP1,SIAH1,SIX4,SOX4,TMEM60
TMBIM6		other		0.845	0.0102	ATG12,DNAJB9,ERO1B,HERPUD1,HSPA5,XBP1
CCK		other		-0.12	0.0108	BIRC5,EGR1,FOS,PENK,VEGFA
SFTPA2		other			0.0108	HSPA5,XBP1
RBM17		other			0.0108	ERBB2,FN1
PNKD		other			0.0108	RIMS1,RIMS2
BATF2		other			0.0108	CYR61,JUN
FKRP		other			0.0108	LAMA1,LAMC1
NMB		other			0.0108	FOS,JUN
PSG1	1.883	other			0.0108	TGFB1,VEGFA
COL7A1		other			0.0108	THBS1,WNT5A
PRNP		other		-0.65	0.0118	CASP3,CD44,DLG4,EGR1,FOSL1,GJA1,HSPA5,HSPA8,HSPB1,IL6,LAMP2,MDM2,TCF4,TLE1
RETNLB		other	Activated	2.35	0.0119	AKT1,BMP1,CASP3,DNER,FN1,FRZB,IL4R,LAMA1,LMNB1,MSN,TGFB1,TIMP1,TNNC1,UBE2T,WNT5A
ERVW-1		other		-0.243	0.0134	CDCA8,CREB3L1,CXCL1,HSPA5,IL6,XBP1
COPS8		other		0	0.0145	CCND2,CDK4,CDK6,CDKN1B
Igkv1-117		other			0.0145	CCND2,CDKN1B,FOSL2,JUN
SELENOS		other		0.036	0.0148	FASN,HSPA5,IL6,PPARG,XBP1
BCL2L1	1.305	other		1.69	0.0149	CASP3,CD44,CDC6,CDKN1B,CXCL1,DHFR,FN1,ITGA3,NQO1,THBS1,TIMP1,TNFRSF10A,TUBB3
EDN3		other		1.633	0.0171	CDKN1B,EGR1,FOS,ITGB3,LAMA1,MCAM
FSHB		other		-0.64	0.0171	CCND2,CLDN11,ITGB3,ITGB5,KITLG,SGK1
CD44	1.917	other	Activated	2.561	0.0172	ACTB,ANXA11,BIRC5,CALR,CCND2,CD44,CD63,CDKN1B,COL3A1,CRABP2,ERBB2,FASN,FN1,HMMR,IL6,ITGA3,ITGA4,JUN,LAMC1,LGALS1,LGALS3,LTBP2,NPNT,PARVB,PLAU,SDC4,SRC,TCIRG1,THBS1,WNT5A,ZYX
SRSF3		other			0.0175	FOXM1,JUN,VEGFA
WAC		other			0.0175	ALPL,G6PD,PPARG
SERPIND1		other			0.0175	EGR1,F2R,IL6
THBS4		other		-1.677	0.0177	CALR,COL3A1,HSPA5,HYOU1,MMP24,MTHFD2,TGFB2
LGALS3	1.809	other		-0.928	0.0182	CCNB2,CDKN1B,COL3A1,CTSH,FN1,GFRA1,IL6,ITGA6,ITPR3,KRT19,LMNB1,PNPLA2,PPARG,RB1,TCF4,TGFB1
DSP	0.106	other		0.246	0.0197	AXIN2,COL3A1,JUP,PPARG,TGFB1
AVP		other		1.27	0.0205	ADM,COL3A1,EDNRB,EGR1,FOS,HSPA5,IL6,PRKCA,S100A6,TGFB1
S100A7		other		0	0.021	CA9,CDKN1B,CXCL1,VEGFA
L1CAM	1.326	other			0.021	IDI1,NBN,SMOC2,SQLE
LIMA1	-1.568	other			0.021	CREB1,IL13RA2,KRT8,VCAN
Ins1		other		1.34	0.0244	ACTB,AKT1,AP2M1,CDKN1B,CREB1,CRYAB,DHFR,EGR1,ELOVL6,FABP3,FADS1,FASN,FDFT1,FOS,G6PD,HMGCR,IL6,ITCH,ITGA6,JUN,LIFR,MBP,MELTF,MIF,PIK3R1,PLIN2,PPARA,PPARD,PPARG,PRKCA,PRKCQ,PRLR,RPS6KB1,SCD,SERPINE1,SIRT1,SLC27A1,TF,TIMP1,TK1,TTF2,VAMP2,VAMP5,VEGFA
ACTB	1.899	other		1.342	0.0256	AURKA,AURKB,CCNB2,CIT,LIMK2
THY1		other		-0.555	0.0256	AXL,PDGFB,PTPRQ,TGFB1,VEGFA
CALCA		other		1.338	0.0268	ADD3,AHNAK,CD44,CGNL1,COL3A1,CYP24A1,FOS,GOLGB1,IL6,LIMA1,LMNA,MKI67,MME,PXN,RBM14,SLC43A2
AKIRIN2	0.134	other			0.0284	CCND2,DUSP1,IL6
QRFP		other			0.0284	ACSL1,PPARG,SLC27A1
CD2AP	-1.078	other			0.0284	CASP3,SH3KBP1,TGFB1
IGFBP4	0.947	other			0.0284	IGFBP6,MCAM,MYH11
CHGA		other			0.0284	BIRC5,HSPA5,SERPINE2
QKI	-1.545	other			0.0284	CSF1R,ERCC2,MAP1B
TRH		other		1.304	0.0286	ACTB,DUSP1,F2R,FOS,JUN,MITF,PRLR,UBOX5
Irgm1		other	Inhibited	-2.985	0.03	AURKB,BUB1,CCNB2,CDCA3,ID3,IL6,MKI67,SPAG5,TK1
FREM1		other			0.0301	FREM2,NPNT
SDF4		other			0.0301	HSPA5,XBP1
LAMTOR2	1.792	other			0.0301	LAMTOR1,LAMTOR4
STRAP	0.595	other			0.0301	JUN,SERPINE1
TBC1D10A	1.067	other			0.0301	RAB27A,TBC1D10A
ABI1		other			0.0301	PXN,WASF1
KRT5	-0.091	other			0.0301	SERPINF1,VEGFA
YWHAE		other			0.0301	ATXN1,FOSL1
ELAVL3		other			0.0301	GAP43,TUBB3
Ewsr1		other			0.0301	DROSHA,LMNA
SRSF5	-1.082	other			0.0301	NR3C1,VEGFA
BAG1		other		1	0.0324	FOS,JUN,NEDD4L,NR3C1,PLAU,RAB27A
SH3BP2		other		1.387	0.0325	CD44,FOS,ITGB3,MITF,NFATC1
TSC1		other		-0.415	0.0332	BEX1,FAM129A,FLNA,FOXO1,FOXO3,IL6,RPS6,RPS6KB1
SBDS		other			0.0367	BEX1,CEP57,COL14A1,EGR1,EPDR1,FA2H,FOS,GABBR2,GAP43,HSPA5,ID1,IL4R,MYD88,PSMD7,PTBP3
KRT14		other			0.0384	CXCL1,CXCL14,DSC1,GJA1,HSPA5,KLK10,KRT17,KRT8
DCN	-2.242	other		0.601	0.0391	CASP3,CDKN1B,DUSP1,ERBB2,IL6,SEMA3A,SERPINE1,TGFB1,THBS1,VEGFA
NELFCD		other			0.0419	CCNB2,DLGAP5,TOP2A
LPA		other			0.0419	GHR,NR3C1,SERPINE1
NELFE		other			0.0419	CCNB2,DLGAP5,TOP2A
RAB1B		other		-1.913	0.0493	CYTH1,JUN,RAB11FIP2,RAB32,RHOBTB3,SEC31A,STXBP1
PPP1R15A	0.761	other			0.0494	CA9,DLG4,HSPA5,IL6,XBP1
LAMC1	1.378	other		-0.068	0.0496	FN1,MBP,TGFB2,WNT5A
UBD		other		-1	0.0496	ACOT1,ACSL1,PPARA,UCP2
PDCD4	0.35	other		-1	0.0496	CASP3,IL6,JUN,PLAU
NLRP3		other	Inhibited	-2.229	0.0905	CDCA8,ESPL1,IL6,LIF,MDC1,MDM2,PINK1,PRKDC,PTTG1,RAD51,TYMS
PECAM1		other		-1.945	0.092	BIRC5,CD44,IL6,THBS1
KNG1		other		1.845	0.0958	BDKRB1,BDKRB2,CALR,FOS,IL6,TGFB1
IFRD1		other	Inhibited	-2.219	0.0958	CRABP2,EBP,HK1,NFATC1,PTTG1,TK1
EP400	1.15	other	Activated	2.425	0.115	CDC6,CDCA3,CENPF,FOXM1,PLK1,PPARG,PSRC1
ACTL6A		other	Activated	2.236	0.142	BCL2L11,CCNB2,CCND2,CDC25C,CDKN1B
OXT		other		-1.953	0.189	CREB1,FOS,GJA1,NR3C1
Mt2		other	Inhibited	-2	0.189	FOS,IL6,JUN,SERPINE1
Mt1		other	Inhibited	-2	0.258	FOS,IL6,JUN,SERPINE1
RICTOR	-1.316	other		-1.921	0.259	ATP5B,BCL2L11,EGR1,NCAM2,NDUFA5,NDUFS7,NDUFV1,NIPAL1,PRKCA,PSMB1,PSMB6,PSMB7,PSMD11,PSMD2,PSMD4,PSMD6,PSMD7,PSME1,PSME2,RPL23,RPL28,RPLP0,RPS11,RPS15,RPS23,RPS6,RPS8,SGK1,TCIRG1,UQCRB,UQCRHL
CRP		other	Activated	2.183	0.285	EGR1,IL6,PRKCA,PSMB7,PSME2,SERPINE1
MYD88	1.265	other		1.787	0.297	ACSL1,ALDH1A1,CASP4,CCNL2,CD200,CD44,CXCL1,CXCL12,CYR61,DCLRE1A,DUSP1,EDNRB,EGR1,FANCF,FOS,HSPA5,IKBKE,IL6,ITGA4,ITPR2,JUN,MKI67,PTGES,SERPINE1,SH3BP5,TFEC,TGFB1,TIMP1,XPA,ZC3H12A
RETN		other	Activated	2.319	0.304	FASN,FOS,IL6,SCD,SERPINE1,SIRT1
ZNF106	-0.734	other	Inhibited	-2.449	0.304	HSPB1,LGALS1,LGALS3,TMEM106B,TNFRSF12A,TSPO
TAC1		other	Activated	2.038	0.359	CASP3,CYR61,FOS,IL6,KCND2,KITLG,MME,SERPINE1,SOX13,TGFB1
PTX3	3.125	other		-1.904	0.379	FOS,IL6,IRAK1,JUN
TICAM1	2.209	other	Activated	2.012	1	ACSL1,CASP4,CCNL2,CFB,DUSP1,EDNRB,EGR1,IKBKE,IL6,ITPR2,MKI67,SERPINE1,TFEC,TLR3
MUC1		other		1.959	1	ALDH1A1,IFITM1,IL6,MKI67,PLAU
SOCS1		other	Inhibited	-2.791	1	CD44,CDK4,DUSP1,FOS,IL4R,IL6,JUN,MYD88,RB1,TLR3
mir-182		microrna		1.588	7.45e-08	ADCY6,CDK6,FN1,FNDC3A,FOXO1,FOXO3,GHR,ITGA4,JUP,LRP6,NCAM1,RPS6KB1,SLC30A7,SLC39A1,SLC39A3,SLC39A9,SOS1,SQSTM1,TCF3
let-7		microrna		-1.272	2.84e-06	APC,AURKA,AURKB,BUB1,BUB1B,CASP3,CD44,CDC6,CDCA2,CDCA3,CDCA8,CDK6,COL3A1,DICER1,FN1,FOSL1,GAB2,IL6,ITGA4,ITGB3,MAD2L1,MCM7,MYD88,NR2E1,NUF2,NXT2,RDH10,SCD,SIGMAR1,SMAD4,SSR1,TAB2,TGFBR1,THBS1,TRIB1	793 (20)
mir-183		microrna		0.473	9.84e-06	EGR1,FN1,JUP,KIF2A,SEL1L,SLC30A7,SLC39A1,SLC39A3,SLC39A9,TCF3
mir-96		microrna		0.669	7.95e-05	FN1,GHR,JUP,SLC30A7,SLC39A1,SLC39A3,SLC39A9,TCF3
mir-210		microrna	Activated	2.489	0.0002	ABCC3,ATP11C,CASP8AP2,CHD9,CPEB2,CXCL12,DHFR,EPHA3,FOXN3,LASP1,LHFP,MIB1,NCAM1,NIPBL,NPTX1,NUP210,SCARA3,SERTAD2,SH3BGRL,SMCHD1,TCF7L2,TP53I11
mir-8		microrna		1.525	0.000827	ADAMTS1,AKT1,CD47,CDC25B,FHOD1,FTH1,HDAC3,KITLG,PKD1,PLAG1,PTPN13,ROCK2,SIRT1,SMAD5,SUZ12,TGFB2,TGFBR1,XBP1,ZFPM2
mir-25		microrna		0.765	0.00152	BCL2L11,IL6,ITGB3,MAP2K4,MDM2,MYLIP,REV3L,RGS5,TGFBR1	594 (11)
mir-1		microrna		-0.236	0.00168	AKAP11,CACNB2,CASP3,CCND2,CNN3,CREB1,CXCL1,FN1,GAS2L1,GJA1,H3F3A/H3F3B,HACD3,HCN2,KIF2A,LASP1,MTX1,NXT2,TAGLN2,TNS3,TRIM2,VEGFA,XPO6
mir-199		microrna		0.562	0.00178	AXL,EGLN1,MTOR,SIRT1,SMAD4,VEGFA	359 (7)
mir-26		microrna	Activated	2.415	0.00559	CCND2,HPGD,PHF6,RB1,SMAD4,STK39	431 (7)
mir-192		microrna		-0.075	0.00559	CDKN1B,CUL5,FN1,MAD2L1,MDM2,TYMS	557 (12)
mir-17		microrna		1.47	0.00961	AKT1,BCL2L11,MDM2,MYLIP,NPAS3,PHF6,PKD1,PURA,RB1,TGFBR1,THBS1,TNKS2	437 (7)
mir-126		microrna		-1.982	0.0143	ADAM9,CXCL12,MITF,PLK2,SIRT1,TAGLN2,VEGFA
mir-34		microrna		0.474	0.0205	AXL,BIRC5,CCND2,CD47,CDK4,CDK6,CTNND2,EFNB1,FOSL1,SIRT1
mir-10		microrna		-0.068	0.0229	APC,CD44,CYR61,ERBB2,GAB2,GJA1,IL6,ITCH,MTOR,MYD88,RB1,SMAD4,STK11IP,TGFBR1,VEGFA
mir-296		microrna			0.0284	CA9,CALML4,HGS
mir-24		microrna		0.832	0.0286	BCL2L11,CDK4,CDKN1B,FN1,IL6,SERPINE1,SH3PXD2A,TGFB1
mir-145		microrna		0.24	0.03	CDK6,DDX17,EIF2AK3,IL6,MYH11,NFATC1,ROCK1,TAGLN,YES1
mir-133		microrna		-0.574	0.03	CCND2,CDC42,FN1,HCN2,ITPR2,LASP1,PPARG,TAGLN,VCAN
mir-122		microrna		-1.824	0.0367	BCAT2,CREB1,FBLIM1,FKBP1A,FOSL2,G6PD,GNPNAT1,IL6,LAMC1,MAP1B,MTHFD2,PLIN3,PXN,RIMS1,SLC1A5
mir-486		microrna		-0.2	0.0404	AFF3,DCBLD2,FOXO1,SLC4A8,UBASH3B
mir-185		microrna			0.0419	FDFT1,HMGCR,NTRK2
mir-515		microrna		-0.927	0.0496	CD44,IL6,SERPINE1,SMAD4
mir-21		microrna	Inhibited	-2.556	0.113	ANLN,CASP4,CDK6,CKAP5,COL3A1,DHX58,DLGAP5,ECT2,FN1,GPBP1,GTSE1,IL6,IRAK1,KIF23,KIF4A,MKI67,MYD88,NCAPD2,NUSAP1,PBK,PILRB,POLR2F,PPARA,PPP4R3B,PRC1,PSME2,SMAD5,SSR1,TACC3,TGFB1,TMEM97,TOP2A,YY1
mir-19		microrna		1.988	0.147	BCL2L11,LRP6,MYLIP,SUZ12
mir-146		microrna		-1.769	0.285	DUSP1,IL6,IRAK1,IRAK2,MBP,MYD88
mir-135		microrna		1.952	0.306	CXCL12,FOXN3,SIAH1,SMAD5
mir-132		microrna		1.982	0.33	FOXO3,FOXP2,RB1,SOX4
miR-30c-5p (and other miRNAs w/seed GUAAACA)		mature microrna	Activated	2.255	3.89e-05	ATRX,CDCP1,CEP72,CPNE8,ELMOD2,GALNT1,IL6,JUN,KRT7,LTN1,MBNL1,NCEH1,NPR3,NUFIP2,PPARG,PPP3CA,SEC62,SLC38A1,SLC38A2,SLC4A10,SLC7A11,SYT4,TMCO1,TMED10,TMEM87A,WNT5A
miR-1-3p (and other miRNAs w/seed GGAAUGU)		mature microrna		0.263	3.97e-05	ARF3,AXL,CAND1,CDCP1,CHST11,CNN3,CNOT6,EPB41L4B,G6PD,GJA1,GNPNAT1,H3F3A/H3F3B,HACD3,IQGAP3,KIF2A,KLHL42,LARP4,LASP1,LIN7C,MOV10,MTHFD2,MTX1,PDLIM7,PLEKHG2,POLR2K,PREX1,PTMA,RAB11FIP2,SDC4,SLC25A30,SPHK1,SRXN1,TAGLN2,THBS1,TMSB10/TMSB4X,TPPP,TRIM2,WDFY1,XPO6
miR-125b-5p (and other miRNAs w/seed CCCUGAG)		mature microrna		-1.834	5.85e-05	ABTB1,ADAMTS1,AJUBA,BMPR1B,CD44,CDK6,CEBPG,DICER1,ERBB2,GSS,H3F3A/H3F3B,ID1,ID3,JUN,KRT19,LIPA,MYD88,PCTP,PPT2,SCD,TENM2,TSPAN8,VSIR
miR-16-5p (and other miRNAs w/seed AGCAGCA)		mature microrna		0.335	0.000138	ANLN,ARL2,CADM1,CCND2,CDK6,EIF4E,FNDC3B,GRN,H3F3A/H3F3B,HMGA1,IGF2R,IL6,JUN,KIF23,KITLG,LAMC1,LDAH,MAP2K4,MGAT4A,NFIA,NPR3,PISD,PLAG1,PLK1,PPIF,PSAT1,PURA,RAB9B,RIDA,SERPINE2,SLC38A1,SQSTM1,TIA1,TRMT13,UBE2S,UCP2,UGP2,VEGFA,ZYX
miR-199a-5p (and other miRNAs w/seed CCAGUGU)		mature microrna		-0.475	0.000213	BIRC5,CSTB,DCN,FN1,GPRC5A,ID3,ITGA3,ITGB3,KRT17,LAMC2,LIN7C,MYH11,MYL9,SIRT1,TAGLN,TGFB1I1,TGFBR1,ZBTB16
miR-124-3p (and other miRNAs w/seed AAGGCAC)		mature microrna		-0.13	0.000267	AP1M2,ARFIP1,CDK4,CDK6,DEPDC1,DHCR24,DNAJC1,EGR1,ELF4,ERH,EYA4,FA2H,FAM129B,FAM83H,GAS2L1,INO80C,KATNA1,KLHL24,LAMC1,LMNB1,LRRC58,MAN2A1,MYH9,NFATC1,NME4,NR3C2,OAF,OSBPL8,PDLIM7,RDH10,ROCK1,SLC16A1,SLC17A5,SLC25A30,SLC30A7,SMAD5,SSFA2,SYNGR2,TLN1,TOM1L1,TRIP11,TUBB6
let-7a-5p (and other miRNAs w/seed GAGGUAG)		mature microrna		-0.377	0.000639	AURKB,BCL7A,BIRC5,CAPG,CASP3,CCND2,CDK6,COL3A1,DICER1,DOCK5,FNDC3A,GEMIN7,GRPEL2,HMGA1,HYOU1,ITGA4,ITGB3,KLK10,KRT19,RDH10,SCD,SIGMAR1,SLC38A1,SPCS3,SPRYD4,TAGLN,TGFBR1,THBS1,TYMS
miR-182-5p (and other miRNAs w/seed UUGGCAA)		mature microrna	Activated	2.062	0.000753	ADCY6,CDK6,FNDC3A,FOXO1,FOXO3,ITGA4,LRP6,MITF,NCAM1,RPS6KB1,SOS1
miR-34a-5p (and other miRNAs w/seed GGCAGUG)		mature microrna		0.807	0.000782	AXIN2,AXL,BIRC5,CD47,CDK4,CDK6,CREB1,DHFR,HDAC1,IKBIP,PPARG,SIRT1,TAGLN,VEGFA	260 (7)
miR-17-5p (and other miRNAs w/seed AAAGUGC)		mature microrna	Activated	3.045	0.000961	BCL2L11,BIRC5,CCND2,CREB1,CRIM1,HBP1,ITCH,ITGB8,MYLIP,PPARA,PPARG,PURA,RB1,RGS5,VEGFA	500 (10)
miR-199a-3p (and other miRNAs w/seed CAGUAGU)		mature microrna		-0.67	0.000975	CD44,FN1,ITGA6,MTOR,PRDX6,SUZ12,VCAN
miR-204-5p (and other miRNAs w/seed UCCCUUU)		mature microrna		-1.414	0.00112	ATP2B1,AURKB,BMP1,CDC25B,EFNB1,PPARG,SHC1,SOX4
miR-145-5p (and other miRNAs w/seed UCCAGUU)		mature microrna		-0.019	0.00168	AHNAK,CDK4,EIF4E,EIF4EBP2,KRT7,LAMP2,MDM2,MYH11,MYL9,PPP3CA,RTKN,SERPINE1,TAGLN,USP46	565 (7)
miR-133a-3p (and other miRNAs w/seed UUGGUCC)		mature microrna		0.203	0.0017	CDCA8,CMTM6,CTBP2,FTL,HCN2,KRT7,LASP1,LPGAT1,MSN,PITPNB,QKI,STK3,YES1
miR-143-3p (and other miRNAs w/seed GAGAUGA)		mature microrna		-0.795	0.00271	FNDC3B,MDM2,PLK1,PRC1,TAGLN,TOP2A
miR-24-3p (and other miRNAs w/seed GGCUCAG)		mature microrna		0.146	0.00284	AURKB,CDK4,DHFR,IL6,MAP2K4,SMAD4,SMAD5,TGFB1
miR-291a-3p (and other miRNAs w/seed AAGUGCU)		mature microrna		-0.121	0.00366	ADAM9,BAZ1A,CCND2,CD44,CENPF,CNOT6,FAM13B,GLTP,GPSM2,HERPUD1,KIF23,LMNB1,PBK,PRC1,TBC1D2,USP12,VEGFA,ZHX1
miR-26a-5p (and other miRNAs w/seed UCAAGUA)		mature microrna	Activated	2.208	0.00484	CCND2,CDK4,CDK6,CDKN1B,HPGD,PHF6,PLAG1,RB1
miR-150-5p (and other miRNAs w/seed CUCCCAA)		mature microrna		0.849	0.00574	BACH1,CSF1R,PDGFB,VEGFA
miR-431-3p (miRNAs w/seed AGGUCGU)		mature microrna			0.0095	DICER1,IRAK1,TRAP1
miR-101b-3p (miRNAs w/seed UACAGUA)		mature microrna			0.0108	ATXN1,STC1
miR-155-5p (miRNAs w/seed UAAUGCU)		mature microrna		0.333	0.012	ARFIP1,BACH1,CD47,CSF1R,CXCL1,CYP51A1,CYR61,FADS1,IKBKE,IL6,MATR3,MEIS1,MYD88,MYO1E,PIK3R1,PKN2,RAB34,SATB1,SCAMP1,SERPINE1,TAB2,TBCA,TCF7L2,TNFRSF10A,TXNRD1,WDFY1
miR-483-3p (miRNAs w/seed CACUCCU)		mature microrna		-0.595	0.013	CENPF,GJA1,GPSM2,IER5,MDC1,METAP1,MKI67,SMAD4,TACC1,TVP23B
miR-29b-3p (and other miRNAs w/seed AGCACCA)		mature microrna		1.863	0.0132	ARPC3,BCL2L11,CDC42,CDK6,COL3A1,DCP2,GAS7,LAMC1,NAV3,PIK3R1,PURA,TET1,YY1
miR-23a-3p (and other miRNAs w/seed UCACAUU)		mature microrna		-0.279	0.0134	CXCL12,LMNB1,MDH2,PLAU,SMAD4,SMAD5
miR-3118 (and other miRNAs w/seed GUGACUG)		mature microrna			0.0175	CREB1,LIMK1,PUM2
miR-129-5p (miRNAs w/seed UUUUUGC)		mature microrna		1.961	0.021	FNDC3B,GALNT1,SOX4,ZFP91
miR-135a-5p (and other miRNAs w/seed AUGGCUU)		mature microrna		1.214	0.021	APC,NR3C2,PPARG,SMAD5
miR-217-5p (and other miRNAs w/seed ACUGCAU)		mature microrna		0.218	0.021	FASN,PPARA,SCD,SIRT1
miR-224-5p (miRNAs w/seed AAGUCAC)		mature microrna		-0.849	0.021	AP2M1,CXCL14,KLK10,SMAD4
miR-103-3p (and other miRNAs w/seed GCAGCAU)		mature microrna		1.37	0.0215	CDK6,GRN,NFIA,PLAG1,RPS6,SERBP1
miR-221-3p (and other miRNAs w/seed GCUACAU)		mature microrna		1.355	0.0215	BCL2L11,CDKN1B,FOS,FOXO3,MITF,PIK3R1,SLC29A1
miR-92a-3p (and other miRNAs w/seed AUUGCAC)		mature microrna		1.276	0.0215	BCL2L11,CCND2,IL6,ITGB3,MAP2K4,MYLIP,OSBPL8
miR-141-3p (and other miRNAs w/seed AACACUG)		mature microrna	Activated	2.614	0.024	BCL2L11,CDK6,CDKN1B,CTBP2,DACH1,HMX1,MAP2K4,PTPRD,SATB1,TGFB2,ZFPM2
miR-30a-3p (and other miRNAs w/seed UUUCAGU)		mature microrna		-0.106	0.0266	CDK6,CYR61,FMR1,LIMA1,THBS1,TUBA1A
miR-138-5p (miRNAs w/seed GCUGGUG)		mature microrna			0.0284	KRT19,ROCK2,VCAN
miR-185-5p (and other miRNAs w/seed GGAGAGA)		mature microrna			0.0284	AKT1,CDC42,CDK6
miR-96-5p (and other miRNAs w/seed UUGGCAC)		mature microrna		-0.152	0.029	ADCY6,FOXO1,MITF,ODF2
miR-2682-5p (and other miRNAs w/seed AGGCAGU)		mature microrna			0.0301	CREB1,VEGFA
miR-376a-5p (miRNAs w/seed UAGAUUC)		mature microrna			0.0301	SLC16A1,SRSF11
miR-615-3p (miRNAs w/seed CCGAGCC)		mature microrna			0.0301	LCOR,PPARG
miR-331-3p (miRNAs w/seed CCCCUGG)		mature microrna			0.0301	ERBB2,KIF23
miR-19b-3p (and other miRNAs w/seed GUGCAAA)		mature microrna		1.154	0.0385	BCL2L11,BIRC5,MYLIP,THBS1
miR-486-5p (and other miRNAs w/seed CCUGUAC)		mature microrna		0	0.0404	AFF3,DCBLD2,FOXO1,SLC4A8,UBASH3B
miR-192-5p (and other miRNAs w/seed UGACCUA)		mature microrna			0.0419	BIRC5,DHFR,TYMS
miR-140-5p (and other miRNAs w/seed AGUGGUU)		mature microrna			0.0419	ADAMTS5,CXCL12,VEGFA
miR-200b-3p (and other miRNAs w/seed AAUACUG)		mature microrna		0.78	0.0465	CDKN1B,FHOD1,HDAC3,PTPN13,PTPRD,ZFPM2
miR-296-5p (miRNAs w/seed GGGCCCC)		mature microrna		-0.277	0.0494	AKT1,CDKN1B,HGS,HMGA1,VEGFA
miR-100-5p (and other miRNAs w/seed ACCCGUA)		mature microrna		-1.947	0.0496	ID1,MTOR,PLK1,RPTOR
miR-181a-5p (and other miRNAs w/seed ACAUUCA)		mature microrna		1.926	0.234	CDKN1B,NLK,PLAG1,SUZ12
ESR1		ligand-dependent nuclear receptor	Inhibited	-4.225	2.45e-19	ABCA3,ABCC3,ADA,ADAMTS13,ADD3,ADGRG6,AHNAK,AKT1,ANLN,ANXA3,AP1S1,APC,AQP1,ATP11A,ATP2B1,AURKA,AXIN2,BCL2L11,BIRC5,BUB1,BUB1B,C5,CALML4,CAMK1,CAPN2,CASP8AP2,CCNT2,CCP110,CCPG1,CD55,CDC42,CDC42EP2,CDC42EP3,CDCA8,CDK4,CDK6,CDKN1B,CEBPG,CENPA,CENPE,CENPF,CENPQ,CIT,CKB,CLDN4,CLIC3,CLIC6,COTL1,CP,CPE,CRABP2,CREB1,CRIM1,CXCL1,CXCL12,DCBLD2,DDX17,DECR1,DNAJC1,DSCR3,DTNA,DUSP4,DUSP5,EEA1,EGR1,ENO1,EPOR,ER…	773 (17)
AR		ligand-dependent nuclear receptor		-0.049	1.01e-06	ABCG1,ADM,AKT1,ALDH1A1,BASP1,BIRC5,BUB1,BUB1B,CAMK2A,CDC25B,CDC25C,CENPE,CIT,CLDN11,CLGN,COL3A1,CXCL12,DAPL1,DBI,DEPDC1,DHCR24,DNAJB9,EBP,EDN2,EDNRB,EGR1,EPB41L4B,EPHX1,ERBB2,ESPL1,EXTL2,FGFR2,GJA1,HMGCR,HSPA5,IL6,ITGA6,KCNJ3,KIF15,KIF2C,KITLG,KPNA2,LRRK1,MAD2L1,MME,MTHFD2,NPC1,NR3C1,NUSAP1,P4HA1,PEMT,PENK,PIGA,PLAU,PLK1,PLOD2,PRKCA,SCN9A,SERPINE1,SGK1,SLC26A7,SLC7A11,STK39,TEAD3,TF,TGFB1,TGFB2,T…	716 (19)
ESR2		ligand-dependent nuclear receptor		-1.132	3.97e-05	ADAMTS1,ADAMTS5,APC,ARL4A,ARNT2,ATP2B1,BIRC5,CAPN2,CBS/CBSL,CDKN1B,CLDN11,CLDN4,CRIM1,CXCL12,DNAJC1,EGR1,ELAVL2,EPHA3,EPHA5,EYA4,FAM84A,FASN,FMR1,FOS,FOXM1,FOXO1,FOXO3,GABBR2,GCLC,GM2A,GPSM2,HPGD,IP6K3,KCNJ3,KCNK15,KRT17,KRT19,KRT8,LMNA,LRP11,MAPK4,MEGF10,MKI67,MXD1,NELL2,NIPSNAP1,NOV,PCBD1,PCYOX1,PLIN2,PSAT1,PTX3,RDH10,RHOQ,ROCK1,SEMA3F,SGK1,SHISA2,SOX11,SOX4,SPTAN1,SRXN1,TIMP1,TNS3,TP53I11,TRIB…	803 (19)
PGR		ligand-dependent nuclear receptor		-0.241	6.48e-05	ACSL1,ADAMTS1,ATXN1,BUB1,CAPN2,CCNB2,CD44,CDC6,CDH12,CDKN1B,CTBS,ERBB2,ESRRA,EZR,FN1,FOS,FOXC1,FOXO1,GPER1,GPRC5A,HPCAL1,HPGD,ID1,ITGA6,MAD2L1,MBOAT7,MVP,NPC1,NSUN5,PCDH1,PCDHGC3,PFKP,PISD,PLAU,PLK2,PPIF,PRLR,PRRX1,PTGES,S100A6,SERPINB8,SGK1,SNTB2,STC1,TGFBI,TIPARP,TK1,TM4SF1,VCAN,VCL	794 (20)
RARA		ligand-dependent nuclear receptor	Activated	2.13	0.000119	ALDH1A1,ARNT2,BIRC5,C5,CCNT2,CCPG1,CD44,CD9,CDKN1B,CENPA,CENPF,CP,CRABP2,CTNNA3,DUSP1,EGR1,FAM64A,FGFR4,FOS,FOSL2,FOXC1,GAP43,GHR,HELLS,IL6,ITGA4,JUN,JUP,KIF23,KNL1,LGALS1,LIFR,LMO3,MAD2L1,MAP1B,NAV2,NCAPH,PBK,PENK,PHLDB1,PTTG1,PVR,SEC31A,SHANK2,SLC25A36,SLC7A11,STRA6,TGFB1,TLE4,TNFAIP8L1,TNFRSF10A,TTC9,UBE2T,ZNF24	714 (13)
NR3C1	-1.486	ligand-dependent nuclear receptor		-0.528	0.000449	ACTB,ACTN1,ADM,AKT1,ANGPTL7,ANXA1,AQP1,ARRB2,ATG12,ATXN1,BAG4,BCL2L11,BOK,CAPN2,CASP4,CD47,CDC42EP3,CLCF1,COQ8B,CPEB4,CRABP2,CRYAB,CSRNP1,CUL4A,CYR61,DAG1,DBI,DBT,DNER,DUSP1,EBAG9,EDN2,EGR1,ELMOD2,EPB41L4B,F2R,FN1,FOS,FOXO1,FOXO3,GAP43,GPX1,GULP1,HDAC1,HERPUD1,IL6,ING3,IP6K3,JUN,KRT17,LIF,MAP3K14,MAP4K3,MCF2,MDM2,MTHFD1,MYD88,NAV3,NFATC1,NME5,NR3C1,PHLDA2,PIK3CD,PIK3R1,PLEKHF1,PLIN2,PLK2,PPARA,PP…	931 (19)
AHR		ligand-dependent nuclear receptor		0.382	0.00363	ACTN1,ADAMTS5,ADM,ALDH1B1,ALDH2,ASPN,ATP2B1,CDC25B,CDC25C,CDK4,CDKN1B,CDKN2C,COL14A1,COL3A1,CYP2S1,DCN,DHFR,DMXL2,EHD1,FGFR2,FMO2,FN1,FOS,FOSL1,HMGCR,HSPA5,IL6,ITGA6,JUN,LTBP2,MATN2,NPTX1,NQO1,PDGFB,PLK1,PPARG,SCD,SEMA3A,SEMA3F,SERPINE1,SIRT1,TGFB1,TGFB2,TGFBI,THBS1,TIPARP,TK1,TNFAIP8L1,TXN,VCL,VEGFA	844 (20)
PPARA	-1.168	ligand-dependent nuclear receptor		0.276	0.00428	ABCD3,ACADVL,ACAT2,ACSL1,ACSS2,AHCY,ALDH2,ATP5B,AURKA,C5,CA9,CD63,CDK4,CDKN2C,CFH,CXCL12,CYB5B,CYP51A1,DBI,DECR1,ELOVL6,FABP3,FADS1,FASN,FDFT1,FDPS,FOS,G6PD,HMGCR,HPD,IDI1,IGFBP6,IL6,KIF2C,KIF4A,KRT8,LIFR,LSS,MAD2L1,MKI67,MVD,MVK,NSDHL,PCTP,PLIN2,PLK1,PPARA,PPARD,PPARG,PRC1,PRDX6,SC5D,SCAMP1,SCD,SLC27A1,SQLE,TALDO1,TLR5,TMEM98,TOP2A,TSPO,TXN,UCP2,VEGFA	795 (18)
NR3C2	-1.533	ligand-dependent nuclear receptor		1.949	0.00594	ADAMTS1,CNN3,COL3A1,EGR1,FKBP1A,FKBP1B,FN1,GHR,GPX1,HMOX2,IL6,NFIA,NR3C1,PPAT,PROCR,SERPINE1,SGK1,TGFB1,TUBB3,VEGFA	846 (20)
RARG		ligand-dependent nuclear receptor		0	0.013	CRABP2,CRYAB,DUSP1,EGR1,FOS,FOXC1,GAP43,IL6,JUN,STRA6
PPARG	2.749	ligand-dependent nuclear receptor	Activated	2.021	0.0194	ABCA3,ABCG1,ACLY,ACSL1,BIRC5,CCPG1,CDK6,CDKN2C,CRABP2,CREB1,CXCL1,CXCL14,DLAT,EDN2,EGLN1,ELOVL6,EPHX1,ESRRA,FABP3,FASN,FDPS,FN1,FOSL1,HMGCR,HYOU1,IGFBP6,IL6,JUN,KRT19,MBNL1,MCM7,ME1,MKI67,MTOR,MYD88,NDUFA5,NR2F2,OXR1,PCTP,PEX6,PLA2G3,PLIN2,PPARA,PPARD,PPARG,PTGES,RARRES2,SCD,SERPINE1,SGK1,SHISA5,SLC27A1,TAGLN,TBC1D2,TCF4,TGFBR1,TUBB,UCP2,VAMP2,VAMP5,VEGFA,ZNF703
PPARD	1.638	ligand-dependent nuclear receptor		0.379	0.0338	ACADVL,ACY1,ALDH2,BIRC5,CCND2,CDK4,CDKN1B,FABP3,FASN,FN1,IKBKE,IL6,ILK,LRAT,MOG,PCYOX1,PLIN2,PNPLA2,PPARD,PPARG,S100A6,SCD,SIRT1,SLC27A1,THBS1,TLR5,TNFRSF12A,UBC,UCP2,VEGFA
RARB		ligand-dependent nuclear receptor		0.426	0.0367	CRYAB,CXCL12,EGR1,EZR,GAP43,ID1,ID3,IFITM1,IL6,ILF2,SATB1,STRA6,TGFB1,VEGFA,YES1
NR1D1	-0.429	ligand-dependent nuclear receptor		1	0.0493	ACLY,FASN,ME1,PDE8A,RGR,SIRT1,ULK1
RORA	-2.357	ligand-dependent nuclear receptor	Activated	3.005	0.188	ACTB,DHCR24,ELOVL6,ELOVL7,FABP3,FASN,FDFT1,GPX1,HMGCR,HPGD,IL6,MC1R,NSDHL,NTRK2,PLIN2,PRDX6,RORA,SCD,SEMA3F,SLC2A13,SLC30A10,TLR3,UCP2,USP53
ESRRA	1.162	ligand-dependent nuclear receptor	Activated	2.528	0.273	ACADVL,ACSL1,ASAH1,ATP5B,B4GALT6,CDC6,CKB,CYP51A1,ENO1,ERBB2,ESRRA,FABP3,HK1,HMGCR,IDI1,KRT19,LIPA,PPARA,PPARG,SIRT1,TOP2A
ERBB2	1.418	kinase	Activated	4.444	1.43e-16	ACTB,ADAMTS5,AHNAK,AKT1,AURKA,BCAT2,BIRC5,BMP1,BMP7,BUB1,BUB1B,CADM1,CAPN15,CCDC80,CCNB2,CCND2,CD47,CD9,CDC25B,CDC25C,CDC40,CDC42,CDC42EP2,CDC42EP3,CDC6,CDCA2,CDCA3,CDCA8,CDCP1,CDK6,CDKN1B,CDKN2C,CENPA,CENPE,CENPF,CHMP2B,CLDN4,COL3A1,CSF1R,CXCL12,DAAM1,DAG1,DECR1,DHFR,EBP,EDN2,EGR1,EIF6,EMP3,ERBB2,ESPL1,F2R,FASN,FEZ2,FN1,FOS,FOXO1,FRRS1,FSTL3,GHR,GINS3,GJA1,GPAA1,GPC1,GSPT2,HSPB1,ID1,IGF2R,IGFBP6…	781 (18)
CDKN1A	0.416	kinase	Inhibited	-2.923	2.89e-12	ACTB,ANLN,ATRX,AURKA,AURKB,BIRC5,BUB1,BUB1B,CASP3,CDC25B,CDC25C,CDC6,CDK4,CDKN1B,CENPF,CEP55,CIT,CRYAB,CYR61,DLGAP5,DUSP1,FANCI,FN1,FOXM1,GRN,HJURP,HSPA5,IL6,ITGB3,ITGB5,KIF2C,KNSTRN,LGALS3,LIMA1,MAD2L1,MCM7,MKI67,NUSAP1,P4HA1,PBK,PCLAF,PLK1,PLK2,POLD1,PRC1,RAD51,RB1,SERPINE1,SHC1,SPAG5,TOP2A,TPX2,TUBB3,TYMS,UBE2S,UBE2T,VEGFA,VGLL4,WNT3	587 (14)
EGFR	0.335	kinase	Activated	2.357	2.25e-09	ACOT7,ACTB,ACY1,AHCTF1,AKT1,ANXA1,BCL2L11,BIRC5,CASP4,CD47,CDCP1,CDK4,CDK6,CDKN1B,CHI3L1,COL3A1,CRYAB,CXCL12,CXCL14,DAG1,DUSP1,DUSP4,EGR1,EIF4E,EIF6,ERBB2,F2R,FASN,FOS,FOSL1,FOSL2,GHR,GJA1,GPC1,GRN,HERPUD1,HMGA1,HSPA5,HSPB1,ID1,IL13RA2,IL33,IL6,IQGAP2,ITCH,ITGA6,ITGB5,JUN,KRT17,MACF1,MATN2,MME,MT1F,PDK1,PLAU,PLK1,PSMB1,PSMB6,PSMB7,PTGER2,PTGES,RANBP1,RB1,RRAS,S100A2,SERBP1,SERPINE1,SERPINE2,SLC7A…	607 (16)
MTOR	1.233	kinase		-0.072	1.4e-06	ACLY,ADM,AKR1B1,ATG12,ATP2B1,BCL2L11,BEX1,BIRC5,CAB39L,CASP3,DCTN1,DHFR,DLG4,EIF3A,ENO1,FASN,FDPS,FKBP1A,FN1,GAP43,HSPB1,IL4R,IL6,IRAK1,KCND2,MBP,MDH2,MDM2,MICAL1,MOG,MTOR,NCAM1,NEURL1B,PFKP,PFN1,PPARA,PPARD,PPARG,PRDX5,PRKAR2B,RAB11B,RPL23,RPL32,RPS11,SOX4,SQSTM1,SRC,SRPX,TCF4,TK1,TLR5,TNFRSF25,TPPP,TRADD,UBE2B,VEGFA	742 (19)
IPMK	-1.621	kinase	Activated	3.266	3.49e-06	ABHD12,ACTB,CAPNS1,CYR61,FLNA,FOS,JUN,MYL9,PFN1,RAD51,TAGLN2	278 (7)
AKT1	1.126	kinase		1.526	6.42e-06	ACAT2,ACLY,AKT1,AURKB,BCL2L11,BIRC5,CASP3,CCND2,CDK4,CDKN1B,DIAPH2,DLG4,EBP,EGR1,FASN,FN1,FOS,FOXO1,FXYD5,GCLC,HMGCR,IL6,LAMA1,LIPA,LSS,MATR3,MBP,MDM2,ME1,MYH11,NDC80,NFATC1,NQO1,PIK3R1,PPARA,PPARG,SCD,SEMA6D,SERPINE1,SERPINF1,SIRT6,TGFB2,THBS1,TIMP1,TK1,TYMS,VCAN,VEGFA,ZWINT	701 (19)
RAF1	0.521	kinase	Activated	3.147	1.47e-05	ACAT2,ACOT7,ANXA1,BCL2L11,CD44,CDC6,CDKN1B,CRYAB,CTSH,DCBLD2,DUSP4,DUSP5,EGR1,EMP3,ERBB2,FAM13A,FGFBP1,FOS,GRN,HPCAL1,HSPB1,ID3,IL6,ITGB3,ITGB5,JUN,LAMA3,LIF,LIFR,LPGAT1,MKI67,MT1F,MXD1,NQO1,OPCML,PHLDA2,PLAU,SLC26A2,SQLE,TCOF1,TFPI2,TIMP1,VEGFA	756 (19)
CDK4	1.131	kinase		1	0.000117	AURKA,BCL2L11,CDC6,CDCA2,CDCA8,CDK4,CDKN1B,CDKN2C,CENPF,CEP55,DHFR,FAM83D,HIST2H2BE,HJURP,JKAMP,KIF2C,KIF4A,KLHL24,KNL1,LRRTM2,MCM7,MELK,MNS1,NCAPH,PCLAF,PTBP3,RBMS3,RNF170,SATB1,TPX2	550 (13)
MET	-1.115	kinase		1.034	0.000191	AKT1,AURKA,AURKB,CCND2,CD44,CDKN1B,CXCL1,FN1,FOS,GCLC,HSPB1,IL6,ITGA3,JUN,MAD2L1,MDM2,NREP,PLK1,PLK2,SH3BP5,TGFB1,TLR3,VEGFA	696 (20)
ERBB3		kinase		-0.635	0.000207	ACTB,ADAM9,CCND2,CD47,CDKN1B,CXCL12,DUSP1,EGR1,EIF6,ERBB2,EZR,FN1,GHR,MATN2,PLK1,RRAS,SLK,STAG2,THBS1,TLN1,VEGFA	675 (18)
MAP3K1	-1.201	kinase	Activated	2.799	0.000284	COL3A1,DUSP1,EGR1,FOS,HSPB1,JUN,NOV,PLAU,PPARD,SERPINE1,TGFB1,THBS1,TIMP1,TNFRSF10A,TOP2A	693 (17)
MAP2K1	-0.175	kinase		1.785	0.000412	AXIN2,BCL2L11,CAPN3,CD44,CDKN1B,COL3A1,DUSP1,DUSP5,ENO1,F2R,FASN,FLNA,FOS,FOSL1,GPRC5B,HSPA5,IL13RA2,IL6,ITGB3,JUN,JUP,LGALS3,MBP,MITF,PTPN13,RAB38,RAP2B,RRAGD,SERPINE2,TFPI2,THBS1,UBC,VEGFA	693 (19)
NDRG1		kinase		1.491	0.000436	BCL2L11,CASP3,CASP4,CDK4,CXCL1,EIF2AK3,FOS,JUN,MDM2,SMAD4,VEGFA	514 (7)
PRKG1	-0.974	kinase		0.102	0.000605	CDKN1B,COL3A1,FN1,FOS,GKAP1,PPARG,SERPINE1,TAGLN,TGFB1,THBS1	713 (18)
CDK5R1		kinase		0.128	0.000975	CD63,FOS,IL6,MIB1,SERPINE1,SIRT1,SOX6	741 (15)
ERBB4	-0.753	kinase		-0.873	0.00112	ADAM9,CADM1,CASP4,COL3A1,CXCL12,DUSP1,EGR1,GAP43,GHR,GJA1,GPAA1,GPC1,JUN,SERPINE2,SLK,SPARCL1,STAG2,THBS1,TLN1	678 (18)
IKBKB		kinase		0.904	0.00126	AURKB,CD44,CDC25B,CDC6,CDH13,CP,CXCL1,CXCL12,DCN,ECT2,EGLN1,EGR1,FASN,FOS,FOXM1,FOXO1,FOXO3,GM2A,GRN,IGFBP6,IL6,ILK,ITGB3,ITGB5,KIF23,LIFR,LMNB1,MBP,NAGLU,OGN,PLAU,PLK1,PTK2B,PTPN13,PTX3,SERPINE2,SGK1,TGFB1,TGFBR1,TLN1,TLR3,UACA,VCAN,VEGFA	741 (18)
AKT3		kinase		-1	0.00156	BCL2L11,CDKN1B,EBAG9,ERBB2,FOSL1,RPS6,SEMA6D,TOMM70	576 (12)
INSR	-0.038	kinase	Activated	3.757	0.00168	ACADVL,ACSL1,ACTN4,ALDH2,AQP1,ARFGAP2,ARL4A,ATP5B,BIRC5,CCND2,CDC6,CDKN2C,CFL1,CSTB,CYP51A1,DAG1,DECR1,DUSP1,ECHS1,EGR1,FDFT1,FDPS,FOS,GRN,HELLS,HMGCR,IDI1,IGF2R,IL6,ITGB5,KLF10,LGALS1,LSS,MCM7,MDH2,MDM2,MVD,MVK,NSDHL,OGN,PDGFB,PHLDA2,PPARA,PRKCQ,RAD51,RUVBL2,SATB1,SC5D,SERPINE1,SIRT1,SIX4,SLC29A1,SMAD4,SQLE,TGFB1,THAP12,UCP2,XRN1,YEATS4	659 (19)
ACVRL1		kinase		-0.337	0.00179	ACTB,CXCL12,ID1,JUP,PLAU,PXN,SERPINE1,TAGLN,VEGFA,ZYX
MAPK9		kinase	Activated	2.45	0.00207	ACLY,AQP1,BCL2L11,BMP1,CDKN1B,EGR1,EIF4E,FASN,FOS,FOSL1,FOSL2,HMGA1,IL6,JUN,LIF,LMNA,MIF,NME2,NR3C2,PLIN2,PPARA,PPARG,PTGES,PTX3,RN7SL1,SCD,TLR3,ZYX	766 (20)
PIK3R1	-2.155	kinase		-1.215	0.00233	CCND2,CDKN1B,DNAJB9,DNAJC3,FOS,FOXO1,HSPA5,IL6,MITF,MKI67,PDK1,PIK3CD,PIK3R1,PLAU,PPARG,SERPINE1,VEGFA	601 (16)
RET		kinase	Activated	2.066	0.00241	AKAP9,ANXA1,CDKN1B,CXCL12,DCN,DNAJC3,DUSP8,EDNRB,EGR1,FOS,GJA1,HSPA8,IL6,ITGA6,NOV,PLAU,PLOD2,PTN,PTPN13,SCARA3,STC1,TACC3	679 (18)
MKNK1		kinase		1.342	0.00337	ACOT7,APC,CAMK2A,CP,CYR61,DCTN1,FLNA,FLNB,FOS,GAP43,LAMC1,MAN2A1,MAP1B,MAPK8IP3,NELL2,STXBP1,TAGLN,TP53BP1,TTC3,VAMP2
STK11		kinase		-0.497	0.00343	CDC42,CDKN1B,CHGB,CNTN1,EIF3A,FGFR2,FN1,FOSL1,FOXN3,ID1,IL33,IL6,KLF12,LUM,MCAM,NCAM2,NPTX2,NRCAM,PPP1R2,PTPRZ1,RB1,SERPINE1,SLC16A4,SPARCL1,SYT4,TOP2A,USP19,VEGFA,WNT5A,ZHX1	723 (21)
MAPK3		kinase	Activated	2.537	0.00485	BCL2L11,CYP24A1,DUSP4,EGR1,FN1,FOS,FOSL1,IL6,JUN,PDGFB,PTGES,SIRT6,THBS1,TIMP1,TNFRSF10A	688 (18)
MAP2K4	-1.016	kinase	Activated	2.183	0.00485	BIRC5,CD44,FLNA,FOS,IL6,JUN,KIF2A,PLAU,PPARD,PPARG,ROCK1,ROCK2,TGFB1	738 (17)
ERN1		kinase	Inhibited	-2.981	0.00773	AP1M2,CNTN1,DNAJB11,DNAJB9,DNAJC3,ERO1B,FASN,HOOK1,HSPA5,IFITM1,JUN,MPZL2,MVD,PIGA,PLIN2,PPARG,PRKDC,PVR,SCD,SEL1L,VEGFA,XBP1	115 (5)
FGFR1	0.442	kinase		1.401	0.00842	BIRC5,BMP7,CCND2,DNAJC1,EIF4E,EIF4EBP2,FOS,IL6,JUN,LIF,MBP,NCK1,NXF1,PLAU,PTPRA,RPS6,SOX3	765 (18)
SPHK1	3.62	kinase	Activated	2.418	0.00936	BCL2L11,EGR1,FN1,IL33,IL6,JUN,PTGES,SERPINE1,TAGLN,TIMP1	723 (20)
CHEK1	0.857	kinase	Activated	2.4	0.0102	BCL2L11,BUB1,BUB1B,CDC25B,MAD2L1,MICB
MAPK7		kinase		1.979	0.0104	ADAMTS1,CDKN1B,DUSP1,ID1,IL6,JUN,NOV,NQO1,PTGER2,SEMA3F,VEGFA
MAP4K4		kinase	Inhibited	-2.761	0.0132	ACADVL,ACLY,AGL,BCAT2,COQ5,DLAT,DLST,FASN,HMGCL,HYAL2,NDUFA5,NDUFV1,PEX16,PFKM,PIGO,PLCB4,PPARG,PTGES,RPS6KB1,SCD
MAPK1		kinase		0.977	0.0132	ACO1,APBB3,AURKA,BIRC5,CAPN2,CDKN1B,CFB,CRABP2,CSGALNACT2,DGKI,DNAH7,DUSP1,EGR1,EHD1,FN1,FOS,IFI35,IFITM1,IL6,ITGB3,ITPR2,JUN,KRT17,LGALS1,LGALS3,LIF,LMNA,MBP,MITF,MKI67,MNS1,MSH5,MVP,NFATC1,PDGFB,PLAU,PPT2,PSME2,PTGER2,QKI,SHANK2,SHCBP1,SIRT1,SIRT6,SPAG16,SUN2,TLR3,TMEM87A,TRIM14
BMPR1B	-1.085	kinase		0.436	0.0143	ID1,ID3,NR2E1,PPARG,SERPINE1,SOX5,SOX6
RPS6KA4		kinase		1.06	0.0145	DUSP1,FOS,IL6,JUN
CAMK2A	3.229	kinase			0.0145	CAMK2A,DLG4,FOS,WNT3
CHUK		kinase		0.568	0.0152	CASP4,CDH13,CDKN1B,CP,CRLF1,CXCL12,DCN,FOS,GM2A,GRN,IFI35,IGFBP6,IL6,ITGB3,KLF10,LIFR,MXD1,NAGLU,NOV,OGN,PLAU,PLK1,PTX3,RB1,SERPINE2,SGK1,SMOC2,SQSTM1,SRC,TK1,TLR3,VEGFA
PTK2		kinase		1.029	0.0162	CDKN1B,CSPG4,CYR61,FOS,IL6,KRT8,P4HA1,PRRX1,PTK2B,THBS1,TIMP1
PRKAA2		kinase		0.345	0.0165	ACOT7,CD302,CDKN1B,CHGB,CXCL12,DUSP4,EGR1,EIF2AK3,FASN,FGFR2,FN1,FOXO3,HSPA5,IL6,PARP3,PPARG,SLC16A1,SYT4,ZYX
TGFBR2	0.176	kinase		0.861	0.017	ADAMTS5,BIRC5,CD44,CDHR1,CDKN1B,CRYAB,FN1,GJA1,HPGD,IL6,JUN,JUP,KRT8,MYOF,PDGFB,RBMS3,SERPINE1,SMAD4,TAB2,TAGLN,TGFB1,TGFB2,TGFBR1,THBS1,TIMP1,TNFRSF12A,VCL,VEGFA,ZMIZ1
STC1	-3.934	kinase			0.0175	MTOR,TGFB2,UCP2
MAPK14		kinase		-0.333	0.018	CALR,CRYAB,CYP51A1,DICER1,DUSP1,FASN,FDPS,FGFBP1,FN1,FOS,FOSL2,GJA1,HMGCR,IL6,ITGB8,JUN,KITLG,MYH11,NFATC1,PLAU,PTGES,SGK1,SHC1,TAGLN,TGFB1,TIMP1,TOP2A,VEGFA
EPHB1	-1.135	kinase		1.98	0.021	EGR1,FOS,JUN,SERPINE1
PRKAA1		kinase		0.358	0.0214	ACOT7,BIRC5,CD302,CDKN1B,CHGB,CXCL12,FGFR2,FN1,FOXO3,GPX1,IL6,PARP3,SIRT1,SIRT6,SLC16A1,SYT4,ZYX
PIK3CA		kinase		-0.16	0.0214	BIRC5,CA9,CD44,CDKN1B,FASN,FOXM1,PDK1,PIK3CD,PROCR,SERPINE1,TGFB1,TK1
SRC	1.923	kinase	Activated	2.49	0.0215	CCND2,DUSP1,ENO1,ERBB2,F2R,FN1,FOS,FOSL1,GJA1,ID1,IL6,JUN,LAMP2,PLAU,PLK1,PRKCA,SRC,TFPI2,VEGFA
FLT1		kinase		-1.069	0.0235	ACTN4,AHCY,BIRC5,CAPN2,DHCR24,EWSR1,FLNA,FOS,G3BP2,HK1,LIN7C,TCF4,THBS1,UBE2B
PRKCA	1.997	kinase		0.054	0.0255	CD55,EGR1,ERBB2,FN1,FOS,GBA,HS2ST1,ID1,ID3,JUN,NQO1,PHLDA2,PVR,RB1,RHOBTB3,SCAMP1,SERPINE1,TGFB2,VEGFA
CDK1	1.516	kinase			0.0256	BIRC5,CDKN1B,HIST1H1B,JUN,XBP1
ROR2		kinase			0.0284	AXIN2,MAP1B,PPARG
MAPK10	-1.093	kinase		1.954	0.029	CD44,FOS,IL6,JUN
PIK3R2		kinase			0.029	FOXO1,MKI67,PIK3R1,PLAU
STK16		kinase			0.0301	SERPINE1,VEGFA
EFNA2		kinase		-1.508	0.0307	CRABP2,DCBLD2,DSC1,DUSP4,FOSL1,KRT7,NEDD4L,PXN,TCF3,TRIM2,UBE2S
CCNK		kinase		1.913	0.0308	COPS6,FANCI,MDC1,ORC3,TIMELESS,UBE2T,UCP2
NTRK1		kinase	Activated	2	0.0324	DLG4,EGR1,FOS,LGALS1,SCN9A,WNT5A
RIPK1	0.669	kinase		0.946	0.0324	BIRC5,CDKN1B,CXCL1,IL6,MAP3K14,MDM2
RPS6KA5	-0.662	kinase		1.441	0.0325	DUSP1,FOS,FOSL1,IL6,JUN
NTRK2	-3.468	kinase		1.938	0.0344	BCL2L11,CDC6,CDCA3,CDCA8,CDK4,CDKN2C,DDX11,EGR1,FOS,SERTAD1,VEGFA
EPHB4		kinase		-0.632	0.0347	BMP7,FGFR2,KITLG,NCAM1,NCAM2,PDLIM7,TGFB1,TGFB2,TGFBR1,WNT5A
IKBKG		kinase		-0.648	0.0356	CDH13,CP,CXCL12,DCN,FOS,GM2A,GRN,IGFBP6,IKBKE,IL6,KCND2,LIFR,NAGLU,OGN,PPARA,PPARG,PTX3,SERPINE2,SGK1,VEGFA
BMX		kinase		1.044	0.0385	COL3A1,FOS,IL6,TIMP1
FRS2	-1.793	kinase			0.0385	CD44,ERBB2,ITGA6,TAGLN
CDK7		kinase			0.0385	ANKRD37,CTBP2,STC2,TGFB1
BRD4		kinase		1.652	0.04	ALDH1B1,ANKRD37,AURKB,CCND2,FADS1,FOS,FOSL2,GALNT14,KAT2A,NQO1,STC2,TOP1,TYRO3,WNT5A,XBP1
PRKCD	1.315	kinase		1.745	0.0413	BIRC5,CXCL12,DENND3,EPOR,FEM1B,FOS,FOSL1,FOSL2,GPRC5A,HJURP,IL6,ITPR3,JUN,KIAA1462,KIF2C,LIF,NAV2,PALMD,PDLIM7,PPP1R3D,RYBP,SERPINE1,SETBP1,SPHK1,TTC9,VEGFA
PFKFB3	-1.471	kinase			0.0419	CDC25C,CDKN1B,IL6
CSNK2A2		kinase			0.0419	FOXO3,ITGA6,JUP
TRIB3		kinase		1.633	0.0465	HERPUD1,ID1,MTHFD2,PPARG,PSAT1,STC2
DCAF1		kinase	Inhibited	-2.219	0.0595	KLF10,NOV,PPIF,PTGES,TCF3
MAPK8		kinase	Activated	2.011	0.0636	AKT1,AQP1,BCL2L11,CDKN1B,DUSP1,DUSP4,EGR1,FOS,FOSL1,FOSL2,FOXO1,FTH1,IL6,JUN,LIF,MIF,MVP,PLAU,PPARD,PTGES,PTX3,RN7SL1,WNT5A
SYK		kinase	Activated	2.591	0.0796	BCL2L11,BMPR1B,CDH12,CDKN1B,FOSL1,IL6,ITGB3,KIAA1107,TFPI2,TGFB1,TIMELESS,USP53,VEGFA
PRKCB		kinase	Activated	2.778	0.132	EGR1,FASN,FN1,FOS,IL6,JUN,SERPINE1,TCIRG1,TGFB1
PEX5L	-0.978	ion channel	Inhibited	-2.425	0.00112	FDFT1,FDPS,HMGCR,IDI1,LSS,MVK
RYR2		ion channel	Inhibited	-2	0.00146	FOXO1,IL6,PPARA,SIRT1	273 (7)
STIM1		ion channel		-0.277	0.0148	C5,GCLC,GPX1,IL6,NQO1
TGFB1	2.492	growth factor		1.708	2.21e-12	ABCG1,ACLY,ACTN1,ADM,AHNAK,AKT1,ALDH2,AMER2,AMOTL2,ANXA11,AQP1,ARL4A,ARNT2,ASPN,ATG12,ATXN1,AXL,BCL2L11,BDKRB2,BIRC5,BMP1,BMP7,BUB1,BUB1B,C5,CADM1,CALM1 (includes others),CALML4,CAPN15,CAPNS1,CASP3,CASP4,CCNB2,CCND2,CD44,CD55,CDC25C,CDC42EP3,CDH19,CDHR1,CDK4,CDKN1B,CDKN2C,CENPA,CENPE,CENPF,CFB,CFH,CFL1,CHI3L1,CHST11,CLDN4,CNN3,COL3A1,COTL1,CRIP2,CSF1R,CSPG4,CTSH,CUL5,CXCL1,CXCL12,CYR61,DAAM1,DACH…	803 (17)
HGF		growth factor	Activated	3.021	3.4e-09	ADAMTS1,ADGRL2,AKT1,AURKA,AURKB,BIRC5,BUB1,BUB1B,CA9,CALM1 (includes others),CCL26,CD44,CDC25B,CDC25C,CDC6,CDK4,CDKN1B,CDKN2C,CENPF,CLCF1,COL3A1,CRLF1,CRYAB,CYR61,DDX11,DIAPH2,DOK4,DTYMK,DUSP4,EBP,EGR1,EPHA4,FASTK,FLNA,FN1,FNDC3A,FOS,FOSL1,FOXM1,GBA,GPSM2,HELLS,HK1,HMMR,ID1,IL6,INPPL1,ITGA6,ITGB8,ITPR3,KIF15,KIF2C,KITLG,KRT17,KRT19,L1CAM,LAMC2,MAD2L1,MDM2,MELK,MKI67,NDC80,NFATC1,NPC1,NRCAM,PEMT,P…	786 (20)
AGT		growth factor	Activated	3.383	1.01e-08	ACAT2,ACE2,ADAMTS5,ADD3,ADM,ANXA1,ANXA3,ATP2B1,BACH1,BDKRB2,BOK,CALR,CASP3,CCND2,CD44,CDH13,CDK4,CDKN1B,CIT,CLGN,COL3A1,CP,CRABP2,CREB1,CREB5,CTF1,DHFR,DUSP1,EBP,EDNRB,EGR1,FASN,FDFT1,FGF13,FN1,FOS,FOXO3,FOXP2,GAP43,GAS2,GJA1,GSS,HMGCR,HSPB1,ID3,IDI1,IL6,ITGB3,ITGB5,ITPR2,JUN,KCND3,KITLG,L1CAM,LIF,LIMD2,LSS,MAD2L1,MATN2,MIF,NPR3,NREP,PFN1,PIK3R1,PLAU,PPARG,PPFIBP1,PURA,RRAS,SERPINE1,SGCD,SGK1,SHC…	908 (22)
INHA		growth factor		-0.863	3.64e-08	ADAMTS1,CCND2,CDK4,CDKN1B,COL3A1,COL4A3BP,CYP51A1,CYR61,DHX32,DNAH7,EPHX1,ESPL1,FGFR4,HSD17B2,ITGA3,KITLG,KRT19,KRT8,LMNA,LRP11,MATN2,MYH11,MYL9,MYO18A,PIK3CD,PIK3R1,PRLR,PRSS23,PTX3,SERPINE1,SGK1	346 (7)
FGF2		growth factor	Activated	3.685	3.22e-07	ADAMTS5,AKR1B1,AKT1,BIRC5,CCND2,CDKN1B,COL3A1,CRYAB,CXCL12,CYR61,DCN,EDNRB,EGR1,ENO1,EPOR,FGFR2,FGFR4,FLNA,FN1,FOS,FOSL1,FOXO1,FOXO3,FTH1,GAP43,GJA1,GREM1,GRIK5,ID3,IL6,ITGA3,ITGA4,JUN,KATNA1,LMNA,LRP6,MBP,MCAM,MDM2,MIF,MITF,MKI67,NOV,NR3C1,NR3C2,PDGFB,PENK,PLAU,PPARG,PRKDC,PTTG1,RB1,S100A10,SCD,SERPINE1,SPHK1,SQSTM1,TAGLN,TF,TGFB1,TGFB2,THBS1,TIMP1,TNFRSF12A,TOP2A,TUBB3,USP47,VEGFA,YY1	722 (17)
VEGFA	-1.464	growth factor	Activated	2.758	7.39e-06	ACSL1,ADAMTS1,AKT1,ALDH2,BCAT2,BIRC5,CASP3,CD55,CDC25C,CDKN1B,CSTB,CXCL12,CYB5B,CYR61,DBT,DECR1,DUSP4,DUSP5,EGR1,FN1,FOS,GJA1,HK1,HSPA5,ID1,ID3,IKBKE,IL6,ITGA4,ITGB3,LMNA,MDH2,MKI67,MVP,NFATC1,NME2,NR2F2,PDGFB,PLAU,PRKCA,RGS5,SERPINE1,STC1,TFPI2,TGFB1,THBS1,TIMP1,TMSB10/TMSB4X,TOMM20,TOMM70,TSPO,UQCRB,VEGFA	681 (18)
IGF1		growth factor	Activated	2.392	7.54e-05	ACSS2,ADA,ADM,AKT1,BCL2L11,BIRC5,CASP3,CCND2,CD44,CDK4,CDKN1B,COL3A1,CREB1,CRX,CYR61,DCLK1,EDN2,EGR1,EIF4E,FASN,FN1,FOS,FOXO1,GAP43,GHR,GPER1,HMGA1,HMGCR,HSPA5,IGFBP6,IL4R,IL6,ITGB5,JUN,LASP1,MBP,MDM2,MIF,MKI67,MYH11,NCAM1,NFE2,NR3C1,NTRK2,PBK,PENK,PLAU,PPARG,PPP3CA,PRLR,SCD,SERPINE1,SIRT1,SLC12A7,SQLE,TAP2,TF,TGFB1,TGFBI,THBS1,TK1,TNFRSF12A,TTF2,TUBB3,UBE2B,VEGFA,XBP1	828 (20)
TGFB3		growth factor		1.454	7.81e-05	ASPN,CDKN1B,CLDN11,COL3A1,CYR61,FN1,FOS,FOSL2,GJA1,ITGB3,JUN,LTBP2,NOV,PLK1,PLOD2,SCD,SDC3,SERPINE1,SERPINE2,SH3PXD2A,TAGLN,TGFB1,THBS1,TSPAN13,VEGFA	591 (15)
BMP6		growth factor	Activated	2.426	8.33e-05	ADAMTS1,ADAMTS5,ADD3,ADGRL2,CD44,CDKN2C,EPHX1,FOSL1,FRMD4B,ID1,ID3,IL6,MATN2,SEMA3A,SERPINE1,SLC39A10,TAGLN,TIMP1,TNFRSF12A,TXNRD1,VCL,VEGFA,XBP1	545 (11)
WISP2	1.153	growth factor		-1.884	0.00011	AXIN2,CD44,ERBB2,FN1,JUN,JUP,KRT8,LAMC2,PPARG,PROCR,SDC4,SERPINE1,TGFB1,TGFBR1,XBP1	502 (10)
CTGF	1.413	growth factor		0.839	0.000155	ADAMTS1,ADAMTS5,AKT1,BIRC5,CD44,DCN,EGR1,ENO1,FLNB,FN1,IL6,ILK,JUN,KITLG,MIA3,NOV,P4HA1,PDGFB,SDC4,SERPINE1,SOX4,TGFB1,TIMP1,VEGFA	738 (17)
BDNF	0.085	growth factor		0.968	0.000204	ACOT7,APC,BCL2L11,BMP7,CAMK2A,CASP3,CCND2,CP,CSPG4,CYR61,DCTN1,DUSP1,DUSP4,EGR1,ELOVL6,FLNA,FLNB,FOS,FTL,GAP43,HMGCR,HSPA5,IL6,JUN,KLF10,LAMC1,LGALS1,LIMK1,MAN2A1,MAP1B,MAPK8IP3,MBP,MVD,NCAM1,NELL2,NTRK2,P4HA1,PALMD,PENK,PTPN9,RPS23,S100A10,SH3BGRL2,SOSTDC1,STXBP1,TAGLN,THBS1,TIPARP,TP53BP1,TTC3,TUBA1A,TUBB3,VAMP2	705 (22)
GH1		growth factor		0.607	0.000207	ACSL1,ACTB,AKR1B1,APC,APLP1,CA3,COL3A1,CREB1,CYB5B,DBI,DECR1,EGR1,FASN,FDPS,FN1,FOS,FTH1,GCLC,GHR,HDAC1,ID1,ID3,IL4R,IL6,JUN,JUP,PPARA,PPARG,PRLR,PTMA,RFC1,SATB1,SIRT1,STC1,TAF11,TF,TUBA1A,UQCRHL,VEZF1,YY1	775 (20)
ANGPT2	0.543	growth factor		0.672	0.00061	ADA,ASPHD1,AXIN2,BCL2L11,CALR,CASP3,CCT7,CFB,COL3A1,CRYAB,FKBP10,FN1,HSPA5,IL6,KPNA2,LARP4,MIF,NR3C2,PGAP1,PLAU,POLD1,PTGES,RBM14,RDH10,RFC1,RPS6,SERPINE1,SRXN1,THBS1,TLR3,TNFRSF12A,TOP1,TUBB3,WNT3,YIPF5	785 (21)
EGF	0.325	growth factor	Activated	4.406	0.00201	ACTN1,ADA,AKT1,AURKA,AURKB,BIRC5,CASP3,CCND2,CD44,CDC25C,CDK4,CDKN1B,CHGB,COL3A1,CSF1R,CXCL14,CYR61,DCN,DUSP1,DUSP4,DUSP5,EGR1,EIF2AK3,ERBB2,EZR,FASN,FN1,FOS,FOSL1,GAB2,GJA1,GPER1,HPGD,ID1,IDI1,IL6,ITGB3,JUN,KLF10,KRT19,LIMK2,MAD2L1,NCAM1,PBK,PFKM,PHLDA2,PLAU,PPARD,PPARG,PRKDC,PSMB1,PSMB6,PSMB7,PTGES,PTTG1,S100A10,S100A11,SCD,SERPINE1,SHC1,SOX4,SPHK1,TFPI2,TGFB1,THBS1,TIMP1,TNFRSF12A,TRPM7,ULK1,V…	746 (18)
NTF3		growth factor		1.526	0.00213	CCND2,CDKN1B,ERBB2,FOS,GJA1,JUN,PENK,YES1	764 (19)
FGF19		growth factor		0	0.00215	ACLY,ACSL1,ALDH1A1,BIRC5,EGR1,FABP3,FASN,FDPS,FOS,GAS2,HMGCR,ID1,MCAM,MME,PEG3,SCD,SGK1,SQLE	540 (11)
GDF9		growth factor		0.437	0.00357	GREM1,ID1,ID3,ITGA6,KITLG,PLAU,PTGER2,PTX3,PXN,VCAN	599 (13)
NTF4		growth factor		0.686	0.00396	DLG4,FOS,GAP43,NTRK2,PENK,TUBA1A
TGFB2	-2.782	growth factor		0.736	0.00425	ASPN,COL3A1,CYP24A1,EGR1,FN1,FOS,ID4,ITGB5,PLOD2,RUNX1T1,SCD,SERPINE1,SPHK1,TAGLN,TGFB1,TGFB2,THBS1,TIMP1,VCAN,VEGFA	866 (18)
FGF4		growth factor		1.912	0.00537	FOS,FOXO1,FOXO3,HMGCR,SCD,SOSTDC1,VEGFA	542 (11)
NDP		growth factor		0.152	0.00574	EDN2,LIF,PSIP1,SERPINF1
LTBP4		growth factor		-0.132	0.00574	GREM1,ID1,TGFB1,TGFB2	619 (11)
IGF2		growth factor		1.407	0.00794	AKT1,ARL4A,BIRC5,CDC6,DUSP1,EGR1,ELOVL6,FN1,GHR,GRN,HELLS,IGF2R,IGFBP6,IL6,ITGB5,MCM7,MDM2,OGN,PDGFB,PIK3R1,PRKCQ,RAD51,SATB1,SERPINE1,SLC38A2,TGFBI,VEGFA,XRN1	652 (18)
PDGFB	2.315	growth factor		1.745	0.0101	AKT1,EGR1,FN1,FOS,FOXO1,FOXO3,IL6,NOV,RGS5,SERPINF1,THBS1,TIMP1,VEGFA
KITLG	-1.932	growth factor	Activated	2.162	0.0112	ACTB,AXL,BCL2L11,BIRC5,BMP1,CASP3,CDKN1B,CLIC1,CYTH1,DALRD3,DHCR24,EDNRB,EGR1,EPOR,FOS,FTH1,GCC2,GJA1,IL6,ITGB3,KLHL24,KPNA2,MME,N4BP2L1,NR3C1,PRKCA,PRKCQ,RPLP0,RPS23,RPS6,RPS7,SHC1,TCF3,UCP2,UPF1
FGF21		growth factor	Activated	2.097	0.013	ACLY,EGR1,FASN,FGFR2,GHR,HMGCL,ME1,MYLIP,SERPINE1,TGFB1
FGF1	0.924	growth factor		0.922	0.0166	AKR1B1,AXIN2,CYR61,EGR1,FOS,GCLC,GPX1,IL6,JUN,MKI67,MURC,NQO1,SGMS1,TCF3,TCF4,TGFB1,TGFB2,THBS1,TNFRSF12A,TTR,VEGFA
FGF10		growth factor	Activated	2.051	0.0185	AHNAK,ANXA1,ANXA3,CTSH,CYP51A1,LSS,S100A6,SCD,TGFB1,TMEM123,TSPAN8
LEP		growth factor		0.365	0.0214	ABCC3,ABCD3,ACADVL,ACLY,ACO1,ASAH1,BIRC5,BOK,CA3,CASP3,CD63,CDKN1B,COL3A1,CYP24A1,CYR61,EGR1,ELOVL6,ERBB2,FABP3,FASN,FGFR2,FOS,FOXO3,GAP43,GCLC,GPX1,HMGCR,HSPA5,IL6,JUN,KIF3A,LIF,LIFR,LIPA,MBP,MDM2,NPW,NPY1R,NR3C1,OPLAH,PEMT,PLIN2,PNPLA2,PPARA,PPARG,SC5D,SCD,SERPINE1,SLC16A1,SLC27A1,TGFB1,THBS1,TIMP1,TRAF3IP1,TSPO,UCP2,UGP2,VEGFA,WNT5A
NRG1		growth factor		1.644	0.0221	ACTN1,CAPN1,CASP3,CCND2,CDKN1B,CHCHD3,CYR61,DAG1,DUSP1,DUSP4,EGR1,ERBB2,FN1,FOS,GPER1,HMGA1,HMGCR,ID1,IDI1,ITGB3,ITGB5,L1CAM,LIFR,LIMK2,MBP,PLAU,PXN,SOX4,TF,TGFBR1,TNFRSF25,VCL,VEGFA
NGF	1.35	growth factor		0.889	0.0235	BCL2L11,CDKN1B,CHGB,DLG4,DUSP1,DUSP4,EGR1,FOS,FOSL1,FOSL2,GAP43,ID1,JUN,KIF2A,KIF3C,LIFR,MAPK8IP3,PPARG,SCN9A,SHC1,SQSTM1,TGFB1,TNFRSF12A,TRIO,TXN,VEGFA,WNT5A,YES1
BMP2		growth factor		0.875	0.0267	CDK4,CDKN1B,CREB3L1,CXCL12,FGFR2,FN1,FOS,FOXO1,GFRA1,GREM1,ID1,ID3,ID4,JUN,KLF10,L1CAM,MELTF,NFATC1,PPARG,SLC26A2,SMAD4,SOSTDC1,SOX6,SPINT1,TAGLN,TBC1D10A,TIMP1,VCAN,VEGFA,ZBTB16
HDGF		growth factor			0.0301	SERPINE1,TGFB1
BMP7	-2.727	growth factor		-0.441	0.0306	AKT1,BIRC5,BMP7,CD44,EDN2,FASN,FN1,GJA1,GREM1,ID1,IGFBP6,IL6,NCAM1,PENK,PIK3R1,PPARG,SERPINE1,SMAD5,SOSTDC1,VEGFA
MSTN		growth factor		1.534	0.0347	AKIRIN1,AKT1,CXCL1,FN1,IL6,KLF10,MTOR,TGFB1,ULK1,VEGFA
GDNF		growth factor		1.725	0.0375	ACTB,BDKRB1,CASP3,CDKN1B,EGR1,FN1,GFRA1,ITGA6,LGALS1,PENK,SPHK1,STC1
TGFA		growth factor		1.907	0.0384	AKT1,BIRC5,FOS,FOSL2,IL6,LAMC2,PTTG1,RB1,S100A10,SERPINE1,TGFB1,TLR5,VEGFA,WNT5A
DKK1	2.059	growth factor		0.479	0.0385	AXIN2,BIRC5,CD44,DLG4,PPARG,PRLR,TAGLN,TBX3,TCF4,TNNC1,WNT5A
FGF7		growth factor		1.924	0.0505	ABCC3,ADSL,CD44,CDK4,FASN,FGFR2,FOXM1,PLAU,S100A10,SCD,SERPINE1,VEGFA
AREG		growth factor	Activated	2.425	0.0736	EGR1,FOS,IL6,JUN,PLAU,PTX3
BMP15		growth factor		1.981	0.189	ID1,ID3,PTX3,SLC29A2
Vegf		group	Activated	3.773	3.64e-08	ADAMTS1,ADGRL2,ANGPTL7,ARHGAP23,ARHGEF17,AURKA,AURKB,AXIN2,BCL2L11,BIRC5,BMP7,BUB1,BUB1B,CALM1 (includes others),CASP3,CD44,CDC25B,CDC25C,CDC42,CDC6,CDKN2C,CENPF,CHI3L1,CLCF1,CRLF1,CRYAB,CXCL1,CXCL12,CYR61,CYYR1,DCBLD2,DDX11,DIAPH2,DNAJB9,DOK4,DTYMK,DUSP4,DUSP5,EBP,EGR1,EPHA4,FLNA,FN1,FNDC3A,FOSL1,FOXM1,GPRC5B,GPSM2,HELLS,HERPUD1,HMMR,ID1,IL6,ITGA6,ITGB8,ITPR3,JUN,KIF15,KIF2C,KITLG,LRAT,MAD2L1,ME…	847 (20)
estrogen receptor		group		0.404	9.18e-07	ABCG1,ANXA1,AXL,BMP7,CAPG,CCND2,CD44,CDH12,CDH13,CDH19,CLDN4,CXCL1,CXCL12,DICER1,EGR1,ERBB2,FGF13,FGFR2,FGFR4,FN1,FOS,IL6,ITGA3,JUN,JUP,KLF10,KRT19,KRT7,KRT8,LAMC2,MAP1B,MMP24,MSN,NCAM2,PCDH1,PCDH18,PCDH19,PDGFD,PLAU,PRLR,SERPINE1,SMAD4,TGFB1,TGFB2,TGFBR1,TIMP1,VEGFA,WNT3,WNT5A,XBP1	856 (19)
PI3K (family)		group		0.795	1.33e-05	ABCG1,ADM,ATG12,BCL2L11,BIRC5,CXCL1,CXCL12,EGLN1,FASN,FOS,FOXO1,FOXO3,GCLC,HK1,HSPA5,IL6,ITGA6,NQO1,PXN,RDH10,SERPINE1,SIAH1,SIRT1,SOX4,VEGFA	860 (20)
Srebp		group	Activated	2.611	7.95e-05	ACLY,ACSL1,ACSS2,FASN,FOS,G6PD,NPC1,UCP2
Mek		group		1.983	9.97e-05	AXL,B4GALT6,BCL2L11,CCND2,CD200,CDCP1,CDKN1B,CSF1R,DCT,DUSP4,DUSP5,EGR1,ERBB2,FASN,FGFBP1,FOS,FOSL1,GAP43,GPER1,HSPB1,ID1,IL6,ITGA6,ITGB3,JUN,MDM2,NQO1,OSBPL8,PHLDA2,PPAT,ROCK1,ROCK2,RPL23,SERPINE1,SLC43A3,TET1,THBS1,TOP2A,TYRP1	668 (20)
Histone h4		group			0.000139	ADA,CDC25C,CDC6,CDK4,CHRNA3,CHRNA5,CYP24A1,DHFR,FASN,FMR1,FOS,FOXM1,G6PD,ID1,IL6,KDM5B,MAD2L1,MSH5,NCAM2,NEDD4L,NTRK2,PPARG,PREX1,PRLR,RPS6,SHANK2,SPHK1,SUZ12,TAGLN,TGFBR1,TYMS	740 (19)
Histone h3		group		0.152	0.000143	ADD3,ARHGEF17,BCL2L11,BIRC5,CA9,CCND2,CD9,CDC6,CDK4,CDKN1B,CDKN2C,CRIP2,CSF1R,CSPG4,EFCAB7,EGR1,FASN,FGFR2,FMR1,FOS,FOXM1,G6PD,GAS2,GHR,GKAP1,GRIK5,ID1,IGF2R,IL6,JUN,KIAA0895,L1CAM,LARP1B,LRAT,MAD2L1,MDM2,MEIS1,MTUS1,PCDHA12,PPARG,PRLR,PTGES,RAB38,RB1,RPS6,RUNX1T1,SCD,SEC31A,SGK1,SIAH1,SPHK1,SUZ12,TAGLN,TBX3,TGFBR1,TM4SF18,TOP2A,TRIB1,TYRO3,UBB,UBC,VEGFA,WASF1,WLS,XBP1,ZBTB44,ZDHHC11,ZNF271P,ZNF3…	726 (16)
ERK1/2		group	Activated	2.387	0.000202	ASAH1,BCL2L11,CALR,CCL26,CCND2,CD44,CDC25C,CDK4,CDKN1B,COL3A1,CXCL1,CXCL12,DUSP1,DUSP4,ECE1,EGR1,EIF2AK3,ENO1,EZR,FGFR2,FOS,FOSL1,FOXO1,GJA1,HMGA1,HPGD,HSPA5,ID1,ID3,IL6,ITGA3,ITGB3,JUN,KRT17,MAP2K2,PLAU,PSMB6,PTGER2,PTGES,PTN,RAD51,RB1,S100A6,SBSN,SERPINE1,SGK1,SLC12A7,TAP2,TIMP1,VCAN,VEGFA	763 (20)
Muscarinic cholinergic receptor		group		0.371	0.00021	ALPL,CYR61,FMR1,FOS,JUN	637 (16)
Sos		group			0.000212	CADM1,CD44,CHI3L1,COBLL1,CRABP2,DOCK1,EEA1,ELOVL6,FBLIM1,FOS,GAS2,GBA,GM2A,HMMR,HOOK1,ITGA6,KIF2A,LAMA3,LIN9,MPZL2,MXD1,MYH9,NDUFS7,NPTX1,NSDHL,PFN1,PKN1,PLAU,PLK2,PRPF4B,PTPRZ1,PTTG1,QKI,SCD,SEMA6D,STK3,TGFB1,TIPARP	379 (7)
CDK4/6		group		-0.117	0.000544	AHI1,AHNAK,CDC6,CDK6,CLIC6,ENO1,FAM129B,FLNA,HSPB1,LASP1,MACF1,RPS6,TALDO1,TUBA1B,TUBA1C,TUBB,ZNF148
Akt		group		1.256	0.000638	ADM,AMOT,ATG12,BCL2L11,BIRC5,CCND2,CD44,CDK4,CDKN1B,COL3A1,COPS6,CP,CXCL12,FN1,FOS,FOSL1,FOXM1,FOXO1,FOXO3,HPGD,IL6,JUN,LMNA,MCAM,MDM2,NDUFV1,NFATC1,PPARD,PPARG,PTGER2,PTN,PTX3,RAD51,RB1,RDH10,SEMA6D,SERPINE1,SGK1,SOX4,THBS1,TIPARP,TRADD,VCAN,VEGFA,XBP1	831 (19)
TCF		group		1.091	0.0009	ALDH1A1,ARL4A,CD44,CTNND2,CYP24A1,DDX17,EGR1,FOS,GJA1,HSD17B2,ID3,IFITM1,LGALS3,MME,NRCAM,SERPINE1,SLC1A5,SLC26A2,TK1,TSPAN8	583 (11)
Ras		group		1.939	0.000973	AURKA,BCL2L11,CDK6,CDKN1B,CLDN4,CYP24A1,EGR1,FOS,FOSL1,HMGA1,JUN,LIF,LRAT,MITF,MYH11,PDGFB,PLAU,PPARD,PTGES,PVR,RAE1,SERPINE1,SERPINE2,TFPI2,VEGFA	761 (20)
Insulin		group	Activated	2.48	0.00167	ACLY,ACSL1,ACTB,AKT1,ATP7A,BIRC5,CA3,CDKN1B,CRABP2,CXCL1,DBI,DUSP1,DUSP4,EGR1,FADS1,FASN,FGFR4,FN1,FOS,FOXO1,FTL,G6PD,GCLC,HMGCR,HSPA5,IL6,JUN,KCNJ3,LPIN1,MCM7,MDH2,ME1,MTOR,NR3C1,PIK3R1,PLCB1,PLIN3,PNPLA2,PPARA,PPARD,PPARG,PRDX6,PRKCA,RPL32,RPS6,SCD,SERPINE1,SGK1,SIRT1,SLC29A1,SLC38A2,SQLE,TGFB1,TGFBI,UCP2,VEGFA,XBP1	814 (20)
MAP2K1/2		group		0.208	0.00201	BCL2L11,CCND2,CDKN1B,CHI3L1,DUSP1,DUSP4,EGR1,FOS,FOSL1,GCLC,HERPUD1,HSPA5,HSPB1,JUN,PPARA,TGFB1,VEGFA	662 (20)
ADRB		group		-0.841	0.00263	ACAT2,AXL,BOK,CASP3,CASP4,CDK4,CDK6,CDKN1B,CRYAB,CYP51A1,FAM214A,FDPS,FOS,JUN,LPIN1,LSS,MVD,NBN,NQO1,NSDHL,PDGFB,PKD1,RAD51,SLC7A11,SQSTM1,SRXN1	805 (21)
ETS		group			0.00294	CHI3L1,EGR1,ERBB2,FOS,HPGD,SERPINE1,TIMP1
TEAD		group	Activated	2	0.00313	CD44,CYR61,FN1,FOXM1
mGluR		group		0.555	0.00324	DLG4,ERBB2,FMR1,MAP1B,NTRK2	504 (7)
Hdac		group		-1.439	0.00367	ADAMTS1,ADGRL3,BIRC5,CRABP2,CSF1R,CYP24A1,DKK3,EDNRB,EGR1,ERBB2,FOS,FOSL1,FOXD1,HPGD,IL6,IRX3,JUN,JUP,KLF10,MT1F,MXD1,NDRG4,NPNT,PREX1,ROBO2,RRM2B,TBX3,TIMELESS	848 (21)
Pkc(s)		group	Activated	2.413	0.00416	ACO1,ADM,BCL2L11,CD55,CDC6,CDKN1B,COL3A1,CYR61,DNAJC3,DUSP1,EGR1,FGFBP1,FN1,FOS,FOSL1,GAP43,GPER1,HMGCR,HPGD,HSPA5,IL6,JUN,KRT8,LIPA,NQO1,PPARA,PPARG,PRKCA,RB1,SERPINE1,STC1,STC2,TGFB1,VEGFA,XBP1	885 (23)
EGLN		group		1.744	0.00422	ADM,ANKRD37,BBX,CA9,EGLN1,FOSL2,FTL,HMGCL,IKBIP,KDM5B,LNPK,PDK1,PFKP,RAB11FIP5,RLF,RRAGD,SLC27A1,STC1,ZNF292	368 (7)
Pkg		group	Activated	2.646	0.00537	EGR1,FOS,JUN,PTGES,TLN1,TXN,VCL	624 (17)
Cyclin E		group		-0.277	0.00559	CDC6,CDKN1B,DHFR,EGLN1,RB1,ROCK2	586 (12)
Pro-inflammatory Cytokine		group		-0.555	0.00608	ADM,AKR1B1,CD47,CD55,CTNND2,GCLC,HSPA5,IL6,LGALS1,NOV,SDC4,SIRT1,SPINT1,TIMP1	462 (15)
Alpha catenin		group		0.766	0.0106	ADAMTS1,ADAMTS5,AXIN2,CDKN1B,COL3A1,CXCL12,EGFL6,EPHA3,GAP43,IGFBP6,IL6,LUM,NOV,PLAU,PTX3,RHOJ,SGK1,TIMP1,TNFRSF12A,TSPAN8,ZYX
MSK1/2		group			0.0108	DUSP1,FOS
ERK		group	Activated	3.956	0.012	ACTN1,ADGRG6,BCL2L11,CDK4,CDKN1B,CLDN4,COL3A1,DUSP1,EGR1,ESRRA,FN1,FOS,FOSL1,FOSL2,FOXO1,FOXO3,GCLC,HMGA1,IL6,ITGB3,JUN,KLF10,LIF,MCAM,PLAU,PPARD,PTGES,ROCK1,SERPINE1,SIRT6,SOX4,THBS1,TIMP1,TUBA1A,VCAN,VEGFA
Raf		group		1.937	0.0169	B4GALT6,BCL2L11,CDKN1B,DUSP4,EGR1,FOS,FOSL1,JUN,MYH11,PHLDA2,SLC43A3,TAGLN,TOP2A
mGLUR Group I		group			0.0175	CAMK2A,DLG4,FMR1
SERCA		group			0.0175	EGR1,FOSL1,JUN
Rb		group	Inhibited	-2.018	0.0189	AURKB,BIRC5,CDC6,DHFR,ECT2,FGFR2,FOXM1,HDAC1,MAD2L1,MCM7,PLK1,POLD1,TOP2A,TYMS
ADCY		group		-1.342	0.0215	COL3A1,FOS,GJA1,IL6,NFATC1,TXN
JUN/JUNB/JUND		group			0.0215	BDKRB1,CYR61,FOS,FOSL1,IL6,JUN
N-cor		group	Inhibited	-2.621	0.0222	ACSL1,AXIN2,CDK6,CXCL14,ELOVL6,FASN,G6PD,MBNL1,NFATC1,PLA2G3,PLIN2,SCD,SGK1,SHISA5,TBC1D2,ZNF703
Jnk		group		1.584	0.0236	ASAH1,BCL2L11,CASP3,CD44,CD55,CDK4,COL3A1,CRIP2,CXCL12,DUSP1,EGR1,FN1,FOS,GAP43,GJA1,HSPA5,IL6,ITGA4,JUN,NQO1,PDGFB,PLAU,PTGES,RAD51,SERPINE1,STRA6,TGFB1,TIMP1,TNFRSF10A,TNFRSF12A,VCAN
p85 (pik3r)		group		0.831	0.0256	FASN,IL6,PIK3CD,PPARG,VEGFA
Ptk		group			0.0284	IL6,NR3C1,TGFB1
potassium channel		group			0.0301	FOS,JUN
TH17 Cytokine		group			0.0301	IL6,LGALS1
Gamma tubulin		group			0.0301	CASP3,RB1
Gap		group			0.0301	FOS,RASGRF1
E2f		group		-0.033	0.0306	CDC25C,CDC6,DDX11,DHFR,DROSHA,GAS2L1,HDAC1,ITGA6,MAD2L1,MTHFD1,NUSAP1,PRR11,RAD51,SERPINE1,SKA2,TCF3,TPX2,TRMT13,TYMS,USP37
caspase		group		-0.64	0.0308	CCND2,CDK4,CDK6,CDKN1B,HERPUD1,RB1,THBS1
GNRH		group		1.996	0.0324	DUSP1,EGR1,FOS,JUN,PHB,SGK1
TMSB4		group		0.232	0.0404	ILK,IRAK1,ITGA3,MBP,SERPINE1
Lefty		group			0.0419	CDC25C,FOXO1,SMAD5
Creb		group		-0.26	0.0489	ADM,AKT1,CSF1R,CYP51A1,DDX6,DUSP1,DUSP4,EGR1,EIF4EBP2,EPHA3,FLNB,FOS,FOSL1,GJA1,GTF2F2,GTF2H3,HPGD,IL6,INTS1,JUN,LASP1,MCAM,MIF,MITF,NR3C1,PENK,PLIN3,PPARG,PPFIBP1,PRKCA,SESN3,SLC7A11,SLIT2,SMAD4,SOX4,TF,TIA1,TSEN34,UBC,VEGFA,WNT3
Nos		group		1.98	0.0496	EGR1,FOS,TIMP1,VEGFA
Tgf beta		group	Activated	2.559	0.0546	BACH1,CCND2,CDK6,CDKN1B,CSF1R,CTF1,CYR61,DCN,FN1,FOS,GCLC,GREM1,ID1,IL6,ILK,ITGB3,JUN,KLF10,LAMA3,LIF,MIF,MXD1,PDGFB,PLAU,PTGER2,RORA,SERPINE1,SMAD4,TAGLN,TGFB1,TGFBI,TIMP1,VEGFA
P38 MAPK		group	Activated	2.301	0.0591	BIRC5,CCL26,CCND2,CD44,CD55,COL3A1,CXCL1,CXCL12,DUSP1,EDNRB,EGR1,FLNA,FN1,FOS,GCLC,GJA1,HBP1,HSPA5,ID3,IL6,ITGA4,ITGB3,ITGB8,JUN,LAMA3,MIF,MITF,MYH11,NFATC1,PLAU,PPARG,RAD51,RB1,SERPINE1,SGK1,TCF3,TGFB1,THBS1,TIMP1,TNNC1,TOP2A,TRADD,TRIB1,ULK1,VEGFA,WNT5A,ZMAT3
SRC (family)		group	Activated	2.425	0.131	EGR1,ESRRA,FN1,ID1,IL6,ITGB3,PXN,TGFB1
Ras homolog		group		1.941	0.147	EGR1,FOS,ITGB3,PLAU
Tnf receptor		group		1.982	0.189	IL6,SERPINE1,TGFB1,TIMP1
IL12 (family)		group	Activated	2.236	1	BCL2L11,CD44,DICER1,FOSL2,IL6,LIF
Tnf (family)		group	Activated	2.077	1	ABCC3,ADAMTS5,BIRC5,CDK4,CIRBP,CLDN4,CXCL1,CXCL12,GHR,GJA1,IKBKE,IL33,IL6,SERPINE1
PTGER2	-1.301	g-protein coupled receptor	Activated	3.428	1.67e-10	ARFGEF1,AURKA,BUB1B,CCNB2,CENPE,CENPF,CEP55,CSF1R,DEPDC1,ECT2,EGR1,ESRRA,IL6,ITCH,KIF15,KIF18B,KIF2C,MELK,MKI67,NUF2,NUSAP1,PABPN1,PBK,PILRB,PLK1,PRC1,PTGES,PXN,SERPINE1,SPAG5,THBS1,TIMP1,TPX2,TROAP,VEGFA	740 (20)
ACKR3		g-protein coupled receptor		0.927	0.000107	ADM,AXL,C5,CDK4,CFH,COL9A1,CXCL12,RB1,RRAS,TNNC1	722 (17)
F2R	1.629	g-protein coupled receptor		1.586	0.000136	BCL2L11,CD55,CXCL12,CYR61,DUSP1,ECE1,EGR1,F2R,FN1,FOS,GJA1,IL6,MIF,TAGLN,TFPI2,THBS1,VEGFA	737 (19)
AGTR1		g-protein coupled receptor		0.695	0.00157	ACE2,CASP3,COL3A1,CP,DUSP1,FN1,FOS,IL6,JUN,SERPINE1,TGFB1	729 (20)
CXCR4	-0.071	g-protein coupled receptor		0.419	0.00201	ANKS1B,AXL,C5,CD44,CD9,CXCL1,CXCL12,EGR1,ID1,IL6,RRAS,TNFRSF10A,TNNC1,ZBTB16	653 (18)
ADRA1B		g-protein coupled receptor			0.00249	CDKN1B,COL3A1,DUSP1,EGR1,FN1,FOS,IL6,JUN,LIF,PPP3CA,PRRX1,VEGFA	568 (15)
ADRA1D		g-protein coupled receptor			0.00249	CDKN1B,COL3A1,DUSP1,EGR1,FN1,FOS,IL6,JUN,LIF,PPP3CA,PRRX1,VEGFA	510 (11)
S1PR2		g-protein coupled receptor	Activated	2.425	0.00396	FOS,JUN,PDGFB,SPHK1,TGFB1,TIMP1	641 (18)
ADRA1A		g-protein coupled receptor			0.00432	CDKN1B,COL3A1,DUSP1,EGR1,FN1,FOS,IL6,JUN,LIF,PPP3CA,PRRX1,VEGFA	568 (14)
ADRB3		g-protein coupled receptor		1.473	0.00559	CXCL12,EGR1,FOS,IL6,JUN,UCP2	589 (15)
CYSLTR2		g-protein coupled receptor			0.00574	DCT,EGR1,MITF,TYRP1
CNR1		g-protein coupled receptor		0.074	0.0103	ALPL,BIRC5,BMP7,CA9,CCNB2,CDCA3,ERBB2,FASN,FOS,FOXM1,IL6,LAMA1,NME2,NR3C1,PENK,PLAU,PTK2B,S100A6,SLC29A1,SLIT2,SOCS5,SOX6,STAM2,TIMP1
GPER1	1.334	g-protein coupled receptor		1.233	0.0134	ASAH1,EGR1,ESRRA,FASN,FOS,HSPA5
CMKLR1		g-protein coupled receptor			0.0145	CCNB2,CCND2,CD55,IL6
DRD2		g-protein coupled receptor		0.989	0.0177	CRYAB,EDNRB,FOS,JUN,PENK,TGFB1,VEGFA
CHRM3	0.493	g-protein coupled receptor		1.982	0.021	CYR61,EGR1,FOS,ITGA3
TAS1R3		g-protein coupled receptor		-0.152	0.021	PPARG,SLC16A1,SLC1A5,SLC7A11
AGTR2		g-protein coupled receptor		-0.522	0.0215	CDK4,COL3A1,FASN,FOS,PIK3R1,RPS6KB1,TGFBR1
P2RY1	-1.635	g-protein coupled receptor			0.0284	FN1,FOS,IL6
S1PR3	0.146	g-protein coupled receptor		1.987	0.029	CD44,FOS,JUN,TAGLN
CHRM1		g-protein coupled receptor		1.981	0.029	CYR61,EGR1,FOS,JUN
HCAR2		g-protein coupled receptor	Inhibited	-2	0.092	IL6,IQGAP3,KIF14,PLK1
HRAS		enzyme		1.457	2.48e-08	ACTB,ADM,AKT1,AMOTL2,ANXA3,ATP5B,ATXN1,AURKA,AURKB,BCL2L11,BIRC5,BMP1,BOK,BTBD11,CAPG,CAPN2,CCDC80,CCND2,CD44,CDK4,CDKN1B,CFB,CHST11,CLCF1,COL3A1,CXCL1,CXCL12,CYP24A1,DNER,DUSP1,EGR1,EPHX1,F2R,FABP3,FASN,FDFT1,FGFBP1,FLNA,FN1,FOS,FOSL1,FOSL2,FOXD1,FOXO1,FSTL3,GJA1,GRN,HSPA8,HSPB1,IL6,IQGAP2,ITGA4,ITGA6,ITGB5,JUN,JUP,KRT19,LASP1,MCAM,MDM2,MYH11,MYL9,NQO1,NSFL1C,PCDHGC3,PFN1,PLAU,PLK1,PLOD2,PRDX6,P…	675 (20)
TAZ		enzyme		0.924	3.97e-07	ADAMTS1,ADAMTS5,AHNAK2,AMOTL2,ANXA1,AOX1,AXL,BASP1,CD44,CYR61,DICER1,FN1,LUM,MYOF,NAV3,PRSS23,SERPINE1,SORBS2,TAGLN,TFPI2,TGFB1	123 (3)
KRAS		enzyme	Activated	3.023	7.76e-07	ACY1,AHCTF1,AOX1,ARPC3,ARPP19,AXIN2,AXL,BIRC5,CAMK1,CASP3,CCDC80,CCP110,CD44,CDKN1B,COL3A1,CRYAB,CTNND2,CXCL14,DCLK1,DHFR,DUSP1,DUSP4,DUSP5,EIF4E,ENO1,FLII,FN1,FOS,FOSL1,FTH1,G6PD,GBA,GCLC,GJA1,GRN,HMGA1,HSPA5,HSPB1,HYOU1,ID1,IFITM1,IL33,IL6,IQGAP2,ITGB3,JUN,LAMP2,LIF,LMNB1,MAN2A1,MCAM,MDM2,MICB,NCAM1,NME2,NPC1,NQO1,NR3C1,PALD1,PEG3,PPARD,PPARG,PPFIBP1,PRC1,PTK2B,RANBP1,ROCK1,RPS6,SDC4,SERBP1,SER…	762 (19)
FBXO32		enzyme	Inhibited	-2.462	2.84e-06	AXIN2,BCAT2,BCL2L11,CADM1,CALR,CCND2,CDKN1B,DNAJB9,DNAJC3,EIF2AK3,GCLC,HERPUD1,HOOK1,HSPA5,HYOU1,IL6,ISYNA1,ITGA3,KRT19,PPP3CA,PTGES,RAB27A,TFPI2,XBP1
MGEA5		enzyme		-0.985	3.12e-06	ACSS2,ACTN4,ADGRL2,AHNAK2,BACH1,CAPN1,CCBE1,CD302,CD44,CD47,CD55,CDK6,CDKN2C,CPE,CREB5,CSF1R,DCLK1,DLST,EFNB1,EPHA4,FABP3,FDFT1,FDPS,FGF13,FGFBP1,FGFR4,FLNA,FLNB,FN1,G6PD,GPER1,GTF2F2,HMGCR,HPGD,ICK,ITGB5,JUN,LSS,MAMLD1,MCAM,MTX1,NDUFA5,NDUFB11,NSDHL,PDK1,PFKM,PIK3R1,PLAU,PLIN2,PLIN3,RAB27A,RB1,S100A2,S100A6,SERPINB9,SERPINE2,SLC27A1,TGFB1,TGFBI,THBS1,THSD1,TIMP1,TNFRSF12A,TP53BP1,TRADD,TUBA1A,WW…	557 (12)
STUB1		enzyme		0.627	3.63e-05	ATXN1,BIRC5,CASP3,CDC25C,ERBB2,FOXO1,IL6,KLHL24,MAP3K14,MYH11,RAD51,TAGLN,VEGFA	812 (20)
UPF1	1.142	enzyme		-0.317	4.55e-05	CDKN1B,DNAJB11,FXYD5,LMNB1,NRM,SGK1,SMG5,SMG6,UPF2,UPF3B
PIN1		enzyme		1.265	0.000125	BUB1,CENPA,COL3A1,DEPDC1,EPB41L4B,FAM64A,FASN,FN1,IL6,MDM2,NCAPH,PHB,PPARD,TGFB1,TIMP1,TNFRSF10A	769 (18)
CYP51A1	1.786	enzyme	Inhibited	-2.646	0.000125	DHCR24,EBP,HMGCR,LSS,NSDHL,SC5D,SQLE
ACACA		enzyme		-1.387	0.000513	ACLY,ELOVL6,FASN,PPARG,SCD
ACACB		enzyme	Inhibited	-2.425	0.00063	ACLY,FASN,HMGCR,MVD,PPARA,PPARG,SCD	512 (11)
POR		enzyme	Inhibited	-3.241	0.000851	ABCC3,ACADVL,ACAT2,ACLY,ACSL1,ALDH1A1,C11orf54,CHRNA5,CYB5B,CYP51A1,DHCR24,ELOVL6,FDFT1,FDPS,FOXC1,HLF,HMGCR,IDI1,LGALS1,LGALSL,LSS,MVD,MVK,NSDHL,PPARG,SC5D,SCD,SDC4,SQLE,TMEM267,TMEM97,TUBB2B,VEGFA
HSPA5	-2.394	enzyme		1.245	0.00107	ACLY,BIRC5,CASP3,EIF2AK3,FASN,HSPA5,HSPA8,IDI1,IL6,XBP1	652 (19)
FN1	1.743	enzyme		0.04	0.00115	ACTN4,AHCY,BIRC5,CAPN2,CDK4,CDK6,CDKN1B,CXCL1,DHCR24,EWSR1,FLNA,FN1,FOS,G3BP2,GPX1,HK1,IL6,ITGA4,ITGB3,KRT7,LIN7C,MTOR,PDGFB,PLAU,PXN,RRAGD,SDC4,SERPINE1,SQSTM1,TAGLN,TCF4,TGFB1,THBS1,UBE2B,VAV2,ZYX	750 (19)
SIRT6	1.284	enzyme	Inhibited	-2.765	0.0014	AKT1,BIRC5,ELOVL6,FASN,HMGCR,IGF2R,IL6,LSS,NPNT,PIGA,PLCB1,RPL23,RPS15A,SCD	774 (18)
DGCR8	0.303	enzyme		0.215	0.0017	ADGRG6,EGR1,ERBB2,FOS,GJA1,ID4,MBP,MITF,NCAM1,NFATC1,NRCAM,TAGLN,TCF7L2	562 (10)
XIAP	-1.437	enzyme		1.342	0.00213	BIRC5,CASP3,CDK4,CDK6,CDKN1B,CXCL1,IL6,SERPINE1	701 (19)
PTGES	4.285	enzyme		1.084	0.00247	ANXA1,BIRC5,CDKN1B,CXCL14,EGR1,EZR,IL6,ITGA6,NBN,PPARG,PTGES,PTMA,RPS3A	451 (7)
OGT		enzyme		1	0.003	BIRC5,CDKN1B,DLST,FOS,FOXM1,JUN,JUP,MTX1,NDUFA5,PLK1,TET1	699 (18)
DICER1	-1.52	enzyme		-0.801	0.00401	AKT1,AXL,BCL2L11,CAMK2A,CASP3,CCND2,CD44,CDKN1B,CPEB2,CYR61,DHCR24,DLG4,EGR1,EPHA3,ERBB2,FOS,HDAC1,HMGCR,ID3,IGF2R,JUN,KCNQ1OT1,LHFP,MICB,MITF,MTOR,NANOS1,NFATC1,PLAU,PRKCA,PRKCQ,PROCR,RGS5,RICTOR,SCN9A,SERPINE1,SERPINF1,THBS1,TIA1,TM4SF1	764 (19)
MYH9	2.288	enzyme			0.00412	PXN,VCL,VEGFA
GNA12		enzyme		-0.087	0.00507	EZR,F2R,FOS,G6PD,GCLC,ITGA6,MYH11,PIK3CD,PIK3R1,PXN,SOS1,TAGLN,TXNRD1,VAV2,VCL,VEGFA	563 (14)
HAS2		enzyme		0.849	0.00574	CD44,HYAL2,IL6,TIMP1	430 (7)
RNF40	0.48	enzyme		0	0.00574	ALPL,CXCL12,G6PD,PPARG	429 (7)
CHD4		enzyme		0	0.0066	CDKN1B,CLCF1,CPLX3,CPNE7,ELAVL2,GNB3,ID4,JUN,MDM2,NCEH1,NT5DC2,SQLE,SYDE1
ACOX1		enzyme		-0.582	0.007	ABCD3,ACADVL,ACSL1,ADAMTS1,CD63,CSTB,CTBS,CXCL12,FAM214A,FASN,HDAC1,HPD,HSPA5,KRT8,LGALS3,PALMD,PIGP,PLIN2,SGK1,SLC16A1,SQSTM1,TAGLN2,TNFRSF10A,UCP2,XBP1	221 (5)
LIPE		enzyme		0.309	0.00773	ACSL1,ACSS2,ALDH1A1,AQP1,CP,EGR1,FASN,FOS,GJA1,H3F3A/H3F3B,ITGA6,JUP,KITLG,PDE8A,PLIN2,POLR2K,PPARG,RB1,RGS5,SCARB2,SCD,SDC4	595 (15)
UHRF2		enzyme		-0.378	0.00907	AKT1,BCL2L11,CKB,CRIP2,FOXO1,FOXO3,LY6H	467 (7)
PLA2G1B		enzyme		-1	0.00949	PPARA,PPARD,PPARG,UCP2	430 (7)
ACOT13	-0.808	enzyme			0.0095	PCTP,PPARA,PPARG
CTBP1		enzyme		0.2	0.00963	CLDN11,CSF1R,FOS,JUP,KRT8,SIRT1,THBS1,VCAN
ELOVL5		enzyme		-0.755	0.00963	ELOVL6,FADS1,FASN,FOXO1,PNPLA2,RICTOR,SCD,XBP1	481 (9)
CETP		enzyme		-1.408	0.0102	HERPUD1,HMGCR,HSPA5,PLIN2,PLIN3,PPARG
FBXO25	-1.07	enzyme			0.0108	EGR1,FOS
RNF139		enzyme			0.0108	FASN,HMGCR
NDUFAB1		enzyme			0.0108	DBT,DLAT
PNPLA2	1.394	enzyme		1.505	0.0116	ACADVL,ACSL1,FASN,HSPA5,PPARA,PPARG,UBE2B,UCP2,ULK1
NRAS		enzyme		1.067	0.013	CCNB2,CDC25C,CDC6,CENPA,EGR1,FN1,FOXM1,GALE,KIF2C,LGALS1,MITF,MKI67,PLAU,POLD1,SESN3,TGFB1,VEGFA
NSD2		enzyme			0.0139	BACE2,CCND2,FOS,HAT1,JUN,PDCD10,PRKCA,ROCK2,RRAS
TERT		enzyme			0.0139	BIRC5,BTBD11,DNER,F2R,FOXD1,IL6,IQGAP2,JUP,KRT19,NSFL1C,PCDHGC3,PLOD2,PRSS23,PXN,RB1,SASH1,TACC3,TBX3,TERC,TK1,UBASH3B,XBP1,ZRANB1
ICMT		enzyme			0.0144	ACTN4,ATP5B,CRYAB,GJA1,GNGT1,LMNA,TGFBI,ZHX1
CYBA		enzyme		1.091	0.0145	FN1,IL6,SERPINE1,VEGFA
GFPT1	-1.694	enzyme		1	0.0145	PPARG,TGFB1,THBS1,TK1
PLCL2	-1.438	enzyme		-0.849	0.0145	ID1,PPARA,PPARD,PPARG
NMNAT1		enzyme		-1.177	0.0145	ATXN10,NELL2,NPY1R,TGFB2
CYP7A1		enzyme		1.387	0.0148	ABCG1,FASN,FDFT1,FDPS,HMGCR
SPTLC2		enzyme		0.555	0.0148	EIF2AK3,HSPA5,THBS1,TIMP1,XBP1
GNA13	-1.629	enzyme			0.0148	EGR1,FOS,MYH11,TAGLN,VEGFA
RHOA	0.907	enzyme	Activated	3.055	0.0164	ANLN,CDKN1B,COL3A1,ECT2,ERBB2,FN1,FOS,IL6,ITGB5,JUN,PLAU,PPARA,PRLR,ROCK2,TAGLN,TGFB1
EGLN1	-1.292	enzyme		0.799	0.0167	ADAMTS5,ADM,AURKA,CDKN1B,IL6,PDK1,PRLR,SDC4,TGFB1,TGFB2,TGFBR1,VEGFA
IRS2		enzyme		1.384	0.0193	ACLY,CDKN1B,DLG4,EGR1,FASN,FOS,HMGCR,PPARG,VEGFA
SETD2		enzyme		0.707	0.0206	CYR61,FOXO3,JUN,LAMA1,QKI,SERPINE1,SERPINF1,WNT5A
PLCL1	-1.227	enzyme		-0.849	0.021	ID1,PPARA,PPARD,PPARG
GPNMB	-0.089	enzyme			0.021	FOS,IL6,MITF,NFATC1
AGPAT2		enzyme		-0.555	0.0256	ACSL1,ELOVL6,FASN,PPARG,SCD
ALOX15		enzyme		1.06	0.0259	CCL26,FN1,FOSL1,IL6,JUN,PPARD,PPARG
ALKBH5		enzyme			0.0278	ASAH1,AXL,CLDN11,GJA1,HSPA8,LAMA1,MAST2,MBP,RPLP0,SGMS1,SLC7A8,SMAD5,SOX6,STAG2,UBA1
ERCC4		enzyme			0.0284	FN1,GHR,PRLR
APC	-2.433	enzyme		-0.471	0.0284	AXIN2,BIRC5,CCND2,CD44,CD55,CHGB,CXCL12,FAM126A,ID1,ID3,IL6,MDH2,MXD1,PPARA,PPARD,PRKCA,SGK1,TIMP1,TNFRSF12A,VEGFA
ALOX12		enzyme		0.831	0.029	FN1,FOSL1,JUN,VEGFA
POLR3G		enzyme		-1	0.029	AURKA,CDKN1B,EZR,LMNA
ELOVL2		enzyme			0.0301	FASN,SCD
EDEM1		enzyme			0.0301	HSPA5,XBP1
BCO1	-1.696	enzyme			0.0301	BCO2,PPARG
FTMT		enzyme			0.0301	FTH1,FTL
B4GALNT1		enzyme			0.0301	FOS,VEGFA
FKBP1B	1.557	enzyme			0.0301	FKBP1B,MTOR
GNG2		enzyme			0.0301	F2R,MYH11
RAB7A		enzyme			0.0301	EGR1,FOS
DHCR7		enzyme			0.0301	HMGCR,IL6
PTGS2	0	enzyme		0.993	0.0302	ANXA1,AQP1,CD44,CDKN1B,CDKN2C,CXCL12,CXCL14,DUSP1,EGR1,ERBB2,ESRRA,EZR,FN1,FOS,HDAC3,IL6,ITGA6,MKI67,NBN,PPARG,PTGER2,PTMA,RPS3A,STC1,VEGFA
MTA3		enzyme			0.0324	FN1,KMT2E,MDM2,TGFB1,TWISTNB,XBP1
FMO3		enzyme		0.447	0.0325	ELOVL6,FASN,FOXO1,PPARA,SCD
MBD3		enzyme			0.035	APC,BCAT2,CCND2,CD44,DAAM1,EFNA5,FOSL1,MDM2,PEG3,PPARD,SCD,SIRT1,TCF3,WNT5A
HMOX1	0.448	enzyme		-0.212	0.037	ABCG1,AQP1,CASP3,CXCL1,CXCL12,FOS,G6PD,GCLC,ID1,ID3,IL6,ITGB3,NQO1,PROCR,TGFB1,TGFB2,THBS1,VEGFA
PLCG1		enzyme		-0.985	0.0385	EGR1,FOS,SERPINE1,THBS1
WWOX	-0.355	enzyme		0.2	0.0404	IL6,ITGA3,TK1,TRIM2,VEGFA
SKP2		enzyme		-0.195	0.0404	CCND2,CDKN1B,FOXO3,PHB2,PTMA
ACLY	3.775	enzyme			0.0419	ACSS2,FASN,SCD
CYB5R4		enzyme		0.492	0.0494	FASN,GCLC,HSPA5,SCD,XBP1
RACK1		enzyme		0.468	0.0494	CDKN1B,FOS,FOXM1,MDM2,RB1
DDX5		enzyme		-0.293	0.0494	FOS,FOSL1,JUN,TGFB1,TIMP1
HIF1AN		enzyme		1.963	0.0496	ADM,ANKRD37,BIRC5,CA9
ALDH1A1	2.277	enzyme		1.091	0.0496	FASN,PPARA,PPARD,PPARG
DGAT1		enzyme		0.577	0.0496	PNPLA2,PPARA,PPARD,PPARG
IDH2		enzyme			0.0496	EGR1,FN1,PPARG,TGFB2
IRS1	1.173	enzyme	Activated	2.225	0.0503	BUB1,CDKN2C,COL3A1,CRABP2,EGR1,FASN,FOS,GAS2,GJA1,HMGCR,PHB,PIK3R1,PPARG,SPARCL1,TGFBI,TNNC1,UCP2,VEGFA,WNT5A
ARG1		enzyme		-1.98	0.092	IL6,MTOR,RPTOR,SQSTM1
FDFT1	2.901	enzyme		-1.982	0.109	FASN,FDPS,HMGCR,SQLE
ITCH	-1.107	enzyme	Inhibited	-2	0.127	CYR61,FOS,IL6,NFATC1
NCF1		enzyme	Activated	2	0.167	CD44,FN1,SERPINE1,TGFB1
TGM2	0.857	enzyme	Activated	2.678	0.319	ACSS2,ALPL,CDK6,CSRNP1,DHX33,EHD1,EPB41L4A-AS1,FAM86C1,FN1,GJA1,GM2A,HDAC3,IFI35,IL6,ITGA6,ITGB3,MPP6,ORC3,PNRC1,PTGES,SLC16A1,SLC16A13,TGFB1,THBS1,TPCN1,TRMT13
TRAF2		enzyme		1.924	0.345	ADM,AURKA,AURKB,CDC25C,IKBKE,IL6,PDE8A,PLK1,REEP3,TK1
TRAF6		enzyme		1.951	1	CXCL1,IL6,PAG1,TGFB1
CSF2		cytokine	Activated	3.216	2.47e-06	ABCG1,ADA,ANLN,ANXA1,ATXN1,AURKA,BCL2L11,BIRC5,BUB1,BUB1B,CD63,CDCA2,CDCA3,CDCA8,CDKN1B,CDKN2C,CENPE,CFH,CHST11,CLCF1,CREB1,CSF1R,CXCL1,EGR1,EPOR,F2R,FOS,FOSL1,FOXM1,GABPA,HDAC3,HJURP,ID3,IL6,ITGA4,ITGB3,ITGB5,LAMP2,MDM2,MKI67,MME,MNS1,NCAPD2,NCAPH,NFATC1,NFE2,NUAK2,NUSAP1,PLAU,PLK1,POLD1,PPARG,PPIF,PRC1,PTGER2,PTK2B,QSOX1,RAD51,RB1,RRM2B,SCN9A,SERPINB9,SGK1,SLC1A5,SLC30A4,SLC30A7,SNTB1,SPAG5,SQS…	820 (20)
SPP1		cytokine	Activated	2.114	4.23e-06	AKT1,AURKA,BCL2L11,CAPNS1,CD44,CD9,CXCL1,CXCL12,EPDR1,ERBB2,FGFR2,FN1,FOS,HMGCR,HMOX2,IL6,ILK,ITGA3,ITGB3,ITGB5,NDUFS7,NDUFV1,NRCAM,PIK3R1,PLAU,PPARG,RB1,S100A6,SC5D,SEMA6C,SERPINE1,SERPINF1,SPARCL1,TGFB1,TGFBR1,TIMP1,TXNRD2,VAT1,VEGFA	745 (19)
TNF		cytokine	Activated	3.144	1.58e-05	ABCC3,ACADVL,ACSL1,ACTB,ADAMTS5,ADGRG6,ADM,AKR1B1,ALDH2,ANXA1,ANXA11,APC,AQP1,ARHGAP23,ARHGEF17,ARSI,ATP2B1,AXIN2,BCL2L11,BDKRB1,BDKRB2,BHLHE41,BIRC5,BUB1B,C5,CALR,CASP3,CASP4,CCDC80,CCL26,CCND2,CD44,CD47,CD55,CDC25C,CDC42,CDH13,CDK4,CDKN2C,CEBPG,CERS6,CFB,CHI3L1,CHST11,CLCF1,CLDN11,CLDN4,COL3A1,COL4A3BP,COTL1,CP,CREB1,CRLF1,CRYAB,CSF1R,CXCL1,CXCL12,CYR61,CYYR1,DAG1,DBI,DBT,DCBLD2,DCN,DENND4A,DUS…	929 (20)
OSM		cytokine		-1.496	5.71e-05	ABCC3,ABCG1,ADAMTS1,ADAMTS5,ADGRG6,ANXA1,ANXA3,ARL4A,ASAH1,CASP4,CBX3,CCND2,CDKN1B,CHI3L1,CLDN4,COL3A1,CRLF1,CTSH,CXCL1,CXCL12,DCTN1,DHCR24,DNAJC3,EMP3,FASN,FN1,FOS,FOXC1,FOXN3,GAP43,GAS7,HSPA5,ID1,IFI35,IGFBP6,IL33,IL4R,IL6,IRAK1,JMJD1C,JUN,KLF10,KRT17,KRT19,LIF,LIFR,MCM7,MPZL2,MYD88,NEDD4L,NELL2,NOMO1 (includes others),PGGT1B,PLAU,PLCB4,POLR2E,PPARG,PSG1,PTGES,PTPRZ1,QKI,QSOX1,RORA,SEL1L,SERPIN…	794 (21)
EDN1		cytokine		1.343	6.35e-05	ACTB,ANXA1,CDC42,CDKN1B,CYR61,DCT,EDNRB,EGR1,EZR,FN1,FOS,FOSL1,GJA1,GRN,HCN2,HSPA5,HSPA8,IL6,ITGB3,ITPR2,JUN,MBP,MCAM,MITF,MSN,PLAU,PLCB4,PPARA,PRKCA,PTGER2,PXN,SERPINE1,SOX5,THBS1,TIMP1,TYRP1,VCAN,VCL,VEGFA	742 (19)
CXCL12	-1.608	cytokine		0.006	0.000402	ANKS1B,ATRX,AXL,BMP1,C5,CD44,CD47,CD9,CPSF1,CXCL12,EGR1,ERBB2,FLNA,FN1,FOS,GAS2,GOPC,ID1,IL6,ITGB3,JMJD1C,JUN,NCK1,PCDH1,PKD1,PLAU,RBM14,ROCK1,RPS6KB1,RRAS,TF,TIMP1,TNFRSF10A,TNNC1,YY1,ZBTB16	766 (17)
WNT1		cytokine		1.784	0.000538	AXIN2,BIRC5,CCDC80,CCND2,CDKN1B,DHFR,DNAJC1,EFNB1,EGR1,EIF4E,EIF4EBP2,FN1,FOS,GRN,JUN,KRT19,NCK1,NXF1,PPARG,RPS6,SERPINE1,SERPINE2,STRA6,TERC,TGFBR1,TLE1	694 (20)
FAM3B		cytokine			0.00156	CASP4,DCN,FN1,GAS2,GJA1,KRT19,LGALS1,PTN
TNFSF11		cytokine	Activated	2.769	0.00161	AURKA,CAPN2,CD44,CDKN1B,CKB,CSF1R,CUL4A,DUSP1,ECT2,EHD1,FOS,FOSL1,FOXM1,FOXO1,FRRS1,GABPA,GCLC,GRN,IKBKE,IL6,ITCH,ITGB3,JUN,LIMK1,NFATC1,PAG1,PHLDA3,PLK1,PTGER2,RRAS,SDC4,SEL1L,SERPINB9,SERPINE1,SH3PXD2A,SIGMAR1,SMARCAD1,SRC,SRXN1,TGFB1,TSPAN13,ZNF260	696 (21)
IL15		cytokine		1.201	0.00226	ACTN4,ANXA1,BCL2L11,CALM1 (includes others),CASP3,CCND2,CD44,CD55,CDK4,CDK6,CDKN1B,CXCL12,DARS2,DUSP5,EBP,FKBP1A,G6PD,GLDC,GPRC5A,HAT1,HSPA8,ID4,IFI35,IFITM1,IL6,ITGB5,JUN,LIF,MAPKAPK3,MICB,MIF,MKI67,MYD88,NCAM1,NME4,NR3C2,OAZ1,OGN,PFDN4,PFN1,POLR2K,PPARD,PPP6C,PSG1,PTPN13,RPS3A,S100A11,SIRT1,SOS1,SYAP1,TIMP1,TNFRSF25,TOP2A,TXNRD1,XBP1,YES1	754 (19)
FASLG		cytokine		1.335	0.00228	BIRC5,CASP3,CD44,EGR1,FOS,FTH1,IL6,TGFB1,TGFB2,VEGFA	763 (19)
PRL		cytokine	Activated	2.601	0.00365	ACTB,ANXA3,ARF3,BOK,CAMK1,CAPN2,CDK4,CNN3,COL3A1,CPD,CTSA,CTSH,DCN,DHX58,EGR1,ENO1,ERBB2,FN1,FOS,HERPUD1,ID1,ID3,IFI35,IFITM1,IL6,JUN,KRT19,LAMC1,MME,MSN,N4BP1,PARM1,PARP10,PENK,PPM1K,PRLR,PSME1,PSME2,SHISA5,TGFB1,TIMP1,TRIM14,TUBA1B	869 (24)
[truncated: 492 more rows]
