# Supplementary material for: Transcriptome Landscape of Epithelial to Mesenchymal Transition of Human Stem Cell–Derived RPE
Source: Invest Ophthalmol Vis Sci. 2021 Apr 1;62(4):1. doi: 10.1167/iovs.62.4.1 (PMC8024778; doi:10.1167/iovs.62.4.1)
Supplement: Supplement 11 [file iovs-62-4-1_s011.xlsx]

## Sheet: TGFB TNFA_URA_1ng
© 2000-2017 QIAGEN. All rights reserved.
Upstream Regulator	Expr Log Ratio	Molecule Type	Predicted Activation State	Activation z-score	p-value of overlap	Target molecules in dataset	Mechanistic Network
TP53		transcription regulator		0.073	0.00026	ADA,BDKRB2,CAP1,H2AFZ,KCTD11,MAP2K1,PFKP,PMEPA1,SGK1,SGPL1,SSH1
butyric acid		chemical - endogenous mammalian			0.000316	CAP1,GPRC5A,H2AFZ,IL32,SGK1,TGM1
TGFB1	1.109	growth factor		1.56	0.000753	BDKRB2,CAP1,GCNT1,GPRC5A,IL32,KLF9,LOXL2,MAP2K1,PMEPA1,SGK1,SPARC
ZBTB7A		transcription regulator			0.00108	ADA,PFKP
tretinoin		chemical - endogenous mammalian		1.611	0.00119	ADA,GNA12,GPRC5A,KCTD11,KLF9,LOXL2,LRRC32,MAP2K1,SPARC,TGM1
prednisolone		chemical drug		1	0.00137	KLF9,MAP2K1,PFKP,SGK1
corticosterone		chemical - endogenous mammalian			0.00182	BDKRB2,KLF9,SGK1
synthetic peptide		chemical reagent			0.00212	SPARC
ZBED6		other			0.00237	PMEPA1,SGK1
PGR		ligand-dependent nuclear receptor			0.00275	GPRC5A,KLF9,PFKP,SGK1
T3-TR-RXR		complex			0.00342	KLF9,PFKP
SSH2		phosphatase			0.00424	SSH1
GPBP1		transcription regulator			0.00424	ADA
SJN 2511		chemical reagent			0.00424	LRRC32
enalaprilat		chemical - endogenous mammalian			0.00424	BDKRB2
D-lysergic acid diethylamide		chemical drug			0.00424	SGK1
S100A9		other			0.00525	GPRC5A,MRO,SGK1
FMR1		translation regulator			0.00546	PCLO,PFKP
D-glucose		chemical - endogenous mammalian		0.831	0.00598	ADA,CAP1,PFKP,PGM1,SGK1
S100A8		other			0.00608	GPRC5A,MRO,SGK1
mineralocorticoid		chemical drug			0.00635	SGK1
Dexamethasone-GR		complex			0.00635	SGK1
Aldosterone-MR dimer		complex			0.00635	SGK1
CCL25		cytokine			0.00635	BIRC7
IRX1		transcription regulator			0.00635	BDKRB2
mizoribine		chemical drug			0.00635	SGK1
MYOD1		transcription regulator			0.0074	MAP2K1,PLEKHO1,PMEPA1
PIK3CA		kinase			0.00744	SPARC,TGM1
TAZ		enzyme			0.00744	AHNAK2,PCLO
CRH		cytokine			0.00768	BDKRB2,SGK1
miR-29b-3p (and other miRNAs w/seed AGCACCA)		mature microrna			0.00816	LOXL2,SPARC
FGR		kinase			0.00846	IL32
CHD3		enzyme			0.00846	ADA
liarozole		chemical drug			0.00846	TGM1
PAX6		transcription regulator			0.00975	CAP1,LRRC32,SEMA5A
FSH		complex			0.00993	GPRC5A,LRRC32,MAP2K1,SGK1
Ho		group			0.0106	SPARC
2,3-bis(3'-hydroxybenzyl)butane-1,4-diol		chemical - endogenous mammalian			0.0106	SPARC
KLKB1		peptidase			0.0106	BDKRB2
PLAA		other			0.0106	IL32
2,2'-dipyridyl		chemical toxicant			0.0106	LOXL2
SP3		transcription regulator			0.0107	SGK1,SPARC,TGM1
CDKN1A		kinase			0.0111	H2AFZ,IL32,TGM1
VIPAS39		other			0.0127	SPARC
RNF111		enzyme			0.0127	PMEPA1
TP53INP1		other			0.0127	SPARC
TRPV6		ion channel			0.0127	TGM1
aminoglutethimide		chemical drug			0.0127	BDKRB2
TCF4		transcription regulator			0.0131	OSBPL1A,SGK1
KMT5B		enzyme			0.0148	SGK1
MLLT3		other			0.0148	SGK1
IL18RAP		transmembrane receptor			0.0148	IL32
PPP5C		phosphatase			0.0148	SGK1
CSF2		cytokine		1.131	0.0152	ADA,IL32,KCTD11,SGK1
TAF4		transcription regulator			0.0157	LRRC15,TGM1
WNT3A		cytokine			0.016	LRRC32,PMEPA1,SPARC
POU2F2	0.071	transcription regulator			0.016	ADA,LRRC32
miR-125b-5p (and other miRNAs w/seed CCCUGAG)		mature microrna			0.0167	MAP2K1,SGPL1
sphingosylphosphocholine		chemical - endogenous non-mammalian			0.0169	TGM1
MIA		other			0.0169	SPARC
mir-322		microrna			0.0169	MAP2K1
SHANK3		other			0.0169	PCLO
FOLR1		transporter			0.017	ADA,OSBPL1A
MAPT		other			0.0172	CAP1,GNA12,PCLO
CTNNB1		transcription regulator			0.0174	GNA12,OSBPL1A,SEMA5A,SGK1,TGM1
EGLN		group			0.0177	PFKP,PGM1
GLIS1	-1.239	transcription regulator			0.0189	TGM1
aurothioglucose		chemical drug			0.0189	SPARC
MKNK1		kinase			0.0195	KIF21B,SPARC
PLCL2		enzyme			0.021	SPARC
Kallikrein		group			0.021	BDKRB2
PRKCH		kinase			0.021	TGM1
farglitazar		chemical drug			0.021	SGK1
acitretin		chemical drug			0.021	TGM1
EGF		growth factor		1.103	0.0216	ADA,KCTD11,SPARC,TGM1
NR3C2		ligand-dependent nuclear receptor			0.0217	KLF9,SGK1
IL5		cytokine			0.0217	PFKP,PGM1,SGK1
sorbitol		chemical - endogenous mammalian			0.0231	SGK1
NUMBL	0.364	other			0.0231	SPARC
PLCL1		enzyme			0.0231	SPARC
enterolactone		chemical - endogenous non-mammalian			0.0231	SPARC
3,5-diiodothyronine		chemical - endogenous mammalian			0.0231	PGM1
SNAI1	1.162	transcription regulator			0.0232	PFKP,SPARC
mir-373		microrna			0.0252	CSDC2
dexamethasone		chemical drug		-0.051	0.0259	ANGPTL7,BDKRB2,KLF9,MAP2K1,OSBPL1A,PFKP,SGK1,SPARC
phorbol myristate acetate		chemical drug		0.963	0.0261	GPRC5A,IL32,LOXL2,MAP2K1,SPARC,TGM1
Pam3-Cys-Ser-Lys4		chemical reagent			0.0268	BDKRB2,IL32
CRY2		enzyme			0.0272	SGK1
CRY1		enzyme			0.0272	SGK1
polyamines		chemical - other			0.0272	MAP2K1
icatibant		biologic drug			0.0272	BDKRB2
Sb202190		chemical - kinase inhibitor			0.0277	SGK1,TGM1
mir-451		microrna			0.0293	PGM1
SAT1		enzyme			0.0293	KLF9
SFN		other			0.0293	SGK1
N1,N11-diethylnorspermine		chemical drug			0.0293	BIRC7
SP1		transcription regulator			0.0293	ADA,SGK1,SPARC,TGM1
VHL		transcription regulator			0.0307	LOXL2,SPARC
EBF1		transcription regulator			0.0315	MAP2K1,PFKP
NTF4		growth factor			0.0334	SPARC
CGB3 (includes others)		other			0.0334	SGK1
mir-205		microrna			0.0334	IL32
ITGB4	-0.609	transmembrane receptor			0.0334	SPARC
metyrapone		chemical drug			0.0334	BDKRB2
KLF3		transcription regulator			0.034	GCNT1,PFKP,SGK1
morphine		chemical drug			0.0342	MAP2K1,SPARC
DNAJB6		transcription regulator			0.0355	SPARC
ACSL5		enzyme			0.0355	GPRC5A
GLIS2		transcription regulator			0.0375	SPARC
BIRC2		enzyme			0.0375	BIRC7
thiazolidinedione		chemical drug			0.0375	CAP1
4-hydroxytamoxifen		chemical drug			0.0379	MAP2K1,SGK1
trichostatin A		chemical drug			0.0381	COLEC12,SGK1,SGPL1,TGM1
SMARCA4		transcription regulator			0.0391	BIRC7,HKDC1,LOXL2,PLEKHO1
CCKBR		g-protein coupled receptor			0.0396	SPARC
mir-144		microrna			0.0396	PGM1
KLF13		transcription regulator			0.0396	KLF9
SB203580		chemical - kinase inhibitor			0.0407	SGK1,SPARC,TGM1
RNA polymerase iii		complex			0.0416	BDKRB2
HTATIP2		transcription regulator			0.0416	SPARC
MAP3K5		kinase			0.0416	TGM1
TFAM		transcription regulator			0.0416	PFKP
HRG		other			0.0416	SPARC
TWIST1		transcription regulator			0.0418	CHRDL2,SEMA5A
CD38		enzyme			0.0433	PFKP,PGM1
IL15		cytokine			0.0433	GCNT1,GPRC5A,IL32
FSHB		other			0.0436	SGK1
acetaldehyde		chemical - endogenous mammalian			0.0436	KLF9
GRHL2		transcription regulator			0.0457	TGM1
miR-204-5p (and other miRNAs w/seed UCCCUUU)		mature microrna			0.0457	SPARC
dicarbethoxydihydrocollidine		chemical toxicant			0.0457	SGK1
beta-glycerophosphoric acid		chemical - endogenous mammalian			0.0457	SPARC
FAM3B		cytokine			0.0477	SPARC
UPF1		enzyme			0.0477	SGK1
SATB1		transcription regulator			0.0479	SGK1,SIPA1L2
RB1		transcription regulator			0.0481	GPRC5A,PMEPA1,REEP1
dexamethasone phosphate		chemical drug			0.0497	SGK1
GNRH		group			0.0497	SGK1
COMMD1		transporter			0.0497	PFKP

## Sheet: TGFB TNFA_URA_2.5ng
© 2000-2017 QIAGEN. All rights reserved.
Upstream Regulator	Expr Log Ratio	Molecule Type	Predicted Activation State	Activation z-score	p-value of overlap	Target molecules in dataset	Mechanistic Network
SYVN1		transporter			0.00462	GPRC5A,PODXL
ABCB4		transporter			0.0231	SPARC
IL18RAP		transmembrane receptor			0.00527	IL32
ITGB4	-1.031	transmembrane receptor			0.012	SPARC
HNF1B		transcription regulator			0.0035	PODXL,SPARC
VHL		transcription regulator			0.00417	LOXL2,SPARC
DNAJB6		transcription regulator			0.0128	SPARC
GLIS2		transcription regulator			0.0135	SPARC
HTATIP2		transcription regulator			0.015	SPARC
HEXIM1		transcription regulator			0.0187	LOXL2
SUPT16H		transcription regulator			0.0187	LOXL2
NOTCH3		transcription regulator			0.0385	SPARC
ATF6		transcription regulator			0.0436	SPARC
PPP3R1		phosphatase			0.0187	ATP6V1C2
F2		peptidase			0.000886	IL32,LOXL2,TRIO
ELAVL2		other			0.00151	NR2E1
PLAA		other			0.00377	IL32
VIPAS39		other			0.00452	SPARC
TP53INP1		other			0.00452	SPARC
MSI1		other			0.00527	NR2E1
MIA		other			0.00602	SPARC
NUMBL	-0.088	other			0.00827	SPARC
HRG		other			0.015	SPARC
GAB2		other			0.0239	SPARC
SSRP1		other			0.0246	LOXL2
H2AFY		other			0.0298	SPARC
RBM5		other			0.0334	IL32
SERPINF1		other			0.0422	LOXL2
mir-205		microrna			0.012	IL32
mir-9		microrna			0.0128	NR2E1
miR-29b-3p (and other miRNAs w/seed AGCACCA)		mature microrna			0.00105	LOXL2,SPARC
miR-204-5p (and other miRNAs w/seed UCCCUUU)		mature microrna			0.0165	SPARC
miR-145-5p (and other miRNAs w/seed UCCAGUU)		mature microrna			0.0422	PODXL
miR-122-5p (miRNAs w/seed GGAGUGU)		mature microrna			0.0487	GALNT10
FGR		kinase			0.00301	IL32
PRKCD		kinase			0.00761	GPRC5A,IL32
BMPR1B		kinase			0.0194	NR2E1
FGFR3		kinase			0.0254	SPARC
PIK3CA		kinase			0.0451	SPARC
CACNA1A		ion channel			0.00827	ATP2B2
CTGF		growth factor			0.00278	PODXL,SPARC
TGFB1	0.509	growth factor		1.121	0.00719	GPRC5A,IL32,LOXL2,PODXL,SPARC
NTF4		growth factor			0.012	SPARC
VEGFA	1.161	growth factor			0.018	SPARC,ST5
WISP2		growth factor			0.0371	SPARC
DKK1		growth factor			0.0436	SPARC
Ho		group			0.00377	SPARC
Mir122a,b		group			0.0128	GALNT10
estrogen receptor		group			0.0137	LOXL2,SPARC
CCKBR		g-protein coupled receptor			0.0142	SPARC
CCR1		g-protein coupled receptor			0.0202	SPARC
PLCL2		enzyme			0.00752	SPARC
PLCL1		enzyme			0.00827	SPARC
ACSL5		enzyme			0.0128	GPRC5A
ALDH1A2		enzyme			0.0231	SPARC
IL1A	1.324	cytokine			0.012	IL32,SPARC
FAM3B		cytokine			0.0172	SPARC
IL15		cytokine			0.0308	GPRC5A,IL32
2,2'-dipyridyl		chemical toxicant			0.00377	LOXL2
Salmonella enterica serotype abortus equi lipopolysaccharide		chemical toxicant			0.00712	GPRC5A,IL32
kaempferol		chemical toxicant			0.0187	IL32
trichloroethylene		chemical toxicant			0.0429	SPARC
benzene		chemical toxicant			0.0429	SPARC
methylmercury		chemical toxicant			0.0487	SPARC
synthetic peptide		chemical reagent			0.000754	SPARC
cyclopamine		chemical reagent			0.0261	SPARC
DETA-NONOate		chemical reagent			0.0371	LOXL2
N-methyl-D-aspartate		chemical reagent			0.0378	ATP2B2
aurothioglucose		chemical drug			0.00677	SPARC
phorbol myristate acetate		chemical drug		0	0.00754	GPRC5A,IL32,LOXL2,SPARC
bexarotene		chemical drug			0.00882	LOXL2,SPARC
2,3 butanedione monoxime		chemical drug			0.0165	ATP2B2
zoledronic acid		chemical drug			0.0254	SPARC
memantine		chemical drug			0.0283	ATP2B2
eflornithine		chemical drug			0.0298	IL32
dexamethasone		chemical drug		0.934	0.035	ANGPTL7,PODXL,SPARC,ST5
fluocinolone acetonide		chemical drug			0.0371	ANGPTL7
gemcitabine		chemical drug			0.0414	IL32
enterolactone		chemical - endogenous non-mammalian			0.00827	SPARC
baicalin		chemical - endogenous non-mammalian			0.0349	SPARC
E. coli lipopolysaccharide		chemical - endogenous non-mammalian			0.0487	IL32
2,3-bis(3'-hydroxybenzyl)butane-1,4-diol		chemical - endogenous mammalian			0.00377	SPARC
alpha-ketoisocaproic acid		chemical - endogenous mammalian			0.00452	ATP2B2
beta-glycerophosphoric acid		chemical - endogenous mammalian			0.0165	SPARC
beta-estradiol		chemical - endogenous mammalian		-0.781	0.0408	ATP2B2,CHRDL2,GPRC5A,SPARC
butyric acid		chemical - endogenous mammalian			0.0425	GPRC5A,IL32
ursodeoxycholic acid		chemical - endogenous mammalian			0.0458	SPARC

## Sheet: TGFB TNFA_URA_5ng
© 2000-2017 QIAGEN. All rights reserved.
Upstream Regulator	Expr Log Ratio	Molecule Type	Predicted Activation State	Activation z-score	p-value of overlap	Target molecules in dataset	Mechanistic Network
ABCB4		transporter			0.000151	COL4A1,ELF3,SPARC
KPNB1		transporter			0.00335	TNFRSF10B
SLC25A5		transporter			0.00335	TNFRSF10B
APOE		transporter			0.00754	CTSS,LIPG,PLAU,PMEPA1
BAX		transporter			0.0132	CDK1,CTSS
RASA1		transporter			0.0199	PLAU
SLC5A8		transporter			0.0232	TNFRSF10B
PDZK1		transporter			0.0232	AQP1
AMBP		transporter			0.0265	PLAU
AFP		transporter			0.0362	TNFRSF10B
SLC4A1		transporter			0.0427	AQP1
ITGB3	3.795	transmembrane receptor			0.00154	CDK1,PLAU,SPARC
PRLR		transmembrane receptor			0.00395	IGFBP5,VDR
ITGAV		transmembrane receptor			0.00612	CDK1,PLAU
FAS	1.864	transmembrane receptor		-1.964	0.00817	COL4A1,FBN1,GLIPR1,PLAU,TNC
IGF1R		transmembrane receptor			0.0113	CDK1,COL4A1,IGFBP5,PLAU
AGER		transmembrane receptor			0.0256	COL4A1,TNC
TLR9		transmembrane receptor			0.0359	LIPG,SGPL1,TNC
CLEC1B		transmembrane receptor			0.0395	TNC
TP53		transcription regulator	Activated	2.927	7.47e-08	CDK1,CNN1,COL4A1,COL5A2,FSTL3,GLIPR1,IGFBP5,KCTD11,MCM2,PEG10,PLAU,PMEPA1,PODXL,SCN3B,SGK1,SGPL1,TACC2,TNFRSF10B,VDR,ZFP36L1	26 (9)
MYC	1.251	transcription regulator		-1.958	2.52e-06	AQP1,CDK1,COL4A1,COL5A2,FBN1,FBXO32,FXYD1,MSN,PEG10,PLAU,SGK1,SPARC,TNC,TNFRSF10B,ZFP36L1	18 (4)
HNF1B		transcription regulator		-1.342	4.76e-05	CDK1,COL5A2,PLAU,PODXL,SPARC
OTX2	-0.691	transcription regulator		-1	6.69e-05	BEST1,TMEM27,TNC,TRPM1
SPDEF		transcription regulator	Inhibited	-2	7.99e-05	COL4A1,COL5A2,PLAU,TNC	9 (3)
EHF	0.878	transcription regulator		0.305	0.000218	CDK1,TNC,TNFRSF10B,ZFP36L1
TP63		transcription regulator		0.829	0.000283	CDK1,COL4A1,FBN1,PLAU,TNC,TNFRSF10B,VDR	18 (5)
STAT3		transcription regulator	Inhibited	-2.219	0.000426	CDK1,GLIPR1,IGFBP5,NRP2,PEG10,PLAU,SGK1,TNFRSF10B	21 (4)
SP1		transcription regulator	Activated	2.213	0.000511	CDK1,KRT81,PLAU,SGK1,SPARC,TNC,TNFRSF10B,VDR	15 (4)
SP3		transcription regulator			0.000773	KRT81,PLAU,SGK1,SPARC,TNC
PKNOX1		transcription regulator			0.00182	COL5A2,PLAU
SMARCB1		transcription regulator	Activated	2	0.00239	CDK1,COL5A2,MCM2,SPARC
MYCN		transcription regulator		-1.287	0.0024	COL4A1,COL5A2,FBN1,SPARC,TNFRSF10B
TCF4		transcription regulator			0.00264	PLAU,RSPO2,SGK1
CTNNB1		transcription regulator		-0.036	0.00267	COL4A1,FSTL3,IGFBP5,NRP2,PLAU,SEMA5A,SGK1,TNC	15 (4)
MYOCD		transcription regulator			0.00292	CNN1,FBXO32,PTPRB
SUPT16H		transcription regulator			0.00315	MSN,PLAU
NFKBIA	3.034	transcription regulator		0.555	0.00339	COL5A2,PLAU,PMEPA1,SGK1,TNC,TNFRSF10B	18 (4)
JUN		transcription regulator		1.969	0.0037	CDK1,PLAU,SGK1,SPARC,TNC,VDR	33 (9)
PBX1	-0.39	transcription regulator			0.00452	COL5A2,PLAU	2 (2)
UXT		transcription regulator			0.00514	PMEPA1,TNFRSF10B
TP73		transcription regulator		0.353	0.00524	CDK1,COL5A2,IGFBP5,TNFRSF10B,VDR	21 (4)
SMAD4		transcription regulator		0.346	0.00731	FSTL3,PLAU,SGK1,TNC	22 (6)
SMAD3	-0.424	transcription regulator			0.00777	FSTL3,LEFTY2,PMEPA1,TNC
MITF	-0.893	transcription regulator		-0.944	0.00823	BEST1,FBXO32,MCM2,TRPM1
MYBL2		transcription regulator			0.00833	CDK1,IGFBP5
MYB		transcription regulator			0.00854	CDK1,COL4A1,IGFBP5
SMAD7	3.097	transcription regulator			0.0097	CDK1,FSTL3,PMEPA1
ZEB1	0.93	transcription regulator			0.0104	NRP2,PLAU
HDAC1		transcription regulator			0.0109	CDK1,PLAU,SGK1,VDR
FOXO3		transcription regulator			0.0113	FBXO32,MCM2,PLAU,SGK1
CREB1		transcription regulator		-1.633	0.0117	CNN1,NRP2,PEG10,RSPO2,SCN3B,SGK1
NRL		transcription regulator			0.0122	GNB3,TUB
IRF4		transcription regulator			0.0132	CDK1,CTSS,ZFP36L1
TWIST1		transcription regulator			0.0147	IGFBP5,LEFTY2,SEMA5A
MED1		transcription regulator			0.0147	CDK1,PODXL,VDR
URI1		transcription regulator			0.0166	CDK1
ATF6		transcription regulator			0.0167	SPARC,TNFRSF10B
GATA4		transcription regulator			0.018	ACTG2,PTPRB,SGPL1
SMARCA2	-1.325	transcription regulator			0.0184	IGFBP5,VDR
HOXB1		transcription regulator			0.0199	COL5A2
ILF3		transcription regulator			0.0199	PLAU
SF1		transcription regulator			0.0199	CNN1
E2F3		transcription regulator			0.02	CDK1,ELF3,MCM2
EOMES		transcription regulator			0.0201	NAV2,NRP2
EZH2		transcription regulator			0.0207	COL4A1,FBN1,KRT81,SGPL1
ZFP36		transcription regulator			0.0212	CTSS,PLAU
POU5F1		transcription regulator			0.022	LEFTY2,PMEPA1,PODXL,TNFRSF10B
HOXA10		transcription regulator			0.0222	AQP1,IGFBP5,MSN
EGR1		transcription regulator			0.0222	PEG10,PLAU,SGK1
RAX	-0.458	transcription regulator			0.0232	RLBP1
SNW1		transcription regulator			0.0232	PLAU
FOSL1		transcription regulator			0.0237	PLAU,SPARC
E2F2		transcription regulator			0.0243	CDK1,MCM2
MYOD1		transcription regulator			0.0252	COL4A1,IGFBP5,PMEPA1
RBL1		transcription regulator			0.0262	CDK1,MCM2
SRF		transcription regulator			0.0265	ACTG2,CNN1,GLIPR1,TNC
TBX2		transcription regulator			0.0269	CDK1,MCM2
FOXA2		transcription regulator			0.027	ACTG2,CNN1,IGFBP5
USF1		transcription regulator			0.0282	CTSS,FBXO32
FOXO1		transcription regulator		-0.061	0.0293	CDK1,FBXO32,LEFTY2,SGK1
PRRX1		transcription regulator			0.0297	TNC
SHOX		transcription regulator			0.0297	CDK1
MTPN		transcription regulator			0.0309	CDK1,SPARC
SMAD2		transcription regulator			0.0323	FSTL3,LEFTY2
HOXB5		transcription regulator			0.033	PLAU
PAWR		transcription regulator			0.033	TNFRSF10B
E2F8		transcription regulator			0.0362	CDK1
TEAD2		transcription regulator			0.0362	CDK1
ATF3	2.348	transcription regulator			0.0366	CDK1,TNFRSF10B
FOXF1		transcription regulator			0.0395	ACTG2
PRDM8		transcription regulator			0.0395	NRP2
FOXF2		transcription regulator			0.0395	ACTG2
YAP1		transcription regulator			0.0396	CDK1,FBXO32
RB1		transcription regulator			0.0402	CDK1,FXYD1,MCM2,PMEPA1
TFAP2A		transcription regulator			0.0412	PLAU,PODXL
GLI2	0.476	transcription regulator			0.0443	CDK1,VDR
WT1		transcription regulator			0.0448	COL4A1,PODXL,VDR
NSD1		transcription regulator			0.0459	ZFP36L1
CEBPB		transcription regulator			0.0469	COL5A2,FBXO32,SGK1,VDR
THRAP3		transcription regulator			0.0491	PEG10
CBX3		transcription regulator			0.0491	CDK1
NDN	-0.692	transcription regulator			0.0491	CDK1
Ptprd		phosphatase			0.00098	CDK1,IGFBP5
PTPN3		phosphatase			0.01	VDR
PPP5C		phosphatase			0.0232	SGK1
CDKN3		phosphatase			0.0297	CDK1
PPP3CB		phosphatase			0.0362	FBXO32
PLG		peptidase			0.00197	COLEC12,PLAU,RLBP1
TMPRSS4		peptidase			0.00668	PLAU
PAPPA	0.842	peptidase			0.0166	IGFBP5
USP19		peptidase			0.0297	FBXO32
ATXN7		peptidase			0.0459	IGFBP5
PTHLH	2.308	other			9.46e-05	CDK1,PLAU,TNC,VDR
CR1L		other			0.000166	COL4A1,FBN1,TNC
PBX2		other			0.000305	COL5A2,PLAU
NUMBL	-0.071	other			0.000596	SPARC,VDR
MYOC		other			0.00322	FBN1,FBXO32,IGFBP5
LGALS3		other			0.00322	COL4A1,COL5A2,IGFBP5
NYX		other			0.00335	TRPM1
SAMD4B		other			0.00335	NANOS1
RSL1D1		other			0.00335	PLAU
ITIH4		other			0.00335	VDR
THBS1		other			0.00395	PLAU,TNFRSF10B
RRP1B		other			0.00514	CDK1,MCM2,VDR
SSRP1		other			0.00546	MSN,PLAU
ZBED6		other			0.00578	PMEPA1,SGK1
IGFBP3		other			0.00612	CDK1,TNC
LAMA1		other			0.00668	PLAU
SOS1		other			0.00668	PLAU
EIF3E		other			0.00794	PLAU,TNC
H2AFY		other			0.00794	PLAU,SPARC
DMP1		other			0.00873	CSDC2,LIPG
APP		other		0.756	0.00883	ATP2B2,CDK1,FXYD1,IGFBP5,NRP2,PLAU,TNFRSF10B,ZFP36L1	23 (3)
MYH11	-0.817	other			0.01	CNN1
SCT		other			0.01	AQP1
LSM1		other			0.0133	CDK1
BIRC5		other			0.0146	COL5A2,FBN1
PTH		other			0.015	IGFBP5,PLAU,VDR
SRSF6		other			0.0166	TNC
SPRY4	0.051	other			0.0166	CNN1
S100A9		other			0.0183	FXYD1,PLAU,SGK1
KIAA1524		other			0.0184	ACTG2,PTPRB
VIPAS39		other			0.0199	SPARC
TP53INP1		other			0.0199	SPARC
IGKC		other			0.0199	VDR
DMD	-0.216	other			0.0203	CTSS,FBXO32,SCN3B
S100A8		other			0.021	FXYD1,PLAU,SGK1
SCGB3A2		other			0.0232	CTSS
MED28		other			0.0232	ACTG2
MLLT3		other			0.0232	SGK1
MS4A1		other			0.0232	ZFP36L1
LIN9		other			0.0265	CDK1
MIA		other			0.0265	SPARC
ACTG1		other			0.0265	CNN1
FAT1		other			0.0297	PLAU
PBRM1		other			0.0297	CDK1
TPM3	0.976	other			0.0297	TNFRSF10B
CD44		other			0.0303	COL5A2,PLAU,PMEPA1
NAP1L1		other			0.033	IGFBP5
SMOC2	0.146	other			0.033	CDK1
SBDS		other			0.0352	FBXO32,TNC
LIMA1		other			0.0362	VDR
ITGA3	0.392	other			0.0362	PLAU
SPINT2		other			0.0395	PLAU
VIM		other			0.0427	PLAU					mir-320		microrna
ADCYAP1		other			0.0443	COL5A2,MCM2,SPARC					mir-373		microrna
COL6A1		other			0.0459	TNC
SFN		other			0.0459	SGK1
mir-320		microrna			0.0199	AQP1
mir-373		microrna			0.0395	CSDC2
miR-29b-3p (and other miRNAs w/seed AGCACCA)		mature microrna	Inhibited	-2.183	2.38e-06	COL4A1,COL5A2,FBN1,SPARC,ZFP36L1
miR-23a-3p (and other miRNAs w/seed UCACAUU)		mature microrna			0.00202	FBXO32,PLAU
miR-133a-3p (and other miRNAs w/seed UUGGUCC)		mature microrna			0.0127	MSN,TNFRSF10B
miR-145-5p (and other miRNAs w/seed UCCAGUU)		mature microrna			0.0157	ACTG2,PODXL
miR-199a-5p (and other miRNAs w/seed CCAGUGU)		mature microrna			0.0231	ACTG2,COL4A1
miR-320b (and other miRNAs w/seed AAAGCUG)		mature microrna			0.0232	AQP1
miR-140-5p (and other miRNAs w/seed AGUGGUU)		mature microrna			0.0265	IGFBP5
miR-193a-3p (and other miRNAs w/seed ACUGGCC)		mature microrna			0.0297	PLAU
miR-143-3p (and other miRNAs w/seed GAGAUGA)		mature microrna			0.0491	IGFBP5
PGR		ligand-dependent nuclear receptor		1.133	0.000324	CDK1,IGFBP5,PLAU,SGK1,TNC,VDR	31 (9)
NR3C1		ligand-dependent nuclear receptor		0	0.00175	ANGPTL7,AQP1,GLIPR1,PPP3CC,SGK1,SGPL1,TNFRSF10B,VDR
AR		ligand-dependent nuclear receptor			0.00362	IGFBP5,MCM2,PLAU,PMEPA1,SGK1,TACC2	28 (7)
RARA		ligand-dependent nuclear receptor			0.0213	CDK1,CTSS,NAV2,TNFRSF10B
AHR		ligand-dependent nuclear receptor			0.0262	ALDH1B1,CDK1,COL4A1,COL5A2
ESR1		ligand-dependent nuclear receptor		-1.342	0.0286	AQP1,CDK1,CNN1,COL5A2,CTSS,IGFBP5,PLAU,SGK1,SLC4A5
ERBB2		kinase		0.579	2.02e-08	CDK1,COL4A1,COL5A2,ELF3,FSTL3,IGFBP5,KRT81,MCM2,PLAU,PMEPA1,PTPRB,SPARC,TNC,TNFRSF10B,VDR	27 (10)
ERBB3		kinase		0.943	0.000218	FBN1,IGFBP5,SPARC,TNC	13 (6)
EGFR	1.119	kinase		-0.537	0.000306	CDK1,COL5A2,FBN1,IGFBP5,PLAU,TNC,VDR	32 (12)
MAP3K1		kinase			0.000789	COL4A1,PLAU,TNC
FGFR4		kinase			0.00223	CDK1,PLAU
ERBB4		kinase			0.00302	COL5A2,IGFBP5,TNC	11 (5)
UHMK1		kinase			0.00335	AQP1
MOS		kinase			0.00335	CDK1
DMPK		kinase			0.00668	FXYD1
FGFR2	-1.743	kinase			0.0093	COL4A1,GLIPR1,LEFTY2
CKS2		kinase			0.0133	CDK1
MAP2K7		kinase			0.0151	PLAU,VDR
MAP2K4		kinase			0.0157	PLAU,VDR
MAPK8		kinase			0.0163	AQP1,PLAU,VDR
PRKCD		kinase			0.0213	FBN1,LIPG,NAV2
MAPK14		kinase			0.0222	PLAU,SGK1,VDR
MAP2K3		kinase			0.0231	PLAU,SGK1
CKS1B		kinase			0.0232	CDK1
MAP2K6	-2.847	kinase			0.0249	PLAU,VDR
PFKFB3		kinase			0.0265	CDK1
MAPK1		kinase		1	0.028	DGKI,PLAU,TNFRSF10B,VDR
FGFR1		kinase			0.0352	PLAU,SPARC
ACVR1B		kinase			0.0362	LEFTY2
RPS6KA3		kinase			0.0362	TNFRSF10B
PIK3R2		kinase			0.0395	PLAU
MET		kinase			0.0443	CDK1,FBXO32
GRID2		ion channel			0.00335	CDK1
CACNA1A		ion channel			0.0362	ATP2B2
TGFB1	0.543	growth factor	Activated	3.03	7.3e-10	ACTG2,AQP1,CDK1,CNN1,COL4A1,CTSS,ELF3,FBN1,FLRT1,FSTL3,IGFBP5,KRT81,MCM2,MSN,NUAK1,PLAU,PMEPA1,PODXL,SGK1,SPARC,TACC2,TNC,VAT1L,VDR	41 (13)
HGF		growth factor		-0.188	0.000234	CDK1,COL4A1,ELF3,MCM2,PLAU,SGK1,TNFRSF10B,VDR	31 (12)
PGF	-0.828	growth factor			0.000257	CDK1,NANOS1,NRP2
EGF		growth factor		-0.035	0.000272	CDK1,ELF3,IGFBP5,KCTD11,PLAU,SPARC,TNC,VDR	32 (12)
MSTN		growth factor			0.000667	FBXO32,IGFBP5,TNC
INHBB		growth factor			0.00129	COL4A1,TNC
VEGFA	1.256	growth factor		1.446	0.00233	CTSS,IGFBP5,PLAU,SPARC,TNC
AGT	-0.706	growth factor		0.537	0.00383	CDK1,COL4A1,CTSS,IGFBP5,PLAU,SGK1	36 (13)
TGFB2		growth factor			0.00501	CNN1,LIPG,VDR
INHA		growth factor			0.00514	ACTG2,CNN1,SGK1
BMP4		growth factor			0.0112	CNN1,LEFTY2,SPARC
IGF1		growth factor		-0.642	0.0115	CDK1,FBXO32,IGFBP5,PLAU,ZFP36L1
PDGFB	3.129	growth factor			0.0184	CNN1,TNC
IGF2		growth factor			0.0188	CDK1,IGFBP5,MCM2
TDGF1		growth factor			0.0265	LEFTY2
FGF3		growth factor			0.0297	PLAU
BMP2	2.43	growth factor			0.0299	IGFBP5,SPARC,VDR
FGF2		growth factor			0.0332	FBN1,IGFBP5,PLAU,SPARC
FGF8		growth factor			0.0381	SPARC,VDR
CTGF		growth factor			0.0484	PODXL,SPARC
Vegf		group		0.579	0.000265	ANGPTL7,CDK1,CNN1,MCM2,PLAU,SGK1,TNC,TNFRSF10B
Alpha catenin		group		-1	0.000685	COL5A2,PLAU,SGK1,TNC	9 (3)
Smad2/3		group			0.000789	CNN1,FSTL3,TNC
estrogen receptor		group	Inhibited	-2.219	0.00124	COL4A1,MSN,PLAU,SPARC,TNC	18 (5)
P38 MAPK		group		1.082	0.0013	FBXO32,IGFBP5,PLAU,SGK1,TNFRSF10B,VDR	31 (10)
PI3K (family)		group			0.00448	FBXO32,TNC,TNFRSF10B
Tgf beta		group		1.98	0.00847	IGFBP5,PLAU,PMEPA1,SPARC
Akt		group		1.067	0.012	FBXO32,NRP2,SGK1,TNC
Sapk		group			0.0133	FBXO32
P110		group			0.0166	COL4A1
Ho		group			0.0166	SPARC
ERK1/2		group			0.0174	CDK1,PLAU,SGK1,TNFRSF10B
IL1		group	Activated	2	0.026	ELF3,NRP2,SPARC,TNC
Cyclin A		group			0.0265	CDK1
Sos		group			0.0303	IGFBP5,PLAU,PMEPA1
Jnk		group			0.0327	FBXO32,PLAU,TNFRSF10B
Pdgfr		group			0.033	TNC
Atrial Natriuretic Peptide		group			0.0362	TNC
Collagen Alpha1		group			0.0362	PLAU
ERK		group			0.0448	PLAU,TNFRSF10B,ZFP36L1
RHO		g-protein coupled receptor			0.00113	AQP1,CTSS,SGK1
CCR1		g-protein coupled receptor			0.00367	CTSS,SPARC
FZD8		g-protein coupled receptor			0.0491	IGFBP5
HRAS		enzyme		0.555	5.22e-07	CDK1,CNN1,COL4A1,COL5A2,CTSS,FSTL3,IGFBP5,LIPG,PLAU,PMEPA1,SPARC,TNFRSF10B	25 (6)
CHI3L1		enzyme			8.85e-05	IGFBP5,PEG10,TNC
GNB3	-3.493	enzyme			0.000842	GNB3,TRPM1
KRAS		enzyme		-1.964	0.00115	COL4A1,FBN1,LIPG,SPARC,TNC,TNFRSF10B,ZFP36L1	18 (4)
KAT2A		enzyme			0.00182	FBXO32,TNFRSF10B
CYP2R1		enzyme			0.00335	VDR
PAM		enzyme			0.00335	AQP1
PRDX6		enzyme			0.00335	PLAU
IFI30		enzyme			0.00668	CTSS
GCH1		enzyme			0.00668	TNC
MGEA5		enzyme		-0.447	0.00773	CNN1,IGFBP5,KRT81,PLAU,TNC
NAA30		enzyme			0.01	TNFRSF10B
GSTA4		enzyme			0.01	CDK1
TRIM63		enzyme			0.01	FBXO32
DICER1		enzyme			0.0103	LIPG,NANOS1,PLAU,SPARC
DGCR8		enzyme			0.0127	CNN1,TNC
CAT		enzyme			0.0127	TNC,TNFRSF10B
RNF187		enzyme			0.0166	CDK1
BLVRA		enzyme			0.0166	TNFRSF10B
HYAL1		enzyme			0.0166	CDK1
HAS1	2.065	enzyme			0.0166	CDK1
CHD4		enzyme			0.0167	GNB3,SCN3B
KMT2E		enzyme			0.0199	CDK1
RBX1		enzyme			0.0199	CDK1
RNF111		enzyme			0.0199	PMEPA1
KMT5B		enzyme			0.0232	SGK1
REV1		enzyme			0.0232	TNFRSF10B
DNMT1		enzyme			0.0249	CDK1,FBN1
PNPLA8		enzyme			0.0265	FBXO32
CBLB		enzyme			0.0265	FBXO32
RALBP1		enzyme			0.0297	COL4A1
BRMS1		enzyme			0.0297	PLAU
FN1		enzyme			0.0315	PLAU,SPARC,TNFRSF10B
PLCL2		enzyme			0.033	SPARC
NMNAT1		enzyme			0.033	PEG10
PARP2		enzyme			0.0362	TNFRSF10B
PLCL1		enzyme			0.0362	SPARC
HSPA1A/HSPA1B	-0.435	enzyme			0.0362	CDK1
RALA		enzyme			0.0395	PLAU
CRY2		enzyme			0.0427	SGK1
CRY1		enzyme			0.0427	SGK1
PARP1		enzyme			0.0467	PEG10,TNFRSF10B
GNA13		enzyme			0.0491	CNN1
EDN1		cytokine		1.987	0.000533	CDK1,COL4A1,MSN,PLAU,TNC	18 (5)
TNF		cytokine		1.258	0.00171	AQP1,CNN1,CTSS,ELF3,FBXO32,IGFBP5,NUAK1,PLAU,SGK1,SPARC,TNC,TNFRSF10B,TUB,VDR	32 (11)
PRL		cytokine		1.131	0.00222	CTSS,IGFBP5,MSN,SPARC,VDR
WNT3A		cytokine		1.982	0.00988	IGFBP5,PMEPA1,SPARC,TNC
IL6	2.645	cytokine		-0.56	0.0106	CDK1,IGFBP5,LEFTY2,PLAU,SGK1,TNC,TNFRSF10B
CSF2		cytokine		0	0.0177	CDK1,KCTD11,PLAU,SGK1,VDR
CRH		cytokine			0.0184	SGK1,VDR
Ccl6		cytokine			0.0297	CTSS
OSM		cytokine		1.342	0.0326	NUAK1,PLAU,PPP3CC,TNC,VDR
IL15		cytokine			0.0352	ACTG2,TNFRSF10B,VDR,ZFP36L1
IL17A		cytokine			0.038	PLAU,PODXL,TNC
IL1A	1.68	cytokine			0.0389	IGFBP5,PLAU,SPARC
TNFSF10	1.011	cytokine			0.0427	PLAU,TNFRSF10B
IFNG		cytokine	Activated	2.022	0.138	AQP1,COL5A2,CTSS,PLAU,PTPRB,TNFRSF10B,VDR
PDGF BB		complex		0.051	0.000719	CDK1,CNN1,PLAU,SGK1,TNC,ZFP36L1
Fibrin		complex			0.00267	CNN1,PLAU
Pdgf (complex)		complex			0.00436	COL4A1,PLAU,SPARC	24 (5)
cytochrome-c oxidase		complex			0.00668	AQP1
E2f-Tfdp1		complex			0.01	CDK1
Dexamethasone-GR		complex			0.01	SGK1
Aldosterone-MR dimer		complex			0.01	SGK1
Ap1		complex			0.015	PLAU,SPARC,VDR
F Actin		complex			0.0199	CTSS
TSH		complex			0.0201	CTSS,IGFBP5
Collagen type I		complex			0.0206	PLAU,TNC
STAT1/3/5 dimer		complex			0.0395	PLAU
NFkB (complex)		complex		1.987	0.15	ALDH1B1,ELF3,PLAU,TNFRSF10B
rottlerin		chemical toxicant			0.00229	AQP1,CDK1,TNFRSF10B
kaempferol		chemical toxicant			0.00315	CDK1,PLAU
phorbol 12,13-didecanoate		chemical toxicant			0.00395	CDK1,SGK1
forskolin		chemical toxicant		-0.3	0.00688	ACTG2,CNN1,IGFBP5,PEG10,PLAU,SGK1,VDR	21 (8)
nitrofen		chemical toxicant			0.00719	AQP1,SCN3B
dimethylnitrosamine		chemical toxicant			0.00997	COL4A1,IGFBP5
butylphen		chemical toxicant			0.0166	TNFRSF10B
ferric chloride		chemical toxicant			0.0166	PLAU
bucladesine		chemical toxicant		0.152	0.0204	FSTL3,IGFBP5,PLAU,VDR
cadmium		chemical toxicant			0.0256	PLAU,SGK1
capsazepine		chemical toxicant			0.0265	TNFRSF10B
domoic acid		chemical toxicant			0.0297	CDK1
prodigiosin		chemical toxicant			0.0297	TNFRSF10B
selenite		chemical toxicant			0.0459	PLAU
dihydrotanshinone I		chemical reagent			0.00335	TNFRSF10B
synthetic peptide		chemical reagent			0.00335	SPARC
kenpaullone		chemical reagent			0.00335	TNFRSF10B
chartreusin		chemical reagent			0.00668	TNFRSF10B
verticillin A		chemical reagent			0.00668	TNFRSF10B
inostamycin		chemical reagent			0.00668	TNFRSF10B
GSK0660		chemical reagent			0.01	FBXO32
8-butyl-10-[(3-methoxy-5-pyrrol-2-ylidenepyrrol-2-ylidene)methyl]-11-azabicyclo[7.2.1]dodeca-1(12),9-diene		chemical reagent			0.01	TNFRSF10B
glutathione diethyl ester		chemical reagent			0.01	PLAU
methylselenic acid		chemical reagent			0.0102	CDK1,ELF3,MCM2,SGK1
2-morpholin-4-yl-6-thianthren-1-yl-pyran-4-one		chemical reagent			0.0199	TNFRSF10B
tiron		chemical reagent			0.0297	TNC
alpha-santalol		chemical reagent			0.033	CDK1
(5-(4-N-methyl-N(2-pyridyl)amino)ethoxy)benzyl thiazolidine-2,4-dione		chemical reagent			0.033	CTSS
metribolone		chemical reagent			0.0331	IGFBP5,PMEPA1,TACC2
cycloheximide		chemical reagent		-0.283	0.0341	IGFBP5,PLAU,TNFRSF10B,VDR
U46619		chemical reagent			0.0362	CDK1
bisphenol A diglycidyl ether		chemical reagent			0.0427	VDR
asiatic acid		chemical reagent			0.0459	CDK1
medroxyprogesterone acetate		chemical drug		-0.27	6.75e-05	CDK1,LEFTY2,PLAU,SGK1,TNC	23 (8)
dexamethasone		chemical drug		1.541	0.000453	ACTG2,ALDH1B1,ANGPTL7,AQP1,COL4A1,FBXO32,FSTL3,IGFBP5,PLAU,PODXL,SGK1,SPARC,TNC,TNFRSF10B,VDR	31 (11)
calcitriol		chemical drug		1.276	0.000548	CDK1,COL4A1,FBN1,IGFBP5,MCM2,PMEPA1,TNFRSF10B,VDR	14 (5)
vitamin D		chemical drug			0.000833	CDK1,SGK1,VDR
phorbol myristate acetate		chemical drug		1.402	0.000904	CDK1,FBN1,FSTL3,GNB3,IGFBP5,LIPG,NAV2,PLAU,PTPRB,SPARC,VDR	30 (12)
curcumin		chemical drug		-0.114	0.00112	AQP1,CDK1,IGFBP5,PLAU,TACC2,TNFRSF10B	24 (4)
clenbuterol		chemical drug			0.00113	FBXO32,VDR
seocalcitol		chemical drug			0.00118	IGFBP5,SGK1,VDR	14 (6)
lipopolysaccharide		chemical drug		1.574	0.00131	AQP1,COL4A1,COL5A2,ELF3,FBN1,FBXO32,IGFBP5,LIPG,MSN,PLAU,PTPRB,SPARC,TNC,VDR	34 (10)
arsenic trioxide		chemical drug		0.728	0.00136	CDK1,MSN,TNFRSF10B,VDR	27 (7)
silibinin		chemical drug			0.00141	CDK1,PLAU,TNFRSF10B	21 (3)
doxorubicin		chemical drug	Activated	2.4	0.00192	CDK1,ELF3,GLIPR1,PMEPA1,SCN3B,TNFRSF10B
dacinostat		chemical drug			0.00202	ELF3,TNFRSF10B
nifedipine		chemical drug			0.00204	ATP2B2,IGFBP5,SGK1
potassium chloride		chemical drug			0.00273	ATP2B2,CDK1,IGFBP5
terameprocol		chemical drug			0.00335	CDK1
WR 1065		chemical drug			0.00367	TNFRSF10B,ZFP36L1
trichostatin A		chemical drug		1.081	0.00393	CDK1,COLEC12,ELF3,PLAU,SGK1,SGPL1,TNFRSF10B	26 (5)
N-acetyl-L-cysteine		chemical drug		-1.916	0.0048	FBXO32,PLAU,TNC,TNFRSF10B	26 (10)
triamcinolone acetonide		chemical drug		1	0.00541	ANGPTL7,AQP1,PLAU,TACC2
olaparib		chemical drug			0.00668	TNFRSF10B
troxerutin		chemical drug			0.00668	CDK1
D-lysergic acid diethylamide		chemical drug			0.00668	SGK1
actinomycin D		chemical drug		-0.686	0.00765	IGFBP5,PLAU,TNFRSF10B,VDR	30 (7)
bicalutamide		chemical drug			0.00873	PMEPA1,TNFRSF10B
methotrexate		chemical drug			0.00897	COL4A1,CTSS,IGFBP5,ZFP36L1
methylprednisolone		chemical drug		-0.168	0.00907	CTSS,FBXO32,PLAU,SGK1,SPARC,ZFP36L1
mineralocorticoid		chemical drug			0.01	SGK1
2-(3-chlorophenylamino)phenylacetic acid		chemical drug			0.01	COL4A1
beta-lapachone		chemical drug			0.01	TNFRSF10B
lisofylline		chemical drug			0.01	COL4A1
mizoribine		chemical drug			0.01	SGK1
5-azacytidine		chemical drug			0.0118	KRT81,PLAU,TNFRSF10B
17-alpha-ethinylestradiol		chemical drug			0.0121	CDK1,CTSS,SGK1
fluocinolone acetonide		chemical drug			0.0122	ANGPTL7,AQP1
salirasib		chemical drug			0.0132	COL5A2,PLAU
tipifarnib		chemical drug			0.0133	TNFRSF10B
liarozole		chemical drug			0.0133	VDR
pentamidine		chemical drug			0.0133	TNFRSF10B
opioid		chemical drug			0.0133	PLAU
bupropion		chemical drug			0.0133	TNFRSF10B
karenitecin		chemical drug			0.0133	CDK1
estrogen		chemical drug			0.0148	ALDH1B1,IGFBP5,SPARC,VDR
3-deazaneplanocin		chemical drug			0.0151	FBXO32,PLAU
mifepristone		chemical drug		-0.728	0.0155	AQP1,COL5A2,TNFRSF10B,VDR
gefitinib		chemical drug			0.0163	IGFBP5,NRP2,TNFRSF10B
enzastaurin		chemical drug			0.0166	TNFRSF10B
plevitrexed		chemical drug			0.0166	CDK1
tranexamic acid		chemical drug			0.0166	PLAU
aclarubicin		chemical drug			0.0166	TNFRSF10B
bleomycin		chemical drug			0.0174	CTSS,MSN,TNFRSF10B
erlotinib		chemical drug			0.0184	FBN1,TNFRSF10B
lomustine		chemical drug			0.0195	ELF3,TNFRSF10B
tacedinaline		chemical drug			0.0199	ELF3
perifosine		chemical drug			0.0199	TNFRSF10B
acetazolamide		chemical drug			0.0199	AQP1
chlorambucil		chemical drug			0.0199	TNFRSF10B
cytarabine		chemical drug			0.0206	CDK1,TNFRSF10B
ganetespib		chemical drug			0.0232	CDK1
sulindac sulfide		chemical drug			0.0237	PLAU,TNFRSF10B
proteasome inhibitor		chemical drug			0.0265	AQP1
fenretinide		chemical drug			0.0282	ELF3,TNFRSF10B
deferoxamine		chemical drug			0.0288	IGFBP5,TNFRSF10B,VDR
pevonedistat		chemical drug			0.0297	TNFRSF10B
aurothioglucose		chemical drug			0.0297	SPARC
docetaxel		chemical drug			0.0316	PLAU,TNFRSF10B
farglitazar		chemical drug			0.033	SGK1
retinol acetate		chemical drug			0.033	TNFRSF10B
streptozocin		chemical drug			0.0339	COL4A1,FBN1,FBXO32
pterostilbene		chemical drug			0.0362	PLAU
metoprolol		chemical drug			0.0395	AQP1
riluzole		chemical drug			0.0395	PLAU
trientine		chemical drug			0.0395	IGFBP5
nelfinavir		chemical drug			0.0427	TNFRSF10B
maxacalcitol		chemical drug			0.0427	VDR
lonafarnib		chemical drug			0.0459	TNFRSF10B
GW501516		chemical drug			0.0459	IGFBP5,LIPG
indomethacin		chemical drug			0.0462	ELF3,TNFRSF10B,VDR
epothilone B		chemical drug			0.0491	CDK1
picropodophyllin		chemical drug			0.0491	CDK1
hydroxyflutamide		chemical drug			0.0491	MSN
amlodipine		chemical drug			0.0491	IGFBP5
cisplatin		chemical drug		1.951	0.185	AQP1,CDK1,ELF3,TNFRSF10B
phorbol esters		chemical - other			0.0366	PLAU,VDR
lysophosphatidic acid		chemical - other			0.0374	LIPG,PLAU
SP600125		chemical - kinase inhibitor		1.076	0.000681	AQP1,CDK1,SGPL1,TNFRSF10B,VDR
SB203580		chemical - kinase inhibitor		-0.031	0.0013	AQP1,CDK1,PLAU,SGK1,SPARC,VDR	24 (6)
staurosporine		chemical - kinase inhibitor			0.00631	IGFBP5,PLAU,VDR	15 (8)
Sb202190		chemical - kinase inhibitor			0.00799	SGK1,TNFRSF10B,VDR	15 (7)
PD98059		chemical - kinase inhibitor		-0.376	0.0101	COL4A1,LIPG,PLAU,TNFRSF10B,VDR,ZFP36L1
tyrphostin AG 1478		chemical - kinase inhibitor			0.0231	FBN1,PLAU
PI-103		chemical - kinase inhibitor			0.0459	TNFRSF10B
baicalin		chemical - endogenous non-mammalian			0.0108	IGFBP5,SPARC
paxilline		chemical - endogenous non-mammalian			0.0166	TNFRSF10B
flavokawain B		chemical - endogenous non-mammalian			0.0232	TNFRSF10B
casticin		chemical - endogenous non-mammalian			0.0232	TNFRSF10B
anethole		chemical - endogenous non-mammalian			0.0232	PLAU
enterolactone		chemical - endogenous non-mammalian			0.0362	SPARC
dihydrotestosterone		chemical - endogenous mammalian		-0.576	1.11e-05	AQP1,COL4A1,COL5A2,FBXO32,IGFBP5,PLAU,PMEPA1,SGK1,SPARC,TACC2	30 (9)
butyric acid		chemical - endogenous mammalian		-0.114	1.57e-05	ALPK2,AQP1,CDK1,COL4A1,COL5A2,PLAU,SGK1,TNFRSF10B,ZFP36L1	30 (9)
tretinoin		chemical - endogenous mammalian		1.817	3.78e-05	AQP1,COL4A1,CTSS,ELF3,FLRT1,IGFBP5,KCTD11,LEFTY2,NAV2,PEG10,PLAU,RLBP1,SPARC,TNC,TNFRSF10B,VDR	23 (6)
ursodeoxycholic acid		chemical - endogenous mammalian	Activated	2	5.56e-05	COL4A1,ELF3,SPARC,VDR
D-glucose		chemical - endogenous mammalian		0.295	8.86e-05	AQP1,ATP2B2,CDK1,COL4A1,ELF3,FBXO32,NUAK1,PODXL,SGK1
hydrogen peroxide		chemical - endogenous mammalian		1.404	0.000222	CDK1,CTSS,FBXO32,MCM2,SGK1,SPARC,TNFRSF10B,VDR	27 (10)
beta-estradiol		chemical - endogenous mammalian		-0.354	0.000235	AQP1,ATP2B2,CDK1,CNN1,COLEC12,ELF3,FBN1,IGFBP5,KRT81,LEFTY2,MCM2,NRP2,PLAU,SGK1,SPARC,VDR	36 (9)
sorbitol		chemical - endogenous mammalian			0.000596	AQP1,SGK1
S-adenosylmethionine		chemical - endogenous mammalian			0.00546	ACTG2,PLAU
glycodeoxycholic acid		chemical - endogenous mammalian			0.01	TNFRSF10B
raffinose		chemical - endogenous mammalian			0.01	AQP1
Ca2+		chemical - endogenous mammalian			0.0116	ELF3,SGK1,TNFRSF10B,VDR
deoxycholate		chemical - endogenous mammalian			0.0127	PLAU,TNFRSF10B
glutathione		chemical - endogenous mammalian			0.0157	TNC,TNFRSF10B
2,3-bis(3'-hydroxybenzyl)butane-1,4-diol		chemical - endogenous mammalian			0.0166	SPARC
lactose		chemical - endogenous mammalian			0.0166	VDR
sodium chloride		chemical - endogenous mammalian			0.0184	AQP1,TMEM27
prostaglandin E2		chemical - endogenous mammalian		0.569	0.0188	FSTL3,IGFBP5,LEFTY2,PLAU
alpha-ketoisocaproic acid		chemical - endogenous mammalian			0.0199	ATP2B2
leucovorin		chemical - endogenous mammalian			0.0199	CDK1
ascorbic acid		chemical - endogenous mammalian			0.0275	IGFBP5,SPARC
chenodeoxycholic acid		chemical - endogenous mammalian			0.0316	TNFRSF10B,VDR
tridecanoic acid		chemical - endogenous mammalian			0.033	TNC
isopentenyl diphosphate		chemical - endogenous mammalian			0.0427	VDR
galactose		chemical - endogenous mammalian			0.0427	VDR
xanthine		chemical - endogenous mammalian			0.0459	PLAU
glycochenodeoxycholate		chemical - endogenous mammalian			0.0459	TNFRSF10B
pyruvic acid		chemical - endogenous mammalian			0.0459	TNFRSF10B
farnesyl pyrophosphate		chemical - endogenous mammalian			0.0459	LIPG
progesterone		chemical - endogenous mammalian		-0.403	0.0491	AQP1,IGFBP5,LEFTY2,SGK1,VDR
aprotinin		biologic drug			0.00668	PLAU
cetuximab		biologic drug			0.0427	TNFRSF10B

## Sheet: TGFB TNFA_URA_10ng
Upstream Regulator	Expr Log Ratio	Molecule Type	Predicted Activation State	Activation z-score	Flags	p-value of overlap	Target molecules in dataset	Mechanistic Network
ABCB4		transporter	Inhibited	-2.224	bias	2.42e-06	COL4A1,ELF3,MMP2,NFKB2,SPARC
SYVN1		transporter		0.816	bias	0.000418	BHLHE40,CALM1 (includes others),DIO2,GPRC5A,NFKB2,PODXL
LCN2		transporter		1		0.000975	ACTN1,IL6,MMP2,MSN	25 (4)
BAX		transporter				0.00595	CDK1,CTSS,IL6	19 (4)
APOE		transporter		-1.185		0.0061	CTSS,IL6,LIPG,MMP2,PLAU,PMEPA1	44 (15)
BCL2		transporter		1.103		0.00707	CDK1,IL6,MMP2,NES	52 (15)
NXF3		transporter				0.00707	TGFB3
COMMD1		transporter				0.0124	EGLN3,PGK1
SLC22A3		transporter				0.0141	IL6
SFTPA1		transporter				0.0156	IL6,MAP1B,ST3GAL1
S100A6		transporter				0.0178	CDK1,INHBA
SLC39A4		transporter				0.0211	IL6
NRXN1		transporter				0.0215	LHX1,TNC
SLC40A1	-2.295	transporter				0.028	IL6
SCARB1	-0.044	transporter				0.0325	CCL2,IL6
BPI		transporter				0.0349	IL6
STX11		transporter				0.0349	IL6
TFRC		transporter				0.0356	CDK1,TGFB3
ALB		transporter				0.0387	CCL2,IL6
HPX		transporter				0.0417	IL6
STX2		transporter				0.0417	MMP2
RASA1		transporter				0.0417	PLAU
AKAP12	2.331	transporter				0.0485	MMP2
TRPA1		transporter				0.0485	IL6
PDZK1		transporter				0.0485	AQP1
TREM1	1.051	transmembrane receptor	Activated	2.085		8.5e-05	CD83,CDK1,GPRC5A,IL6,INHBA,NFKB2,PTTG1IP,S1PR3
ITGB3	3.994	transmembrane receptor		0.147		0.000121	CDK1,MMP2,PLAU,RHOA,SPARC	41 (16)
AGER		transmembrane receptor	Activated	2.139		0.00018	CCL2,COL4A1,IL6,MMP2,TNC	43 (14)
TLR8		transmembrane receptor		1.941	bias	0.000262	CCL2,CD83,IL6,VDR	47 (15)
IL18RAP		transmembrane receptor				0.00102	IL32,IL6	30 (7)
F3	-0.627	transmembrane receptor				0.0013	CCL2,IL6,MMP2,RHOA	48 (16)
IL1RL2		transmembrane receptor				0.00135	CD83,IL6	30 (7)
ITGAV		transmembrane receptor				0.00192	CDK1,MMP2,PLAU	37 (15)
TNFRSF1A		transmembrane receptor		1.376		0.00211	CCL2,CD83,DIO2,IL6,MMP2	42 (16)
IL9R		transmembrane receptor				0.00215	BCL3,IL6
PLAUR	2.258	transmembrane receptor				0.00226	CCL2,MMP2,PLAU	38 (15)
LRP6		transmembrane receptor				0.00244	IL6,MMP2,RHOA	44 (9)
ICAM1		transmembrane receptor				0.00304	COL4A1,IL6,RHOA
ITGB1		transmembrane receptor		1.434		0.0034	CCL2,IL6,MMP2,PLAU	39 (16)
TYROBP		transmembrane receptor				0.00348	CCL2,CD83,IL6	59 (17)
TLR4		transmembrane receptor		1.781	bias	0.00431	C3,CCL2,IL6,INHBA,NFKB2,SGPL1,ST3GAL1,TPM1	55 (13)
LTBR		transmembrane receptor				0.00504	CNN1,IL6,NFKB2
FAS	1.619	transmembrane receptor		-0.635		0.00506	CCL2,CD83,COL4A1,FBN1,IL6,PLAU,TNC,TPM1	52 (16)
TNFRSF6B		transmembrane receptor				0.00559	IL6,MMP2
ITGB4	-1.375	transmembrane receptor				0.00559	IL6,SPARC	28 (6)
TNFRSF12A		transmembrane receptor				0.00559	CCL2,IL6
IL10RA		transmembrane receptor		-0.378		0.00664	C3,CACHD1,FBN1,IL6,INHBA,PDCD1LG2,SPARC
TNFRSF18		transmembrane receptor				0.00785	CCL2,IL6	19 (5)
TLR1		transmembrane receptor				0.00785	IL6,VDR	15 (3)
CLEC7A		transmembrane receptor				0.0124	CCL2,IL6
IL1RAPL1		transmembrane receptor				0.0141	IL6
CLEC2D		transmembrane receptor				0.0141	CD83
FCGR2A		transmembrane receptor				0.0167	CCL2,IL6
IL6R		transmembrane receptor				0.0167	CCL2,IL6,MMP2
CD40	0.938	transmembrane receptor		1.333		0.0172	CCL2,CD83,IL6,KLF9,NFKB2
TLR9		transmembrane receptor		0.621	bias	0.0189	CD83,IL6,LIPG,SGPL1,TNC
TLR7		transmembrane receptor		1.889	bias	0.0197	CCL2,CD83,IL6,PLAU
CD72		transmembrane receptor				0.0211	CCL2
SELP		transmembrane receptor				0.024	CCL2,IL6
LRP1		transmembrane receptor				0.0254	IL6,MMP2
ROBO3	0.563	transmembrane receptor				0.028	IL6
SFRP5	-2.706	transmembrane receptor				0.028	CCL2
SFRP2		transmembrane receptor				0.028	MMP2
CD163		transmembrane receptor				0.028	IL6
TNFRSF9	0.222	transmembrane receptor				0.0296	CD83,IL6
KIT		transmembrane receptor				0.0299	CCL2,IL6,TYR
TLR3		transmembrane receptor		1.266	bias	0.0327	C3,CCL2,IL6,LIPG,TNC
FLT4		transmembrane receptor				0.0349	IL6
LILRB3		transmembrane receptor				0.0349	IL6
IGF1R		transmembrane receptor		1.951		0.0377	CDK1,COL4A1,IL6,PLAU,RHOA
ITGB2		transmembrane receptor				0.0387	IL6,RHOA
ITGA5	3.658	transmembrane receptor				0.0387	MMP2,PLAU
IFNGR1		transmembrane receptor				0.0404	IL6,MMP2
CLEC6A		transmembrane receptor				0.0417	IL6
TNFRSF10A		transmembrane receptor				0.0417	IL6
CR1		transmembrane receptor				0.0417	C3
OLR1		transmembrane receptor				0.042	CCL2,IL6
Tlr11		transmembrane receptor				0.0485	IL6
TLR10		transmembrane receptor				0.0485	IL6
SELL		transmembrane receptor				0.0485	IL6
MARCO		transmembrane receptor				0.0485	IL6
TNFRSF10B	1.841	transmembrane receptor				0.0485	IL6
RPSA		translation regulator				0.019	IL6,MMP2
TP53		transcription regulator	Activated	2.061		2.01e-08	ACTN1,ADA,BCL3,BDKRB2,BHLHE40,CCL2,CDK1,CNN1,COL4A1,COL5A2,CYP26B1,GLUL,IL6,INHBA,KCTD11,LHX1,LIMK2,MMP2,NFKB2,PEG10,PLAU,PMEPA1,PODXL,SCN3B,SGK1,SGPL1,SMURF1,TACC2,TGFB3,TP53BP2,VDR,ZFP36L1	59 (15)
SMARCA4		transcription regulator	Activated	2.236	bias	3.01e-07	C8orf4,CCL2,CNTN1,CTSS,FMO2,HKDC1,IL6,INHBA,IRF6,LOXL2,MAP1B,MMP2,NFKB2,NRP2,PLEKHO1,ST3GAL1,TPM1,TYR
TP63		transcription regulator		0.556		5.65e-07	ADA,BCL3,BHLHE40,CDK1,COL4A1,FBN1,FST,IL6,INHBA,PLAU,TGFB3,TNC,TPM1,VDR	60 (15)
TP73		transcription regulator		0.977		7.67e-07	ADA,BDKRB2,BHLHE40,C3,CCL2,CD83,CDK1,COL5A2,FST,IL6,MMP2,TSHZ2,VDR	63 (16)
HNF1B		transcription regulator	Inhibited	-2.121		1.97e-06	ACTN1,BHLHE40,CDK1,COL5A2,MMP2,PLAU,PODXL,SPARC
JUN		transcription regulator	Activated	2.366		3.41e-06	BCL3,CALM1 (includes others),CCL2,CDK1,DIO2,EHD4,FRZB,IL6,MMP2,PLAU,SGK1,SPARC,TNC,VDR	53 (15)
STAT3		transcription regulator		0.073		6.68e-06	BCL3,CCL2,CD83,CDK1,CYP26A1,FST,IL6,MMP2,NES,NRP2,PDCD1LG2,PEG10,PLAU,SGK1,SLFN5	45 (16)
CDKN2A		transcription regulator		0.745		7.89e-06	C3,CCL2,CDK1,FST,GPRC5A,IL6,MMP2,NFKB2,P4HA2,PMEPA1,TPM1	61 (16)
MYC	1.821	transcription regulator		-0.431		8.54e-06	ACTN1,AQP1,CDK1,COL4A1,COL5A2,CYP26A1,FBN1,FBN2,FRZB,GLUL,INHBA,IRF6,MSN,PEG10,PGK1,PLAU,RHOA,SGK1,SPARC,ST3GAL1,TNC,ZFP36L1	33 (4)
PKNOX1		transcription regulator				8.58e-06	CCL2,COL5A2,PGK1,PLAU
TWIST1		transcription regulator		1.72		1.35e-05	C3,CCL2,CHRDL2,FBN2,IL6,LEFTY2,MMP2,RHOA	17 (3)
POU5F1		transcription regulator		1.366		1.7e-05	CYP26A1,FRZB,IL6,INHBA,IRF6,LEFTY2,MMP2,PMEPA1,PODXL,TGFB3,TP53BP2
JUNB		transcription regulator		1		2.9e-05	BCL3,C3,IL6,INHBA,MMP2,PLAU,SGK1	52 (17)
ECSIT		transcription regulator		1.953	bias	3.72e-05	BCL3,CD83,IL6,NFKB2	31 (8)
SMAD3	-0.307	transcription regulator	Activated	2.105		4.33e-05	C3,CCL2,FST,IL6,LEFTY2,PMEPA1,TGFB3,TNC,TPM1	52 (18)
CTNNB1		transcription regulator		1.717	bias	5.02e-05	BHLHE40,CALM1 (includes others),COL4A1,DIO2,FST,GLUL,GNA12,LAMC2,LHX1,MMP2,NES,NRP2,PLAU,SGK1,TGFB3,TNC	51 (17)
CITED2		transcription regulator		-0.927		6.52e-05	CCL2,IL6,LEFTY2,PGK1	55 (9)
SOX2		transcription regulator		-1.411		8.26e-05	BHLHE40,CYP26A1,ELF3,FRZB,FST,INHBA,IRF6,LHX1,NFKB2,TGFB3	16 (2)
IRF4		transcription regulator		0.213		8.57e-05	ADA,CDK1,CTSS,GALNT2,IL6,RHOA,ZFP36L1	30 (7)
NEUROG1		transcription regulator	Inhibited	-2.236		9.72e-05	C3,IL6,INHBA,P4HA2,RHOA
FOSL1		transcription regulator		0.728		0.000148	CCL2,IL6,MMP2,PLAU,SPARC	27 (6)
SP3		transcription regulator				0.00015	CYP26A1,MMP2,NES,PGK1,PLAU,SGK1,SPARC,TNC	26 (4)
SMAD4		transcription regulator		-0.407		0.000231	CCL2,FST,GCNT1,LHX1,PLAU,SGK1,TNC,TPM1	66 (18)
SMAD7	3.08	transcription regulator	Inhibited	-2.425		0.000342	CCL2,CDK1,FST,MMP2,PMEPA1,TGFB3	50 (17)
ATF3	2.353	transcription regulator		-1.469		0.000449	CD83,CDK1,IL6,MMP2,NFKB2	49 (18)
FOXA2		transcription regulator		-1.718		0.000456	C3,CNN1,IL6,LHX1,MAP1B,NFKB2,SH3PXD2A
ASCL1		transcription regulator		-1.109	bias	0.000497	CDK1,LHX1,NES,RHOA,SLC35D3
RBPJ		transcription regulator	Inhibited	-2.183		0.000507	GNA12,IL6,INHBA,LEFTY2,TGFB3,TNC	29 (6)
HIF1A		transcription regulator	Activated	2.829		0.00052	BHLHE40,EGLN3,FAM13A,IL6,LOXL2,MMP2,P4HA2,PGK1,ST3GAL1,TGFB3	31 (7)
NFKBIB		transcription regulator				0.000578	CCL2,IL6,PLAU,TYR	54 (13)
SP1		transcription regulator	Activated	2.416	bias	0.00058	ADA,CCL2,CDK1,CYP26A1,MMP2,NES,PGK1,PLAU,SGK1,SPARC,TNC,VDR	56 (14)
CREB1		transcription regulator		1.257		0.000711	BHLHE40,CNN1,DIO2,EHD4,IL6,INHBA,NRP2,PEG10,RUNX1T1,S1PR3,SCN3B,SGK1
SUPT16H		transcription regulator				0.000712	LOXL2,MSN,PLAU
TAF4B		transcription regulator				0.0008	FST,INHBA,TGFB3
STAT4		transcription regulator	Activated	2.613	bias	0.0011	BCL3,C3,CCL2,IL6,KLF9,P4HA2,TGFB3	41 (12)
NFKBIA	3.374	transcription regulator		0.353		0.0011	BCL3,C3,CCL2,COL5A2,IL6,NFKB2,PLAU,PMEPA1,SGK1,TNC	69 (16)
SIAH2		transcription regulator				0.00111	EGLN3,PMEPA1,TP53BP2
SNAI1	1.339	transcription regulator				0.00116	ACTN1,CCL2,SPARC,TPM1,VDR	19 (4)
OTX2	-0.838	transcription regulator		-1.091	bias	0.00116	BEST1,TNC,TRPM1,TYR
SPDEF		transcription regulator	Inhibited	-2		0.00138	COL4A1,COL5A2,PLAU,TNC	32 (5)
E2F3		transcription regulator		0.447		0.00142	BAIAP2L1,CDK1,ELF3,FST,INHBA,TP53BP2
WT1		transcription regulator		-0.075		0.00148	ACTN1,CCL2,COL4A1,MMP2,PODXL,TGFB3,VDR
NFKB2	2.424	transcription regulator				0.00153	CD83,CTSS,MMP2,NFKB2	51 (12)
ID3		transcription regulator		1.982		0.0017	BCL3,CD83,CDK1,IL6,IRF6,MMP2
FOXM1		transcription regulator		1.153	bias	0.0017	CDK1,IL6,MMP2,NES,PGK1	46 (16)
EZH2		transcription regulator		1.082		0.00174	C3,COL4A1,FBN1,FRZB,IL6,LAMC2,MMP2,SGPL1
HOXB5		transcription regulator				0.00215	MMP2,PLAU
HMGB1		transcription regulator		1.958	bias	0.00218	CCL2,CD83,GLUL,IL6	60 (16)
KLF4		transcription regulator		1.549		0.00219	CYP26A1,FRZB,IL6,INHBA,IRF6,TGFB3,TNC	30 (6)
VHL		transcription regulator				0.00226	BHLHE40,CNN1,EGLN3,LOXL2,SPARC	12 (3)
RELA		transcription regulator	Activated	2.582		0.00229	BCL3,C3,CCL2,DIO2,ELF3,IL32,IL6,NFKB2,PLAU	65 (17)
MTPN		transcription regulator		1.067	bias	0.00274	CDK1,IL6,SPARC,TGFB3
MAFB		transcription regulator				0.00283	ACTN1,CCL2,NUAK1
SMAD2		transcription regulator		1.966		0.00299	IL6,LEFTY2,MMP2,TPM1	27 (6)
IRF6	1.505	transcription regulator				0.00304	CCL2,IL6,PLAU	35 (12)
EPAS1		transcription regulator				0.00311	BHLHE40,EGLN3,FAM13A,IL6,LOXL2,TGFB3
MYOCD		transcription regulator		1.172		0.00312	CNN1,KCNJ3,LOC102724428/SIK1,TPM1
ACTN4		transcription regulator				0.00313	CCL2,RHOA
GLI1		transcription regulator	Activated	2.2	bias	0.00327	DIO2,GALNT2,IL6,MMP2,NES,TNC	39 (8)
EHF	0.15	transcription regulator		-1		0.00354	CDK1,IL6,TNC,ZFP36L1
EP300		transcription regulator		1.715	bias	0.00358	BDKRB2,CCL2,IL6,IRF6,LAMC2,LEFTY2,RHOA,TNC,TRPM1	32 (7)
MYCN		transcription regulator		-1.83		0.0037	COL4A1,COL5A2,FBN1,INHBA,MMP2,SPARC,TPM1
TSC22D3		transcription regulator				0.00371	CCL2,IL6,SGK1	55 (17)
ZEB1	0.579	transcription regulator				0.00421	LAMC2,NRP2,PLAU
MED1		transcription regulator				0.00469	BCL3,BHLHE40,CDK1,PODXL,VDR	45 (7)
TFAP2A		transcription regulator				0.00483	MMP2,PLAU,PODXL,TPM1
SERTAD2		transcription regulator				0.00491	DIO2,PHYH
FOS		transcription regulator		0.577		0.00535	ANK3,CCL2,DIO2,FBN1,FRZB,IL6,MMP2,PLAU,PMEPA1,SMURF1	40 (11)
GFI1		transcription regulator				0.00538	BCL3,IL6,NFKB2,VDR	51 (12)
PPARGC1A	-1.363	transcription regulator		-0.805	bias	0.00561	C3,CALM1 (includes others),DIO2,IL6,PHYH,TYR
RB1		transcription regulator		-0.208		0.00619	CDK1,DIO2,FST,GPRC5A,IL6,MMP2,NFKB2,PMEPA1	47 (16)
SMAD6		transcription regulator				0.0063	IL6,TGFB3	27 (6)
GATA4		transcription regulator		1.446		0.00642	DIO2,IRF6,LOC102724428/SIK1,SGPL1,TPM1
GLIS2		transcription regulator				0.00706	C3,SPARC
HTATIP2		transcription regulator				0.00868	MMP2,SPARC
HOXA10		transcription regulator		0.447		0.00897	AQP1,FST,KLF9,MAP1B,MSN
CCND1		transcription regulator		0		0.00949	COL5A2,GPRC5A,MACF1,MMP2,PMEPA1,ROR2,TGFB3	22 (3)
NFKB1	1.817	transcription regulator		1.085		0.01	BCL3,CCL2,ELF3,IL6,NFKB2,PLAU
HDAC1		transcription regulator				0.01	CDK1,GLUL,IL6,PLAU,SGK1,VDR
HEY1		transcription regulator				0.0105	CNN1,MMP2
FOXO3		transcription regulator				0.0106	C8orf4,GLUL,IL6,INHBA,PLAU,SGK1
EOMES		transcription regulator				0.011	LHX1,NAV2,NRP2
FOXL2		transcription regulator				0.011	CYP26B1,FST,INHBA
JUND		transcription regulator				0.0115	BCL3,IL6,PLAU
KLF6		transcription regulator				0.0115	CCL2,PDCD1LG2,PLAU
SOX9		transcription regulator				0.0115	BEST1,CYP26B1,TYR
HTT		transcription regulator				0.0117	AQP1,ATP2B2,BCL3,BHLHE40,COL4A1,DIO2,GLUL,KLF9,MMP2,RAB17,SGK1
ZFP36		transcription regulator				0.0119	CTSS,IL6,PLAU
VAV2	0.698	transcription regulator				0.0124	IL6,RHOA
ASH1L		transcription regulator				0.0141	IL6
GPBP1		transcription regulator				0.0141	ADA
LHX2	-0.441	transcription regulator				0.0145	DIO2,NCAM2
ZNF217		transcription regulator				0.0145	ANK3,CCL2,GPRC5A
SOX1		transcription regulator				0.015	CYP26A1,FRZB,INHBA
IFI16		transcription regulator				0.0162	CCL2,IL6,TYR
NCOA2		transcription regulator				0.0162	FRZB,FST,IL6
ELF3	2.536	transcription regulator				0.0178	ELF3,IL6
STAT6		transcription regulator				0.0178	BCL3,CCL2,CTSS,IL6,MMP2,PDCD1LG2
SOX3	2.701	transcription regulator				0.0179	CYP26A1,FRZB,INHBA
PBX1	-0.825	transcription regulator				0.019	COL5A2,PLAU
GMNN		transcription regulator				0.0198	CYP26A1,FRZB,INHBA
HEY2		transcription regulator				0.0202	CNN1,IL6
TCF4		transcription regulator				0.0205	PLAU,SGK1,TYR
OSR2		transcription regulator				0.0211	TGFB3
IRX1		transcription regulator				0.0211	BDKRB2
STAT1		transcription regulator	Activated	2.196		0.0213	C3,CCL2,EGLN3,IL6,SLFN5,TP53BP2
ZBTB17	0.245	transcription regulator				0.0215	BHLHE40,RHOA
KLF2		transcription regulator				0.0225	BCL3,CCL2,COL4A1,IL6
CREM		transcription regulator				0.023	BHLHE40,DIO2,LOC102724428/SIK1,PGK1
ATF4	1.833	transcription regulator				0.0235	CCL2,IL6,KLF9,SARS
FOSB	-0.002	transcription regulator				0.0254	INHBA,MMP2
TAF4		transcription regulator				0.0261	LRRC15,MMP2,TGFB3
REL		transcription regulator				0.0264	BCL3,CCL2,IL6,IRF6,NFKB2
NUPR1		transcription regulator	Activated	2.121		0.0274	ANK3,FAM114A1,LOC102724428/SIK1,P4HA2,RAB17,SIPA1L2,TP53BP2,ZFP36L1
IRF1	1.802	transcription regulator				0.0276	CCL2,CTSS,IL6,PDCD1LG2
ZXDC		transcription regulator				0.028	CCL2
ZNF24		transcription regulator				0.028	MMP2
ELL2		transcription regulator				0.028	CYP26A1
NPM1		transcription regulator				0.0282	CCL2,IL6
CYLD		transcription regulator				0.0296	IL6,NFKB2
NOTCH2	0.486	transcription regulator				0.0296	CNN1,IL6
TFEB		transcription regulator				0.031	IL6,TYR
MEOX2		transcription regulator				0.031	CCL2,IL6
ID2	-1.42	transcription regulator				0.0334	BCL3,CD83,CDK1,IRF6
PAX5		transcription regulator				0.034	MMP2,MSN
GLI2	0.546	transcription regulator				0.0341	CDK1,IL6,VDR
CC2D1A		transcription regulator				0.0349	IL6
URI1		transcription regulator				0.0349	CDK1
GATA6	0.655	transcription regulator		0.339		0.0353	COL4A1,IRF6,PGK1,SPARC
HDAC6		transcription regulator				0.0356	IL6,PLAU
ATF1		transcription regulator				0.0356	INHBA,RHOA
HOXC6		transcription regulator				0.0356	CNTN1,NFKB2
SQSTM1		transcription regulator				0.0371	EGLN3,IL6
EGR1		transcription regulator		0	bias	0.0385	CCL2,PEG10,PLAU,SGK1
NCOR2		transcription regulator				0.0387	C3,IL6
ETV5		transcription regulator				0.0387	MMP2,NCAM2
BACH2		transcription regulator				0.0387	EGLN3,IL6
NKX2-1		transcription regulator		-0.83		0.0392	AQP1,DIO2,MMP2,SH3PXD2A
HOXB1		transcription regulator				0.0417	COL5A2
ILF3		transcription regulator				0.0417	PLAU
SF1		transcription regulator				0.0417	CNN1
MEF2C		transcription regulator				0.0442	FRZB,LOC102724428/SIK1,TPM1
MYOD1		transcription regulator				0.0447	COL4A1,MMP2,PLEKHO1,PMEPA1
HAND2	-0.485	transcription regulator				0.0471	LOC102724428/SIK1,TPM1
FOSL2	3.134	transcription regulator				0.0471	DIO2,MMP2
ANKRD42		transcription regulator				0.0485	IL6
ZNF85		transcription regulator				0.0485	TGFB3
ARID5A	1.8	transcription regulator				0.0485	IL6
HDAC10		transcription regulator				0.0485	MMP2
RAX	-0.134	transcription regulator				0.0485	RLBP1
TSC22D1		transcription regulator				0.0485	IL6
SNW1		transcription regulator				0.0485	PLAU
ERG		transcription regulator				0.05	ACTN1,PLAU,RHOA,SPARC
Ptprd		phosphatase				0.00428	CCL2,CDK1
LPIN2		phosphatase				0.00707	IL6
PTPN9		phosphatase				0.00707	MMP2
PTPN3		phosphatase				0.0211	VDR
PTPN12		phosphatase				0.0211	IL6
PPP1CC		phosphatase				0.028	IL6
DUSP10		phosphatase				0.0417	IL6
Ppp1cc		phosphatase				0.0417	IL6
PTEN		phosphatase		-1.209		0.0446	BCL3,C3,IL6,MMP2,PGK1,PLAU,TP53BP2
PPM1A		phosphatase				0.0485	MMP2
PPP5C		phosphatase				0.0485	SGK1
F2		peptidase	Activated	3.179	bias	2.34e-06	ALDH1B1,BCL3,CCL2,COL4A1,EHD4,IL32,IL6,LOXL2,PDCD1LG2,RHOA,TGFB3	42 (13)
PLG		peptidase		1.945	bias	0.00018	CCL2,IL6,PLAU,RHOA,RLBP1	58 (18)
UFD1L		peptidase				0.000295	CCL2,NFKB2
PROC		peptidase		0.502		0.000311	CCL2,IL6,MMP2,NFKB2	39 (14)
F10		peptidase				0.000362	CCL2,IL6,MMP2	44 (18)
PRTN3		peptidase				0.00102	CCL2,IL6	40 (15)
CAPN1		peptidase				0.00173	IL6,MMP2	42 (15)
PSMB8		peptidase				0.00313	IL6,NFKB2	47 (7)
PSMB10		peptidase				0.00428	IL6,NFKB2
MMP12		peptidase				0.00559	IL6,MMP2	31 (8)
CFI	-1.336	peptidase				0.00707	C3
CFD		peptidase				0.00707	C3
C3	1.29	peptidase				0.00884	C3,CCL2,IL6	38 (14)
PLAU	3.698	peptidase				0.0115	CCL2,IL6,PLAU
DPP4		peptidase				0.0134	MMP2,PLAU
CASP10		peptidase				0.0141	IL6
TMPRSS4		peptidase				0.0141	PLAU
PLAT		peptidase				0.019	INHBA,MMP2
PSMD14		peptidase				0.0211	BCL3
TPSG1		peptidase				0.0211	IL6
ELANE		peptidase				0.0227	IL6,MMP2
KLK8		peptidase				0.028	IL6
CPB2		peptidase				0.028	IL6
ADAMTS1	-0.702	peptidase				0.028	LAMC2
MEP1A		peptidase				0.028	IL6
CTSK		peptidase				0.028	IL6
KLK1		peptidase				0.028	IL6
ADAM17		peptidase				0.034	IL6,MMP2
USP25		peptidase				0.0349	IL6
SENP6		peptidase				0.0349	IL6
KLKB1		peptidase				0.0349	BDKRB2
RAB7B		peptidase				0.0417	IL6
CTSC	1.019	peptidase				0.0417	IL6
TPSAB1/TPSB2		peptidase				0.0417	IL6
TPSD1		peptidase				0.0485	IL6
CAPNS1		peptidase				0.0485	MMP2
CAPN2		peptidase				0.0485	RHOA
TNC	5.23	other		0.314		3.35e-06	CCL2,IL6,MMP2,RHOA,TPM1	42 (15)
APP		other	Activated	2.209		3.89e-06	ATP2B2,C3,CCL2,CDK1,CYP26B1,GNA12,IL6,INHBA,MAP1B,MMP2,NES,NRP2,PGK1,PLAU,RHOA,RUNX1T1,SLFN5,TPM1,TUBB6,ZFP36L1	54 (18)
PBX2		other				1.89e-05	CCL2,COL5A2,PLAU
S100A9		other		1.596		2.44e-05	BCL3,BHLHE40,C3,GPRC5A,IL6,MMP2,PLAU,SGK1	37 (12)
S100A8		other		1.442		3.56e-05	BCL3,BHLHE40,CCL2,GPRC5A,IL6,MMP2,PLAU,SGK1	61 (18)
LAMC2	3.823	other				4.97e-05	LAMC2,MMP2
CRADD		other				4.97e-05	CCL2,IL6
CR1L		other		-1.982	bias	7.41e-05	C3,COL4A1,FBN1,TNC
CLU		other				8.39e-05	CCL2,CDK1,IL6,MMP2	52 (15)
MYD88		other	Activated	2.975	bias	0.000101	BCL3,C3,CCL2,CD83,IL32,IL6,INHBA,MMP2,NFKB2	48 (13)
PTH		other		-0.095		0.000115	ANK3,BHLHE40,CCL2,IL6,MMP2,PLAU,VDR	40 (13)
NEDD9		other	Activated	2	bias	0.000147	BHLHE40,ELF3,MMP2,PGK1	13 (3)
PTHLH	2.417	other		1.993		0.000148	CDK1,IL6,PLAU,TNC,VDR	56 (10)
TPM1	1.934	other				0.000148	RHOA,TPM1
TIMP3		other				0.000182	IL6,LAMC2,MMP2	32 (10)
NEAT1		other				0.000295	SH3PXD2A,TSHZ2
NPLOC4		other				0.000295	CCL2,NFKB2
CYR61		other				0.000326	C3,CCL2,IL6,MMP2,PLAU	40 (15)
MUC1		other		1.165		0.000398	CD83,EGLN3,IL6,PLAU	59 (14)
FBN1	1.566	other				0.00042	FBN1,INHBA,MMP2
FST	5.379	other		-1.951		0.00043	FST,IL6,LEFTY2,MMP2	68 (18)
PLAA		other				0.00049	IL32,IL6	22 (5)
DCN	-0.375	other		0.985		0.0005	FBN1,FST,IL6,MMP2	38 (15)
WIF1		other				0.000732	FRZB,TYR
THBS1		other				0.000998	IL6,MMP2,PLAU	42 (15)
CIDEC		other				0.000998	CCL2,DIO2,IL6
SCGB3A2		other				0.00102	CTSS,MMP2
SEMA3A	-2.07	other				0.00102	MAP1B,RHOA
SPARC	1.296	other		0.485		0.00107	BHLHE40,IL6,MMP2,NES,SPARC	40 (10)
VTN		other				0.00135	BHLHE40,MMP2,PLAU	38 (15)
CGA		other				0.00135	MMP2,PARM1,SGK1
PRNP		other		1		0.00153	CCL2,FST,IL6,MMP2	37 (15)
SSRP1		other				0.00162	LOXL2,MSN,PLAU
FAT1		other				0.00173	IL6,PLAU
NMU		other				0.00215	DIO2,IL6
RETNLB		other		1.067	bias	0.00218	CCL2,FRZB,MMP2,MSN
GAST		other		1.98	bias	0.00239	LOC102724428/SIK1,PGK1,RHOA,TNC
MAPT		other				0.0024	C3,GNA12,IL6,MAP1B,NFKB2,PGK1,TUBB6	28 (3)
S100A12		other				0.00262	IL6,MMP2	10 (3)
NCKAP1L		other				0.00262	ANK3,IL6
LECT2		other				0.00262	C3,IL6
NUMBL	0.018	other				0.00262	SPARC,VDR
LY6E		other				0.00262	CD83,IL6
ITGA3	0.594	other				0.00262	MMP2,PLAU	36 (15)
RASSF1		other		0		0.00312	BHLHE40,COL4A1,MAP1B,MMP2	32 (5)
FCMR		other				0.00313	IL6,NFKB2
CD44		other		1.883		0.00319	COL5A2,IL6,MMP2,NFKB2,PLAU,PMEPA1	63 (17)
DMP1		other				0.00325	CSDC2,IL6,LIPG
VIM		other				0.00368	CCL2,PLAU	41 (14)
COL18A1		other		-1.982	bias	0.00369	CCL2,IL6,MMP2,PLAU	38 (14)
TAC4		other				0.00428	IL6,MMP2	44 (13)
MVP	0.718	other				0.00428	CD83,IL6
CABIN1		other				0.00559	IL6,MMP2
CGB3 (includes others)		other				0.00559	MMP2,SGK1	34 (9)
PECAM1		other				0.0063	IL6,MMP2	42 (14)
STAP2		other				0.0063	IL6,TYR	15 (4)
ITGB6		other				0.0063	MMP2,RHOA
THY1		other				0.0063	MMP2,NES
BIRC5		other				0.00695	COL5A2,FBN1,MMP2
PAEP		other				0.00706	CD83,PDCD1LG2
PDCD4		other				0.00706	IL6,PLAU	23 (4)
BID		other				0.00706	CTSS,IL6
NYX		other				0.00707	TRPM1
CCM2	0.682	other				0.00707	RHOA
SAMD4B		other				0.00707	NANOS1
LRRC4C		other				0.00707	IL6
S100A14		other				0.00707	MMP2
PARD3	0.482	other				0.00707	IL6
MPRIP		other				0.00707	RHOA
ARHGAP26		other				0.00707	RHOA
AKAP11		other				0.00707	RHOA
Muc16		other				0.00707	IL6
LGALS4		other				0.00707	IL6
RHPN2		other				0.00707	RHOA
FSCN1		other				0.00707	MMP2
GRAMD4		other				0.00707	IL6
SPOCK1	0.587	other				0.00707	MMP2
RSL1D1		other				0.00707	PLAU
TBC1D23		other				0.00707	IL6
ITIH4		other				0.00707	VDR
Prg4		other				0.00707	IL6
SYNCRIP		other				0.00707	RHOA
Marcks		other				0.00707	IL6
TPM2		other				0.00707	RHOA
GNRH1		other				0.00768	FST,INHBA,NES	28 (3)
IL31		other				0.00785	CCL2,CDK1	28 (7)
MAPK8IP1		other				0.00785	IL6,PLAU	24 (8)
LRPAP1		other				0.00868	IL6,MMP2	36 (14)
HRG		other				0.00868	CD83,SPARC
FSHB		other				0.00955	INHBA,SGK1
SFTPD		other				0.0105	CCL2,MMP2
MBP		other				0.0114	CCL2,IL6
BGN	3.478	other				0.0124	CCL2,FBN1
COL4A3		other				0.0124	COL4A1,MMP2
NLRP3		other				0.0124	IL6,NFKB2,TACC2
SLPI		other				0.0134	CTSS,IL6
VCAN	3.168	other		-0.152		0.0141	C3,FST,MAP1B,TGFB3
ARHGEF12		other				0.0141	RHOA
PDCD10		other				0.0141	RHOA
BTBD7		other				0.0141	MMP2
AFAP1L2		other				0.0141	IL6
MCF2L	-1.009	other				0.0141	RHOA
IBSP		other				0.0141	MMP2
AKAP10		other				0.0141	IL6
LAMA1		other				0.0141	PLAU
IGK		other				0.0141	CCL2
CEACAM5		other				0.0141	IL6
SH2D3C		other				0.0141	IL6
SOS1		other				0.0141	PLAU
TMEM9B		other				0.0141	IL6
COL17A1		other				0.0141	IL6
EZR	-1.233	other				0.0145	IL6,MMP2
NOD2		other				0.0145	CCL2,IL6,NFKB2
NF2		other				0.0167	GLUL,MMP2
TRADD		other				0.0167	CCL2,IL6
TICAM1		other		1.978	bias	0.0172	BCL3,CCL2,IL6,NFKB2
CARD9		other				0.019	C3,IL6
ARRB2		other				0.019	IL6,MMP2
PTX3		other				0.019	CCL2,IL6
KNG1		other				0.0202	BDKRB2,IL6
TMBIM1		other				0.0211	MMP2
GLDN		other				0.0211	ANK3
C1QTNF1	1.255	other				0.0211	IL6
SPON2	-1.629	other				0.0211	IL6
DERL1		other				0.0211	MMP2
ZNF300		other				0.0211	IL6
GCA		other				0.0211	IL6
PLEC		other				0.0211	IL6
GNLY		other				0.0211	CCL2
BAG4	-1.174	other				0.0211	IL6
NRCAM	1.817	other				0.0211	ANK3
RBM8A		other				0.0211	IL6
PROS1		other				0.0211	IL6
HSPB3		other				0.0211	CCL2
MYH11	-0.911	other				0.0211	CNN1
Orm1 (includes others)		other				0.0211	IL6
SERPINB3		other				0.0211	IL6
NLRC3		other				0.0211	IL6
Trim30a/Trim30d		other				0.0211	IL6
KIR2DL1/KIR2DL3		other				0.0211	IL6
ARHGEF2	0.783	other				0.0211	IL6
CRIP2		other				0.0211	IL6
SCT		other				0.0211	AQP1
GAB2		other				0.0215	IL6,SPARC
NPY		other				0.0215	DIO2,IL6
FADD		other				0.0225	CDK1,IL6,PLA2G4C
ANXA2	1.404	other				0.0227	IL6,MMP2
ZBED6		other				0.024	PMEPA1,SGK1
CAMP		other				0.0246	CCL2,CD83,IL6
LGALS3		other				0.0246	COL4A1,COL5A2,IL6
SERPINE1	5.201	other				0.0254	IL6,PLAU
IGFBP3		other				0.0254	CDK1,TNC
NLRP12		other				0.0254	BCL3,IL6
ADCYAP1		other		1.48		0.026	ACTN1,COL5A2,FST,IL6,SPARC
CALCA		other				0.0276	ANK3,CCL2,IL6
BBS12		other				0.028	IL6
TNIP3		other				0.028	IL6
ZFP64		other				0.028	IL6
RNF122		other				0.028	IL6
SCARB2		other				0.028	IL6
WNT9B		other				0.028	LHX1
SERPING1		other				0.028	IL6
MUC2		other				0.028	IL6
Cd24a		other				0.028	MMP2
Nppb		other				0.028	TGFB3
FBLN2		other				0.028	MMP2
NUCB2		other				0.028	IL6
FGA		other				0.028	IL6
HLA-C		other				0.028	IL6
ORM1		other				0.028	IL6
HSPB6		other				0.028	CCL2
SIGLEC1		other				0.028	IL6
LSM1		other				0.028	CDK1
IRAK1BP1		other				0.028	IL6
SERPINB7		other				0.028	CCL2
CCNA1		other				0.028	MMP2
IFIT2		other				0.028	IL6
CD300LD		other				0.028	IL6
BST2		other				0.028	IL6
SUMO3		other				0.0296	IL6,TNC
S100A4		other				0.0296	MMP2,PLAU
EIF3E		other				0.0325	PLAU,TNC
H2AFY		other				0.0325	PLAU,SPARC
ELAVL1		other				0.0332	CALM1 (includes others),CD83,IL6
RHBDD3		other				0.0349	IL6
LILRA4		other				0.0349	IL6
Tlr12		other				0.0349	IL6
TRAFD1		other				0.0349	IL6
SEMA3F		other				0.0349	MMP2
AHSG		other				0.0349	IL6
CLDN1		other				0.0349	MMP2
HAMP		other				0.0349	IL6
FGG		other				0.0349	IL6
PILRB		other				0.0349	IL6
ARHGEF25		other				0.0349	RHOA
DCX		other				0.0349	ACTN1
CDH4		other				0.0349	MMP2
TNFAIP8		other				0.0349	IL6
SRSF6		other				0.0349	TNC
SPRY4	0.342	other				0.0349	CNN1
Wfdc17		other				0.0349	IL6
SERPINA1	0.397	other				0.0356	CCL2,IL6
CRP		other				0.0371	CCL2,IL6
RETN		other				0.0387	CCL2,IL6
VIPAS39		other				0.0417	SPARC
PIWIL4		other				0.0417	TGFB3
H1FX		other				0.0417	AMTN
ZMYND10		other				0.0417	MMP2
HSPB2		other				0.0417	CCL2
SERPINA4		other				0.0417	CCL2
THBS2		other				0.0417	MMP2
MSLN		other				0.0417	IL6
SPTBN4		other				0.0417	ANK3
IKBKAP		other				0.0417	RHOA
FSTL3	3.975	other				0.0417	FST
TP53INP1		other				0.0417	SPARC
KRIT1		other				0.0417	RHOA
IGKC		other				0.0417	VDR
SERPIND1		other				0.0417	IL6
CLEC4M		other				0.0417	C3
Hrg		other				0.0417	CCL2
IGFBP2		other				0.042	MMP2,TGFB3
AVP		other				0.0437	CCL2,IL6
LGALS1		other				0.0471	IL6,MMP2
ADM		other				0.0471	IL6,PGK1
CST5		other		0.447		0.0473	ANK3,GPRC5A,MAP1B,MSN,SGPL1
ZNF100		other				0.0485	TGFB3
ZNF254		other				0.0485	TGFB3
AKIRIN2		other				0.0485	IL6
RASSF8		other				0.0485	TGFB3
TIMD4		other				0.0485	IL6
ZNF431		other				0.0485	TGFB3
ZC3HAV1		other				0.0485	IL6
LAX1		other				0.0485	IL6
AZI2		other				0.0485	IL6
RAPGEF1		other				0.0485	IL6
SWAP70		other				0.0485	RHOA
ZNF665	-0.595	other				0.0485	TGFB3
ZNF528		other				0.0485	TGFB3
ZNF43		other				0.0485	TGFB3
ZNF429		other				0.0485	TGFB3
RASGRP4		other				0.0485	IL6
MLLT3		other				0.0485	SGK1
MS4A1		other				0.0485	ZFP36L1
GALP		other				0.0485	IL6
QKI		other				0.0485	MAP1B
ZNF708		other				0.0485	TGFB3
PILRA		other				0.0485	IL6
mir-373		microrna				0.00313	CSDC2,IL6
mir-146		microrna				0.00348	CCL2,IL6,MMP2	53 (15)
mir-193		microrna				0.0167	CCL2,PLAU
mir-10		microrna				0.0211	CCL2,IL6,SGPL1
mir-30		microrna				0.024	IL6,KLF9
mir-122		microrna				0.0246	GALNT10,IL6,MAP1B
mir-24		microrna				0.0268	IL6,SH3PXD2A
mir-133		microrna				0.0371	CNN1,RHOA
mir-320		microrna				0.0417	AQP1
mir-1		microrna				0.0423	CCL2,WBP1L,ZFP36L1
miR-29b-3p (and other miRNAs w/seed AGCACCA)		mature microrna	Inhibited	-2.188	bias	1.64e-08	COL4A1,COL5A2,FBN1,LOXL2,SHROOM2,SPARC,TGFB3,ZFP36L1
miR-199a-5p (and other miRNAs w/seed CCAGUGU)		mature microrna		-1.982	bias	0.00153	C3,COL4A1,GPRC5A,LAMC2
miR-133a-3p (and other miRNAs w/seed UUGGUCC)		mature microrna				0.00563	FBN2,MSN,RHOA
miR-133a-5p (and other miRNAs w/seed CUGGUAA)		mature microrna				0.00707	RHOA
miR-204-5p (and other miRNAs w/seed UCCCUUU)		mature microrna				0.0105	FBN2,SPARC
miR-24-3p (and other miRNAs w/seed GGCUCAG)		mature microrna				0.0134	CDK1,IL6
miR-291a-3p (and other miRNAs w/seed AAGUGCU)		mature microrna				0.0246	C3,CD83,LEFTY2
miR-124-3p (and other miRNAs w/seed AAGGCAC)		mature microrna		-1.287	bias	0.0252	CCL2,MMP2,PODXL,PTTG1IP,TUBB6
miR-191-5p (and other miRNAs w/seed AACGGAA)		mature microrna				0.028	IL6
miR-320b (and other miRNAs w/seed AAAGCUG)		mature microrna				0.0485	AQP1
miR-491-5p (and other miRNAs w/seed GUGGGGA)		mature microrna				0.0485	MMP2
miR-185-5p (and other miRNAs w/seed GGAGAGA)		mature microrna				0.0485	RHOA
miR-126a-5p (and other miRNAs w/seed AUUAUUA)		mature microrna				0.0485	TYR
PGR		ligand-dependent nuclear receptor	Activated	2.073		6.52e-07	CDK1,GLUL,GPRC5A,KLF9,LDLRAD4,P4HA2,PLAU,SGK1,ST3GAL1,TGFB3,TNC,VDR	73 (17)
NR3C1		ligand-dependent nuclear receptor		-1.617		1.28e-06	ACTN1,ANGPTL7,AQP1,BHLHE40,C8orf4,CCL2,CD83,GLUL,IL6,INHBA,KLF9,NFKB2,PDCD1LG2,SGK1,SGPL1,TP53BP2,TPST2,VDR	66 (18)
ESR1		ligand-dependent nuclear receptor		-0.363		4.39e-06	ADA,ANK3,AQP1,C3,C8orf4,CCL2,CD83,CDK1,CNN1,COL5A2,CTSS,CYP26B1,FST,GNA12,IL6,MAP1B,NFKB2,PLA2G4C,PLAU,PTTG1IP,SGK1,SMURF1,TGFB3,TPM1,TTC9	74 (20)
AHR		ligand-dependent nuclear receptor		-1.464		0.000144	ACTN1,ALDH1B1,CDK1,COL4A1,COL5A2,FBN2,FMO2,IL6,MMP2,TGFB3	64 (16)
RARA		ligand-dependent nuclear receptor		-1.414		0.00184	CDK1,CTSS,CYP26A1,IL6,IRF6,MAP1B,NAV2,TTC9
RARG		ligand-dependent nuclear receptor				0.00371	COL4A1,CYP26A1,IL6	7 (3)
NR1H2		ligand-dependent nuclear receptor				0.00399	AQP1,C3,DIO2,IL6
AR		ligand-dependent nuclear receptor		-1.154		0.00429	ATP13A4,C3,IL6,KCNJ3,PLAU,PMEPA1,S1PR3,SGK1,TACC2	68 (16)
NR3C2		ligand-dependent nuclear receptor				0.00707	IL6,KLF9,SGK1,TACC2	41 (8)
ESR2		ligand-dependent nuclear receptor		-0.254		0.0112	C3,CCL2,CNN1,CYP26B1,KCNJ3,MMP2,SGK1,TPM1
THRB		ligand-dependent nuclear receptor				0.0163	CCL2,FRZB,IL6,MMP2,PHYH
PPARG		ligand-dependent nuclear receptor		-0.558		0.017	C3,CCL2,CYP26A1,EGLN3,FST,IL6,SGK1,VDR
RXRA		ligand-dependent nuclear receptor				0.0382	C3,CYP26A1,IL6,NAV2,RLBP1
PPARA		ligand-dependent nuclear receptor		-1.397		0.0392	C3,CDK1,DIO2,GLUL,IL6,LIPG,TMEM98
ERBB2		kinase		1.285		2.92e-09	BCL3,BHLHE40,CCL2,CDK1,COL4A1,COL5A2,ELF3,IL6,IRF6,LAMC2,MACF1,MAP1B,NFKB2,P4HA2,PGK1,PHYH,PLAU,PMEPA1,POLR3B,SPARC,TNC,TPM1,VDR	66 (17)
PRKCD		kinase	Activated	2.469		5.15e-07	CCL2,FBN1,GPRC5A,IL32,IL6,LIPG,MMP2,NAV2,NFKB2,TTC9	48 (16)
MAP2K6	-3.015	kinase		0.665		1.3e-05	CCL2,CD83,IL6,MMP2,PLAU,VDR	59 (16)
IKBKB		kinase	Activated	2.412		0.00012	C3,CCL2,IL6,MMP2,NFKB2,PLAU,SGK1,SMURF1,TNC	72 (18)
SRC	1.28	kinase		1.682		0.000146	CCL2,CDK1,IL6,MMP2,PGK1,PLAU	55 (15)
EGFR	1.056	kinase		-0.044		0.000435	CCL2,CDK1,COL5A2,FBN1,IL6,MACF1,MMP2,PLAU,TNC,VDR	51 (15)
MAPKAPK2	1.204	kinase		1.96		0.000538	CCL2,IL6,MMP2,PLAU	42 (15)
CHUK		kinase	Activated	2.406	bias	0.000732	C3,CCL2,IL6,MMP2,NFKB2,PLAU,SGK1	67 (15)
MAPK8		kinase		1.264		0.000951	AQP1,DIO2,IL6,MMP2,PLAU,VDR	41 (13)
PRKCQ	-1.89	kinase				0.00122	IL6,MMP2,NFKB2	43 (14)
PFKFB3		kinase				0.00135	CDK1,IL6
STK11		kinase		-0.816		0.00147	CCL2,CNTN1,IL6,MMP2,NCAM2,NFKB2	48 (13)
MAPK14		kinase		1.265		0.00174	CCL2,CD83,IL6,PLAU,SGK1,VDR	47 (15)
INSR		kinase				0.00177	AQP1,CCL2,CD83,CDK1,IL6,KLF9,MMP2,NFKB2,TGFB3	38 (17)
TGFBR2		kinase		0.842		0.00212	BHLHE40,FST,IL6,MMP2,SPARC,TGFB3	48 (19)
ACVR1B		kinase				0.00262	FST,LEFTY2	27 (6)
HSPB8	-0.429	kinase				0.00313	CCL2,IL6	36 (7)
ERBB4		kinase		-0.756		0.00326	CCL2,COL5A2,PGK1,TNC	41 (10)
BMX		kinase				0.00368	IL6,MMP2	40 (10)
BRD4		kinase				0.00369	ALDH1B1,BCL3,BHLHE40,GALNT14
MAPK9		kinase		0.492		0.00469	AQP1,CCL2,DIO2,IL6,VDR	42 (14)
GRB2		kinase				0.00475	IL6,IRF6,PLAU	59 (18)
MET		kinase				0.00558	CDK1,IL6,INHBA,MMP2	42 (16)
PTK2		kinase				0.00595	IL6,MMP2,TNC	45 (16)
CDK5R1	0.077	kinase				0.0063	IL6,MMP2
MAP3K1		kinase				0.00661	COL4A1,PLAU,TNC
STK4		kinase				0.00706	IL6,MMP2	53 (16)
UHMK1		kinase				0.00707	AQP1
MOS		kinase				0.00707	CDK1
YES1		kinase				0.00707	IL6
MAP2K4		kinase				0.00768	IL6,PLAU,VDR	50 (15)
PRKCB		kinase				0.00768	CD83,IL6,MMP2	44 (15)
JAK1		kinase				0.00805	BCL3,CCL2,MMP2	49 (18)
FGFR4		kinase				0.00955	CDK1,PLAU	28 (7)
Map3k7		kinase				0.00967	BHLHE40,IL6,RUNX1T1
MAPK13		kinase				0.0105	IL6,VDR
PRKCI		kinase				0.0105	ELF3,IL6
IKBKG		kinase		0.849	bias	0.0124	C3,IL6,NFKB2,SGK1
MAP3K3		kinase				0.0124	IL6,TGFB3
RIPK1		kinase				0.0124	CCL2,IL6
FGFR2	-1.821	kinase				0.0134	COL4A1,FST,IL6,LEFTY2
MAP2K3		kinase				0.0134	IL6,PLAU,SGK1
PIK3R1	-1.146	kinase				0.0179	IL6,MMP2,PLAU
MAPK11		kinase				0.019	IL6,VDR
CDKN1A		kinase		0.053		0.0195	CCL2,CDK1,IL32,IL6,INHBA
LYN		kinase				0.0198	IL6,NFKB2,TGFB3
AXL		kinase				0.0202	IL6,MMP2
PKM		kinase				0.0202	IL6,MMP2
SYK		kinase				0.0205	CCL2,FST,IL6
DGKH		kinase				0.0211	CCL2
STK38		kinase				0.0211	IL6
MAGI2		kinase				0.0211	RHOA
EEF2K	-0.481	kinase				0.0211	MAP1B
EIF2AK2		kinase				0.0239	BHLHE40,IL6,NFKB2
ERBB3		kinase				0.0246	FBN1,SPARC,TNC
FGFR1		kinase				0.0246	IL6,PLAU,SPARC
ILK	1.273	kinase				0.0268	IL6,MMP2
GIT1		kinase				0.028	MMP2
FGR		kinase				0.028	IL32
PRKAB1		kinase				0.028	IL6
PELI2		kinase				0.028	IL6
CKS2		kinase				0.028	CDK1
MERTK		kinase				0.0282	IL6,INHBA
ABL1		kinase				0.0282	C3,TGFB3
STK40		kinase				0.034	CCL2,ST3GAL1
RSPO3	2.743	kinase				0.0349	IL6
RIPK4	1.191	kinase				0.0349	IRF6
EIF2AK1		kinase				0.0349	IL6
DGKZ		kinase				0.0349	IL6
MAP2K1	1.532	kinase				0.0353	CCL2,IL6,MMP2,TNC
MAPK1		kinase	Activated	2.236		0.0354	CCL2,EGLN3,IL6,MMP2,PLAU,VDR
GSK3B		kinase				0.0376	CCL2,IL6,TYR
AKT1		kinase	Activated	2.117		0.0415	CCL2,COL4A1,IL6,MMP2,NFKB2
DDR2		kinase				0.0417	MMP2
PIP5K1B	-3.221	kinase				0.0417	IL6
MAP3K4	0.864	kinase				0.0417	MMP2
RET		kinase				0.0452	CCL2,IL6,PLAU
CKS1B		kinase				0.0485	CDK1
PGK1	1.282	kinase				0.0485	MMP2
ROR2	-1.674	kinase				0.0485	MAP1B
PRKCA		kinase				0.0493	CCL2,PEG10,TYR
CACNA1A		ion channel				0.00262	ATP2B2,IL6
CNGA2		ion channel				0.00707	CYP26B1
KCNJ9		ion channel				0.00707	KCNJ3
GRID2		ion channel				0.00707	CDK1
P2RX7		ion channel				0.00868	CCL2,IL6	62 (18)
TRPV4	-2.199	ion channel				0.0124	IL6,RHOA
KCNJ5		ion channel				0.0141	KCNJ3
KCNJ6		ion channel				0.0141	KCNJ3
FXYD5	-0.462	ion channel				0.0141	CCL2
KCNK2		ion channel				0.0417	CCL2
RYR2		ion channel				0.0417	IL6
KCNMA1		ion channel				0.0485	MMP2
CLIC4		ion channel				0.0485	IL6
TGFB1	0.812	growth factor	Activated	3.657		4.7e-15	ACTN1,AQP1,BCL3,BDKRB2,BHLHE40,C3,CALM1 (includes others),CCL2,CD83,CDK1,CNN1,COL4A1,CTSS,ELF3,FBN1,GCNT1,GPRC5A,IL32,IL6,INHBA,KCNJ3,KLF9,LAMC2,LIMK2,LOXL2,MMP2,MSN,NUAK1,PGK1,PLAU,PMEPA1,PODXL,RHOA,S1PR3,SGK1,SMURF1,SPARC,TACC2,TGFB3,TNC,TPM1,TPST2,TYR,VAT1L,VDR	75 (18)
EGF		growth factor	Activated	2.461		4.58e-10	ACTN1,ADA,CDK1,DIO2,ELF3,FST,IL6,INHBA,KCTD11,LIMK2,MMP2,NES,PLAU,RHOA,SMURF1,SPARC,ST3GAL1,TGFB3,TNC,VDR	55 (16)
PGF	-0.541	growth factor		0.305	bias	2.2e-07	CCL2,CDK1,FST,IL6,NANOS1,NRP2	47 (15)
HGF		growth factor		0.206		2.26e-06	ANK3,CALM1 (includes others),CCL2,CDK1,COL4A1,ELF3,IL6,INHBA,LAMC2,MMP2,NES,PGK1,PLAU,SGK1,VDR	43 (15)
INHBA	2.051	growth factor		0.86		8.99e-06	ACTN1,CCL2,EGLN3,FST,IL6,INHBA,LEFTY2,LHX1,MMP2	69 (19)
AGT	-0.688	growth factor	Activated	2.034		1.82e-05	ANK3,BDKRB2,CCL2,CDK1,COL4A1,CTSS,IL6,MMP2,NFKB2,PLAU,RHOA,SGK1,TGFB3	70 (22)
INHA		growth factor		-1.584		9.72e-05	CNN1,CYP26B1,FST,INHBA,MMP2,SGK1	21 (6)
TGFB3	2.942	growth factor	Activated	2.396	bias	0.000114	BHLHE40,MMP2,SH3PXD2A,TGFB3,TNC,TPM1	29 (6)
INHBB		growth factor				0.000182	COL4A1,FST,TNC
FGF2		growth factor		1.755		0.000262	CCL2,FBN1,IL6,INHBA,MMP2,NES,PGK1,PLAU,SPARC,ST3GAL1	56 (17)
BMP4		growth factor		0.915		0.000452	CNN1,IL6,LEFTY2,NES,SPARC,TYR
VEGFA	1.491	growth factor		1.966	bias	0.000796	CCL2,CD83,CTSS,IL6,MMP2,PLAU,SPARC,TNC	40 (14)
TGFB2		growth factor		1.264		0.000831	BHLHE40,CNN1,LIPG,RUNX1T1,VDR
CTGF		growth factor		0.788		0.000906	EGLN3,IL6,MMP2,PODXL,SPARC	32 (8)
PDGFB	4.15	growth factor		0.985		0.000975	CNN1,IL6,MMP2,TNC	41 (12)
FGF3		growth factor				0.00173	MMP2,PLAU
NGF		growth factor		1.484		0.002	CD83,CDK1,EGLN3,EHD4,KCTD11,MMP2	22 (3)
TGFA		growth factor				0.00262	CCL2,IL6,LAMC2,NES	37 (7)
FGF8		growth factor		1		0.00415	CCL2,NES,SPARC,VDR
GDF15		growth factor				0.00559	IL6,PLAU	32 (10)
MSTN		growth factor				0.00563	IL6,INHBA,TNC
EREG		growth factor				0.0063	IL6,TNC	26 (7)
NOV		growth factor				0.0105	CCL2,MMP2
BMP2	3.045	growth factor		0.9		0.0143	BHLHE40,FST,KLF9,SPARC,VDR
AREG		growth factor				0.0178	IL6,PLAU
INHBC		growth factor				0.0211	INHBA
BDNF		growth factor				0.0235	BHLHE40,GLUL,IL6,MAP1B,RHOA,SPARC
IGF1		growth factor		1.16		0.0253	ADA,BHLHE40,CDK1,IL6,MMP2,PLAU,ZFP36L1
FGF16		growth factor				0.028	MMP2
GDF9		growth factor				0.0282	INHBA,PLAU
BMP6	-0.351	growth factor				0.0299	IL6,INHBA,PMEPA1
JAG2		growth factor				0.031	C3,IL6
AMBN		growth factor				0.0349	RHOA
GDF11	-1.744	growth factor				0.0349	FST
GMFG		growth factor				0.0417	IL6
GDF5		growth factor				0.0417	FRZB
VEGFD		growth factor				0.0417	IL6
ANGPT2	0.207	growth factor				0.0469	ADA,IL6,MMP2,PLAU
WISP2		growth factor				0.0488	LAMC2,SPARC
estrogen receptor		group		-1.183		1.39e-07	C3,COL4A1,IL6,LAMC2,LOXL2,MAP1B,MSN,NCAM2,PLAU,SPARC,TGFB3,TNC
P38 MAPK		group	Activated	2.202	bias	1.77e-06	CCL2,CD83,DIO2,FST,IL32,IL6,INHBA,IRF6,MMP2,PLAU,SGK1,TYR,VDR	65 (17)
IL1		group	Activated	3.174		4.87e-06	BHLHE40,C3,CCL2,ELF3,FST,IL6,INHBA,MMP2,NRP2,SPARC,TGFB3,TNC	57 (16)
Alpha catenin		group		-1.912	bias	2.22e-05	BCL3,COL5A2,IL6,MMP2,PLAU,SGK1,TNC	41 (11)
ERK		group	Activated	2.746		0.000283	ACTN1,CCL2,DIO2,FST,IL6,MMP2,PLAU,ZFP36L1	55 (15)
Tgf beta		group	Activated	2.8		0.000308	BHLHE40,CCL2,FST,IL6,MMP2,PLAU,PMEPA1,SPARC	42 (15)
Sphk		group				0.00049	CCL2,IL6	36 (11)
Akt		group	Activated	2.763		0.000611	BHLHE40,CCL2,IL32,IL6,MMP2,NRP2,SGK1,TNC	56 (18)
Dgk		group				0.000732	CCL2,TYR
Vegf		group		1.46	bias	0.000894	ANGPTL7,CALM1 (includes others),CDK1,CNN1,FST,IL6,INHBA,MMP2,PLAU,SGK1,TNC	51 (18)
apyrase		group				0.00102	IL6,MMP2
JAK		group				0.00111	CCL2,CD83,IL6	54 (17)
Notch		group		-0.152		0.00208	CNN1,IL6,MMP2,SMURF1	43 (7)
Pdgfr		group				0.00215	CCL2,TNC	36 (7)
Rac		group				0.00262	CCL2,IL6	48 (13)
Collagen Alpha1		group				0.00262	MMP2,PLAU	15 (3)
Hsp70		group				0.00304	CD83,IL6,TYR	48 (15)
Ifnar		group		1.96	bias	0.00354	C3,CCL2,IL6,PDCD1LG2	50 (12)
Cdk		group				0.00428	CCL2,IL6	29 (7)
Histone h4		group				0.00431	ADA,CDK1,IL6,NCAM2,TACC2	20 (4)
ERK1/2		group	Activated	2.386		0.00519	C3,CCL2,CDK1,IL6,MMP2,PLAU,SGK1	59 (18)
PI3K (family)		group		1.049		0.00538	CCL2,EGLN3,IL6,TNC	68 (17)
Gm-csf		group				0.00595	BCL3,CD83,IL6	33 (7)
p85 (pik3r)		group				0.0063	IL6,MMP2	41 (13)
Smad2/3		group				0.00661	CNN1,GCNT1,TNC
RhoGap		group				0.00707	RHOA
PI3K p85		group				0.00707	IL6
Daf		group				0.00707	IL6
Serine Protease		group				0.00707	IL6
Immunoglobulin Lambda Light Chain		group				0.00707	CCL2
JINK1/2		group				0.00955	IL6,MMP2	26 (6)
Tnf receptor		group				0.0105	C3,IL6
JUN/JUNB/JUND		group				0.0105	C3,IL6
Pro-inflammatory Cytokine		group				0.011	GLUL,IL6,LIPG
Ikb		group				0.0124	CCL2,IL6
Alpha 1 antitrypsin		group				0.0141	MMP2
Rab5		group				0.0141	IL6
FPR		group				0.0141	IL6
Par		group				0.0141	IL6
C-type LECTIN		group				0.0141	IL6
Jnk		group	Activated	2.186		0.0163	CCL2,CD83,IL6,MMP2,PLAU
Insulin		group		-0.802		0.0166	CCL2,COL4A1,IL6,KCNJ3,MMP2,PGK1,SGK1
Interferon alpha		group	Activated	2.591		0.0177	BCL3,C3,CCL2,CD83,IL32,IL6,SLFN5
Pkc(s)		group		1.729		0.0179	CCL2,IL6,IRF6,MMP2,VDR
IFN alpha/beta		group				0.0185	CCL2,CD83,IL6
Tnf (family)		group		1.935		0.0188	CCL2,FST,IL6,INHBA
caspase		group				0.019	CDK1,GLUL
Focal adhesion kinase		group				0.019	IL6,MMP2
MIR124		group				0.019	IL6,NES
Tropomyosin		group				0.0211	TPM1
Beta Secretase		group				0.0211	NES
lipoxygenase		group				0.0211	CCL2
NIK		group				0.0211	IL6
TH17 Cytokine		group				0.0211	IL6
RNase A		group				0.0211	IL6
Nr1h		group		-1.109		0.0211	BCL3,C3,IL6,NFKB2
Fgf		group				0.0215	IL6,MMP2
SAA		group				0.024	CCL2,IL6
Nfat (family)		group				0.0268	CCL2,EHD4,PDCD1LG2
chitinase		group				0.028	CCL2
p38 Sapk		group				0.0349	CD83
P110		group				0.0349	COL4A1
Ho		group				0.0349	SPARC
CSF		group				0.0349	C3
Mapk		group				0.0395	ADA,CCL2,IL6
Fcgr2		group				0.0417	IL6
cAMP-Gef		group				0.0417	CCL2
TLR2/TLR4		group				0.0417	IL6
C/ebp		group				0.0454	DIO2,IL6
SRC (family)		group				0.0471	CCL2,IL6
Tlr		group				0.0483	CCL2,CD83,IL6
N-Cadherin		group				0.0485	CCL2
Ptk		group				0.0485	IL6
EDNRB	-1.884	g-protein coupled receptor				7.28e-05	RHOA,TPM1,TYR
CXCR4		g-protein coupled receptor				0.000758	CCL2,IL6,MMP2,PGK1	46 (16)
CCR1		g-protein coupled receptor				0.000896	CTSS,MMP2,SPARC
F2R		g-protein coupled receptor		1.922	bias	0.000975	CCL2,GNA12,IL6,RHOA	40 (12)
AGTR1		g-protein coupled receptor				0.00263	IL6,RHOA,TGFB3	20 (5)
LPAR1		g-protein coupled receptor				0.00368	IL6,S1PR3
PTGER4		g-protein coupled receptor		0.371		0.00396	CCL2,IL6,MMP2,SLFN5,ZFP36L1	61 (20)
FPR2		g-protein coupled receptor				0.00428	CCL2,IL6	35 (11)
PTAFR		g-protein coupled receptor				0.00491	CCL2,IL6	33 (10)
ADRB3		g-protein coupled receptor				0.0063	CCL2,IL6	33 (9)
RHO		g-protein coupled receptor				0.00925	AQP1,CTSS,SGK1
ACKR1		g-protein coupled receptor				0.00955	CCL2,LOC102724428/SIK1
CCR2		g-protein coupled receptor				0.0115	CCL2,IL6,MMP2
GPR32		g-protein coupled receptor				0.0141	IL6
CNR1		g-protein coupled receptor		1.114		0.018	CDK1,IL6,PLAU,SMURF1
C3AR1		g-protein coupled receptor				0.024	C3,IL6
LPAR3		g-protein coupled receptor				0.028	IL6
FFAR2		g-protein coupled receptor				0.0349	IL6
NPY5R		g-protein coupled receptor				0.0349	IL6
GPBAR1		g-protein coupled receptor				0.0417	DIO2
MC2R		g-protein coupled receptor				0.0417	IL6
PTGIR	0.376	g-protein coupled receptor				0.0417	IL6
GABBR2		g-protein coupled receptor				0.0417	GLUL
GLP1R		g-protein coupled receptor				0.0417	IL6
ADRA1D		g-protein coupled receptor				0.0437	CDK1,IL6
GPR132		g-protein coupled receptor				0.0485	IL6
P2RY1		g-protein coupled receptor				0.0485	IL6
LPAR2		g-protein coupled receptor				0.0485	IL6
GIPR		g-protein coupled receptor				0.0485	IL6
ADRA1A		g-protein coupled receptor				0.0488	CDK1,IL6
RALBP1		enzyme				2.82e-05	COL4A1,IL6,MMP2
EGLN1		enzyme		0.2		6.09e-05	EGLN3,IL6,INHBA,PGK1,TGFB3	13 (4)
HRAS		enzyme		1.246		0.000282	CDK1,CNN1,COL4A1,COL5A2,CTSS,IL6,LIPG,MMP2,PLAU,PMEPA1,RHOA,SPARC,TGFB3	64 (17)
BIRC3	1.19	enzyme				0.000309	CCL2,IL6,NFKB2	40 (13)
FN1		enzyme		1.795		0.000653	CCL2,CD83,IL6,MMP2,NES,PLAU,SPARC	45 (16)
GNA15		enzyme				0.000663	C3,GLUL,IL6,TGFB3,ZFP36L1
KRAS		enzyme		-0.805		0.000663	COL4A1,FBN1,GLUL,IL6,LIPG,MMP2,RHOA,SPARC,TMEM98,TNC,ZFP36L1	56 (15)
CHI3L1		enzyme				0.0008	BHLHE40,PEG10,TNC
PTGS2	2.774	enzyme		1.966		0.00108	AQP1,CCL2,IL6,MMP2,RHOA,ST3GAL1	62 (16)
ANXA1	1.168	enzyme				0.00122	CCL2,IL6,PLAU	54 (16)
BRMS1		enzyme				0.00173	IL6,PLAU	49 (8)
KL		enzyme				0.00192	IL6,TYR,VDR	36 (11)
RNASE2		enzyme				0.00209	CCL2,CD83,IL6	35 (11)
STUB1		enzyme				0.00209	CDK1,IL6,NFKB2	73 (16)
PLCL2		enzyme				0.00215	DIO2,SPARC
NCF4		enzyme				0.00215	IL6,ST3GAL1
PLCL1		enzyme				0.00262	DIO2,SPARC
NOS3		enzyme				0.00283	CCL2,IL6,MMP2	47 (16)
RALA		enzyme				0.00313	MMP2,PLAU	28 (7)
CRY2		enzyme				0.00368	IL6,SGK1
CRY1		enzyme				0.00368	IL6,SGK1
RHOB		enzyme				0.00368	IL6,RHOA
PLCE1	-0.179	enzyme				0.00428	CCL2,IL6	33 (10)
VCP		enzyme				0.00428	CCL2,NFKB2	28 (7)
EPHX2	-2.002	enzyme				0.00559	CCL2,IL6	39 (12)
CAT		enzyme				0.00563	CCL2,IL6,TNC	44 (16)
ACSL5		enzyme				0.0063	GPRC5A,PEG10
BIRC2		enzyme				0.00706	CCL2,IL6	27 (7)
CYP2R1		enzyme				0.00707	VDR
MARCH6		enzyme				0.00707	DIO2
TXNDC2		enzyme				0.00707	IL6
PAM		enzyme				0.00707	AQP1
TYRP1		enzyme				0.00707	TYR
TPST1	1.315	enzyme				0.00707	IL6
DDT		enzyme				0.00707	IL6
PRDX6		enzyme				0.00707	PLAU
RDH16		enzyme				0.00707	CYP26A1
GBA		enzyme				0.00707	IL6
HMOX1		enzyme		-1.196		0.00802	AQP1,CCL2,IL6,SPARC	43 (9)
LIPG	-1.566	enzyme				0.00868	CCL2,IL6	27 (7)
BTRC		enzyme				0.00955	GLUL,IL6
GNAI3		enzyme				0.00955	CCL2,IL6	45 (12)
RNASE1		enzyme				0.00955	CCL2,IL6
CD274		enzyme				0.0114	IL6,PDCD1LG2
HSD17B14		enzyme				0.0141	IL6
ZCCHC11		enzyme				0.0141	IL6
GNA14		enzyme				0.0141	IL6
IFI30		enzyme				0.0141	CTSS
GCH1		enzyme				0.0141	TNC
NPR1		enzyme				0.0145	MMP2,TGFB3
SUZ12		enzyme				0.0152	CYP26A1,LAMC2,MMP2,PLAU
NOX4		enzyme				0.0155	CCL2,MMP2
TERT		enzyme				0.0164	COL5A2,IL6,LIPG,MMP2
ZC3H12A		enzyme				0.0167	CCL2,IL6
ADA	1.714	enzyme				0.0167	ADA,IL6
GNA12	1.098	enzyme				0.0173	CNN1,MMP2,RHOA
ALOX15		enzyme				0.0178	IL6,MMP2
CYBB		enzyme				0.0202	IL6,TGFB3
TRAF2		enzyme				0.0205	CCL2,CDK1,IL6
PON3		enzyme				0.0211	IL6
DHX15		enzyme				0.0211	IL6
GSTA4		enzyme				0.0211	CDK1
RAB10		enzyme				0.0211	IL6
GPX4		enzyme				0.0211	IL6
DHCR7		enzyme				0.0211	IL6
DNM2		enzyme				0.0211	MMP2
TGM2		enzyme		1.939		0.0224	C3,CCL2,IL6,MMP2,SLFN5
HSD11B1		enzyme				0.0227	CCL2,IL6
CYP27B1		enzyme				0.0227	IL6,VDR
RHOA	1.111	enzyme				0.0239	IL6,PLAU,RHOA
PTGS1		enzyme				0.0254	IL6,MMP2
SIRT3		enzyme				0.0268	DIO2,IL6
XDH		enzyme				0.0268	MMP2,PLAU
B3GNT2		enzyme				0.028	IL6
CYP2C8		enzyme				0.028	IL6
EZH1		enzyme				0.028	IL6
PHGDH		enzyme				0.028	MMP2
CHD3		enzyme				0.028	ADA
A4GALT		enzyme				0.028	IL6
PRMT2		enzyme				0.028	IL6
ACOD1		enzyme				0.028	IL6
HS6ST2		enzyme				0.028	IL6
SUMO2		enzyme				0.0282	IL6,TNC
GNB2		enzyme				0.0282	CD83,PLAU
PPIF		enzyme				0.0299	CCL2,IL6,MMP2
GNB1	0.95	enzyme				0.031	CD83,PLAU
RNASEH2A		enzyme				0.034	IL6,NFKB2
RNF187		enzyme				0.0349	CDK1
SGMS1		enzyme				0.0349	IL6
FAM20C		enzyme				0.0349	AMTN
WBSCR22		enzyme				0.0349	IL6
HYAL1		enzyme				0.0349	CDK1
HAS1	2.234	enzyme				0.0349	CDK1
ARL5B		enzyme				0.0349	IL6
CES1		enzyme				0.0349	IL6
RHOC	0.777	enzyme				0.0349	RHOA
RAC1		enzyme				0.0385	IL6,MMP2,RHOA
LPL		enzyme				0.0404	CCL2,IL6
KMT2E		enzyme				0.0417	CDK1
RABGEF1		enzyme				0.0417	IL6
SMPD2		enzyme				0.0417	IL6
RBX1		enzyme				0.0417	CDK1
PLCB3		enzyme				0.0417	IL6
RNF111		enzyme				0.0417	PMEPA1
F13A1		enzyme				0.0417	IL6
CYP1A2		enzyme				0.042	CACHD1,CYP26A1
NOS2		enzyme				0.0433	CCL2,COL4A1,IL32,IL6
KMT5B		enzyme				0.0485	SGK1
SERPINC1		enzyme				0.0485	IL6
ACIN1		enzyme				0.0485	CYP26A1
REV1		enzyme				0.0485	IL6
CYP4F2		enzyme				0.0485	IL6
GNAI1		enzyme				0.0485	IL6
MGLL		enzyme				0.0485	IL6
PLA2G2A		enzyme				0.0485	IL6
TNF		cytokine	Activated	3.965		4.29e-08	ANK3,AQP1,BCL3,BDKRB2,BHLHE40,C3,CCL2,CD83,CNN1,CTSS,CYP26B1,EGLN3,ELF3,FRZB,FST,IL32,IL6,INHBA,LAMC2,MMP2,NFKB2,NUAK1,PLA2G4C,PLAU,RHOA,S1PR3,SGK1,SMURF1,SPARC,TGFB3,TNC,TUB,TYR,VDR	76 (16)
EDN1		cytokine	Activated	2.602	bias	1.71e-07	CCL2,CDK1,COL4A1,FST,IL6,INHBA,MMP2,MSN,PLAU,TNC,TYR	51 (17)
CSF2		cytokine	Activated	2.41	bias	7.93e-07	ADA,BCL3,C3,CCL2,CD83,CDK1,IL32,IL6,INHBA,KCTD11,MMP2,NFKB2,PLAU,SGK1,VDR	64 (18)
IL1A	1.757	cytokine	Activated	2.594		4.38e-06	BCL3,CCL2,CD83,IL32,IL6,INHBA,MMP2,PDCD1LG2,PLAU,SPARC	61 (16)
IL1B	0.526	cytokine	Activated	3.766		1.26e-05	BCL3,C3,CCL2,CD83,CTSS,EGLN3,ELF3,FST,IL32,IL6,INHBA,LAMC2,MMP2,NFKB2,PDCD1LG2,PLAU,SPARC,TGFB3,VDR	58 (16)
IL4		cytokine	Activated	2.348		1.45e-05	BCL3,BHLHE40,C3,CCL2,CD83,CDK1,IL6,LIPG,MMP2,NFKB2,PDCD1LG2,PLA2G4C,PLAU,RHOA,SYT11,TGFB3,TNC,VDR	57 (16)
OSM		cytokine		1.831		2.55e-05	BHLHE40,CCL2,DENND5A,GLUL,IL32,IL6,LDLRAD4,MMP2,NUAK1,PGK1,PLAU,TNC,TPM1,VDR	59 (15)
CRH		cytokine		1.213		7.74e-05	BDKRB2,DIO2,IL6,SGK1,VDR	46 (13)
IFNG		cytokine	Activated	4.127		0.000105	AQP1,BCL3,C3,CCL2,CD83,COL5A2,CTSS,EGLN3,GLUL,IL32,IL6,INHBA,LAMC2,MMP2,NFKB2,PDCD1LG2,PLAU,S1PR3,SLFN5,SMURF1,TYR,VDR	63 (16)
IL17A		cytokine		1.423	bias	0.000181	C3,CCL2,CD83,IL6,MMP2,PLAU,PODXL,TNC	63 (18)
CCL2	6.649	cytokine		0.8		0.000192	CCL2,EGLN3,IL6,INHBA,MMP2	36 (14)
WNT3A		cytokine		-0.078		0.000416	IL6,PMEPA1,RHOA,RUNX1T1,SPARC,TGFB3,TNC,TYR
SCGB1A1		cytokine				0.00042	C3,COL4A1,MMP2
CXCL12	0.878	cytokine		1.455		0.00047	BCL3,CCL2,IL6,IRF6,LOXL2,MMP2,PLAU	41 (16)
IL32	6.011	cytokine				0.00071	CCL2,IL32,IL6,MMP2	44 (17)
PF4		cytokine				0.000712	CCL2,CNN1,IL6	38 (14)
PRL		cytokine		1.529		0.000741	CCL2,CTSS,GNA12,IL6,MSN,PARM1,SPARC,VDR
TNFSF13B		cytokine				0.000917	CCL2,CD83,CTSS,NFKB2	66 (15)
IL15		cytokine				0.00128	CALM1 (includes others),CCL2,CD83,GCNT1,GPRC5A,IL32,IL6,VDR,ZFP36L1	37 (13)
IL13		cytokine	Activated	2.151		0.00162	ADA,BCL3,C3,CCL2,CTSS,IL6,MMP2,PLAU,RHOA	46 (16)
Ccl6		cytokine				0.00173	CTSS,MMP2
FASLG		cytokine				0.00192	CCL2,IL6,TGFB3	52 (16)
CCL1		cytokine				0.00215	IL6,MMP2
IFNB1		cytokine		1.091		0.00349	BHLHE40,CCL2,CD83,FBN1,IL6,MMP2,VDR	59 (18)
IL36G		cytokine				0.00491	CD83,IL6
IL19		cytokine				0.0063	CCL2,IL6	16 (3)
CD40LG		cytokine	Activated	2.362	bias	0.00648	CCL2,CD83,IL6,INHBA,NFKB2,PLA2G4C,PLAU,ZFP36L1	63 (16)
CCL4		cytokine				0.00706	CCL2,IL6	48 (14)
SOCS5		cytokine				0.00707	IL6
CSF1		cytokine	Activated	2.188		0.00744	CCL2,IL6,NFKB2,PLAU,RHOA	60 (16)
IL36B		cytokine				0.00955	CD83,IL6
WNT5A	-0.374	cytokine				0.0108	CCL2,IL6,ROR2,SPARC
IL1RN		cytokine		-0.905	bias	0.0124	CCL2,CTSS,IL32,IL6
NAMPT		cytokine				0.0124	IL6,PEG10
CX3CL1		cytokine				0.0124	IL6,MMP2
CCL3		cytokine				0.0134	CCL2,IL6
IL10		cytokine		-1.529		0.0135	BCL3,CCL2,CD83,CTSS,IL6,MMP2,PDCD1LG2
IL6	3.442	cytokine		1.744		0.0141	BCL3,C3,CCL2,CD83,CDK1,IL6,LEFTY2,MMP2,PLAU,SGK1,TNC
CCL5		cytokine				0.0145	CCL2,IL6,SGK1
IL17F		cytokine				0.0167	CCL2,IL6
IL17C		cytokine				0.0178	IL6,SGK1
TNFSF15		cytokine				0.0178	CD83,IL6
TNFSF14		cytokine				0.0202	IL6,INHBA
WNT4		cytokine				0.0202	FST,LHX1
CCL17		cytokine				0.0211	RHOA
TIMP1	0.887	cytokine				0.0227	MMP2,PLAU
TSLP	3.087	cytokine				0.024	CD83,IL6
IL9		cytokine				0.0268	BCL3,CCL2
IL17B		cytokine				0.028	IL6
IL36RN		cytokine				0.028	IL6
IL18		cytokine		1.941	bias	0.0293	CCL2,CD83,IL32,IL6
TNFSF10	0.799	cytokine				0.0324	IL6,MMP2,PLAU
CCL15		cytokine				0.0349	IL6
TNFSF11		cytokine		1.707	bias	0.0356	CCL2,CD83,IL6,NFKB2,SH3PXD2A
SPP1		cytokine		1.99		0.0372	CCL2,IL6,MMP2,PLAU
TNFSF12		cytokine				0.0395	CCL2,IL6,NFKB2
CXCL6		cytokine				0.0417	IL6
IL25		cytokine				0.0437	CCL2,IL6
MIF		cytokine				0.0462	CCL2,IL6,MMP2
PRLH		cytokine				0.0485	IL6
CCL18		cytokine				0.0485	MMP2
IL5		cytokine		1.342	bias	0.0497	BCL3,CCL2,EGLN3,LIMK2,SGK1
PDGF BB		complex		1.85		1.42e-11	BCL3,BDKRB2,BHLHE40,C3,CALM1 (includes others),CCL2,CDK1,CNN1,FRZB,GLUL,IL6,INHBA,MMP2,PLAU,SGK1,TGFB3,TNC,ZFP36L1	69 (18)
Pdgf (complex)		complex	Activated	2.412		6.22e-06	CCL2,COL4A1,INHBA,MMP2,PLAU,SPARC,TGFB3	60 (15)
Collagen type IV		complex		1		1.31e-05	CCL2,MMP2,NES,PLAU	32 (10)
Ap1		complex		1.143	bias	0.000115	CALM1 (includes others),CCL2,IL6,MMP2,PLAU,SPARC,VDR	62 (17)
NFkB (complex)		complex	Activated	3.618	bias	0.000119	ALDH1B1,BCL3,C3,CCL2,CD83,ELF3,FST,IL32,IL6,MMP2,NFKB2,PLAU,TGFB3,TYR	64 (15)
Cg		complex	Activated	2.187		0.000245	BHLHE40,CCL2,CYP26A1,FST,IL6,INHBA,KCNJ3,MMP2,PLAU,PODXL	61 (19)
Lh		complex		0.41		0.000416	ACTN1,FST,IL6,MMP2,P4HA2,PGK1,SGK1,TPM1	64 (18)
Fibrinogen		complex				0.00042	BCL3,CCL2,IL6	61 (14)
FSH		complex		0.725		0.000551	ACTN1,FST,GPRC5A,IL6,INHBA,MMP2,P4HA2,PGK1,SGK1,TPM1	70 (19)
Fibrin		complex				0.000554	CNN1,IL6,PLAU	43 (15)
F Actin		complex				0.000732	CTSS,MMP2
Fcer1		complex		1.224	bias	0.000917	CCL2,CD83,IL6,INHBA	58 (16)
IgG		complex		-0.388		0.00122	C3,CCL2,FST,GPRC5A,IL6,TNC	51 (17)
Collagen type I		complex		1.98		0.00123	CD83,MMP2,PLAU,TNC	45 (17)
Immunoglobulin		complex		1.036		0.00163	BCL3,CCL2,CD83,IL32,IL6,INHBA,MMP2	49 (14)
C1q		complex				0.00215	CCL2,IL6	45 (12)
STAT1/3/5 dimer		complex				0.00313	BCL3,PLAU
IL12 (complex)		complex		-0.026		0.00343	BCL3,CCL2,IL32,IL6,MMP2,PLAU	61 (15)
26s Proteasome		complex		1.195		0.00373	BCL3,CCL2,CDK1,IL6,NFKB2	66 (15)
Collagen(s)		complex				0.00396	BCL3,C3,TNC
IL-17f dimer		complex				0.0063	CCL2,IL6
GPIIB-IIIA		complex				0.00707	BCL3
LDL		complex		0.932		0.00774	C3,CCL2,CDK1,IL6,MMP2,PLAU	54 (16)
Lymphotoxin		complex				0.00785	CCL2,IL6	56 (9)
NADPH oxidase		complex				0.0105	CCL2,IL6
NFAT (complex)		complex				0.0114	CCL2,IL6
NfkB-RelA		complex				0.0114	CCL2,IL6
IL17a dimer		complex				0.0114	CCL2,IL6
PDGF-AA		complex				0.0124	CDK1,IL6
cytochrome-c oxidase		complex				0.0141	AQP1
TCDD-AHR		complex				0.0141	TYR
NfkB1-RelA		complex				0.0145	CCL2,IL6
PI3K (complex)		complex		1.4		0.0165	CCL2,IL6,LEFTY2,MMP2,NFKB2,SGK1
E2f-Tfdp1		complex				0.0211	CDK1
Dexamethasone-GR		complex				0.0211	SGK1
Integrin alpha 3 beta 1		complex				0.0211	MMP2
Aldosterone-MR dimer		complex				0.0211	SGK1
Stat dimer		complex				0.028	IL6
TR-RXR		complex				0.028	BCL3
MITF-p300/CBP		complex				0.028	TYR
HDL		complex				0.031	CCL2,EGLN3
Laminin2		complex				0.0349	RHOA
IgG2b		complex				0.0349	IL6
Laminin		complex				0.0356	CCL2,PLAU
Camk		complex				0.0417	S1PR3
HLA-DQ		complex				0.0417	IL6
IgG2a		complex				0.0485	IL6
TCR		complex	Activated	2.183		0.0609	BCL3,IL6,NFKB2,PGK1,VDR
forskolin		chemical toxicant		1.515		5.35e-08	ACTN1,BCL3,BHLHE40,CALM1 (includes others),CCL2,CNN1,DIO2,FST,GALNT14,IL6,INHBA,P4HA2,PEG10,PGK1,PLAU,S1PR3,SGK1,TPM1,TYR,VDR	51 (16)
kaempferol		chemical toxicant				2.71e-05	CDK1,IL32,MMP2,PLAU	37 (13)
bucladesine		chemical toxicant		1.821		7.63e-05	BDKRB2,DIO2,FST,GALNT14,GLUL,IL6,MMP2,PLAU,TGFB3,VDR	48 (15)
SB 216763		chemical toxicant				0.000163	BHLHE40,CCL2,IL6,PLAU	47 (15)
cadmium		chemical toxicant		-0.277		0.00018	C3,CYP26A1,CYP26B1,PLAU,SGK1	70 (17)
Salmonella enterica serotype abortus equi lipopolysaccharide		chemical toxicant		1.857	bias	0.000211	CDK1,GPRC5A,IL32,IL6,INHBA,PLAU,PTTG1IP	33 (7)
rottlerin		chemical toxicant		0.463	bias	0.000231	AQP1,CDK1,IL32,MMP2,TYR	32 (7)
microcystin-LR		chemical toxicant				0.000295	IL6,MMP2	36 (9)
Pam3-Cys		chemical toxicant		1.953	bias	0.000311	CCL2,CD83,IL6,TNC	65 (18)
salvin		chemical toxicant				0.000362	CCL2,IL6,VDR	42 (15)
thioacetamide		chemical toxicant	Activated	2.386	bias	0.000394	BHLHE40,ELF3,FBN1,IL6,LAMC2,MMP2,SPARC,TGFB3	67 (11)
nickel chloride		chemical toxicant				0.00173	CCL2,IL6	52 (14)
nitrofen		chemical toxicant				0.00244	AQP1,SCN3B,TGFB3
lipid A		chemical toxicant				0.00371	C3,CCL2,IL6	64 (18)
cobalt		chemical toxicant				0.00491	IL6,PGK1	12 (3)
hexachlorobenzene		chemical toxicant				0.00768	ELF3,LAMC2,MMP2
Sn50 peptide		chemical toxicant				0.00967	IL6,LIPG,MMP2
phorbol 12,13-didecanoate		chemical toxicant				0.0167	CDK1,SGK1
chrysotile asbestos		chemical toxicant				0.0178	CTSS,IL6
deoxynivalenol		chemical toxicant				0.0178	FBN1,IL6
perfluorooctane sulfonic acid		chemical toxicant				0.0211	IL6
satratoxin G		chemical toxicant				0.0211	IL6
triphenyltin		chemical toxicant				0.0211	IL6
SU6656		chemical toxicant				0.0254	INHBA,ZFP36L1
phenanthridine		chemical toxicant				0.028	CD83
chlorophyllin		chemical toxicant				0.028	CCL2
methyllycaconitine		chemical toxicant				0.028	IL6
thapsigargin		chemical toxicant		-0.198		0.0299	CD83,DIO2,IL6,SGK1
2,2'-dipyridyl		chemical toxicant				0.0349	LOXL2
ferric chloride		chemical toxicant				0.0349	PLAU
4-hydroxynonenal		chemical toxicant				0.0356	CDK1,IL6
cytochalasin D		chemical toxicant				0.0387	CCL2,MMP2
dimethylnitrosamine		chemical toxicant				0.0404	COL4A1,IL6
(R)-limonene		chemical toxicant				0.0417	IL6
Congo Red		chemical toxicant				0.0417	C3
paraquat		chemical toxicant				0.0473	IL6,INHBA,LAMC2
E. coli B4 lipopolysaccharide		chemical toxicant		1.462		0.0479	AQP1,CCL2,CD83,IL6,ST3GAL1
latrunculin A		chemical toxicant				0.0485	IL6
cadmium chloride		chemical toxicant				0.0488	PLAU,TGFB3
cigarette smoke		chemical toxicant		1.949		0.0818	C3,CCL2,IL6,MMP2
5-N-ethylcarboxamido adenosine		chemical reagent		1.915		9.81e-06	BCL3,BHLHE40,CCL2,IL6,INHBA,ST3GAL1,VDR	56 (14)
Pam3-Cys-Ser-Lys4		chemical reagent	Activated	2.356		2.35e-05	BDKRB2,CCL2,CD83,IL32,IL6,MMP2,TGFB3	38 (13)
BAY-u9773		chemical reagent				4.97e-05	CCL2,IL6
titanium		chemical reagent				0.000148	CCL2,IL6
clobenpropit		chemical reagent				0.000295	CCL2,IL6
N-methyl-D-aspartate		chemical reagent		1.067		0.000464	ATP2B2,C3,CCL2,MAP1B	27 (3)
[Lys15,Arg16,Leu27]VIP(1-7)GRF(8-27)		chemical reagent				0.00049	CCL2,IL6
CV 3988		chemical reagent				0.000732	CCL2,IL6
poly(U)RNA		chemical reagent				0.000732	CCL2,IL6
ATP-gamma-S		chemical reagent				0.0013	C3,CCL2,CD83,IL6	59 (17)
tiron		chemical reagent				0.00173	IL6,TNC	40 (10)
U46619		chemical reagent				0.00262	CCL2,CDK1	32 (9)
BAPTA-AM		chemical reagent				0.00348	CCL2,IL6,MMP2	42 (16)
N-formyl-Met-Leu-Phe		chemical reagent				0.00348	ACTN1,CCL2,MSN
U73122		chemical reagent				0.00348	MMP2,RHOA,TPM1
bisphenol A diglycidyl ether		chemical reagent				0.00368	EGLN3,VDR
poly-L-lysine		chemical reagent				0.00368	CCL2,IL6	47 (14)
metribolone		chemical reagent		0.457		0.00377	ACTN1,IL6,MMP2,PHYH,PMEPA1,TACC2	56 (12)
GW9662		chemical reagent		0		0.00384	CCL2,CD83,EGLN3,IL6	29 (8)
cycloheximide		chemical reagent		0.579		0.00452	CCL2,DIO2,FST,IL6,MMP2,PGK1,PLAU,VDR	43 (15)
lith-O-Asp		chemical reagent				0.00491	MMP2,PGK1
D609		chemical reagent				0.00559	CCL2,IL6	40 (15)
8-(4-chlorophenylthio)-guanosine-3', 5'-cyclic monophosphate		chemical reagent				0.0063	IL6,RHOA
pyrrolidine dithiocarbamate		chemical reagent		-1.961		0.00684	CCL2,IL6,MMP2,PGK1	51 (12)
2-(4-acetoxyphenyl)-2-chloro-N-methylethylamine		chemical reagent				0.00706	CCL2,IL6	22 (5)
ssRNA40		chemical reagent				0.00706	CD83,IL6	23 (4)
W7		chemical reagent				0.00706	CCL2,CD83	28 (6)
S-(2,3-bispalmitoyloxypropyl)-cysteine-GDPKHPKSF		chemical reagent				0.00706	CCL2,IL6	36 (8)
chondroitin sulfate proteoglycan		chemical reagent				0.00707	RHOA
polyglactin 910		chemical reagent				0.00707	MMP2
tat-psi-delta-RACK		chemical reagent				0.00707	CCL2
deltaV1-1		chemical reagent				0.00707	CCL2
casein kinase II inhibitor IV		chemical reagent				0.00707	IL6
synthetic peptide		chemical reagent				0.00707	SPARC
N(1)-guanyl-1,7-diaminoheptane		chemical reagent				0.00707	CD83
CpG ODN 2006		chemical reagent				0.00805	CCL2,IL6,NFKB2	45 (15)
Ni2+		chemical reagent				0.0124	CCL2,IL6
W-54011		chemical reagent				0.0141	IL6
VAS-2870		chemical reagent				0.0141	IL6
polysaccharide TA-1		chemical reagent				0.0141	IL6
compound 48/80		chemical reagent				0.0141	IL6
polyinosinic acid		chemical reagent				0.0141	CCL2
nitroarginine		chemical reagent				0.0167	CCL2,RHOA
CpG ODN 1826		chemical reagent				0.0173	CCL2,CD83,IL6
alloxan		chemical reagent				0.0211	CCL2
polyethyleneimine		chemical reagent				0.0211	IL6
9-benzyl-8-hydroxy-2-(2-methoxyethoxy)adenine		chemical reagent				0.0211	IL6
mercaptosteroid 4		chemical reagent				0.0211	CCL2
mercaptosteroid 6		chemical reagent				0.0211	CCL2
manganese chloride		chemical reagent				0.0211	IL6
glutathione diethyl ester		chemical reagent				0.0211	PLAU
poly A-poly T		chemical reagent				0.0211	IL6
S-nitroso-N-acetylpenicillamine		chemical reagent				0.0215	CCL2,TGFB3
3M-011		chemical reagent				0.0227	CD83,IL6
TO-901317		chemical reagent		0.602		0.0228	C3,CCL2,IL6,LIPG,TYR
N-hydroxy-2,2-diphenylacetamide		chemical reagent				0.028	IL6
ITF3056		chemical reagent				0.028	IL6
ascomycin		chemical reagent				0.028	CD83
ethylene glycol tetraacetic acid		chemical reagent				0.0296	CD83,IL6
SB-431542		chemical reagent				0.0299	FST,LEFTY2,MMP2
3'-O-(4-benzoyl)benzoyladenosine 5'-triphosphate		chemical reagent				0.0349	IL6
1-palmitoyl-2-oleoylglycero-3-phosphoglycerol		chemical reagent				0.0349	IL6
CpG ODN M362		chemical reagent				0.0349	IL6
bafilomycin A		chemical reagent				0.0349	IL6
butyl N-[3-[4-(imidazol-1-ylmethyl)phenyl]-5-(2-methylpropyl)thiophen-2-yl]sulfonylcarbamate		chemical reagent				0.0349	IL6
DCB 3503		chemical reagent				0.0349	IL6
HG-9-91-01		chemical reagent				0.0349	IL6
pubchem compound 11483544		chemical reagent				0.0349	IL6
BP-1-102		chemical reagent				0.0349	IL6
pubchem compound 11368987		chemical reagent				0.0349	IL6
JWH-015		chemical reagent				0.0349	IL6
Ki16425		chemical reagent				0.0349	S1PR3
allosamidin		chemical reagent				0.0349	CCL2
(-)-arctigenin		chemical reagent				0.0417	IL6
MIA-459		chemical reagent				0.0417	NFKB2
MIA-313		chemical reagent				0.0417	NFKB2
2,3-dioxo-6-nitro-7-sulfamoylbenzo(f)quinoxaline		chemical reagent				0.0417	IL6
A23187		chemical reagent				0.0442	CD83,IL6,INHBA
2-bromoethylamine		chemical reagent				0.0471	ELF3,LAMC2
15-E2-isoketal modified phosphatidylethanolamine		chemical reagent				0.0485	CCL2
murabutide		chemical reagent				0.0485	CD83
DETA-NONOate		chemical reagent				0.0488	IL6,LOXL2
prednisolone		chemical drug		0.302		7e-07	CCL2,CTSS,FMO2,IL6,KLF9,LDLRAD4,LIMK2,LOC102724428/SIK1,PGK1,RHOA,SGK1	19 (4)
dexamethasone		chemical drug		-0.292		9.37e-07	ALDH1B1,ANGPTL7,AQP1,BDKRB2,BHLHE40,C3,C8orf4,CCL2,CD83,COL4A1,CYP26A1,DIO2,EGLN3,FBN2,FST,GLUL,IL6,INHBA,KLF9,MMP2,NFKB2,P4HA2,PLAU,PODXL,RHOA,SGK1,SPARC,TGFB3,TNC,TPM1,VDR	75 (18)
lipopolysaccharide		chemical drug	Activated	4.167		7.08e-06	ADA,AQP1,BCL3,C3,CALM1 (includes others),CCL2,CD83,COL4A1,COL5A2,DIO2,ELF3,FBN1,FDCSP,FST,IL32,IL6,INHBA,LIMK2,LIPG,MMP2,MSN,NFKB2,PDCD1LG2,PLAU,S1PR3,SPARC,TNC,TP53BP2,VDR	54 (14)
raloxifene		chemical drug		-0.084		3.02e-05	BCL3,GPRC5A,IL6,IRF6,MMP2,RHOA,TGFB3,TTC9	15 (3)
medroxyprogesterone acetate		chemical drug		-0.903		3.39e-05	CCL2,CDK1,IL6,LEFTY2,PLAU,SGK1,TNC	53 (17)
vitamin D		chemical drug				4.33e-05	CCL2,CDK1,IL6,SGK1,VDR	31 (7)
E-4031		chemical drug				4.97e-05	CCL2,IL6
dofetilide		chemical drug				4.97e-05	CCL2,IL6
Y 27632		chemical drug	Inhibited	-2.236		7.74e-05	CCL2,IL6,MMP2,PLAU,RHOA	47 (15)
deferoxamine		chemical drug	Activated	2.157		8.5e-05	BHLHE40,EGLN3,IL32,IL6,MMP2,NFKB2,PGK1,VDR	41 (13)
prazosin		chemical drug				9.42e-05	CCL2,DIO2,IL6	48 (17)
atorvastatin		chemical drug		-0.517		0.000101	C8orf4,CCL2,ELF3,IL6,LIPG,MMP2,RHOA,TGFB3	42 (14)
astemizole		chemical drug				0.000148	CCL2,IL6
danazol		chemical drug				0.000148	IL6,TYR
fasudil		chemical drug		-1.964		0.000199	CCL2,IL6,MMP2,TGFB3	43 (15)
curcumin		chemical drug		-1.563		0.0002	AQP1,ATP1B2,CCL2,CDK1,GLUL,IL6,KLF9,MMP2,PLAU,TACC2	43 (16)
mifepristone		chemical drug		-0.522		0.000206	AQP1,C3,CCL2,COL5A2,DIO2,FST,IL6,LAMC2,VDR	63 (19)
phorbol myristate acetate		chemical drug	Activated	3.046		0.000239	C3,CCL2,CDK1,FBN1,FST,GPRC5A,IL32,IL6,INHBA,LIPG,LOXL2,MMP2,NAV2,PLAU,SPARC,ST3GAL1,TTC9,TYR,VDR	50 (16)
(-)-isoproterenol		chemical drug				0.000295	MMP2,NES
procysteine		chemical drug				0.000295	CCL2,IL6	9 (3)
dextran sulfate		chemical drug				0.000308	ADA,C3,CD83,CDK1,IL6,KCTD11,MMP2,TGFB3	52 (18)
dipyridamole		chemical drug				0.000362	CCL2,IL6,MMP2
N-nitro-L-arginine methyl ester		chemical drug		0.598		0.000405	CCL2,CD83,IL6,MAP1B,RHOA	50 (15)
salirasib		chemical drug	Inhibited	-2	bias	0.0005	BHLHE40,COL5A2,PGK1,PLAU
17-alpha-ethinylestradiol		chemical drug		0		0.000526	BCL3,C3,CDK1,CTSS,SGK1,TGFB3	66 (11)
thioctic acid		chemical drug		-1.067		0.00062	CCL2,IL6,MMP2,TYR	54 (16)
AGI-1067		chemical drug				0.000732	CCL2,IL6
erlotinib		chemical drug		-1		0.000975	CCL2,FBN1,IL6,NFKB2	39 (12)
rosiglitazone		chemical drug		0.06		0.000978	ADA,C3,CCL2,DIO2,EGLN3,IL6,PHYH,SGK1,TGFB3,TNC	65 (18)
suramin		chemical drug				0.000998	CCL2,FST,IL6	48 (18)
bleomycin		chemical drug		1.769	bias	0.00108	CCL2,CTSS,FRZB,IL6,MMP2,MSN	65 (20)
tributyrin		chemical drug		1.067	bias	0.00116	CCL2,IL6,INHBA,NFKB2
silibinin		chemical drug		-1.114		0.00123	CDK1,IL6,MMP2,PLAU	53 (20)
resiquimod		chemical drug				0.00134	CCL2,CD83,IL6,INHBA,MSN,PLAU	49 (15)
actinomycin D		chemical drug		-1.823		0.00134	CCL2,EGLN3,IL6,MMP2,PLAU,TP53BP2,VDR	49 (15)
ponesimod		chemical drug				0.00135	CCL2,IL6
huperzine A		chemical drug				0.00135	CCL2,IL6
trans-hydroxytamoxifen		chemical drug		-0.447		0.00147	GPRC5A,IRF6,TGFB3,TPM1,TTC9
indomethacin		chemical drug		-0.294		0.00159	CCL2,ELF3,IL6,LAMC2,LOXL2,MMP2,VDR	51 (12)
BQ 123		chemical drug				0.00173	CCL2,IL6	41 (13)
methotrexate		chemical drug		-1.051		0.00175	C3,CCL2,COL4A1,CTSS,IL6,PHYH,ZFP36L1	46 (17)
green tea polyphenol		chemical drug				0.00177	IL6,MMP2,PLAU	40 (15)
zoledronic acid		chemical drug				0.00177	IL6,MMP2,SPARC	37 (14)
doxorubicin		chemical drug	Activated	2.939		0.00184	BHLHE40,CDK1,ELF3,LAMC2,MMP2,PMEPA1,SCN3B,TGFB3,TP53BP2	55 (12)
nifedipine		chemical drug		-0.225		0.00198	ATP2B2,CCL2,IL6,SGK1	55 (14)
genistein		chemical drug		-1.179		0.00211	BCL3,C3,CCL2,CDK1,IL6,MMP2,TGFB3,TYR,VDR	56 (17)
edaravone		chemical drug				0.00215	CCL2,IL6
S-equol		chemical drug				0.00215	IL6,MMP2	39 (9)
3M-001		chemical drug				0.00226	CCL2,CD83,IL6
propofol		chemical drug				0.00226	CCL2,IL6,MMP2	46 (16)
ciglitazone		chemical drug		-1.992		0.00251	CCL2,IL6,MMP2,TYR	39 (14)
cocaine		chemical drug		1.664		0.00254	BHLHE40,CCL2,IL6,INHBA,LAMC2,NFKB2	37 (7)
bromocriptine		chemical drug				0.00263	CCL2,MMP2,TYR	29 (7)
eflornithine		chemical drug				0.00283	C3,CDK1,IL32
halofuginone		chemical drug				0.00293	BHLHE40,FBN1,MMP2,SPARC,TGFB3
eicosapentenoic acid		chemical drug		0		0.00299	CCL2,CD83,FBN1,TGFB3	29 (7)
mycophenolic acid		chemical drug		0.762		0.00312	CCL2,IL6,INHBA,NFKB2	37 (11)
metoprolol		chemical drug				0.00313	AQP1,IL6
zinc sulfate		chemical drug				0.00313	C3,IL6
N-acetyl-L-cysteine		chemical drug	Inhibited	-2.385		0.00327	C3,CCL2,IL6,MMP2,PLAU,TNC	61 (17)
isoproterenol		chemical drug		0.875		0.00341	CDK1,DIO2,IL6,MMP2,TYR	42 (15)
arsenic trioxide		chemical drug		0.128		0.00352	CDK1,CYP26A1,MSN,RHOA,VDR
auranofin		chemical drug				0.00368	C3,IL6	50 (10)
4-hydroxytamoxifen		chemical drug		0.49		0.00373	C3,IL6,SGK1,TPM1,VDR	67 (17)
triamcinolone acetonide		chemical drug		0.816		0.00386	ANGPTL7,AQP1,BHLHE40,KLF9,PLAU,TACC2	39 (4)
estrogen		chemical drug		-0.314		0.004	ALDH1B1,BCL3,CCL2,IL6,SPARC,TGFB3,VDR	65 (17)
D-tubocurarine		chemical drug				0.00428	CNTN1,IL6
diethylstilbestrol		chemical drug		0.075		0.00432	C3,FRZB,INHBA,PTTG1IP,SPARC,TGFB3
alitretinoin		chemical drug		0.796		0.00482	CD83,CYP26A1,IL6,PLAU,TYR	54 (13)
amphotericin B		chemical drug				0.00491	CCL2,IL6	36 (7)
ginkgolide B		chemical drug				0.00491	CCL2,IL6	39 (11)
dexmedetomidine		chemical drug				0.00491	CCL2,IL6	57 (17)
aspirin		chemical drug				0.00501	CCL2,IL6,MMP2,RHOA	54 (14)
nitroprusside		chemical drug				0.00504	ACTN1,RHOA,TYR
caffeic acid phenethyl ester		chemical drug		-1.974	bias	0.00558	CD83,IL6,MMP2,NFKB2	44 (14)
metyrapone		chemical drug				0.00559	BDKRB2,IL6	28 (6)
bromodeoxyuridine		chemical drug				0.00627	IL6,INHBA,TYR
fingolimod		chemical drug				0.00627	IL6,S1PR3,TYR	38 (7)
triclosan		chemical drug				0.0063	IL6,PLAU	24 (7)
calcitriol		chemical drug		0.273		0.00652	BCL3,C3,CDK1,COL4A1,FBN1,FBN2,IL6,PMEPA1,RUNX1T1,VDR	59 (13)
retinol		chemical drug				0.00706	CYP26A1,IL6
losartan potassium		chemical drug				0.00707	AQP1,IL6,MMP2,TGFB3	57 (15)
artemether		chemical drug				0.00707	MMP2
levocetirizine		chemical drug				0.00707	MMP2
flunixin meglumine		chemical drug				0.00707	IL6
hexamethonium		chemical drug				0.00707	IL6
nafoxidine		chemical drug				0.00707	C3
prednisolone acetate		chemical drug				0.00707	IL6
nitazoxanide		chemical drug				0.00707	IL6
tropisetron		chemical drug				0.00707	IL6
repaglinide		chemical drug				0.00707	CCL2
terameprocol		chemical drug				0.00707	CDK1
gestodene		chemical drug				0.00707	TGFB3
fluticasone propionate		chemical drug		0.293		0.00762	C3,CCL2,CD83,KLF9,PLAU	37 (7)
CEP-1347		chemical drug				0.00785	IL6,PLAU	39 (11)
chlorogenic acid		chemical drug				0.00785	CCL2,IL6	50 (15)
finasteride		chemical drug				0.00868	IL6,TGFB3
carvedilol		chemical drug				0.00955	IL6,MMP2	38 (13)
seocalcitol		chemical drug				0.00967	RHOA,SGK1,VDR
bexarotene		chemical drug		1.387		0.0114	CCL2,CYP26A1,LOXL2,NRP2,SPARC
zidovudine		chemical drug				0.0114	BCL3,CCL2
cytarabine		chemical drug				0.0115	CDK1,IL6,TGFB3
dexamethasone phosphate		chemical drug				0.0124	IL6,SGK1
rimonabant		chemical drug				0.0134	IL6,TYR
UC-1V150		chemical drug				0.0141	IL6
troxerutin		chemical drug				0.0141	CDK1
talarozole		chemical drug				0.0141	CYP26A1
D-lysergic acid diethylamide		chemical drug				0.0141	SGK1
bis-pom-pmea		chemical drug				0.0141	IL6
trilostane		chemical drug				0.0141	CCL2
ramipril		chemical drug				0.0145	COL4A1,MMP2
(+)-MK-801		chemical drug				0.015	ATP1B2,ATP2B2,RHOA
quercetin		chemical drug				0.0152	CCL2,IL32,IL6,PLAU
cyclophosphamide		chemical drug				0.0156	ELF3,IL6,LAMC2
resveratrol		chemical drug		-1.076		0.0165	CCL2,IL6,MMP2,PLAU,TYR,VDR
captopril		chemical drug				0.0167	IL6,LAMC2,TGFB3
streptozocin		chemical drug		1.964		0.0172	ATP1B2,COL4A1,FBN1,IL6,MMP2
cerivastatin		chemical drug				0.0173	CCL2,IL6,PLAU
fenretinide		chemical drug				0.0179	ATP1B2,ELF3,IL6
rolipram		chemical drug				0.019	CCL2,IL6
betulinic acid		chemical drug				0.019	IL6,MMP2
everolimus		chemical drug				0.0202	CDK1,MMP2
lopinavir		chemical drug				0.0211	CCL2
clindamycin		chemical drug				0.0211	IL6
mineralocorticoid		chemical drug				0.0211	SGK1
fluoroquinolone		chemical drug				0.0211	MMP2
2-(3-chlorophenylamino)phenylacetic acid		chemical drug				0.0211	COL4A1
C20-D3-vitamin A		chemical drug				0.0211	C3
URB597		chemical drug				0.0211	IL6
gabexate		chemical drug				0.0211	IL6
arzoxifene		chemical drug				0.0211	TGFB3
oseltamivir		chemical drug				0.0211	IL6
minodronate		chemical drug				0.0211	CCL2
ketotifen		chemical drug				0.0211	IL6
diacerein		chemical drug				0.0211	IL6
nomifensine		chemical drug				0.0211	IL6
mycophenolate mofetil		chemical drug				0.0211	CCL2
magnesium chloride		chemical drug				0.0211	IL6
tenidap		chemical drug				0.0211	IL6
zeaxanthin		chemical drug				0.0211	MMP2
lisofylline		chemical drug				0.0211	COL4A1
latanoprost		chemical drug				0.0211	MMP2
mizoribine		chemical drug				0.0211	SGK1
SR 31747		chemical drug				0.0211	IL6
lithium		chemical drug				0.0225	ANK3,IL6,TYR
parthenolide		chemical drug				0.0227	CCL2,IL6
acetovanillone		chemical drug				0.024	CCL2,MMP2
gefitinib		chemical drug				0.0265	C3,CCL2,FMO2,NRP2
asoprisnil		chemical drug				0.0268	SGK1,TGFB3
pimagedine		chemical drug				0.0268	COL4A1,IL6
cilostazol		chemical drug				0.0268	CCL2,TYR
docosahexaenoic acid		chemical drug		-1.886		0.0271	IL6,LOXL2,MMP2,TGFB3
trichostatin A		chemical drug		0.189		0.0273	CCL2,CDK1,ELF3,FRZB,IL6,NFKB2,PLAU,SGK1,SGPL1
treprostinil		chemical drug				0.028	IL6
CC8490		chemical drug				0.028	IL6
daporinad		chemical drug				0.028	CCL2
cyclooxygenase inhibitor		chemical drug				0.028	IL6
carboxyamido-triazole		chemical drug				0.028	MMP2
diethylcarbamazine		chemical drug				0.028	CCL2
verlukast		chemical drug				0.028	CCL2
ketanserin		chemical drug				0.028	IL6
liarozole		chemical drug				0.028	VDR
1,1-dimethyl-4-phenylpiperazinium iodide		chemical drug				0.028	IL6
propafenone		chemical drug				0.028	TYR
opioid		chemical drug				0.028	PLAU
cromolyn		chemical drug				0.028	IL6
insulin glargine		chemical drug				0.028	IL6
tiotropium		chemical drug				0.028	MMP2
1-methyl-DL-tryptophan		chemical drug				0.028	IL6
Vi capsular polysaccharide		chemical drug				0.028	IL6
karenitecin		chemical drug				0.028	CDK1
camptothecin		chemical drug		1.091		0.0281	CCL2,CD83,CDK1,IL6,LDLRAD4,NFKB2,ROR2,TPM1,ZFP36L1
ibuprofen		chemical drug				0.0282	IL6,MMP2
temozolomide		chemical drug				0.0296	CCL2,MMP2
propranolol		chemical drug				0.031	DIO2,IL6
tetraethylammonium		chemical drug				0.031	RHOA,SARS
corticosteroid		chemical drug				0.0325	AQP1,IL6
panobinostat		chemical drug				0.0325	CDK1,RHOA
valsartan		chemical drug				0.0325	AQP1,MMP2
eritoran		chemical drug				0.0349	IL6
rintatolimod		chemical drug				0.0349	IL6
tofacitinib		chemical drug				0.0349	IL6
fluticasone		chemical drug				0.0349	IL6
sulfamethoxazole/trimethoprim		chemical drug				0.0349	IL6
terfenadine		chemical drug				0.0349	IL6
plevitrexed		chemical drug				0.0349	CDK1
clopidogrel		chemical drug				0.0349	CCL2
tranexamic acid		chemical drug				0.0349	PLAU
grepafloxacin		chemical drug				0.0349	IL6
1-chloro-2,4-dinitrobenzene		chemical drug				0.0349	IL6
vidarabine		chemical drug				0.0349	IL6
bicalutamide		chemical drug				0.0356	MMP2,PMEPA1
phenacetin		chemical drug				0.0356	ELF3,LAMC2
methylprednisolone		chemical drug		-0.501		0.037	CTSS,IL6,KLF9,PLAU,SGK1,SLC6A13,SPARC,ZFP36L1
glucocorticoid		chemical drug		-1.619		0.0377	CCL2,GLUL,IL6,SGK1,VDR
lithium chloride		chemical drug				0.0385	BCL3,MMP2,NES
berberine		chemical drug				0.0385	CCL2,IL6,MMP2
candesartan		chemical drug				0.0404	IL6,RHOA
roxithromycin		chemical drug				0.0417	IL6
resatorvid		chemical drug				0.0417	IL6
tacedinaline		chemical drug				0.0417	ELF3
givinostat		chemical drug				0.0417	IL6
glycitein		chemical drug				0.0417	IL6
olmesartan medoxomil		chemical drug				0.0417	IL6
aminoglutethimide		chemical drug				0.0417	BDKRB2
acetazolamide		chemical drug				0.0417	AQP1
10-(6'-ubiquinonyl)decyltriphenylphosphonium		chemical drug				0.0417	IL6
zofenopril		chemical drug				0.0417	IL6
valproic acid		chemical drug		0		0.0424	ANK3,CCL2,CD83,GLUL,IL6,NES,SGK1
nicotine		chemical drug				0.0426	CCL2,CNTN1,IL6,MMP2
omeprazole		chemical drug				0.0454	CNN1,FST
n-3 fatty acids		chemical drug				0.0454	CCL2,IL6
black raspberry extract		chemical drug				0.0462	FST,MSN,TUBB6
tanespimycin		chemical drug				0.0462	CALM1 (includes others),CDK1,PLAU
cisplatin		chemical drug		1.769		0.0481	AQP1,C8orf4,CCL2,CDK1,CYP26A1,ELF3,IL6,LAMC2,MMP2
branched chain amino acids		chemical drug				0.0485	CD83
iguratimod		chemical drug				0.0485	IL6
ganetespib		chemical drug				0.0485	CDK1
nadifloxacin		chemical drug				0.0485	IL6
hydroxychloroquine		chemical drug				0.0485	IL6
manidipine		chemical drug				0.0485	IL6
acolbifene		chemical drug				0.0485	TGFB3
fluocinolone acetonide		chemical drug				0.0488	ANGPTL7,AQP1
simvastatin		chemical drug		-1.932		0.0596	CCL2,IL6,MMP2,S1PR3
epigallocatechin-gallate		chemical drug		-1.962		0.0759	CCL2,IL6,MMP2,PLAU
sirolimus		chemical drug	Inhibited	-2.176		0.149	ADA,BCL3,IL6,MMP2,PGK1,RHOA
tosylphenylalanyl chloromethyl ketone		chemical - protease inhibitor				0.00042	CCL2,IL6,MMP2	44 (17)
lactacystin		chemical - protease inhibitor		1.4		0.00268	CCL2,IL6,MAP1B,MMP2,P4HA2,VDR	51 (16)
benzyloxycarbonyl-Leu-Leu-Leu aldehyde		chemical - protease inhibitor		-0.367		0.00578	CCL2,IL6,MMP2,NFKB2,TP53BP2,TYR,VDR	49 (14)
amastatin		chemical - protease inhibitor				0.00707	IL6
4-(2-aminoethyl)benzenesulfonylfluoride		chemical - protease inhibitor				0.019	FBN2,TNC
lysophosphatidic acid		chemical - other	Activated	2.167	bias	0.000472	CCL2,IL6,LIPG,PLAU,S1PR3	49 (15)
saturated fatty acid		chemical - other				0.00173	CCL2,IL6	43 (13)
lysophosphatidylcholine		chemical - other				0.00283	CCL2,IL6,PLAU	40 (15)
phorbol esters		chemical - other				0.0261	IL6,PLAU,VDR
SB203580		chemical - kinase inhibitor		-1.351	bias	4.28e-08	AQP1,C3,CCL2,CD83,CDK1,CYP26B1,IL6,MMP2,NFKB2,PLAU,SGK1,SPARC,TGFB3,TYR,VDR	72 (18)
tyrphostin AG 1478		chemical - kinase inhibitor	Inhibited	-2.425	bias	1.02e-05	CCL2,FBN1,IL6,MMP2,PLAU,S1PR3	38 (13)
U0126		chemical - kinase inhibitor		-1.436		1.05e-05	AQP1,BHLHE40,C3,CCL2,COL4A1,IL6,INHBA,MACF1,MMP2,NES,PLAU,SGK1,TGFB3,TPM1	68 (21)
SP600125		chemical - kinase inhibitor		-0.471		1.85e-05	AQP1,CCL2,CD83,CDK1,IL6,P4HA2,SGPL1,TPM1,VDR	49 (16)
PD98059		chemical - kinase inhibitor		-1.877		3.67e-05	C3,CCL2,CD83,COL4A1,DIO2,FAM13A,IL6,LIPG,MMP2,PLAU,TGFB3,TYR,VDR,ZFP36L1	45 (17)
LY294002		chemical - kinase inhibitor	Inhibited	-2.675	bias	6.14e-05	ATP2B2,BHLHE40,CCL2,CD83,IL32,IL6,LAMC2,LOC102724428/SIK1,MMP2,PGK1,PLAU,SGK1,TYR	54 (17)
PP2/AG1879 tyrosine kinase inhibitor		chemical - kinase inhibitor	Inhibited	-2.2		0.000169	CCL2,IL32,IL6,PLAU,RHOA	41 (14)
wortmannin		chemical - kinase inhibitor		-1.942		0.000456	CCL2,IL6,MMP2,MSN,PLAU,RHOA,TPM1	58 (15)
Bay 11-7082		chemical - kinase inhibitor		-1.979	bias	0.000862	CCL2,CD83,IL6,MMP2	55 (14)
R 59022		chemical - kinase inhibitor				0.00173	CCL2,IL6	31 (8)
1L-6-hydroxymethyl-chiro-inositol 2-(R)-2-O-methyl-3-O-octadecylcarbonate		chemical - kinase inhibitor				0.00173	IL6,MMP2	61 (18)
Sb202190		chemical - kinase inhibitor		-0.986		0.00177	CCL2,IL6,MMP2,SGK1,VDR	54 (18)
H89		chemical - kinase inhibitor		-1.183		0.00293	CD83,IL6,MMP2,PLAU,TYR	36 (14)
Ro31-8220		chemical - kinase inhibitor				0.00348	CCL2,IL6,MMP2	41 (15)
herbimycin		chemical - kinase inhibitor				0.00421	IL6,MMP2,PLAU	41 (16)
6-bromoindirubin-3' oxime		chemical - kinase inhibitor				0.00706	LEFTY2,MMP2
PS-1145		chemical - kinase inhibitor				0.00785	CCL2,IL6	50 (9)
calphostin C		chemical - kinase inhibitor				0.0105	CCL2,IL6,PLAU
JAK inhibitor I		chemical - kinase inhibitor				0.0134	C3,SGK1
KN 93		chemical - kinase inhibitor				0.0178	CD83,MMP2
TGX-221		chemical - kinase inhibitor				0.0211	IL6
(Ala9)-autocamtide-2		chemical - kinase inhibitor				0.0211	MMP2
tyrphostin AG 18		chemical - kinase inhibitor				0.0211	IL6
doramapimod		chemical - kinase inhibitor				0.0349	IL6
bisindolylmaleimide I		chemical - kinase inhibitor				0.0358	IL6,MMP2,TGFB3
SAR-20347		chemical - kinase inhibitor				0.0417	IL6
staurosporine		chemical - kinase inhibitor				0.0452	IL6,PLAU,VDR
TPCA-1		chemical - kinase inhibitor				0.0485	IL6
wax ester		chemical - endogenous non-mammalian				4.97e-05	CCL2,IL6
baicalein		chemical - endogenous non-mammalian				0.000218	CCL2,IL6,MMP2,TYR	46 (16)
salmonella minnesota R595 lipopolysaccharides		chemical - endogenous non-mammalian	Activated	2.397	bias	0.000223	BCL3,CCL2,CD83,IL6,NFKB2,SLFN5	71 (16)
maslinic acid		chemical - endogenous non-mammalian				0.000292	ACTN1,GPRC5A,LIMK2,MSN,PLA2G4C
E. coli serotype 0127B8 lipopolysaccharide		chemical - endogenous non-mammalian		1.968		0.000365	AQP1,CCL2,DIO2,GLUL,IL6,LAMC2,S1PR3	46 (12)
teichoic acid		chemical - endogenous non-mammalian				0.000732	IL6,MMP2
hemozoin		chemical - endogenous non-mammalian				0.000896	CCL2,CD83,IL6	39 (13)
anethole		chemical - endogenous non-mammalian				0.00102	MMP2,PLAU	24 (7)
lipoteichoic acid		chemical - endogenous non-mammalian		1.929	bias	0.00123	CCL2,CD83,IL6,MMP2	40 (15)
E. coli lipopolysaccharide		chemical - endogenous non-mammalian		1.918	bias	0.00123	CCL2,CD83,IL32,IL6	49 (15)
E. coli B5 lipopolysaccharide		chemical - endogenous non-mammalian	Activated	2.543		0.0025	BCL3,BHLHE40,CCL2,CD83,IL32,IL6,TGFB3	52 (14)
rosmarinic acid		chemical - endogenous non-mammalian				0.00262	IL6,MMP2
5-O-mycolyl-beta-araf-(1->2)-5-O-mycolyl-alpha-araf-(1->1')-glycerol		chemical - endogenous non-mammalian	Activated	2	bias	0.00312	BCL3,CCL2,CD83,NFKB2	51 (12)
gallic acid		chemical - endogenous non-mammalian				0.00428	IL6,MMP2	42 (11)
isoliquiritigenin		chemical - endogenous non-mammalian				0.0063	IL6,MMP2	34 (6)
magnolol		chemical - endogenous non-mammalian				0.0063	IL6,MMP2	46 (16)
hydrochloric acid		chemical - endogenous non-mammalian				0.00706	CCL2,IL6	34 (10)
peptidoglycan		chemical - endogenous non-mammalian		1.947	bias	0.00754	AQP1,CCL2,IL6,VDR	63 (18)
N-acetylmuramyl-L-alanyl-D-isoglutamine		chemical - endogenous non-mammalian				0.00805	BDKRB2,CCL2,IL6	29 (7)
2-mercaptoacetate		chemical - endogenous non-mammalian				0.00868	IL6,PLAU	30 (7)
piceatannol		chemical - endogenous non-mammalian				0.0105	CCL2,IL6
benzyl isothiocyanate		chemical - endogenous non-mammalian				0.0134	CDK1,MMP2
perillaldehyde		chemical - endogenous non-mammalian				0.0141	IL6
sangivamycin		chemical - endogenous non-mammalian				0.0211	IL6
imperatorin		chemical - endogenous non-mammalian				0.0211	IL6
trimethyloxamine		chemical - endogenous non-mammalian				0.0211	IL6
glyceollin		chemical - endogenous non-mammalian				0.0211	TYR
E64		chemical - endogenous non-mammalian				0.0211	MMP2
graptopetalum paraguayense methanol extract		chemical - endogenous non-mammalian				0.028	IL6
neopterin		chemical - endogenous non-mammalian				0.028	IL6
oxamic acid		chemical - endogenous non-mammalian				0.028	INHBA
8-epi-prostaglandin F2alpha		chemical - endogenous non-mammalian				0.0349	MMP2
bis(3',5')-cyclic diguanylic acid		chemical - endogenous non-mammalian				0.0349	IL6
harmol		chemical - endogenous non-mammalian				0.0349	TYR
paxilline		chemical - endogenous non-mammalian				0.0349	IL6
glaucocalyxin A		chemical - endogenous non-mammalian				0.0417	IL6
formylmethylflavin		chemical - endogenous non-mammalian				0.0417	MMP2
bergamottin		chemical - endogenous non-mammalian				0.0417	MMP2
lumichrome		chemical - endogenous non-mammalian				0.0417	MMP2
scopoletin		chemical - endogenous non-mammalian				0.0417	IL6
baicalin		chemical - endogenous non-mammalian				0.0437	IL6,SPARC
ubiquinone 9		chemical - endogenous non-mammalian				0.0485	IL6
eugenol		chemical - endogenous non-mammalian				0.0485	IL6
sanguinarine		chemical - endogenous non-mammalian				0.0485	CCL2
tretinoin		chemical - endogenous mammalian	Activated	2.583		4.58e-10	ADA,AQP1,BCL3,BHLHE40,C3,CALM1 (includes others),CCL2,COL4A1,CTSS,CYP26A1,CYP26B1,DIO2,ELF3,FST,GNA12,GPRC5A,IL6,INHBA,KCTD11,KLF9,LEFTY2,LOXL2,MAP1B,NAV2,NES,P4HA2,PEG10,PLAU,RHOA,RLBP1,SLFN5,SPARC,TGFB3,TNC,VDR	73 (15)
beta-estradiol		chemical - endogenous mammalian		-0.461		2.57e-08	AQP1,ATP2B2,BHLHE40,C3,C8orf4,CALM1 (includes others),CCL2,CDK1,CHRDL2,CNN1,CYP26B1,ELF3,FBN1,FMO2,FST,GPRC5A,IL6,INHBA,IRF6,KLF9,LEFTY2,LOC102724428/SIK1,MMP2,NRP2,PGK1,PLAU,PTTG1IP,SGK1,SLC35D3,SPARC,SYT11,TGFB3,TPM1,TTC9,VDR	81 (22)
D-glucose		chemical - endogenous mammalian		0.037		3.79e-07	ADA,AQP1,ATP2B2,C3,CCL2,CDK1,COL4A1,ELF3,FST,GLUL,IL6,MMP2,NUAK1,PGK1,PODXL,SARS,SGK1	59 (16)
butyric acid		chemical - endogenous mammalian		0.825		5.65e-07	AQP1,CALM1 (includes others),CD83,CDK1,COL4A1,COL5A2,GPRC5A,IL32,IL6,NFKB2,PLAU,RHOA,SGK1,TP53BP2,ZFP36L1	75 (19)
progesterone		chemical - endogenous mammalian		1.235		1.12e-06	AQP1,BHLHE40,C3,CCL2,CYP26A1,FST,IL6,INHBA,KLF9,LDLRAD4,LEFTY2,MMP2,PARM1,SGK1,ST3GAL1,TGFB3,VDR	65 (17)
hyaluronic acid		chemical - endogenous mammalian		1.114		1.59e-05	BCL3,CD83,FST,IL6,MMP2,PLAU,RHOA	52 (14)
ursodeoxycholic acid		chemical - endogenous mammalian	Activated	2.236		7.74e-05	COL4A1,ELF3,NFKB2,SPARC,VDR
dihydrotestosterone		chemical - endogenous mammalian		0.393		0.000114	AQP1,COL4A1,COL5A2,DIO2,FST,GLUL,IL6,MMP2,PLAU,PMEPA1,SGK1,SPARC,TACC2	66 (19)
corticosterone		chemical - endogenous mammalian		0.106		0.000161	BDKRB2,DIO2,GLUL,IL6,KLF9,SGK1	40 (5)
9-cis-retinal		chemical - endogenous mammalian				0.000295	CYP26A1,TYR
prostaglandin E2		chemical - endogenous mammalian		1.544		0.000315	CCL2,CD83,FST,GCNT1,IL6,LEFTY2,MMP2,PLAU,ST3GAL1	47 (17)
hydrocortisone		chemical - endogenous mammalian		-1.016		0.000386	BDKRB2,CCL2,CDK1,GLUL,IL6,INHBA	68 (18)
acetaldehyde		chemical - endogenous mammalian				0.00042	IL6,KLF9,MMP2	39 (13)
deoxycholate		chemical - endogenous mammalian		1.192		0.000464	GLUL,IL6,KCNJ3,PLAU
platelet activating factor		chemical - endogenous mammalian		1.963	bias	0.000538	CCL2,IL6,MMP2,PLAU	39 (14)
norepinephrine		chemical - endogenous mammalian	Activated	2.372		0.00112	DIO2,FST,GALNT14,IL6,MMP2,SGK1	54 (19)
fingolimod phosphate		chemical - endogenous mammalian				0.00135	CCL2,IL6
hydrogen peroxide		chemical - endogenous mammalian		1.18		0.00253	CCL2,CDK1,CTSS,IL32,IL6,MMP2,SGK1,SPARC,TYR,VDR	55 (16)
sorbitol		chemical - endogenous mammalian				0.00262	AQP1,SGK1
cholesterol		chemical - endogenous mammalian		0.918		0.00395	CCL2,CNN1,IL6,INHBA,MMP2,RHOA	55 (18)
uric acid		chemical - endogenous mammalian		0.475		0.00415	CCL2,IL6,NFKB2,TACC2	53 (12)
xanthine		chemical - endogenous mammalian				0.00428	MMP2,PLAU	32 (9)
spermine		chemical - endogenous mammalian				0.00428	CCL2,IL6	31 (6)
leukotriene D4		chemical - endogenous mammalian				0.00695	CCL2,IL6,LOC102724428/SIK1	49 (15)
L-carnitine		chemical - endogenous mammalian				0.00706	AQP1,IL6
ester		chemical - endogenous mammalian				0.00707	TYR
ramiprilat		chemical - endogenous mammalian				0.00707	IL6
dihydroxyphenylethylene glycol		chemical - endogenous mammalian				0.00707	MAP1B
cardiolipin		chemical - endogenous mammalian				0.00707	CCL2
testosterone		chemical - endogenous mammalian		0.025		0.00949	CYP26B1,FST,IL6,INHBA,NFKB2,PLAU,SYT11	73 (17)
sucrose		chemical - endogenous mammalian				0.0105	AQP1,IL6
calcifediol		chemical - endogenous mammalian				0.0124	IL6,VDR
aldosterone		chemical - endogenous mammalian		0.59	bias	0.0134	CCL2,IL6,MMP2,SGK1
geranylgeranyl pyrophosphate		chemical - endogenous mammalian				0.0134	CCL2,RHOA
heparin		chemical - endogenous mammalian				0.014	CD83,CNN1,MMP2
cortisone		chemical - endogenous mammalian				0.0141	IL6
octanal		chemical - endogenous mammalian				0.0141	CCL2
enalaprilat		chemical - endogenous mammalian				0.0141	BDKRB2
sulfur		chemical - endogenous mammalian				0.0141	MMP2
dihydrolipoic acid		chemical - endogenous mammalian				0.0141	TYR
12(S)-HPETE		chemical - endogenous mammalian				0.0141	IL6
indican		chemical - endogenous mammalian				0.0167	CCL2,EGLN3
epinephrine		chemical - endogenous mammalian				0.0167	CDK1,IL6,MMP2
ascorbic acid		chemical - endogenous mammalian				0.0173	IL6,SPARC,TYR
resolvin D1		chemical - endogenous mammalian				0.0178	CCL2,IL6
4-phenylbutyric acid		chemical - endogenous mammalian				0.0179	CCL2,IL6,MMP2
homocysteine		chemical - endogenous mammalian				0.0198	CCL2,IL6,MMP2
sulfatides		chemical - endogenous mammalian				0.0211	IL6
glycodeoxycholic acid		chemical - endogenous mammalian				0.0211	IL6
14-oxoDHA		chemical - endogenous mammalian				0.0211	IL6
phenylacetic acid		chemical - endogenous mammalian				0.0211	MMP2
squalene		chemical - endogenous mammalian				0.0211	IL6
raffinose		chemical - endogenous mammalian				0.0211	AQP1
glutamine		chemical - endogenous mammalian				0.0211	ADA,IL6,NFKB2
vitamin A		chemical - endogenous mammalian				0.0215	AQP1,CYP26B1
sphingosine-1-phosphate		chemical - endogenous mammalian				0.0218	CCL2,IL6,S1PR3
taurine		chemical - endogenous mammalian				0.0227	IL6,MMP2
lipoxin A4		chemical - endogenous mammalian				0.0268	CCL2,IL6
platelet activating factor-C16		chemical - endogenous mammalian				0.028	IL6
1-O-hexadecyl-2-N-methylcarbamol-sn-glycerol-3-phosphocholine		chemical - endogenous mammalian				0.028	MMP2
1,2-dipalmitoylphosphatidylcholine		chemical - endogenous mammalian				0.028	CCL2
methylamine		chemical - endogenous mammalian				0.028	IL6
dihydrosphingosine 1-phosphate		chemical - endogenous mammalian				0.028	IL6
retinaldehyde		chemical - endogenous mammalian				0.028	IL6
selenomethionine		chemical - endogenous mammalian				0.028	MMP2
anandamide		chemical - endogenous mammalian				0.0282	IL6,MMP2
arachidonic acid		chemical - endogenous mammalian				0.0299	CD83,IL6,PLAU
L-alpha-lysophosphatidylcholine, palmitoyl		chemical - endogenous mammalian				0.0349	CCL2
2,3-bis(3'-hydroxybenzyl)butane-1,4-diol		chemical - endogenous mammalian				0.0349	SPARC
triiodothyronine, reverse		chemical - endogenous mammalian				0.0349	DIO2
L-homocysteine		chemical - endogenous mammalian				0.0349	CCL2
N-acetylglucosamine		chemical - endogenous mammalian				0.0349	IL6
lactose		chemical - endogenous mammalian				0.0349	VDR
L-glutamic acid		chemical - endogenous mammalian				0.035	FMO2,MAP1B,RHOA
advanced glycation end-products		chemical - endogenous mammalian				0.0356	CCL2,IL6
D-fructose		chemical - endogenous mammalian				0.0356	IL6,MMP2
Ca2+		chemical - endogenous mammalian		1.951		0.0388	CD83,ELF3,IL6,SGK1,VDR
psychosine		chemical - endogenous mammalian				0.0417	IL6
nitrite		chemical - endogenous mammalian				0.0417	IL6
heparan sulfate		chemical - endogenous mammalian				0.0417	IL6
valine		chemical - endogenous mammalian				0.0417	CD83
carboxymethylflavin		chemical - endogenous mammalian				0.0417	MMP2
alpha-ketoisocaproic acid		chemical - endogenous mammalian				0.0417	ATP2B2
pyridoxamine		chemical - endogenous mammalian				0.0417	IL6
leucovorin		chemical - endogenous mammalian				0.0417	CDK1
goralatide		chemical - endogenous mammalian				0.0417	MMP2
non-esterified fatty acid		chemical - endogenous mammalian				0.0417	IL6
melatonin		chemical - endogenous mammalian				0.0462	CCL2,IL6,SPARC
phosphatidylserine		chemical - endogenous mammalian				0.0485	IL6
16,16-dimethylprostaglandin E2		chemical - endogenous mammalian				0.0485	MMP2
glucosylceramide		chemical - endogenous mammalian				0.0485	IL6
ethanol		chemical - endogenous mammalian		0.844		0.0491	CCL2,IL6,MAP1B,MMP2,SGK1,TGFB3
poly rI:rC-RNA		biologic drug		1.941	bias	6.42e-05	C3,CCL2,CD83,DIO2,ELF3,IL32,IL6,LIPG,MMP2,PDCD1LG2,PLA2G4C,PLAU	42 (13)
blinatumomab		biologic drug				0.000732	CCL2,IL6
etanercept		biologic drug				0.00122	CCL2,CD83,IL6	36 (7)
tocilizumab		biologic drug				0.00135	CCL2,IL6	27 (7)
isotretinoin		biologic drug		1.067		0.00188	CCL2,ELF3,IL6,NFKB2
vancomycin		biologic drug		1.997		0.00326	C3,ELF3,FMO2,LAMC2
GnRH analog		biologic drug		0.378		0.00949	ACTN1,BCL3,BHLHE40,CDK1,IL32,INHBA,TPM1
vasoactive intestinal peptide		biologic drug				0.0114	CCL2,NES
P144		biologic drug				0.0141	CCL2
aprotinin		biologic drug				0.0141	PLAU
vapreotide		biologic drug				0.0211	CCL2
elcatonin		biologic drug				0.028	MMP2
NF-kappaB decoy		biologic drug				0.0349	IL6
cyclosporin A		biologic drug		-1.144		0.0376	CCL2,CD83,ELF3,FST,IL6,LAMC2,MMP2
CBLB502		biologic drug				0.0417	IL6
stallimycin		biologic drug				0.042	IL6,INHBA

## Sheet: TGFB TNFA_URA_20ng
© 2000-2017 QIAGEN. All rights reserved.
Upstream Regulator	Expr Log Ratio	Molecule Type	Predicted Activation State	Activation z-score	Flags	p-value of overlap	Target molecules in dataset	Mechanistic Network
TGFB1	0.939	growth factor	Activated	3.874		1.3e-10	ACTN1,ADAM19,ADGRB1,AQP1,C3,CNN1,COL3A1,COL4A1,ID2,IL32,ITGB3,KLF9,LOXL2,MSN,NFKBIA,PDZK1IP1,PLAU,PMEPA1,PTPRN,SMTN,SPARC,VDR	28 (10)
HOXA10		transcription regulator		1.238		4.44e-07	AQP1,COL3A1,FST,ID2,ITGB3,KLF9,MSN
SUPT16H		transcription regulator				5.29e-07	ID2,LOXL2,MSN,PLAU
phorbol myristate acetate		chemical drug		1.437		5.91e-07	C3,FST,GLIS1,ID2,IL32,ITGB3,LIPG,LOXL2,NFKBIA,PLAU,PTPRB,PTPRN,SPARC,VDR	21 (10)
EGF		growth factor		0.87	bias	6.9e-07	ACTN1,COL3A1,FST,ID2,ITGB3,NES,PLAU,PTPRN,SPARC,VDR	24 (10)
dihydrotestosterone		chemical - endogenous mammalian		1.04		1.2e-06	AQP1,COL3A1,COL4A1,FST,GLUL,ID2,NFKBIA,PLAU,PMEPA1,SPARC	30 (10)
TP53		transcription regulator		1.426		1.21e-06	ACTN1,ADGRB1,CAMLG,CNN1,COL3A1,COL4A1,GLIPR1,GLUL,ID2,NFKBIA,PFKP,PLAU,PMEPA1,TP53BP2,TRIO,VDR	20 (2)
SSRP1		other				1.68e-06	ID2,LOXL2,MSN,PLAU
beta-estradiol		chemical - endogenous mammalian		0.725		2.18e-06	AQP1,C3,CHRDL2,CNN1,COL3A1,COLEC12,FST,ID2,ITGB3,KLF9,NFKBIA,NRP2,PDZK1IP1,PLAU,PTPRN,SPARC,VDR	28 (10)
HRAS		enzyme		-0.277		2.77e-06	ADRA2C,CNN1,COL3A1,COL4A1,ID2,LIPG,NFKBIA,PLAU,PMEPA1,SPARC	12 (5)
ERBB2		kinase		1.706		3.37e-06	ADAM19,COL3A1,COL4A1,ID2,ITGB3,PLAU,PMEPA1,PTPRB,SMTN,SPARC,VDR	25 (9)
lipopolysaccharide		chemical drug	Activated	2.074		4.99e-06	AQP1,C3,COL3A1,COL4A1,FDCSP,FST,ID2,IL32,LIPG,MSN,NFKBIA,PLAU,PTPRB,SPARC,TP53BP2,VDR	29 (7)
tretinoin		chemical - endogenous mammalian		1.831		7.11e-06	AQP1,C3,COL3A1,COL4A1,FST,GATA6,ID2,ITGB3,KLF9,LOXL2,LRP2,NES,PLAU,SPARC,VDR	26 (12)
PGR		ligand-dependent nuclear receptor		1.941	bias	7.88e-06	GLUL,KLF9,LDLRAD4,NFKBIA,PFKP,PLAU,VDR	19 (5)
INHBB		growth factor				9.53e-06	COL3A1,COL4A1,FST
EDN1		cytokine	Activated	2.429	bias	1.35e-05	ADAM19,COL4A1,FST,ITGB3,MSN,PLAU
HNF1B		transcription regulator		-1		1.49e-05	ACTN1,GATA6,PDZK1IP1,PLAU,SPARC
butyric acid		chemical - endogenous mammalian		-1.387		1.91e-05	AQP1,COL4A1,GATA6,IL32,NFKBIA,PLAU,PTPRN,TP53BP2
MYC	1.774	transcription regulator	Inhibited	-2.393		2.17e-05	ACTN1,AQP1,COL3A1,COL4A1,GATA6,GLUL,ID2,MSN,NFKBIA,PFKP,PLAU,SPARC	20 (2)
Collagen type IV		complex				2.24e-05	ITGB3,NES,PLAU
FGFR2	-2.013	kinase				2.29e-05	COL4A1,FST,GATA6,GLIPR1,ID2
progesterone		chemical - endogenous mammalian	Activated	2.305		2.37e-05	AQP1,C3,FST,KLF9,LDLRAD4,LRP2,NFKBIA,PDZK1IP1,VDR
miR-29b-3p (and other miRNAs w/seed AGCACCA)		mature microrna		-1.966	bias	2.46e-05	COL3A1,COL4A1,LOXL2,SPARC
SMAD7	3.154	transcription regulator	Inhibited	-2.085		2.47e-05	COL3A1,FST,ID2,NFKBIA,PMEPA1	10 (5)
HEY1		transcription regulator				2.59e-05	CNN1,GATA6,SMTN
IL1A	1.812	cytokine		1.72	bias	2.65e-05	IL32,ITGB3,NFKBIA,PDZK1IP1,PLAU,SPARC	16 (9)
COL4A3		other				3.39e-05	COL3A1,COL4A1,ITGB3
miR-199a-5p (and other miRNAs w/seed CCAGUGU)		mature microrna	Inhibited	-2	bias	3.51e-05	C3,COL4A1,ITGB3,SMTN
estrogen receptor		group		-1.139		3.9e-05	C3,COL4A1,LOXL2,MSN,PLAU,SPARC
F2		peptidase	Activated	2.387	bias	5.97e-05	COL4A1,IL32,LOXL2,NFKBIA,SMTN,TRIO
OSM		cytokine	Activated	2.598		7.23e-05	COL3A1,GLUL,ID2,IL32,LDLRAD4,PDZK1IP1,PLAU,VDR
HEY2		transcription regulator				7.44e-05	CNN1,GATA6,SMTN
STAT3		transcription regulator		0.059		7.92e-05	COL3A1,FST,GLIPR1,ID2,LRP2,NES,NRP2,PLAU	11 (2)
IL1B	-0.169	cytokine		1.698		8.14e-05	C3,FST,IL32,ITGB3,NFKBIA,PFKP,PLAU,PTPRN,SPARC,VDR	19 (9)
CR1L		other				8.19e-05	C3,COL3A1,COL4A1
D-glucose		chemical - endogenous mammalian		0.64		9.24e-05	AQP1,C3,COL3A1,COL4A1,FST,GLUL,PFKP,PTPRN	18 (5)
calcitriol		chemical drug	Activated	2.22		0.000103	ADAM19,C3,COL4A1,GATA6,ID2,NFKBIA,PMEPA1,VDR	9 (3)
mifepristone		chemical drug		-0.962		0.000105	AQP1,C3,FST,ITGB3,NFKBIA,VDR	21 (7)
IFNG		cytokine		1.796		0.000109	AQP1,C3,GLIS1,GLUL,IL32,ITGB3,NFKBIA,PLAU,PTPRB,PTPRN,SMTN,VDR	20 (11)
Pdgf (complex)		complex		1.715	bias	0.000131	COL4A1,ITGB3,PLAU,SPARC	20 (5)
TGFB2		growth factor		0.632		0.000159	CNN1,COL3A1,LIPG,VDR
eflornithine		chemical drug				0.000161	C3,IL32,ITGB3
CSF2		cytokine		1.283	bias	0.00018	C3,ID2,IL32,ITGB3,NFKBIA,PLAU,VDR	20 (11)
BMP2	3.005	growth factor		-0.119	bias	0.000188	FST,ID2,KLF9,SPARC,VDR
MIA		other				0.00019	ITGB3,SPARC
N-formyl-Met-Leu-Phe		chemical reagent				0.0002	ACTN1,MSN,NFKBIA
FN1		enzyme		1	bias	0.000206	ITGB3,NES,NFKBIA,PLAU,SPARC	14 (8)
SNAI1	1.432	transcription regulator				0.000212	ACTN1,PFKP,SPARC,VDR
TP73		transcription regulator		-0.496		0.000244	ADAM19,C3,CAMLG,FST,ID2,VDR
KRAS		enzyme		-1.59		0.000269	COL3A1,COL4A1,GLUL,ITGB3,LIPG,NFKBIA,SPARC	22 (3)
HOXB5		transcription regulator				0.000304	ITGB3,PLAU
JUNB		transcription regulator				0.000323	C3,ID2,ITGB3,PLAU
forskolin		chemical toxicant		1.556		0.000344	ACTN1,CNN1,FST,ID2,NFKBIA,PLAU,PTPRN,VDR	16 (9)
NOTCH3		transcription regulator				0.000352	ACTN1,SMTN,SPARC
NR3C1		ligand-dependent nuclear receptor		0.339		0.000354	ACTN1,AQP1,GLIPR1,GLUL,KLF9,NFKBIA,TP53BP2,VDR
P38 MAPK		group	Activated	2.216	bias	0.000364	COL3A1,FST,IL32,ITGB3,PLAU,VDR	22 (12)
SB203580		chemical - kinase inhibitor		-1.432	bias	0.000364	AQP1,C3,COL3A1,PLAU,SPARC,VDR	16 (9)
LIMA1		other				0.000371	ID2,VDR
NUMBL	-0.319	other				0.000371	SPARC,VDR
SMAD3	-0.212	transcription regulator				0.000371	C3,COL3A1,FST,ID2,PMEPA1	8 (4)
ADCYAP1		other		-0.156		0.000386	ACTN1,COL3A1,FST,NFKBIA,SPARC
MAP3K1		kinase				0.000393	COL3A1,COL4A1,PLAU	4 (2)
ERK		group	Activated	2.219	bias	0.000394	ACTN1,COL3A1,FST,ITGB3,PLAU	9 (4)
dexamethasone		chemical drug		0.438		0.000411	AQP1,C3,COL4A1,FST,GLUL,ID2,ITGB3,KLF9,NFKBIA,PFKP,PLAU,SPARC,VDR	27 (11)
Tgf beta		group	Activated	2.189		0.000417	FST,ITGB3,PLAU,PMEPA1,SPARC	6 (2)
FAS	1.338	transmembrane receptor		-1.881		0.000434	COL3A1,COL4A1,GLIPR1,NFKBIA,PLAU,PTPRN	6 (3)
BMP4		growth factor		0.713		0.000485	CNN1,ID2,NES,SPARC
trichloroethylene		chemical toxicant				0.000485	COL3A1,ID2,SPARC
benzene		chemical toxicant				0.000485	COL3A1,ID2,SPARC
doxorubicin		chemical drug		1.261		0.000549	COL3A1,GLIPR1,ID2,NFKBIA,PMEPA1,TP53BP2	20 (3)
CTNNB1		transcription regulator		0.369	bias	0.000555	ADRA2C,COL4A1,FST,GLUL,ID2,NES,NRP2,PLAU	11 (2)
PD98059		chemical - kinase inhibitor		-0.792	bias	0.00058	C3,COL3A1,COL4A1,ITGB3,LIPG,PLAU,VDR	21 (11)
ursodeoxycholic acid		chemical - endogenous mammalian				0.000591	COL4A1,SPARC,VDR
NEUROG1		transcription regulator				0.000678	C3,COL3A1,ITGB3
methylmercury		chemical toxicant				0.000709	COL3A1,ID2,SPARC
ZFP36		transcription regulator				0.000741	COL3A1,NFKBIA,PLAU	7 (3)
PRL		cytokine		1.192	bias	0.000761	COL3A1,ID2,MSN,SPARC,VDR
ITGB3	4.312	transmembrane receptor				0.000774	ITGB3,PLAU,SPARC	10 (5)
NCAM1		other				0.000908	GLUL,NFKBIA
poly rI:rC-RNA		biologic drug		0.963	bias	0.000982	ARID5A,C3,IL32,LIPG,NFKBIA,PLAU	13 (6)
GLIS2		transcription regulator				0.00102	C3,SPARC
JUN		transcription regulator		1.981		0.00109	ID2,NFKBIA,PLAU,PTPRN,SPARC,VDR	14 (5)
IL4		cytokine		1.093	bias	0.00112	ADAM19,C3,ITGB3,LIPG,NFKBIA,PFKP,PLAU,VDR	16 (8)
NAB2		transcription regulator				0.00114	ID2,PLAU
rottlerin		chemical toxicant				0.00115	AQP1,COL3A1,IL32
Ras homolog		group				0.00126	ITGB3,PLAU
HTATIP2		transcription regulator				0.00126	ADGRB1,SPARC
SYK		kinase				0.00133	ARID5A,FST,ITGB3
SCGB1A1		cytokine				0.00139	C3,COL4A1
CYR61		other				0.00143	C3,ITGB3,PLAU	9 (6)
MYOCD		transcription regulator				0.00148	CNN1,COL3A1,PTPRB
TERF2IP		other				0.00153	NFKBIA,NUDT6
PDGF BB		complex		0.44	bias	0.00156	C3,CNN1,COL3A1,GLUL,PLAU	9 (4)
N-nitro-L-arginine methyl ester		chemical drug				0.00163	COL3A1,ITGB3,NFKBIA	7 (3)
Fibrin		complex				0.00167	CNN1,PLAU
wortmannin		chemical - kinase inhibitor				0.00169	COL3A1,MSN,NFKBIA,PLAU	10 (8)
TNF		cytokine		1.098		0.0017	AQP1,C3,CNN1,COL3A1,FST,IL32,ITGB3,NFKBIA,PLAU,PTPRN,SPARC,VDR	31 (10)
NR1H2		ligand-dependent nuclear receptor				0.0018	AQP1,C3,NFKBIA
FGF8		growth factor				0.00185	NES,SPARC,VDR
PPP3R1		phosphatase				0.00198	AQP1,LRP2
kaempferol		chemical toxicant				0.00198	IL32,PLAU
GLI1		transcription regulator		1	bias	0.00203	GALNT2,GATA6,ID2,NES
TAF4B		transcription regulator				0.00214	FST,NFKBIA
ramipril		chemical drug				0.00214	COL3A1,COL4A1
CHUK		kinase		1.828	bias	0.00226	C3,ITGB3,NFKBIA,PLAU	16 (8)
curcumin		chemical drug		-1.481		0.00228	AQP1,GLUL,KLF9,NFKBIA,PLAU	6 (2)
GFI1		transcription regulator				0.00229	ID2,NFKBIA,VDR
triamcinolone acetonide		chemical drug	Activated	2		0.00229	AQP1,KLF9,NFKBIA,PLAU
CCR1		g-protein coupled receptor				0.0023	ITGB3,SPARC
Pkc(s)		group				0.00242	COL3A1,ID2,PTPRN,VDR	8 (4)
INHA		growth factor				0.00263	CNN1,COL3A1,FST
CYP2R1		enzyme				0.00264	VDR
CUZD1		other				0.00264	ID2
UHMK1		kinase				0.00264	AQP1
CFI	-1.223	peptidase				0.00264	C3
PAM		enzyme				0.00264	AQP1
ZNF613		other				0.00264	ID2
RSL1D1		other				0.00264	PLAU
CFD		peptidase				0.00264	C3
ITIH4		other				0.00264	VDR
PRDX6		enzyme				0.00264	PLAU
nafoxidine		chemical drug				0.00264	C3
synthetic peptide		chemical reagent				0.00264	SPARC
SIAH2		transcription regulator				0.00266	PMEPA1,TP53BP2
cycloheximide		chemical reagent		-0.228		0.00273	FST,ITGB3,NFKBIA,PLAU,VDR	16 (9)
TGFB3	2.584	growth factor				0.00285	ADAM19,COL3A1,ITGB3
IL6	3.519	cytokine		1.383		0.00287	ADGRB1,C3,COL3A1,ID2,ITGB3,NFKBIA,PLAU	22 (9)
ABCB4		transporter				0.00303	COL4A1,SPARC
ALDH1A2		enzyme				0.00303	COL3A1,SPARC
FECH		enzyme				0.00303	COL3A1,COL4A1
HOXC8		transcription regulator				0.00303	ADAM19,CNN1
VTN		other				0.00303	ITGB3,PLAU	9 (6)
TO-901317		chemical reagent				0.00304	C3,LIPG,NFKBIA,PFKP
SMAD4		transcription regulator				0.00313	FST,ID2,NFKBIA,PLAU	7 (2)
HMOX1		enzyme				0.00316	AQP1,ITGB3,SPARC
GAB2		other				0.00323	ITGB3,SPARC
UXT		transcription regulator				0.00323	NFKBIA,PMEPA1
staurosporine		chemical - kinase inhibitor				0.00324	ITGB3,PLAU,VDR	13 (6)
actinomycin D		chemical drug		-0.152	bias	0.00328	ID2,PLAU,TP53BP2,VDR
hyaluronic acid		chemical - endogenous mammalian				0.00332	FST,NFKBIA,PLAU	12 (6)
black raspberry extract		chemical drug				0.00332	FST,MSN,TUBB6
SETDB1		enzyme				0.00343	ID2,TP53BP2
mir-30		microrna				0.00364	ITGB3,KLF9
ACVRL1		kinase				0.00364	ID2,PLAU
ARNT		transcription regulator				0.00376	ID2,ITGB3,LOXL2
Alpha catenin		group				0.00385	COL3A1,NFKBIA,PLAU
ITGAV		transmembrane receptor				0.00385	ITGB3,PLAU	10 (8)
SERPINE1	5.262	other				0.00385	ITGB3,PLAU	10 (8)
IRS1	0.279	enzyme				0.00422	COL3A1,COL4A1,ID2	12 (3)
PGF	0.275	growth factor				0.0043	FST,NRP2
GDF9		growth factor				0.0043	ID2,PLAU
PLAUR	2.386	transmembrane receptor				0.0043	ITGB3,PLAU	9 (6)
DICER1		enzyme				0.00447	LIPG,PLAU,PTPRN,SPARC
temozolomide		chemical drug				0.00453	ITGB3,NFKBIA
HDAC1		transcription regulator				0.00472	GLUL,NFKBIA,PLAU,VDR
ENG		transmembrane receptor				0.00477	ITGB3,PLAU	7 (4)
paricalcitol		chemical drug				0.00477	COL3A1,VDR
histone deacetylase		complex				0.00477	ID2,PLAU
VHL		transcription regulator				0.00482	CNN1,LOXL2,SPARC
IGF1R		transmembrane receptor		-0.119	bias	0.00492	COL3A1,COL4A1,ID2,PLAU	27 (7)
H2AFY		other				0.00501	PLAU,SPARC
VCAN	3.277	other				0.00503	C3,FST,NFKBIA	7 (4)
ADORA2A		g-protein coupled receptor				0.00503	COL3A1,NFKBIA,SPARC
CEBPA		transcription regulator				0.00516	C3,GATA6,GLIPR1,ID2,VDR
T3-TR-RXR		complex				0.00526	KLF9,PFKP
Akt		group		1		0.00526	COL3A1,IL32,NFKBIA,NRP2
cytochrome-c oxidase		complex				0.00527	AQP1
ADRM1		other				0.00527	NFKBIA
LAMA1		other				0.00527	PLAU
mir-379		microrna				0.00527	PTPRN
mir-370		microrna				0.00527	PTPRN
mir-342		microrna				0.00527	PTPRN
BCAN		other				0.00527	ITGB3
SOS1		other				0.00527	PLAU
MXD4		transcription regulator				0.00527	ID2
DOCK3		other				0.00527	GRIN2D
AGXT		enzyme				0.00527	COL3A1
TMPRSS4		peptidase				0.00527	PLAU
aprotinin		biologic drug				0.00527	PLAU
IKBKB		kinase		0.927	bias	0.00533	C3,ITGB3,NFKBIA,PLAU	16 (12)
Histone h3		group				0.00542	ADGRB1,GATA6,ID2,NFKBIA,TP53BP2
NFkB (complex)		complex		1.766	bias	0.00542	ADRA2C,C3,FST,IL32,NFKBIA,PLAU	16 (8)
Laminin		complex				0.00551	ID2,PLAU	12 (3)
TERT		enzyme				0.00569	GATA6,LIPG,NFKBIA
n-nitrosomethylbenzylamine		chemical toxicant				0.00569	FST,MSN,TUBB6
SQSTM1		transcription regulator				0.00577	ARID5A,NFKBIA
NFKBIA	3.618	transcription regulator		1.301		0.0058	C3,COL3A1,NFKBIA,PLAU,PMEPA1	12 (9)
VEGFA	1.622	growth factor		1.964	bias	0.00606	ITGB3,PLAU,SMTN,SPARC	5 (3)
AR		ligand-dependent nuclear receptor				0.00614	C3,COL3A1,PLAU,PMEPA1,SMTN	9 (5)
MYCN		transcription regulator		-1.993		0.00622	COL4A1,GATA6,ID2,SPARC
dimethylnitrosamine		chemical toxicant				0.0063	COL3A1,COL4A1
arsenic trioxide		chemical drug				0.00641	MSN,NFKBIA,VDR
estrogen		chemical drug				0.00654	COL3A1,GRIN2D,SPARC,VDR
ZEB1	0.229	transcription regulator				0.00658	NRP2,PLAU
omeprazole		chemical drug				0.00715	CNN1,FST
let-7		microrna				0.00731	COL3A1,ID2,ITGB3
HAND2	-0.355	transcription regulator				0.00744	COL3A1,PTPRB
LTBR		transmembrane receptor				0.00744	CNN1,NFKBIA
MUC1		other				0.00744	NFKBIA,PLAU	10 (6)
KLF2		transcription regulator				0.00744	COL4A1,ITGB3,NFKBIA
CDKN2A		transcription regulator		-0.218		0.00746	C3,FST,ITGB3,PMEPA1
TWIST1		transcription regulator				0.00772	C3,CHRDL2,ITGB3
MED1		transcription regulator				0.00772	ID2,NFKBIA,VDR
ERK1/2		group		1.067	bias	0.00773	C3,COL3A1,ITGB3,PLAU	17 (10)
Ap1		complex				0.00786	PLAU,SPARC,VDR	7 (3)
Beta Secretase		group				0.0079	NES
LDLRAP1		transporter				0.0079	LRP2
THAP11		other				0.0079	GATA6
2-(3-chlorophenylamino)phenylacetic acid		chemical drug				0.0079	COL4A1
glucuronyl glucosamine glycan sulfate		chemical drug				0.0079	COL3A1
mir-541		microrna				0.0079	PTPRN
miR-370-3p (and other miRNAs w/seed CCUGCUG)		mature microrna				0.0079	PTPRN
MYH11	-0.472	other				0.0079	CNN1
Cdkal1		enzyme				0.0079	PTPRN
ERC1		other				0.0079	NFKBIA
PTPN3		phosphatase				0.0079	VDR
MXD3		transcription regulator				0.0079	ID2
SCT		other				0.0079	AQP1
C20-D3-vitamin A		chemical drug				0.0079	C3
salsalate		chemical drug				0.0079	NFKBIA
glutathione diethyl ester		chemical reagent				0.0079	PLAU
lisofylline		chemical drug				0.0079	COL4A1
raffinose		chemical - endogenous mammalian				0.0079	AQP1
APP		other		1.981		0.00802	C3,ITGB3,NES,NRP2,PFKP,PLAU,TUBB6	14 (7)
deoxycholate		chemical - endogenous mammalian				0.00804	GLUL,PLAU
DGCR8		enzyme				0.00804	CNN1,ID2
PTPN1		phosphatase				0.00834	ARID5A,NFKBIA
MAPK8		kinase				0.00857	AQP1,PLAU,VDR	7 (5)
platelet activating factor		chemical - endogenous mammalian				0.00866	NFKBIA,PLAU	6 (3)
MAPKAPK2	1.134	kinase				0.00866	NFKBIA,PLAU	3 (3)
NFKBIB		transcription regulator				0.00897	NFKBIA,PLAU	9 (4)
bucladesine		chemical toxicant		1.982	bias	0.00916	FST,GLUL,PLAU,VDR	8 (2)
vitamin D		chemical drug				0.0093	NFKBIA,VDR
U0126		chemical - kinase inhibitor		-1.274	bias	0.00937	AQP1,C3,COL4A1,NES,PLAU
HGF		growth factor		0.345	bias	0.00952	COL3A1,COL4A1,NES,PLAU,VDR	20 (6)
MAP2K7		kinase				0.00963	PLAU,VDR	7 (5)
SNAI2		transcription regulator				0.00963	NES,VDR
S100A9		other				0.00964	C3,MRO,PLAU
IgG		complex				0.0098	C3,COL3A1,FST
IGF2		growth factor				0.00996	GATA6,KLF9,NFKBIA
MAP2K4		kinase				0.00996	PLAU,VDR	7 (5)
SERPINF1		other				0.00996	LOXL2,NFKBIA
GNRH1		other				0.00996	FST,NES
Salmonella enterica serotype abortus equi lipopolysaccharide		chemical toxicant				0.0103	ID2,IL32,PLAU
resiquimod		chemical drug				0.0103	MSN,NFKBIA,PLAU
N-acetylmuramyl-L-alanyl-D-isoglutamine		chemical - endogenous non-mammalian				0.0103	ITGB3,NFKBIA
FGR		kinase				0.0105	IL32
CTNNAL1		other				0.0105	ITGB3
CMA1		peptidase				0.0105	COL3A1
TWSG1		other				0.0105	ID2
liarozole		chemical drug				0.0105	VDR
cilazapril		chemical drug				0.0105	COL3A1
(-)-isoproterenol		chemical drug				0.0105	NES
opioid		chemical drug				0.0105	PLAU
1,1-diethyl-2-hydroxy-2-nitrosohydrazine		chemical toxicant				0.0105	NFKBIA
fluticasone propionate		chemical drug				0.0106	C3,KLF9,PLAU
MBD2		transcription regulator				0.0106	ADGRB1,PLAU
MAP2K1	1.519	kinase				0.0109	COL3A1,ITGB3,NFKBIA
GATA6	1.41	transcription regulator				0.0109	COL4A1,GATA6,SPARC
S100A8		other				0.0111	MRO,NFKBIA,PLAU
PRKCD		kinase				0.0113	IL32,LIPG,NFKBIA
PDX1		transcription regulator				0.0113	COL3A1,ID2,PDZK1IP1
LCN2		transporter				0.0117	ACTN1,MSN
erlotinib		chemical drug				0.0117	CAMLG,NFKBIA
IL1		group				0.0118	C3,FST,NRP2,SPARC
AHR		ligand-dependent nuclear receptor		-1.109		0.0119	ACTN1,ADAM19,COL3A1,COL4A1
SRF		transcription regulator				0.012	CNN1,FST,GLIPR1,SMTN
infliximab		biologic drug				0.0128	ADAM19,NFKBIA
Pro-inflammatory Cytokine		group				0.0128	GLUL,LIPG
phenylephrine		chemical drug				0.0128	COL3A1,FST
E. coli serotype 0127B8 lipopolysaccharide		chemical - endogenous non-mammalian				0.0131	AQP1,GLUL,NFKBIA
NOS2		enzyme				0.0131	COL4A1,IL32,NFKBIA
darusentan		chemical drug				0.0131	COL3A1
P110		group				0.0131	COL4A1
Ho		group				0.0131	SPARC
TOX		other				0.0131	ID2
CREB3L4		transcription regulator				0.0131	ID2
2,3-bis(3'-hydroxybenzyl)butane-1,4-diol		chemical - endogenous mammalian				0.0131	SPARC
CSF		group				0.0131	C3
ACVR2A		kinase				0.0131	ID2
mir-665		microrna				0.0131	PTPRN
PTN		growth factor				0.0131	ITGB3
DCX		other				0.0131	ACTN1
RPS3		enzyme				0.0131	NFKBIA
SPRY4	0.291	other				0.0131	CNN1
PLAA		other				0.0131	IL32
GDF11	-1.682	growth factor				0.0131	FST
CH-223191		chemical reagent				0.0131	COL3A1
2,2'-dipyridyl		chemical toxicant				0.0131	LOXL2
tranexamic acid		chemical drug				0.0131	PLAU
Collagen type V		complex				0.0131	ITGB3
ferric chloride		chemical toxicant				0.0131	PLAU
lactose		chemical - endogenous mammalian				0.0131	VDR
TBX5		transcription regulator				0.0132	COL3A1,PTPRB
KLF6		transcription regulator				0.0132	NFKBIA,PLAU
silibinin		chemical drug				0.0132	NFKBIA,PLAU
MYOD1		transcription regulator				0.0135	COL4A1,ID2,PMEPA1
bexarotene		chemical drug				0.0139	LOXL2,NRP2,SPARC
estradiol benzoate		chemical drug				0.014	C3,PLAU
SPDEF		transcription regulator				0.014	COL4A1,PLAU
ANGPT2	0.087	growth factor				0.0141	COL3A1,GATA6,PLAU
CXCL12	0.404	cytokine				0.0146	ITGB3,LOXL2,PLAU
PRNP		other				0.0147	FST,ID2
MAP2K3		kinase				0.0147	COL3A1,PLAU
ERG		transcription regulator				0.0148	ACTN1,PLAU,SPARC
Cg		complex		0.938	bias	0.0149	FST,GATA6,ITGB3,PLAU
PTHLH	2.322	other				0.0151	PLAU,VDR
FOSL1		transcription regulator				0.0151	PLAU,SPARC
sulindac sulfide		chemical drug				0.0151	ADRA2C,PLAU
SP1		transcription regulator				0.0152	NES,NFKBIA,PLAU,SPARC,VDR
FGF2		growth factor		0.893		0.0153	COL3A1,NES,PLAU,SPARC
pervanadate		chemical reagent				0.0157	NFKBIA
VIPAS39		other				0.0157	SPARC
SPTAN1		other				0.0157	ITGB3
CR1		transmembrane receptor				0.0157	C3
mir-320		microrna				0.0157	AQP1
RNF111		enzyme				0.0157	PMEPA1
GABBR2		g-protein coupled receptor				0.0157	GLUL
FSTL3	4.12	other				0.0157	FST
TP53INP1		other				0.0157	SPARC
PAX4		transcription regulator				0.0157	ID2
ILF3		transcription regulator				0.0157	PLAU
IGKC		other				0.0157	VDR
CLEC4M		other				0.0157	C3
SF1		transcription regulator				0.0157	CNN1
Ppp1cc		phosphatase				0.0157	ID2
RASA1		transporter				0.0157	PLAU
Congo Red		chemical toxicant				0.0157	C3
acetazolamide		chemical drug				0.0157	AQP1
eprosartan		chemical drug				0.0157	COL3A1
saquinavir		chemical drug				0.0157	NFKBIA
CV 3988		chemical reagent				0.0157	ITGB3
PP2/AG1879 tyrosine kinase inhibitor		chemical - kinase inhibitor				0.016	IL32,PLAU
MAP2K6	-3.318	kinase				0.016	PLAU,VDR
(+)-MK-801		chemical drug				0.016	ITGB3,NFKBIA
MGEA5		enzyme		1		0.016	ADAM19,CNN1,GLUL,PLAU
CD44		other				0.0163	COL3A1,PLAU,PMEPA1
PLG		peptidase				0.0164	COLEC12,PLAU
cadmium		chemical toxicant				0.0164	C3,PLAU
Mek		group				0.0165	ID2,ITGB3,NES
IFI16		transcription regulator				0.0168	ID2,NFKBIA
NCOA2		transcription regulator				0.0168	FST,NFKBIA
ARNT2		transcription regulator				0.0172	CAMLG,GLUL,ITGB3
Notch		group				0.0172	CNN1,ID2
Interferon alpha		group		1.98	bias	0.0173	ADAM19,C3,IL32,NFKBIA
KDM1A	0.566	enzyme				0.0177	ID2,PTPRB
ascorbic acid		chemical - endogenous mammalian				0.0177	ITGB3,SPARC
TP63		transcription regulator		1.916		0.0181	COL4A1,FST,PLAU,VDR
IL13		cytokine		1.964		0.0182	C3,COL3A1,PFKP,PLAU
streptozocin		chemical drug				0.0183	COL3A1,COL4A1,PTPRN
Collagen type III		complex				0.0183	ITGB3
HIPK1		kinase				0.0183	GATA6
DAB2		other				0.0183	LRP2
miR-320b (and other miRNAs w/seed AAAGCUG)		mature microrna				0.0183	AQP1
TMPO		other				0.0183	COL3A1
IL18RAP		transmembrane receptor				0.0183	IL32
SNW1		transcription regulator				0.0183	PLAU
PDZK1		transporter				0.0183	AQP1
MFAP2		other				0.0183	ITGB3
flupenthixol		chemical drug				0.0183	GRIN2D
anethole		chemical - endogenous non-mammalian				0.0183	PLAU
SIM1		transcription regulator				0.0185	CAMLG,GLUL,ITGB3
EGFR	1.108	kinase		0		0.0189	COL3A1,NFKBIA,PLAU,VDR
INSR		kinase				0.019	AQP1,GATA6,KLF9,PTPRN
SP3		transcription regulator				0.0192	NES,PLAU,SPARC
diethylstilbestrol		chemical drug				0.0192	C3,GATA6,SPARC
GH1		growth factor				0.0194	C3,COL3A1,ID2
ETS1		transcription regulator				0.0194	ID2,ITGB3,PLAU
maslinic acid		chemical - endogenous non-mammalian				0.0199	ACTN1,MSN
TCF4		transcription regulator				0.0199	ID2,PLAU
zinc		chemical drug				0.0199	CNN1,NFKBIA
chenodeoxycholic acid		chemical - endogenous mammalian				0.0203	LRP2,VDR
CFTR		ion channel				0.0203	AQP1,NFKBIA
docetaxel		chemical drug				0.0203	PLAU,TUBB6
HIF1A		transcription regulator				0.0204	GATA6,ID2,ITGB3,LOXL2
FSH		complex				0.0209	ACTN1,FST,GATA6,PTPRN
NRG1	1.459	growth factor				0.0209	ACTN1,ITGB3,PLAU
6-amino-4-(4-phenoxyphenylethylamino)quinazoline		chemical reagent				0.0209	C3
LTBP4		growth factor				0.0209	ID2
SMAD1/5		group				0.0209	ID2
PKP2	-0.177	other				0.0209	COL3A1
AMBP		transporter				0.0209	PLAU
HEYL	-0.001	transcription regulator				0.0209	SMTN
PLA2G5		enzyme				0.0209	COL3A1
ACTG1		other				0.0209	CNN1
PBX2		other				0.0209	PLAU
DEK		transcription regulator				0.0209	NFKBIA
proteasome inhibitor		chemical drug				0.0209	AQP1
mechlorethamine		chemical drug				0.0209	ID2
magnesium sulfate		chemical drug				0.0209	NFKBIA
tosyllysine chloromethyl ketone		chemical - protease inhibitor				0.0209	NFKBIA
RELA		transcription regulator				0.0215	C3,IL32,NFKBIA,PLAU
epigallocatechin-gallate		chemical drug				0.0216	ITGB3,NFKBIA,PLAU
ERBB4		kinase				0.0217	ADAM19,COL3A1
IGF1		growth factor				0.0221	COL3A1,ID2,NFKBIA,PLAU
KITLG		growth factor				0.0221	ID2,ITGB3,NFKBIA
ITGB1		transmembrane receptor				0.0222	ITGB3,PLAU
RHOA	0.912	enzyme				0.0222	COL3A1,PLAU
prednisolone		chemical drug				0.0224	KLF9,LDLRAD4,PFKP
ERBB3		kinase				0.0227	ADAM19,SPARC
FGFR1		kinase				0.0227	PLAU,SPARC
LGALS3		other				0.0227	COL3A1,COL4A1
GATA1		transcription regulator				0.0229	ACTN1,AQP1,ITGB3
APOE		transporter				0.0232	LIPG,PLAU,PMEPA1
IL33		cytokine				0.0232	COL3A1,NFKBIA
COL18A1		other				0.0232	ITGB3,PLAU
FAT1		other				0.0235	PLAU
Ferritin		complex				0.0235	NFKBIA
PSMB9		peptidase				0.0235	NFKBIA
FGF3		growth factor				0.0235	PLAU
PI3		other				0.0235	NFKBIA
PDGFA		growth factor				0.0235	NES
miR-193a-3p (and other miRNAs w/seed ACUGGCC)		mature microrna				0.0235	PLAU
ATG16L1	0.68	enzyme				0.0235	NFKBIA
RALBP1		enzyme				0.0235	COL4A1
ING4		transcription regulator				0.0235	NFKBIA
MPL		transmembrane receptor				0.0235	ITGB3
BRMS1		enzyme				0.0235	PLAU
nedocromil sodium		chemical drug				0.0235	COL3A1
ketorolac		chemical drug				0.0235	NFKBIA
aurothioglucose		chemical drug				0.0235	SPARC
TAF4		transcription regulator				0.0236	ID2,LRRC15
phorbol esters		chemical - other				0.0236	PLAU,VDR
lysophosphatidic acid		chemical - other				0.0241	LIPG,PLAU
WT1		transcription regulator				0.0245	ACTN1,COL4A1,VDR
beraprost		chemical drug				0.0261	COL3A1
ANKRD17		other				0.0261	ARID5A
PLCL2		enzyme				0.0261	SPARC
PHF21A		enzyme				0.0261	PTPRN
GPC1		transmembrane receptor				0.0261	ITGB3
tolbutamide		chemical drug				0.0261	PTPRN
perilla alcohol		chemical drug				0.0261	NFKBIA
BMP6	-0.318	growth factor				0.0261	ID2,PMEPA1
SB-431542		chemical reagent				0.0261	FST,ID2
arachidonic acid		chemical - endogenous mammalian				0.0261	NFKBIA,PLAU
LDL		complex				0.0264	C3,ITGB3,PLAU
bee venom		chemical - endogenous non-mammalian				0.0272	MSN,NFKBIA
SOD2		enzyme				0.0272	COLEC12,ID2
PRKAA1		kinase				0.0277	NFKBIA,PTPRN
TNFSF10	0.495	cytokine				0.0277	NFKBIA,PLAU
GNA15		enzyme				0.0277	C3,GLUL
NOTCH1		transcription regulator				0.0278	ADAM19,CNN1,ID2
Lh		complex				0.0284	ACTN1,FST,PTPRN
sorbitol		chemical - endogenous mammalian				0.0287	AQP1
ABCA4	-1.842	transporter				0.0287	C3
LECT2		other				0.0287	C3
Collagen Alpha1		group				0.0287	PLAU
G2535		chemical reagent				0.0287	NFKBIA
DDB2		other				0.0287	NFKBIA
ACVR1B		kinase				0.0287	FST
LY6E		other				0.0287	NFKBIA
ITGA3	0.835	other				0.0287	PLAU
PLCL1		enzyme				0.0287	SPARC
HIST2H3C		other				0.0287	LRP2
ST8SIA1		enzyme				0.0287	NES
ferric ammonium citrate		chemical drug				0.0287	C3
enterolactone		chemical - endogenous non-mammalian				0.0287	SPARC
enoxacin		chemical drug				0.0287	ITGB3
pterostilbene		chemical drug				0.0287	PLAU
pirinixic acid		chemical toxicant				0.029	C3,GLUL,ID2,NFKBIA
HNF1A		transcription regulator				0.0296	COL3A1,GLUL,MRO,PFKP
PPARA		ligand-dependent nuclear receptor				0.0298	C3,GLUL,LIPG,NFKBIA
AGT	-0.958	growth factor		1.993		0.0303	COL3A1,COL4A1,ITGB3,PLAU
dopamine		chemical - endogenous mammalian				0.0303	ADRA2C,FST
NCOA1		transcription regulator				0.0309	C3,NFKBIA
STAT1/3/5 dimer		complex				0.0312	PLAU
BMP10		growth factor				0.0312	ID2
CST3		other				0.0312	NFKBIA
PSMB8		peptidase				0.0312	NFKBIA
FOXF1		transcription regulator				0.0312	ITGB3
PRDM8		transcription regulator				0.0312	NRP2
PIK3R2		kinase				0.0312	PLAU
AIF1		other				0.0312	COL3A1
RALA		enzyme				0.0312	PLAU
SPINT2		other				0.0312	PLAU
PITX1		transcription regulator				0.0312	FST
SR 144528		chemical reagent				0.0312	NFKBIA
metoprolol		chemical drug				0.0312	AQP1
riluzole		chemical drug				0.0312	PLAU
KT5720		chemical - kinase inhibitor				0.0312	NFKBIA
zinc sulfate		chemical drug				0.0312	C3
trientine		chemical drug				0.0312	COL3A1
glucocorticoid		chemical drug				0.0314	GLUL,NFKBIA,VDR
MYD88		other				0.0314	C3,IL32,NFKBIA
FOXO3		transcription regulator				0.0314	GLUL,NFKBIA,PLAU
valproic acid		chemical drug		-0.927		0.0316	GLUL,ID2,NES,PDZK1IP1
fulvestrant		chemical drug				0.0323	C3,ID2,ITGB3
BCL2		transporter				0.0325	NES,NFKBIA
NR3C2		ligand-dependent nuclear receptor				0.0325	COL3A1,KLF9
losartan potassium		chemical drug				0.0325	AQP1,COL3A1
peptidoglycan		chemical - endogenous non-mammalian				0.0337	AQP1,VDR
PRKAA2		kinase				0.0337	NFKBIA,PTPRN
SPARC	1.432	other				0.0337	NES,SPARC
MDGA2		other				0.0338	ADGRB1
FOXG1		transcription regulator				0.0338	FST
SLC4A1		transporter				0.0338	AQP1
Laminin1		complex				0.0338	NES
ZBP1		other				0.0338	NFKBIA
VIM		other				0.0338	PLAU
BMX		kinase				0.0338	COL3A1
ZIC3		transcription regulator				0.0338	GATA6
RHOB		enzyme				0.0338	ITGB3
clasto-lactacystin beta-lactone		chemical - protease inhibitor				0.0338	TP53BP2
bisphenol A diglycidyl ether		chemical reagent				0.0338	VDR
isopentenyl diphosphate		chemical - endogenous mammalian				0.0338	VDR
galactose		chemical - endogenous mammalian				0.0338	VDR
auranofin		chemical drug				0.0338	C3
maxacalcitol		chemical drug				0.0338	VDR
tamoxifen		chemical drug				0.0339	AQP1,C3,VDR
ciprofloxacin		chemical drug				0.0342	ACTN1,COLEC12
MEF2C		transcription regulator				0.0348	COL3A1,PTPRB
xanthine		chemical - endogenous mammalian				0.0364	PLAU
moxonidine		chemical drug				0.0364	LRP2
PSMB10		peptidase				0.0364	NFKBIA
SAT1		enzyme				0.0364	KLF9
5A apoA-I mimetic peptide		chemical reagent				0.0364	COL3A1
selenite		chemical toxicant				0.0364	PLAU
pentobarbital		chemical drug				0.0364	FST
gamma-tocotrienol		chemical drug				0.0364	NFKBIA
farnesyl pyrophosphate		chemical - endogenous mammalian				0.0364	LIPG
beta-1,3-glucan		chemical drug				0.0364	ITGB3
corticosterone		chemical - endogenous mammalian				0.0365	GLUL,KLF9
E. coli B4 lipopolysaccharide		chemical toxicant				0.0371	AQP1,GLIPR1,NFKBIA
Tlr		group				0.0371	ID2,NFKBIA
PRKCA		kinase				0.0377	ID2,NFKBIA
HTT		transcription regulator				0.038	AQP1,COL4A1,GLUL,GRIN2D,KLF9
cholecalciferol		chemical - endogenous mammalian				0.0389	PTPRB,VDR
PPARα-RXRα		complex				0.0389	NFKBIA
DPH5		enzyme				0.0389	NFKBIA
NREP		other				0.0389	COL3A1
TBX3		transcription regulator				0.0389	GATA6
DDR1		kinase				0.0389	COL3A1
HOXB4		transcription regulator				0.0389	ITGB3
GNA13		enzyme				0.0389	CNN1
EDNRA		transmembrane receptor				0.0389	COL3A1
concanamycin A		chemical drug				0.0389	NFKBIA
hydroxyflutamide		chemical drug				0.0389	MSN
clenbuterol		chemical drug				0.0389	VDR
hydrogen peroxide		chemical - endogenous mammalian				0.0398	IL32,ITGB3,SPARC,VDR
resveratrol		chemical drug				0.0402	NFKBIA,PLAU,VDR
WNT5A	-0.158	cytokine				0.0407	ID2,SPARC
EPO		cytokine				0.0409	GLUL,NFKBIA,PTPRB
Diphtheria Toxin		chemical reagent				0.0414	COL3A1
Ren2		peptidase				0.0414	COL3A1
GC-GCR dimer		complex				0.0414	NFKBIA
6-formylindolo[3,2-b]carbazole		chemical reagent				0.0414	COL3A1
CLCN5		ion channel				0.0414	LRP2
CFB		peptidase				0.0414	C3
NTF4		growth factor				0.0414	SPARC
COL2A1		other				0.0414	COL3A1
GDF15		growth factor				0.0414	PLAU
mir-205		microrna				0.0414	IL32
CHEK2		kinase				0.0414	TP53BP2
DHX9		enzyme				0.0414	ID2
ITGB4	-1.202	transmembrane receptor				0.0414	SPARC
NT5E	-0.249	phosphatase				0.0414	COL3A1
DSP	0.62	other				0.0414	COL3A1
helenalin		chemical - endogenous non-mammalian				0.0414	NFKBIA
magnesium		chemical - endogenous mammalian				0.0414	VDR
ethidium		chemical toxicant				0.0414	PLAU
NANOG		transcription regulator				0.0419	COL3A1,GATA6
LIPE	-1.177	enzyme				0.0419	AQP1,ID2
Vegf		group		1.067	bias	0.0431	CNN1,FST,LRP2,PLAU
LY294002		chemical - kinase inhibitor		-1.217	bias	0.0437	IL32,ITGB3,NFKBIA,PLAU
PML		transcription regulator				0.0438	ID2,TRIO
calcipotriene		chemical drug				0.044	PLAU
triclosan		chemical drug				0.044	PLAU
BLOC1S5		other				0.044	GRIN2D
DDX25		enzyme				0.044	NFKBIA
SLC9A3R1		other				0.044	MSN
FKBP4		enzyme				0.044	C3
MXI1		transcription regulator				0.044	ID2
MYT1		transcription regulator				0.044	PTPRB
ITGB6		other				0.044	COL3A1
DNAJB6		transcription regulator				0.044	SPARC
THY1		other				0.044	NES
IRAK3		kinase				0.044	NFKBIA
CBFA2T3		transcription regulator				0.044	ID2
7-nitroindazole		chemical reagent				0.044	NFKBIA
pirfenidone		chemical drug				0.044	COL3A1
benzyloxycarbonyl-Leu-Leu-Leu aldehyde		chemical - protease inhibitor				0.0456	NFKBIA,TP53BP2,VDR
sulforafan		chemical drug				0.0457	GATA6,NFKBIA
aldosterone		chemical - endogenous mammalian				0.0457	COL3A1,NFKBIA
decitabine		chemical drug		1.96	bias	0.0458	ADGRB1,COL3A1,NFKBIA,SPARC
prostaglandin E2		chemical - endogenous mammalian				0.046	FST,NFKBIA,PLAU
mir-143		microrna				0.0465	COL3A1
JARID2	-0.048	transcription regulator				0.0465	GATA6
ADORA1		g-protein coupled receptor				0.0465	COL3A1
CD46		other				0.0465	C3
NOX1		ion channel				0.0465	NFKBIA
PDCD4		other				0.0465	PLAU
ADRB1		g-protein coupled receptor				0.0465	COL3A1
SH3BP2		other				0.0465	ITGB3
TREM2		transmembrane receptor				0.0465	NFKBIA
diethylmaleate		chemical toxicant				0.0465	NFKBIA
L-carnitine		chemical - endogenous mammalian				0.0465	AQP1
poly dA-dT		chemical reagent				0.0465	NFKBIA
HDAC2		transcription regulator				0.0482	NFKBIA,PLAU
hydrocortisone		chemical - endogenous mammalian				0.0489	GLUL,NFKBIA
SUZ12		enzyme				0.0489	GATA6,PLAU
quercetin		chemical drug				0.0489	IL32,PLAU
BIRC3	1.452	enzyme				0.049	NFKBIA
MAPK8IP1		other				0.049	PLAU
PTP4A3	-2.504	phosphatase				0.049	ITGB3
CCKBR		g-protein coupled receptor				0.049	SPARC
MPZ		other				0.049	ID2
PKNOX1		transcription regulator				0.049	PLAU
TLR1		transmembrane receptor				0.049	VDR
KLF13		transcription regulator				0.049	KLF9
SCP2		transporter				0.049	PDZK1IP1
CEP-1347		chemical drug				0.049	PLAU
sulfasalazine		chemical drug				0.049	NFKBIA
PS-1145		chemical - kinase inhibitor				0.049	NFKBIA
idarubicin		chemical drug				0.049	TP53BP2
vitamin K2		chemical drug				0.049	GATA6
EZH2		transcription regulator				0.0494	C3,COL4A1,NFKBIA

## Sheet: TGFB TNFA_URA_40ng
© 2000-2017 QIAGEN. All rights reserved.
Upstream Regulator	Expr Log Ratio	Molecule Type	Predicted Activation State	Activation z-score	p-value of overlap	Target molecules in dataset	Mechanistic Network
APOE		transporter		-0.885	3.33e-09	ABCA1,ABCA2,ACAT1,ADAMTS5,BGN,CD40,CD68,CTSB,CTSS,F2RL1,F3,FKBP5,GRIA1,HSPG2,IL1A,IL1B,IL6,ITGA3,ITGA5,LDLR,LTBP1,LTBP2,MAP2,MMP2,MMP3,MMP9,MYLIP,PLAU,PMEPA1,PPARD,PTGS2,PTP4A3,SCARB1,SDC4,SELE,SERPINE1,TGFB1,TIAM1,TIMP1,WNT2	356 (17)
LDLR	2.598	transporter		-0.952	4.9e-07	ABCA1,ACLY,BGN,BMP2,CD40,CD68,F3,G6PD,HSPG2,IL1A,IL1B,IL6,LDLR,MMP2,MMP9,MYC,PPARGC1A,RUNX2,SCARB1,SELE,VLDLR	402 (16)
FABP4		transporter		0.611	3.18e-06	ABCA1,ACAT1,FABP5,IL1A,IL1B,IL6,LIPE,PPARD,PTGS2	334 (19)
SFTPA1		transporter	Inhibited	-3.488	9.76e-06	AMOT,ANPEP,CRLF1,CXCL5,ESM1,FOSB,GFPT2,HBEGF,IL1A,IL1B,IL6,MAP1B,MYC,SERPINE1,ST3GAL1,TGFB1	465 (15)
SYVN1		transporter	Activated	2.085	1.05e-05	ABCC3,ATP1A1,BHLHE40,DUSP1,EPHA2,EXT2,F3,FAS,IL7R,IRAK2,ITGA3,ITGB4,KCNN4,LDHB,NFKB2,PFN1,PVR,SLC1A5,SLC43A3,SLC4A7,SLCO4A1,STOM,UNC13D	336 (7)
ALB		transporter		1.968	5.81e-05	AGT,CCL2,CDKN1C,CXCL8,EDNRB,IL1B,IL6,PTGS2,TGFB1,VEGFA,XBP1	393 (18)
LCN2		transporter	Activated	3.039	9.18e-05	ACTN1,BMP2,CCL20,IL1A,IL1B,IL23A,IL6,LDLR,MMP2,MSN,RUNX2,TAGLN2,TGFB1	331 (16)
A2M		transporter		0.92	0.000166	ACLY,ATF4,GADD45B,ID2,IL1B,IL6,MYC,NFKB1,SLC40A1,WNT5A,XBP1	306 (16)
STX2		transporter		1	0.000201	BMP2,MMP2,MYC,SMAD7	349 (17)
AQP11	-2.785	transporter	Inhibited	-2	0.000201	EGFR,MYC,TGFB1,TIMP1
CEACAM1		transporter		1.129	0.000273	ALDH1A1,ANGPT2,CD40,CXCL8,DLL1,NES,TEK,VEGFA,VEGFC	515 (17)
S100A6		transporter	Inhibited	-2.121	0.000287	ADAMTS1,ATF3,CCL20,CXCL8,INHBA,SELE,STC1,TNFAIP3	330 (7)
COMMD1		transporter		-1.633	0.000475	BIRC3,DDIT4,KRT19,PFKP,PGK1,TF,VEGFA	356 (7)
NRXN1		transporter			0.000595	CNTN3,COL4A6,CXCL12,F11R,FBLN5,LHX1,TGFB1,TNC
BSG		transporter	Activated	2.753	0.000743	CXCL12,CXCL8,MMP1,MMP2,MMP3,MMP9,TGFB1,VEGFA	325 (16)
TFR2		transporter			0.000846	BMP6,ERFE,FURIN,SLC40A1
BCL2		transporter		1.997	0.000913	CXCL8,ENO2,FAS,IL1B,IL23A,IL6,MMP2,MMP9,NDRG1,NES,NFKBIA,PLAUR,SPHK1,TIMP1,TIMP2,VEGFA	452 (18)
TFRC		transporter		-1.414	0.000923	ADGRG1,ANXA2,ID2,ME1,PIP5K1B,SERPINB8,SULF2,TGFB3,TNFSF10
UCP1		transporter	Activated	2.719	0.00207	ANKRD1,ARHGEF2,ATF4,ATG7,CEBPG,EIF4EBP1,G6PD,GARS,MTHFD1L,MYC,SERPINE1,SHMT2,SLC6A9,SMOX,SYNM,TENM4,TGFB1,UCP2
SLC39A8		transporter			0.00217	ADAMTS5,MMP3,MMP9
ABCB4		transporter	Inhibited	-2.613	0.00247	CCL20,MMP2,NFKB1,NFKB2,SERPINE1,TGFB1,TIMP1	333 (7)
ATP9A	1.521	transporter			0.00385	VEGFA,VEGFC
NPC1		transporter		0.854	0.00448	ABCA1,ATF4,CD68,CTSB,LDLR,MYLIP,PTGS2,XBP1	407 (20)
SCARB1	-2.405	transporter		1.368	0.0108	CCL2,DDIT4,F3,IL1B,IL6,LDLR,PTGS2
IGFBP7		transporter		0	0.0116	MMP2,MMP9,MYC,PTGS2
SLC16A3		transporter			0.0151	IL1B,IL6,MMP9
SLC2A1		transporter			0.0151	MMP2,SERPINE1,SLC1A5
ABCA1	3.874	transporter		-0.856	0.0178	ABCA1,ANXA1,IL1B,IL6,LDLR,PTGS2,SCARB1
LBP		transporter		-0.686	0.0184	CXCL8,IFIT1,IL1B,IL6
RAMP1		transporter			0.0206	IL6,VEGFA,VEGFC
ATP7A		transporter			0.0206	CCL2,ELN,VEGFA
HBB		transporter			0.0206	CXCL8,SERPINE1,TGFB1
SLCO1C1		transporter			0.0213	ALDH1A1,VEGFA
SLC9A3R2		transporter			0.0213	MYC,SCARB1
PLN		transporter			0.0216	ALDH3A2,ANXA2,ATP1A1,ENO1,EZR,PGK1,PRKCQ,VLDLR
APOA1		transporter		-0.649	0.0224	ABCA1,IL1B,IL6,PTGS2,SCARB1,TGFB1,TSLP
APOA2		transporter			0.0271	ABCA1,CXCL8,SCARB1
AFP		transporter			0.0271	EGR2,MMP9,TNFRSF10B
SLC13A1		transporter		-1.508	0.0271	ACLY,ALDH1A1,BYSL,G0S2,GALE,KLF9,MAD2L2,PBX1,TUBA1C,XBP1,YARS
BPI		transporter			0.034	CXCL8,IL6
STX11		transporter			0.034	IL1B,IL6
APOH		transporter			0.034	NFKB1,SELE
VLDLR	1.133	transporter			0.034	ABCA1,SERPINE1
AZGP1		transporter		0	0.038	DSP,ITGA5,KRT19,MYC
GJA1		transporter		-1.477	0.0456	BMP2,CCL2,CD40,IL1B,VEGFA
HPX		transporter			0.0489	IL23A,IL6
F3	1.556	transmembrane receptor	Activated	2.788	5.45e-12	CCL2,CXCL8,DUSP2,DUSP6,EFEMP1,F3,FGF13,FOXC2,HMGA2,IL1B,IL6,ITGA2,LCP1,MMP2,MMP7,MMP9,RHOA,SELE,SEMA3A,SERPINE1,SPRY4,UBASH3B,VEGFA	297 (15)
ITGB3	6.874	transmembrane receptor		1.438	6e-11	ACLY,CD40,IL1B,ILK,ITGA5,ITGB3,LDLR,MMP1,MMP2,MMP9,ODAM,PLAU,PLAUR,PTGS2,RHOA,RUNX1,RUNX2,SERPINE1,SMAD3,SMAD7,TGFB1,TIMP1	401 (18)
FAS	2.04	transmembrane receptor		-1.117	8.09e-11	AIM1,ANXA2,ARHGEF1,BCL11A,BCL2A1,BGN,BIRC3,BTG3,CCL2,CCL20,CDK5R1,COL3A1,COL5A1,COL6A3,CXCL8,EGR2,F2RL1,F3,FAS,FOSB,GLIPR1,GNG7,GPNMB,IFIT1,IL1A,IL1B,IL6,IRF1,ITGB8,JMJD6,LDLR,MAP4K4,MME,MMP1,MMP9,NFKBIA,P2RY2,PDLIM7,PHLDA2,PIK3CD,PLAU,PPFIBP2,PTPRN,RUNX2,SDC1,SERPINE1,SORL1,SPTBN1,TAGLN2,TGFB1,TLN2,TNC,TNFAIP3,TNFAIP6,TNFSF10,TUBA4A,TWF2,VEGFA	350 (15)
ITGB1		transmembrane receptor	Activated	2.525	3.41e-10	CCL2,CXCL8,EIF4EBP1,GAS1,IL1B,IL6,ITGA5,ITGB3,ITGB4,LAMC1,MMP1,MMP2,MMP9,MYC,PLAU,PLAUR,PTGS2,SERPINE1,SNAI1,TGFB1,TIMP2,TNFAIP3,VEGFA,WNT5A	283 (15)
TREM1	5.177	transmembrane receptor	Activated	3.057	1.49e-09	ATF3,ATP1B1,CCL20,CXCL5,CXCL8,E2F7,EBI3,EGR2,EGR3,F3,GADD45B,GREM1,HAS1,HBEGF,HS3ST3B1,IL1B,IL23A,IL6,INHBA,IRF1,KCNJ2,LIF,MAFF,MMP1,MMP10,NEDD4L,NFKB2,NFKBIA,NRIP3,NT5E,PHLDA2,PTGS2,RGS16,RRAD,S1PR3,SLCO4A1,WNT5A	472 (17)
CD40	3.263	transmembrane receptor	Activated	4.364	2.65e-09	ANPEP,BCL2A1,BIRC3,CCL2,CD40,CD70,CXCL12,CXCL8,DUSP1,DUSP6,F3,FAS,ICOSLG/LOC102723996,IL1A,IL1B,IL4I1,IL4R,IL6,IRF1,KLF9,MMP3,MMP9,MYC,NFKB1,NFKB2,NFKBIA,PIM1,PTGS2,SELE,SERPINE1,SMAD7,TNFAIP3,TNFRSF9,TNFSF10,TRAF1,TRAF5,VEGFA,XBP1	338 (12)
AGER		transmembrane receptor		1.344	4.37e-07	CCL2,CXCL8,F3,FAS,IFIT1,IL1B,IL4R,IL6,MMP2,MMP3,MMP9,PDGFB,PTGS2,SELE,SERPINE1,TGFB1,TNC,VEGFA	420 (15)
TLR4		transmembrane receptor	Activated	5.334	5.65e-07	ARID5A,ATF3,BCL10,BMP2,CCL2,CCL20,CD40,CD70,CXCL8,DAXX,DUSP2,EBI3,F3,FAS,GRK2,HBEGF,HTRA1,IL1A,IL1B,IL23A,IL6,INHBA,IRF1,JAG1,LHX2,MMP1,MMP9,MYC,NFKB1,NFKB2,NFKBIA,PTGES,PTGS2,RELB,RGS16,SCARB1,SELE,SGPL1,SH3BP5,SPHK1,ST3GAL1,TGFB1,TNFAIP3,TNFSF10,TRAF1,TREM1,TSLP,XBP1	333 (13)
TNFRSF1A		transmembrane receptor	Activated	2.625	8.87e-07	ABCC3,ABCC5,ANGPT2,BIRC3,CCL2,CCL20,CD68,CXCL8,GHR,IL1A,IL1B,IL23A,IL6,MMP1,MMP2,MMP7,MMP9,NQO1,SELE,SERPINE1,SRC,TGFB1,TRAF1,VEGFA	387 (17)
IL1R1		transmembrane receptor	Activated	3.062	1.35e-06	ABCC3,ABCC5,CXCL12,CXCL8,IL1A,IL1B,IL6,MMP2,MMP9,MYH11,PTGS2,SELE,TGFB1,TIMP1,TRAF1	367 (18)
IL6R		transmembrane receptor	Activated	3.275	3.17e-06	ABCC3,CCL2,CXCL5,CXCL8,GAL,GREM1,IGFBP5,IL1B,IL6,IRF1,MMP2,MMP3,MMP9,PTGS2,TGFB1,TIMP1,VEGFA	409 (16)
FCGR2A		transmembrane receptor	Activated	2.472	3.85e-06	CCL2,CXCL8,F2RL1,FAS,IL1B,IL23A,IL6,PTGS2,SERPINE1,VEGFA	375 (15)
TLR9		transmembrane receptor	Activated	3.979	4.2e-06	ABCA1,ADAMTS4,ATF3,CD40,CXCL8,DUSP1,EBI3,FAS,FURIN,GADD45B,IFI44L,IFIT1,IL1A,IL1B,IL23A,IL4I1,IL6,IRF1,PROCR,PTGS2,SDC1,SERPINE1,SGPL1,SPHK1,ST3GAL5,TGFB1,TIMP1,TNC,TNFSF10,TSLP,VAV2,XBP1	384 (14)
ITGAV		transmembrane receptor	Activated	2.541	5.3e-06	ITGB3,LDLR,MMP1,MMP2,MMP9,PLAU,PTHLH,RUNX2,SERPINE1,TGFB1,TIMP1	365 (19)
TREM2		transmembrane receptor		-1.535	5.4e-06	CD40,IL1A,IL1B,IL6,NFKBIA,PTGS2,TNFAIP3,TREM1	342 (15)
IL17RA		transmembrane receptor		1.599	7.87e-06	CCL20,CXCL12,CXCL8,IL1A,IL1B,IL6,MMP3,MMP9,SELE,TIMP1	300 (16)
PLAUR	5.582	transmembrane receptor	Activated	2.447	9.68e-06	CCL2,CTSB,ITGB3,MMP2,MMP3,MMP9,MYC,PLAU,PLAUR,SCN2A,SNAI1	477 (20)
TLR3		transmembrane receptor	Activated	4.874	1.42e-05	ABCA1,ADAMTS4,ATF3,CCL2,CCL20,CD40,CD70,CXCL8,DUSP1,FAS,FURIN,GADD45B,IFI44L,IFIT1,IL1A,IL1B,IL23A,IL6,IRF1,MMP1,NFKB1,PIK3CD,PIK3R1,PROCR,PTGES,PTGS2,SELE,SERPINE1,TIMP1,TNC,TNFSF10,TREM1,TSLP,VAV2	293 (15)
EDNRA		transmembrane receptor		1.195	1.45e-05	COL3A1,ECE1,MMP2,PTGS2,TGFB1,TIMP1,TIMP2	384 (10)
IL18RAP		transmembrane receptor			1.73e-05	CXCL8,IL1A,IL32,IL6,PTGS2	264 (13)
CD14		transmembrane receptor	Activated	3.099	2.96e-05	BCL2A1,CCL2,CXCL12,CXCL8,F3,IFIT1,IL1B,IL6,NFKB1,PTGS2,SELE,TGFB1,TNFAIP3	298 (13)
CD28		transmembrane receptor	Inhibited	-2.111	5.12e-05	ANXA1,BCL2A1,BHLHE40,C2,CBL,COX6C,CXCL8,DGKA,EBI3,EGR2,FDPS,FYN,GTPBP4,HMGN2,HSPA1A/HSPA1B,IGFBP5,IL1B,IL4I1,IL6,IL7R,ILF2,IRF1,LCP1,LTBP1,MAF,MICA,MMP2,MYC,NFKB1,NFKB2,NFKBIA,PGAM1,PNP,PTGS2,RHOC,STOM,SUSD6,TCF7,TNFAIP3,TNFSF10,TOB1	310 (14)
LRP6		transmembrane receptor		1.709	7.85e-05	CD68,IL6,MMP2,MMP3,MMP7,MMP9,MYC,PPARGC1A,RHOA,TGFB1	436 (21)
ENG		transmembrane receptor		-0.6	9.97e-05	ELN,ITGA5,ITGB3,MMP1,MYC,PDGFB,PLAU,SERPINE1,SMAD7,TGFB1	532 (22)
TLR2		transmembrane receptor	Activated	3.917	0.000105	ATF3,BMP2,CCL2,CD40,CD70,CXCL8,DUSP1,EBI3,IL1B,IL23A,IL6,IRAK1,IRF1,MMP1,MMP3,MMP9,NFKB1,PTGS2,SELE,SLC40A1,TGFB1,TREM1,VDR,XBP1	270 (14)
LY96		transmembrane receptor		1.451	0.00011	CD40,CXCL8,IL6,MMP1,NFKB1,SELE	293 (18)
TNFRSF1B		transmembrane receptor	Activated	3.017	0.000134	ABCC3,ANGPT2,CXCL12,CXCL8,FAS,IL6,MMP1,MMP2,MMP3,MMP9,NFKB1,SERPINE1,SRC,TIMP1,TNFAIP3,TRAF1,TYMP	359 (15)
LTBR		transmembrane receptor		-1	0.000166	CCL20,CNN1,CXCL12,ENPP2,FAAH,IL6,NFKB2,NFKBIA,PCDH17,PDPN,SERPINA1	306 (13)
ITGA4		transmembrane receptor		-0.2	0.000177	IL1B,ITGA5,MMP2,MMP9,TNFAIP3	367 (16)
IL10RA		transmembrane receptor	Inhibited	-3.372	0.000226	BMP2,CA2,CACHD1,CD40,CSRP2,DCN,DDIT4,EDNRB,EFEMP1,EHF,FABP5,FAS,GBP5,GHR,GSTM2,IL1A,IL1B,IL23A,IL6,INHBA,IRF1,MFSD4A,NLRC5,P3H2,PLA2G16,PPARGC1A,PROCR,S1PR1,SCIN,SELENBP1,SLAMF8,ST6GALNAC2,SULT1C2,TGFB1,TREM1,UPP1	417 (17)
SEMA7A		transmembrane receptor		1.134	0.000261	COL3A1,CTSB,CTSS,ELN,IL4R,TGFB1,TIMP1
TNFRSF12A		transmembrane receptor		1.717	0.000264	CCL2,CXCL8,IL6,MMP1,MMP3,PPARGC1A	262 (12)
ITGB2		transmembrane receptor		1.18	0.000293	BCL2A1,GADD45B,ICOSLG/LOC102723996,IL6,MMP9,PTGS2,RHOA,RUNX2,TGFB1,VEGFA	312 (16)
IFNLR1		transmembrane receptor			0.000293	ATF3,CCL20,IL1A,IL1B,IL6,LIF,MYC,PTGS2,TNFAIP2,TNFAIP3	334 (8)
TLR5		transmembrane receptor	Activated	2.733	0.000341	ATF3,CCL20,CD40,CXCL8,IL1A,IL1B,IL6,MMP1,TSLP	290 (16)
IFNGR1		transmembrane receptor		1.86	0.000356	CCL20,CXCL12,FAS,IL1A,IL1B,IL23A,IL6,IRF1,MMP2,MMP9	457 (15)
CD86		transmembrane receptor		1.278	0.000516	CD40,EGR2,FAS,ICOSLG/LOC102723996,IL6,NFKBIA,POU2F2,TNFAIP3,TNFRSF9,XBP1	349 (21)
TLR7		transmembrane receptor	Activated	3.869	0.000653	ATF3,BCL2A1,CCL2,CCL20,CD40,CD70,CXCL8,HIVEP2,IFI44L,IFIT1,IL1B,IL23A,IL4I1,IL6,IRF1,NFKB1,NFKBIA,PLAU,SELE,TNFAIP3	291 (14)
CD3E		transmembrane receptor		-1.96	0.000677	BCL10,FAS,IL6,MMP9,MYC,NFKB1,NFKBIA,PIK3CD,PIK3R1,PTGS2,SPHK1,TEK	299 (19)
TNFRSF18		transmembrane receptor		-0.297	0.000762	CCL2,CXCL8,IL6,MMP9,PTGS2,TNFRSF9	410 (15)
ICAM1		transmembrane receptor	Activated	2.397	0.000767	IL1A,IL1B,IL6,MMP10,MMP9,MYC,RHOA,TGFB1,VEGFA	282 (16)
SELP		transmembrane receptor	Activated	2.255	0.00092	BCL2A1,CCL2,CXCL8,F3,IL1B,IL4R,IL6,PLAUR	398 (14)
LRP1		transmembrane receptor		-0.326	0.00113	COL3A1,GRIA1,IL1B,IL6,MMP2,MMP9,PTGS2,WNT5A	284 (16)
ITGA5	5.676	transmembrane receptor	Activated	2.592	0.00131	CD40,ENPP2,GAS1,IL1B,MMP2,MMP9,PLAU,PLAUR,PXN	373 (18)
ITGA2	6.561	transmembrane receptor		1.698	0.00137	DCN,IL6,ITGA2,ITGA5,MMP1,MMP3	375 (20)
TNFRSF9	1.59	transmembrane receptor		-0.594	0.00199	ANPEP,BCL2A1,CD40,CXCL8,FAS,IL1B,IL6,MMP9	290 (15)
GPC1		transmembrane receptor	Activated	2	0.0023	ITGB3,PTGS2,SOX17,VEGFA	295 (15)
IL9R		transmembrane receptor			0.0023	BCL3,IL6,MYC,PIM1	489 (14)
ITGA6		transmembrane receptor		0.302	0.00397	ENPP2,ITGA2,ITGA3,ITGB4,VEGFA	594 (22)
TNFRSF8		transmembrane receptor		1.419	0.00409	CTSC,CXCL8,FAS,MYC,NFKB2,PCDH7,PDPN,RELB,TNFSF10,TRAF1	295 (17)
TNFRSF14		transmembrane receptor			0.00415	F2RL1,MMP1,MMP9	414 (15)
LEPR		transmembrane receptor		1.868	0.00419	CD68,CREB3L2,EIF4EBP1,GADD45B,ID2,IL6,LDLR,LIF,MAP4K4,MMP2,MMP3,MMP7,PPARD,PPARGC1A,SCARB1,SERPINE1,SMARCD3,TGFB1,TIMP1,UCP2	490 (19)
TYROBP		transmembrane receptor	Activated	2.322	0.00448	CCL2,CD40,CXCL8,IL1B,IL6,ITGA5,SH2B3,SLC1A5	381 (20)
TLR1		transmembrane receptor	Activated	2.199	0.00512	CXCL8,IL1B,IL6,TNFAIP3,VDR	268 (17)
MSR1		transmembrane receptor		-0.832	0.00512	IFIT1,IL1B,IL6,MMP9,NFKB1	387 (17)
OSMR	3.639	transmembrane receptor	Activated	2.213	0.00648	BIRC3,IL6,OSMR,PIM1,SERPINA1	418 (15)
OLR1		transmembrane receptor		1.294	0.00683	CCL2,CD68,IL6,MMP1,MMP3,OSCAR,TGFB1,TGFBR3	272 (16)
Tlr11		transmembrane receptor			0.00692	CXCL8,IL1B,IL6	251 (18)
TLR10		transmembrane receptor			0.00692	CXCL8,IL1B,IL6	250 (18)
SELL		transmembrane receptor			0.00692	IL1B,IL6,TGFB1	290 (16)
MARCO		transmembrane receptor			0.00692	IL1B,IL6,NFKB1	399 (13)
TNFRSF10B	3.166	transmembrane receptor			0.00692	CXCL8,IL6,MMP3	252 (15)
TNFRSF11A		transmembrane receptor	Activated	2.236	0.00808	AKAP13,CD40,MME,SNAI1,SRC
ITGAM		transmembrane receptor		1.252	0.00808	CXCL8,IL1B,IL6,PTGS2,TGFB1	394 (22)
TNFRSF11B		transmembrane receptor		-0.577	0.00896	CA2,IL11,IL6,MMP9	352 (17)
TLR6		transmembrane receptor	Activated	2.192	0.00993	ATF3,CXCL8,IL1B,IL23A,IL6	255 (18)
IL1RL2		transmembrane receptor			0.0106	CCL20,CXCL8,IL6
IL1R2		transmembrane receptor			0.0106	CCL20,CXCL8,IL6
GFRA2	-2.326	transmembrane receptor			0.0111	EGR2,FOSB
CNTFR		transmembrane receptor			0.0111	CXCL8,IL1A
SFRP1		transmembrane receptor		-1.122	0.0128	MMP1,MMP10,MMP2,MMP3,MMP9,RUNX2
CHRNA7		transmembrane receptor		-1.156	0.0128	CHRNA9,IL1B,IL6,PPARD,TGFB1,TIMP2
CLEC7A		transmembrane receptor	Activated	2.174	0.0145	CCL2,IL1B,IL23A,IL6,PTGS2
ITGB4	-2.747	transmembrane receptor		0.718	0.0148	ENPP2,IL6,MMP1,VEGFA
SIGIRR		transmembrane receptor		-1.951	0.0148	IL1A,IL1B,IL6,IRAK1
IFNAR1		transmembrane receptor		-0.254	0.015	ATF3,CCL20,CD40,DLL1,DUSP6,IL1A,IL1B,IL6,LIF,MYC,PTGS2,SDC1,TNFAIP2,TNFAIP3,TNFSF10
LILRB1		transmembrane receptor			0.0151	CXCL8,MMP2,MMP9
IL11RA		transmembrane receptor		1.982	0.0184	CCL20,MMP2,RPE65,TGFB1
LGR4		transmembrane receptor		-1.114	0.0184	IL1A,IL1B,IL6,WNT5A
PGRMC1		transmembrane receptor			0.0213	BCL2A1,EGFR
CD163		transmembrane receptor			0.0213	IL1B,IL6
ITGAX		transmembrane receptor			0.0213	CXCL8,IL1B
PTCH2		transmembrane receptor			0.0213	CXCL12,JAG1
ADIPOR1		transmembrane receptor		0.351	0.0271	IL4R,IL6,MMP3,PPARGC1A
PRLR		transmembrane receptor		1.982	0.0273	GHR,IGFBP5,MYC,PIM1,VDR
FLT4		transmembrane receptor			0.034	IL1B,IL6
LILRB3		transmembrane receptor			0.034	IL1B,IL6
IGF1R		transmembrane receptor		0.743	0.0341	ANKRD1,ATP5L,CD68,COL3A1,HTRA1,ID2,IFNGR2,IGF2R,IGFBP5,IL6,IRS1,KRT19,MYC,NDN,PHLDA2,PLAU,PTGS2,RHOA,SDC4,SNAI1,TGFB1,TXN,VEGFA,VEGFC
IL1RAP		transmembrane receptor			0.0428	CCL20,CXCL8,IL6
IL7R	3.874	transmembrane receptor		-1	0.043	C2orf27A/C2orf27B,CXCL8,EPHB2,IL6,KCNQ1OT1,PIM1,PKIA,SELE,SRC,TJP3
IL4R	2.383	transmembrane receptor			0.0456	FAS,IL1B,IL6,PPARGC1A,RUNX2
CLEC6A		transmembrane receptor			0.0489	IL1B,IL6
LRP8		transmembrane receptor			0.0489	ABCA1,F3
TLR8		transmembrane receptor	Activated	2.376	0.0532	CCL2,CD40,CXCL8,IL1B,IL6,VDR
CD36		transmembrane receptor		1.751	0.0753	CXCL8,IL1B,IL6,PPARGC1A,TNFRSF10B,XBP1
CD5		transmembrane receptor	Activated	2.449	0.109	BCL3,CD70,LDLR,PIM1,RELB,TGFB1
IL2RG		transmembrane receptor		1.964	0.42	IL6,IL7R,MYC,NEDD4L
RPSA		translation regulator		-1.168	5.81e-05	DUSP1,DUSP2,IL1A,IL1B,IL6,MMP2,PTGS2,RELB,TRAF1	349 (14)
FMR1		translation regulator		-0.633	0.00436	ATP5L,ENO1,GRIA1,KCND2,MAP1B,MMP9,PCLO,PFKP,PFN1	289 (7)
EIF4E		translation regulator	Activated	3.046	0.011	CD70,DAXX,EGFR,EIF4EBP1,ILF2,MMP3,MYC,NFKBIA,NRP1,PGF,PIM1,PLAUR,SIRT2,SPHK1,UPP1,VEGFC
CPEB3	-1.245	translation regulator			0.0111	EGFR,GRIA1
CPEB1		translation regulator			0.0116	IL6,MMP9,MYC,ZEB1
IGF2BP1	1.422	translation regulator	Activated	2	0.0323	COL5A1,COL6A3,MYC,TNC
SAMD4A		translation regulator			0.0489	PRDM16,UCP2
TP53		transcription regulator		1.148	3.03e-23	AATF,ACAT1,ACLY,ACOT11,ACTN1,ADA,ADGRB1,AKAP12,ANXA1,ANXA2,ARHGEF2,ARPC1B,ATF3,ATF4,ATG7,ATP1A1,BCL2A1,BCL3,BDKRB2,BHLHE40,BIRC3,BMP1,C2,CAP1,CARS,CCDC80,CCL2,CD70,CDC42EP3,CNN1,COL3A1,COL5A2,COL9A1,CSRP1,CTSB,CXCL12,CXCL8,CYB5A,CYP26B1,DBP,DDIT4,DGKA,DHFR,DLC1,DUSP1,DUSP2,DUSP6,EGFR,EGR2,EGR3,ENPP2,EPHA2,EPHX1,EZR,F11R,F3,FAS,FDPS,FGF13,FKBP1A,FKBP5,FSTL3,FYN,G6PD,GADD45B,GART,GAS1,GATM,GLIPR1,G…	578 (19)
NFKBIA	3.63	transcription regulator		1.408	3.69e-19	ADAMTS5,ANKRD1,BCL11A,BCL2A1,BCL3,BIRC3,BMP2,CCL2,CCL20,CD40,CITED4,COL3A1,COL5A2,CTSB,CXCL12,CXCL8,DCN,DUSP6,ENPP2,ESM1,F3,FAS,FOXC2,GADD45B,GM2A,HAS1,HMGA1,IGF2R,IL11,IL1A,IL1B,IL6,IL7R,IRAK1,IRF1,ITGA2,ITGA3,KCNH2,KCNN4,LIF,LYNX1,MMP1,MMP15,MMP3,MMP9,MSC,MYC,NFKB1,NFKB2,NFKBIA,NID1,PCDH7,PIK3R1,PIM1,PLAU,PMEPA1,PTGS2,PTPN13,PTPRZ1,RELB,RGS16,SDC1,SDC4,SELE,SGK1,SORL1,SPOCK1,SPTBN1,TFCP2L1,TGFB…	502 (15)
SMARCA4		transcription regulator	Activated	3.624	1.57e-18	ABCA1,ADGRG1,AGT,AIM1,AP3M2,BCL2A1,C8orf4,CA14,CALB2,CCL2,CDH11,CLCF1,CNTN1,CTSB,CTSS,DCT,DHFR,DUSP6,DYNC1H1,EFNB1,EHF,EPHA4,EPHB2,F3,FAS,FBLIM1,FGFR2,FKBP5,FLNB,FMO2,FOSL2,GADD45B,GPR183,HCN1,HHIP,HKDC1,HMGA2,IFIT1,IGFBP5,IL11,IL1B,IL23A,IL6,IL7R,INHBA,IRF1,IRF6,ITGA3,ITGA5,KCNJ2,KDM6B,LAMA3,LOXL2,LRAT,MAFF,MAP1B,MIR31HG,MMP1,MMP2,MMP7,MN1,MYC,MYH11,NAP1L3,NFKB2,NR2F2,NRIP3,NRP1,NRP2,OCIAD2,OXCT…	591 (19)
JUN		transcription regulator	Activated	3.513	1.64e-16	ACAT2,AKAP12,ANXA1,ANXA2,ATF3,BCL2A1,BCL3,BIRC3,CCL2,CD68,CDK5R1,CXCL5,CXCL8,DUSP1,DUSP6,EGFR,EHD4,EIF4A1,EPHX2,EZR,F3,FAS,FBLN5,FOXC1,FRZB,HMGA1,ID2,IGF2R,IL1A,IL1B,IL23A,IL6,IL7R,ITGB4,ITGB8,LIF,LTBP1,MAF,MAT2A,MCF2L,MMP1,MMP10,MMP2,MMP3,MMP7,MMP9,MT2A,MYC,NFKBIA,NQO1,NRCAM,PARD6B,PLAU,PLAUR,PTGES,PTGS2,PTHLH,PTPRD,PTPRN,RELB,RUNX2,SDC1,SERPINE1,SGK1,SLC19A1,SLC7A1,SMAD7,SPHK1,SULF2,TGFB1,TIMP1…	540 (21)
CTNNB1		transcription regulator	Activated	2.962	3.33e-16	ADGRG2,ADRA2C,AIM1,AKAP13,ALDH1A1,ALDH3A2,ANXA1,APCDD1,BGN,BHLHE40,BMP1,BMP2,BMP7,CADM1,CDH11,COL4A5,COL4A6,CXCL12,CXCL8,CYB5A,DCT,EGFR,EHD1,ENO2,ENPP2,EPHB2,ETV4,EYA2,FAS,FOXC1,FOXC2,FSTL3,GADD45B,GHR,GLI2,GLUL,GNA12,GREM1,HHIP,HSD17B2,HSPE1,HTRA1,ID2,IFIT1,IGF2BP1,IGFBP5,IL1B,IL23A,IRS1,LAMC2,LHX1,LHX2,LMO2,ME1,MITF,MME,MMP1,MMP15,MMP2,MMP3,MMP7,MMP9,MYC,NES,NKD1,NRCAM,NRG1,NRP2,NUDT7,OSBPL1A,P…	472 (19)
FOS		transcription regulator	Activated	2.672	7.73e-16	ADD2,AGT,ANK3,ATF3,CA2,CADM1,CCL2,CD68,COBLL1,COL8A2,CTSB,CXCL8,EGR2,ENO1,EPHX2,ESM1,EZR,F3,FBLIM1,FOSB,FOXC1,FRZB,FZD5,GAS1,GM2A,HAS1,HSPB8,IGFBP5,IL11,IL1A,IL23A,IL6,ITGB4,KCNN4,LAMA3,LTBP1,LTBP2,LYPD6,MAP4K4,MMP1,MMP10,MMP2,MMP3,MMP7,MMP9,MT2A,MYC,MYH9,NQO1,OCIAD2,PARD6B,PDPN,PFN1,PIP5K1B,PLAU,PLAUR,PMEPA1,PTGS2,PTPRD,PTPRN,PTPRZ1,RALB,RIPK4,RUNX1,SDC1,SELENBP1,SEMA3A,SEMA6D,SERPINE1,SLC19A1,S…	511 (22)
HIF1A		transcription regulator	Activated	4.908	1.29e-15	ADAMTS1,AGT,AKAP12,ARPC2,BGN,BHLHE40,BMP2,CARS,CD70,CDCP1,CXCL12,CXCL8,CYB5A,DDIT4,EGFR,ENO1,ENO2,ERGIC1,FAM13A,FURIN,FYN,GADD45B,GATA6,GHR,ID2,IGFBP5,IL1A,IL1B,IL6,ITGA5,ITGB3,KRT19,LOXL2,MAFF,MANF,METTL23,MITF,MMP1,MMP2,MMP7,MMP9,MYC,NDRG1,NT5E,NTRK2,P4HA2,PDGFB,PGF,PGK1,PLAUR,PTGS2,SDC4,SERPINE1,SESN2,SIRT2,SLC16A4,SLC25A37,SLC40A1,SMAD7,SNAI1,SPAG4,SPHK1,ST3GAL1,SULF1,TGFB1,TGFB3,TNFAIP2,VASP…	367 (18)
TP73		transcription regulator		-0.027	2.2e-14	ADA,ADAM19,ARNTL,ATF3,ATG7,BDKRB2,BHLHE40,BMP7,CADM1,CCL2,CDKN1C,CLMN,COL5A2,DBP,DDIT4,DHFR,EGFR,EPHA2,FAS,G6PD,GPNMB,HSPA1A/HSPA1B,HSPB8,ID2,IGFBP5,IL1B,IL4R,IL6,ITGA5,ITGB4,JAG1,KCNK1,LCP1,LDHD,LTBP1,MMP2,MMP28,NAP1L3,P2RY2,PDGFB,PDPN,PIEZO2,PPL,PROCR,PTGES,PTP4A3,RPRM,RUNX1,SERPINA1,SERPINE1,SNAI1,SYNE2,TGFB1,TIMP1,TNFAIP2,TNFRSF10B,TPP1,TSPAN1,VDR,VEGFA,VEGFC	447 (16)
MYC	3.484	transcription regulator		-0.829	2.72e-14	ABCA1,ABCA2,ABCB9,ABCC3,ACAT1,ACSL4,ACSS1,ACTN1,ADAMTS1,AKAP12,ANGPT2,APCDD1,AQP1,ATF4,BCL2A1,COBLL1,COL3A1,COL5A1,COL5A2,COL6A3,CSRP2,CTSB,CXCL8,CYP26A1,DBN1,DDIT4,DDX39B,DHFR,DLEU1,DSP,DUSP1,DUSP2,DUSP6,EBI3,EFEMP1,EGR2,EIF4A1,EIF4EBP1,ENO1,EPHA2,EXT2,EZR,F3,FABP5,FAS,FBLN5,FKBP5,FRZB,FXYD1,G6PD,GADD45B,GAMT,GART,GAS1,GATA6,GDI1,GLS2,GLUL,GM2A,HIVEP2,HMGA1,HNRNPAB,HSPE1,ID2,IFIT1,IGF2BP1,INHBA,…	461 (17)
TP63		transcription regulator	Activated	2.631	8.86e-13	ADA,ADAMTS1,ANOS1,ATG7,BCL3,BHLHE40,BMP7,CA4,CDKN1C,CLDN3,COL5A1,CXCL8,DDIT4,DLL1,DUSP6,EGFR,EPHA2,F3,FAS,FGFR2,G6PD,GLS2,GREM1,HBEGF,HMGA2,IL1B,IL6,INHBA,ITGA2,ITGA3,ITGB4,ITGB8,JAG1,KCNG1,KCNK1,MAFF,MAP4K4,MYC,NT5E,PHC2,PKP2,PLAU,PTHLH,RELB,RUNX1,RUNX2,SERPINE1,SH2B3,SMAD3,SNAI1,TGFB1,TGFB3,TMBIM6,TNC,TNFRSF10B,TNFSF10,TPP1,TRAF1,VDR,VEGFA,WDFY2,WNT5A,ZEB1	469 (17)
SPDEF		transcription regulator	Inhibited	-2.982	9.4e-13	BIRC3,CD40,CDH11,COL4A5,COL4A6,COL5A1,COL5A2,COL6A3,CXCL8,EGFR,ITGA3,ITGA5,LAMC1,PLAU,PLAUR,SDC1,SERPINE1,SMAD3,SOX17,TGFB1,TNC,VASP,WNT5A,ZEB1	310 (16)
NFKB1	2.488	transcription regulator	Activated	4.227	1.56e-12	ANKRD1,BCL2A1,BCL3,BIRC3,BMP2,CCL2,CCL20,CD40,CRMP1,CTSB,CXCL8,DUSP1,EBI3,EGFR,EHF,ENPP2,FAS,ICOSLG/LOC102723996,IFNGR2,IL1B,IL23A,IL6,IRF1,JAG1,MAT2A,MICA,MMP10,MMP3,MMP7,MMP9,MYC,NFKB1,NFKB2,NFKBIA,PLAU,PLK3,POU2F2,PTGS2,PXN,RELB,SDC4,SELE,SLC25A4,TGFB1,TNFAIP3,TNFSF10,TRAF1,TSLP,VEGFA	459 (13)
TWIST1		transcription regulator	Activated	2.283	2.55e-12	ADAMTS1,ALDH1A1,C1QTNF1,CCL2,CD40,CHRDL2,CLDN4,CXCL12,CXCL8,DCN,FAS,FAT4,FGFR2,FOXC2,FREM2,IGFBP5,IL1B,IL6,ITGB3,KCNN4,MME,MMP1,MMP2,NT5E,PCDH18,PTPRZ1,RHOA,RHOC,RUNX2,SNAI1,SPHK1,TF,TGFB1,VCAN,VEGFA,ZEB1	531 (21)
SP1		transcription regulator	Activated	3.27	8.12e-12	ABCA1,ACSS1,ADA,ADAMTS1,AKAP12,ALDH3A2,ATF3,B4GALT5,BMP7,CCL2,CCL20,CD40,CSNK2A1,CXCL12,CXCL5,CXCL8,CYP26A1,DHFR,DLC1,DMD,EGFR,EZR,F3,FAS,GHR,GRIA1,HAS1,HBEGF,HMGA1,IL1A,IL1B,IL4R,IRF1,ITGA2,KRT19,KRT81,LDLR,MAT2A,MMP1,MMP2,MMP9,MYC,MYH11,NDRG1,NES,NFKB1,NFKBIA,PDGFB,PGK1,PIM1,PLAU,PLAUR,PPARD,PROCR,PTGS2,RUNX2,SCARB1,SERPINE1,SGK1,SLC19A1,SLC22A4,SLC25A4,SLC4A7,SLC7A1,SMAD3,SMAD7,SRC,TGFB1,TGFBR…	533 (22)
SMAD7	3.91	transcription regulator		-1.139	1.44e-11	BGN,BMP2,BMP7,CCL2,COL3A1,COL6A3,DCN,EFEMP1,FAS,FSTL3,FURIN,HBEGF,ID2,IL1B,LTBP2,MATN2,MMP1,MMP2,MMP9,MYC,NFKBIA,NID2,PMEPA1,SERPINE1,SMAD3,SMAD7,TGFB1,TGFB3,TIMP1,TPM3,TXN,VEGFA	322 (15)
SMAD4		transcription regulator		1.993	1.64e-11	ANGPT2,ARHGEF2,BGN,BMP2,BMP7,CCL2,CCL20,CDC42EP3,DAXX,EGFR,FSTL3,GADD45B,GCNT1,HMGA2,ID2,IL11,IL1B,JAG1,LHX1,MMP1,MYC,NFKBIA,NPR2,PDGFB,PLAU,PTGS2,PTHLH,RUNX1,RUNX2,SELE,SERPINE1,SGK1,SLC23A2,SLC25A4,SMAD3,SMAD7,SNAI1,SPHK1,TGFB1,TIMP1,TNC,TNFAIP6,TPM3,VEGFA	506 (20)
NEUROG1		transcription regulator	Inhibited	-2.985	2.17e-11	C1orf115,CDK5R1,CFH,COL3A1,DSP,GFPT2,GREM1,IL6,INHBA,ITGB3,LCP1,MEST,MMP9,NOG,P4HA2,PAPPA,PPIC,RHOA,SLC43A3,SPOCK1,SQRDL,SULF1	218 (7)
SMAD3	1.141	transcription regulator	Activated	2.975	2.98e-11	ANKRD1,BGN,BMP2,BMP6,CCL2,COL3A1,COL6A3,ELN,FSTL3,GADD45B,GLI2,HBEGF,ID2,IL11,IL1B,IL23A,IL6,JAG1,MMP1,MMP9,MYC,PDGFB,PMEPA1,PPARD,PPARGC1A,PTGS2,PTHLH,PTP4A3,RUNX2,S1PR1,SERPINE1,SLC25A4,SMAD3,SMAD7,SNAI1,SPHK1,TF,TGFB1,TGFB3,TIMP1,TNC,TPM3,VEGFA,VEGFC	516 (18)
STAT3		transcription regulator		1.646	3.64e-11	AGT,ALDH1A1,ANGPT2,BCL3,CCL2,CCL20,CD40,COL3A1,COL5A1,CTSB,CXCL12,CXCL8,CYP26A1,DLL1,EGR2,EGR3,F3,FAS,FLRT3,GBP5,GLIPR1,ID2,IFIT1,IGFBP5,IL11,IL1B,IL23A,IL4R,IL6,IRF1,JAG1,LDHB,LIF,LRP2,MAF,MAP2,MICA,MITF,MMP2,MMP3,MMP7,MMP9,MYC,NDRG1,NES,NFKB1,NRP1,NRP2,NUMBL,PEG10,PIM1,PLAU,PLAUR,PPARGC1A,PTGS2,PTPN13,RPE65,RUNX1,S1PR1,SERPINA1,SERPINE1,SGK1,SLFN5,SNAI1,SOX6,TGFB1,TIMP1,TNFRSF10B,TNFSF10,TRPM3,…	356 (15)
SOX2		transcription regulator		-0.204	8.29e-11	ABCC3,ADRA2B,ALDH1A1,AMOT,APCDD1,ATF3,BHLHE40,COBLL1,CYP26A1,DSP,DUSP1,EFEMP1,EGFR,EPHA2,ETV4,EXT2,FBXO15,FRZB,GADD45B,GATA6,GLI2,ID2,INHBA,IRF6,IRS1,JAG1,JARID2,KRT19,LHX1,LHX2,NDN,NFKB2,NOG,NRP1,OTX2,PARD6B,PCDH18,PEG3,PIK3R1,PPL,SERPINA1,SNAI1,SOX17,SOX6,SPRY4,TF,TGFB1,TGFB3,VEGFA,VEGFC,WLS,WNT5A	364 (9)
SP3		transcription regulator		-0.242	1.02e-10	ABCA1,AKAP12,ANGPT2,ATF3,CCL20,CD40,CDK5R1,CYP26A1,DHFR,DMD,DUSP1,EGFR,F3,FAS,GHR,IL1A,ITGA2,ITGB8,KRT81,LDLR,MAT2A,MMP2,MYH11,NES,NFKB1,PGK1,PLAU,PLAUR,PROCR,PTGS2,SCARB1,SERPINE1,SGK1,SLC19A1,SLC4A7,SRC,TGFBR3,TIMP1,TIMP2,TNC,VEGFA	492 (20)
EP300		transcription regulator	Activated	2.535	1.78e-10	ACHE,AGT,AKAP12,AP3M2,AQP11,ARID5A,BDKRB2,CA12,CA2,CBL,CCL2,CDC42EP3,CRISPLD2,CXCL8,DHFR,DUSP1,EPHB2,EYA2,FNDC3B,FOSL2,GM2A,ID2,IL6,IL7R,IRF6,LAMA3,LAMC2,MAF,MCF2L,MME,MMP1,MMP7,MYC,MYH11,NDRG1,NKX3-1,PDLIM4,PIP5K1B,PPARGC1A,PPFIBP2,PTGS2,RAPGEF4,RGL1,RHOA,RUNX2,SCN4B,SDC1,SDC4,SELE,SMAD7,SPHK1,STOM,TMEM38A,TNC,TNFAIP1,TNFAIP3,TNFRSF10B,TRAF1,TRPM1,UTRN,VEGFA,WNT5B,XBP1	469 (17)
RELA		transcription regulator	Activated	5.903	2.3e-10	ADAMTS5,AGT,ANKRD1,BCL10,BCL2A1,BCL3,BIRC3,BMP2,CCL2,CCL20,CD40,CTSB,CXCL5,CXCL8,DUSP1,EHF,ELN,F3,FAS,GLI2,IER2,IFNGR2,IL1A,IL1B,IL23A,IL32,IL6,IL7R,IRF1,MAT2A,MICA,MMP1,MMP3,MMP9,MYC,NFKB1,NFKB2,NFKBIA,PDGFB,PLAU,PLK3,PTGES,PTGS2,PXN,RELB,SDC4,SELE,SMAD7,SMOC2,SNAI1,TGFB1,TNFAIP2,TNFAIP3,TNFRSF10B,TNIP1,TRAF1,TREM1,TSLP,VASP,VEGFA	440 (13)
GLI1		transcription regulator	Activated	3.347	2.32e-10	BCL2A1,C11orf96,CDH11,EGR3,EZR,FAS,FGF1,FOXC2,GALNT2,GATA6,GLI2,HHIP,ID2,IL6,IRS1,KRT19,MEST,MMP2,MMP9,NES,NOG,NR2F2,PAPSS2,PCDH18,PHLDA2,PIM1,PTHLH,PVR,RUNX2,SESN3,SH2B3,SNAI1,SOX6,TNC,TNFRSF10B,TNFRSF9,VEGFA,VEGFC,WNT2B	540 (23)
NOTCH1		transcription regulator	Activated	2.374	2.47e-10	ADAM19,ANKRD1,BIRC3,BMP2,CD68,CDKN1C,CNN1,CXCL8,DLL1,EGFR,ENO2,EPHA4,ESM1,FOSB,GLI2,HEYL,ID2,IL1A,IL6,IL7R,IRF1,ITGB4,JAG1,MMP1,MMP2,MYC,MYH11,NFKB1,NR2F2,NRG1,PDGFB,PTGS2,RELB,RLBP1,RUNX2,SELE,SERPINE1,SMAD3,TEK,TGFB1,TGFBR3,TSLP,VEGFA,WNT5A	291 (16)
JUNB		transcription regulator	Activated	3.207	3.93e-10	ACAT2,ACLY,ATF3,BCL3,CD68,DUSP1,FBLN5,ID2,IL6,INHBA,ITGB3,ITGB4,LIPE,MMP1,MMP10,MMP2,MMP3,MMP9,MYL12A,PLAU,PLAUR,RELB,RUNX2,SERPINE1,SGK1,SLC7A1,SNAI1,TIMP1,XBP1	387 (16)
CREBBP		transcription regulator		1.265	5.29e-10	AGT,AKAP12,AP3M2,AQP11,ARID5A,BDKRB2,BMP7,CA2,CBL,CDC42EP3,CRISPLD2,CXCL12,CXCL8,DHFR,DUSP1,EGR2,EGR3,EYA2,FDPS,FNDC3B,FOSB,FOSL2,GM2A,IL6,IL7R,IRF1,IRF6,LDLR,MAF,MCF2L,MMP9,MYC,NDRG1,PDLIM4,PIP5K1B,PPARGC1A,PPFIBP2,PTGS2,RAPGEF4,RGL1,RHOA,RUNX2,SCN4B,SDC1,SDC4,SELE,STOM,TMEM38A,TNC,TNFAIP1,TNFAIP3,TNFRSF10B,TNFSF10,TRAF1,TRPM1,UTRN,VEGFA,WNT5B	362 (20)
ATF4	2.375	transcription regulator	Activated	3.731	1.04e-09	ABCA1,ANKRD1,ATF3,ATF4,CARS,CCL2,CEBPG,DDIT4,EIF4EBP1,FYN,GARS,HERPUD1,IGFBP5,IL6,JAG1,KLF9,MARS,MT2A,NDRG1,NID2,OSMR,PEG3,PTGS2,SARS,SHMT2,SLC1A5,SLC6A9,SLC7A1,TNFRSF10B,VEGFA,WARS,WNT11	454 (20)
ECSIT		transcription regulator	Activated	3.521	1.7e-09	BCL3,CXCL8,IL1B,IL6,NFKB1,NFKB2,NFKBIA,PIM1,PLAUR,PTGS2,RELB,TNFAIP3,TRAF1	251 (13)
HNF1B		transcription regulator		-1.982	2.63e-09	ACTN1,BGN,BHLHE40,CA2,COL5A1,COL5A2,DUSP1,F11R,FBLIM1,FZD1,GATA6,HMGA2,ITGA3,JAG1,MMP10,MMP2,MMP7,NID2,PDE4C,PLAU,PLAUR,PLEK2,PTPRM,SERPINA1,SNAI1,SULF1,UPP1
KLF2		transcription regulator	Inhibited	-3.304	3.03e-09	ANGPT2,BCL3,CCL2,CD40,CXCL8,DLL1,ELN,F3,ICOSLG/LOC102723996,IL1B,IL6,ITGB3,ITGB4,KCNN4,MT2A,MVP,MYC,NDRG1,NFKBIA,NQO1,PDPN,PGF,PTGS2,PTHLH,RUNX2,S1PR1,SERPINE1,TFPI,TGFB1,TIMP1,UGDH	485 (19)
ERG		transcription regulator		1.272	3.48e-09	ACTN1,ADGRG1,ARHGAP20,ARHGAP28,ARHGAP31,ARHGEF2,BIRC3,CDK5RAP2,CXCL8,DBN1,FKBP5,FLNB,FMNL3,FOSB,FYN,HERPUD1,ILK,MMP1,MMP3,MMP9,NDRG1,NLGN1,NRCAM,NRG1,PHACTR2,PIM1,PLAU,PLAUR,PXN,RAPH1,RHOA,SOX4,UTRN,WNT11,WNT2,WNT2B	320 (17)
KLF4		transcription regulator		0.527	5e-09	ADAMTS1,ALDH1A1,APCDD1,CDKN1C,COBLL1,CXCL8,CYP26A1,DLL1,DSP,DUSP1,EFEMP1,EPHA2,EXT2,FRZB,IL6,INHBA,IRF6,IRS1,KRT19,LPO,MYC,MYH11,NRP1,OTX2,PCDH18,PEG3,PFKP,PLAUR,PPL,SERPINA1,SERPINE1,SLC4A7,SOX17,SPHK1,TEK,TF,TGFB1,TGFB3,TNC,VEGFA,WLS,WNT5A	447 (22)
PAX3		transcription regulator		-1.409	5.32e-09	ALDH3A2,ANOS1,ANXA1,AP3M2,DBN1,DCT,DUSP2,EGR2,EYA2,F2RL1,F3,FKBP1A,G0S2,G6PD,HSPG2,ID2,IL6,IL7R,IRS1,LAMB3,LIPE,MEST,MITF,MMP9,NFKB2,PGF,PKIA,PTHLH,RAB31,RLBP1,SOX4,TEK,TJP2,TNC,VCAN,YARS	383 (11)
POU5F1		transcription regulator	Activated	2.035	1.01e-08	APCDD1,BAG4,BCL10,BCL2A1,BIRC3,CD40,CD70,COBLL1,CYP26A1,DSP,DUSP1,EFEMP1,EPHA2,EXT2,FAS,FBXO15,FRZB,GATA6,IGF2BP1,IL6,INHBA,IRF6,IRS1,JARID2,LHX2,MMP2,MMP9,MYC,NR2F2,NRP1,PCDH18,PEG3,PMEPA1,PPL,SERPINA1,SMAD7,SNAI1,SOX17,SRC,TF,TGFB1,TGFB3,TNFRSF10B,TNFRSF9,TNFSF10,VEGFA,WLS,WNT5A	215 (7)
EGR1		transcription regulator	Activated	3.06	1.61e-08	ACHE,ATF3,CCL2,CDK5R1,CXCL8,EGFR,EGR2,EIF4EBP1,F3,FAS,GADD45B,GRIA1,HBEGF,IL1B,LDLR,ME1,MMP9,MYC,NDRG1,NFKB1,PEG10,PLAU,PTGES,PTGS2,RRAD,SERPINE1,SGK1,SNAI1,TGFB1,TIAM1,TIMP1,TNFSF10,VEGFA	475 (18)
VHL		transcription regulator	Inhibited	-2.599	2.02e-08	ADGRG1,ALDH1A1,ARPC1A,ATF4,BHLHE40,CA12,CDCP1,CDKN1C,CLDN4,CNN1,CXCL12,EGFR,ENO2,F3,ITGA5,JADE1,LOXL2,MAF,PDGFB,PTHLH,QPRT,RUNX1,SLC40A1,TNFSF10,TRAF1,VEGFA,VEGFC	485 (21)
CREB1		transcription regulator	Activated	3.242	2.72e-08	ABCA1,ACHE,AKAP13,AQP11,ATF3,ATP1A1,BHLHE40,CADPS2,CALB2,CARS,CD68,CDH11,CNN1,CRMP1,CSRNP1,CSRP2,CXCL8,DGKA,DUSP1,EBI3,EGR2,EHD4,FAM150B,FGF13,FGFR2,FOSB,GADD45B,GAL,GDF11,GPNMB,GRIA1,HERPUD1,HN1,IER2,IL1B,IL6,INHBA,KCNC4,KCND2,KLF7,LAYN,LDLR,LYPD6,MAT2A,MDGA1,MEST,MMP1,MNS1,MYC,NRP1,NRP2,OCIAD2,PEG10,PLXNA2,PPARGC1A,PTGS2,PTPRN,RELT,RPRM,S1PR3,SEMA4A,SGK1,SLC19A1,SPAG4,STC1,TAGLN2,TF,TXN,UPP1,VE…	527 (21)
HTT		transcription regulator		-0.595	2.86e-08	ABCA1,ACAT2,ADAMTS4,ADAMTS5,ADRA2B,AGT,AKAP12,AQP1,ARNTL,ATF3,ATP1A1,ATP1A3,ATP2B2,ATP2B3,BCL3,BHLHE40,BMP1,BTG3,CA12,CA4,CDH11,CLK3,COL6A3,CPNE5,DBP,DCN,DLL1,DUSP6,EDNRB,EGR2,ENO2,ENPP2,FDPS,FGF1,FXYD6,GLUL,GNG7,GRIA1,GRK2,HBEGF,HIVEP2,HMGA1,HSPE1,HUNK,IGFBP5,KCNC4,KCNJ2,KCNK3,KLF9,LDHB,LDLR,LTBP2,MAP2,MEIS2,MMP10,MMP2,MMP3,NGEF,NTRK2,OTX2,PCP4,PDLIM4,PFN1,PLAUR,PPARD,PPARGC1A,PRELP,RAB17,RASD2,…	486 (22)
ETV5		transcription regulator	Activated	2.177	3.02e-08	CLDN3,CLDN4,CXCL12,FXYD5,ITGA5,KRT19,MAF,MMP2,NCAM2,NRCAM,PKP2,PKP4,TJP2,TJP3,ZEB1
RBPJ		transcription regulator		-1.074	3.71e-08	BMP2,BMP7,CXCL12,DLL1,DUSP1,EPHA4,FGF1,FGF13,GNA12,IL1B,IL6,IL7R,INHBA,JAG1,LIF,MMP3,MYC,NFKB1,PDGFB,PGF,PRSS3,SDC1,SOX4,TGFB3,TNC,VEGFA,VEGFC,WNT5A	319 (16)
FOSL1		transcription regulator		0.791	4.02e-08	CCL2,CXCL8,EGR2,ELN,FOSB,IL1B,IL6,MMP1,MMP10,MMP2,MMP3,MMP9,MT2A,PLAU,PLAUR,RUNX2,SEMA6D,SERPINE1,SNAI1	418 (21)
PPRC1		transcription regulator	Activated	3.362	4.27e-08	ATF4,BMP6,CCL20,CHRNA9,CXCL8,DDIT4,EPHB1,ESM1,GNG11,IL1A,LAMB3,OSCAR,PTGS2,TM6SF1,ZFP36L1
STAT6		transcription regulator		1.233	4.33e-08	ABLIM1,ADAM19,BCL3,CCL2,CCL20,CD40,COBLL1,CTSB,CTSS,DGKA,EGR2,EPHX1,FKBP5,FNIP2,GADD45B,HIPK2,HRH1,ICOSLG/LOC102723996,IER2,IL1A,IL4R,IL6,IRF1,JAG1,LIF,LIPE,MAF,MMP2,MMP28,MMP9,NFKBIA,PPARGC1A,PPP3CC,PTGS2,RNF19B,SELE,SELENBP1,SERPINA1,SERPINE1,SPHK1,TCF7,TIMP1,TSLP,XBP1	321 (13)
ID3		transcription regulator		0.928	4.9e-08	ADGRG1,BCL3,BMP7,CXCL8,DUSP1,EGR2,GADD45B,ICOSLG/LOC102723996,IFNGR2,IL4R,IL6,IL7R,IRF6,ITGB3,KLF7,LMO2,MAF,MAP2K6,MMP2,MMP9,MYC,PIK3R1,PTPN13,RAPGEF4,RPS6KA2,SELE,SMAD7,SOX4,TGFBR3,TNFSF10,TRAF1,TRAF5	339 (17)
OTX2	-4.251	transcription regulator	Inhibited	-3.633	5.11e-08	BEST1,CPXM2,DCT,EFNA5,ENPP2,FLVCR2,GPNMB,MITF,OCA2,PTPRZ1,SLC16A8,SLC24A5,SLC39A12,TF,TMEM27,TNC,TRPM1,TYR
ID2	-2.521	transcription regulator		0.349	6.48e-08	BCL3,BMP7,DUSP1,EGR2,GADD45B,ICOSLG/LOC102723996,IFNGR2,IL4R,IL7R,IRF6,ITGB3,KLF7,LMO2,MAF,MAP2K6,MYC,NTRK2,PIK3R1,POU2F2,PTPN13,RAPGEF4,RPS6KA2,SDC1,SMAD7,SOX4,TF,TGFBR3,TNFSF10,TRAF1,TRAF5,ZEB1	132 (6)
MITF	-3.989	transcription regulator	Inhibited	-2.908	2.04e-07	ABCB5,AIM1,APEX2,ATP1A1,BEST1,C8orf44-SGK3/SGK3,CA14,CDK5R1,CRX,CXCL8,DCT,EDNRB,FAM53B,GM2A,GPNMB,GYG2,INPP4B,ITGA3,MITF,OSCAR,OTX2,PIR,PPM1H,PSEN2,SCARB1,SDC1,SERPINE1,SLC45A2,SLC7A8,SNAI1,SORT1,SOX6,STXBP1,TBC1D16,TRPM1,TYR,UPP1
SOX3	2.783	transcription regulator		-0.688	2.05e-07	APCDD1,COBLL1,CYP26A1,DLL1,DSP,DUSP1,EFEMP1,EPHA2,EXT2,FRZB,INHBA,IRS1,NRP1,PCDH18,PEG3,SOX17,VEGFA,WLS,WNT5A
CEBPB		transcription regulator		1.501	2.25e-07	AGT,ALDH1A1,APCDD1,BCL2A1,CCL2,CDC42EP3,CDO1,COL5A2,CTSC,CXCL5,CXCL8,CYB5A,DCN,DHFR,DYNLT1,FAS,FGFR2,FZD1,GAS1,HMGA1,HSPE1,IL1A,IL1B,IL6,IRS1,LAMC1,LDLR,MMP1,MMP10,MMP3,MYC,NDRG4,NRP1,PLAUR,PPARD,PPARGC1A,PTGES,PTGS2,RUNX2,SCARB1,SERPINA1,SERPINE1,SGK1,SLC7A1,SQRDL,TF,TGFB1,TMEM176B,TNFAIP6,UPP1,VCAN,VDR,VLDLR	497 (19)
EPAS1		transcription regulator	Activated	2.472	2.81e-07	AKAP12,ANGPT2,BHLHE40,BIRC3,CA12,CDCP1,CLK3,EGFR,ENO1,ENO2,FAM13A,GADD45B,IGFBP5,IL6,ITGB3,ITIH5,LDLR,LOXL2,MAFF,MANF,MYO7A,NDRG1,PGF,PTPRZ1,SERPINE1,SLC16A4,SLC40A1,SPAG4,SPHK1,TEK,TGFB3,TNFAIP3,VEGFA	418 (17)
MEOX2		transcription regulator	Inhibited	-3.539	3.42e-07	CCL2,CCL20,CDKN1C,CXCL8,F3,HBEGF,IL6,ITGB3,MMP10,SELE,TNFAIP3,TRAF1,VEGFC	383 (12)
SOX1		transcription regulator		-0.471	3.51e-07	APCDD1,COBLL1,CYP26A1,DSP,DUSP1,EFEMP1,EPHA2,EXT2,FRZB,INHBA,IRS1,NRP1,PCDH18,PEG3,SOX17,VEGFA,WLS,WNT5A
GFI1		transcription regulator	Inhibited	-2.953	5.85e-07	BCL3,CD40,CXCL8,EGR2,ID2,IL1A,IL1B,IL6,IL7R,IRAK2,IRF1,MMP7,MYC,NFKB1,NFKB2,NFKBIA,NT5E,RELB,SERPINA1,SMAD3,VDR	344 (12)
NFKBIB		transcription regulator		1.54	6.32e-07	BCL2A1,CCL2,CD40,CXCL8,IL1B,IL6,MMP9,NFKBIA,PLAU,SELE,SMAD7,TEK,TNFSF10,TYR,VEGFA	342 (12)
HOXA13		transcription regulator		-0.339	6.99e-07	ALDH1A1,BMP2,BMP7,ENO1,EPHA4,MAB21L1,NOG,SHROOM3,WNT5A
SMAD2		transcription regulator	Activated	2.823	7.07e-07	BGN,FSTL3,FURIN,GADD45B,IL6,MMP2,MMP9,PDGFB,PTHLH,RUNX2,S1PR1,SELE,SERPINE1,SMAD3,SMAD7,SNAI1,SPHK1,TPM3,VEGFC	502 (17)
EZH2		transcription regulator	Activated	2.462	7.66e-07	ATF3,BIRC3,BMP7,CD70,CRISPLD2,CXCL8,DENND2A,EGFR,EPDR1,EZR,FKBP5,FRZB,FZD1,ICOSLG/LOC102723996,IL11,IL23A,IL6,KCNK1,KRT81,LAMB3,LAMC2,MMP2,MMP7,MMP9,MYC,NDRG1,NFKBIA,NKD1,NOTCH2,PLEKHA6,PRICKLE1,PTGES,PTGS2,RNF19B,RUNX1,SERPINA1,SFRP5,SGPL1,SMAD3,SNAI1,SOX17,TGFB1,VEGFA	435 (19)
HMGB1		transcription regulator	Activated	3.663	8.23e-07	CCL2,CCL20,CD40,CXCL5,CXCL8,GLUL,IFIT1,IL1A,IL1B,IL6,MMP1,MMP3,MMP9,PTGES,PTGS2,RELB,SELE,SMAD7	275 (13)
NFKB2	3.174	transcription regulator	Activated	2.208	9.31e-07	BIRC3,BMP2,CCL20,CTSS,CXCL12,CXCL8,GPR183,ICOSLG/LOC102723996,IL23A,MAT2A,MMP2,MMP9,MYC,NFKB2,PTGS2,PXN,TRAF1	255 (12)
SNAI1	3.437	transcription regulator	Activated	2.365	1.08e-06	ACTN1,ACTR1A,ADD2,ANKRD1,CCL2,CLDN3,CLDN4,CXCL8,FLNB,FOXC2,ITGA2,MMP9,PFKP,PTGS2,RUNX2,SDC1,SNAI1,TGFB1,TPM3,VASP,VDR,ZEB1	428 (22)
ISL1		transcription regulator		0.034	1.25e-06	ADGRG2,BARX1,CALB2,DLG2,ETV4,FGF13,GAL,IL1A,IL1B,IL6,LHX1,LHX2,MAB21L1,NTRK2,NXPH4,PAPPA2,PIEZO2,PRPH,RUNX1	189 (7)
WT1		transcription regulator		0.803	1.48e-06	ACTN1,ANPEP,BCL2A1,CCL2,CLIC1,EGFR,ENO2,EXT2,EZR,FDPS,FGF1,FOSB,HBEGF,HSPG2,IL11,IL1B,MMP2,MMP3,MMP9,MYC,NDRG1,NTRK2,PDE8A,PIR,PLAUR,SDC1,SERPINE1,SH3BP5,SMAD3,TGFB1,TGFB3,VDR,VEGFA,WARS,YARS	446 (19)
FOXL2		transcription regulator	Activated	2.795	1.6e-06	ATF3,BCL2A1,BMP2,CCL20,CYP26B1,FAS,IL11,INHBA,LIF,MAFF,PPARGC1A,PTGS2,PTHLH,RSPO3,SOX4,TNFAIP3
TSC22D3		transcription regulator	Inhibited	-2.006	1.63e-06	ANXA1,CCL2,CXCL8,DUSP1,EGR2,EGR3,IL1B,IL6,NFKB1,PTGS2,RUNX2,SELE,SGK1	464 (17)
MYOD1		transcription regulator		-0.45	1.77e-06	ACHE,AGT,CDKN1C,CDO1,DHFR,DMD,DUSP1,ENPP2,ETV4,FYN,HSPB8,ID2,IGFBP5,INPP5K,MAP2K1,MMP2,MSC,PLEKHO1,PMEPA1,PNP,PPARGC1A,PRDM16,RPS6KA2,RUNX1,SMAD7,SPTBN1,SRC,TGFB1,TGFBR3,ZEB1	397 (14)
GMNN		transcription regulator		-0.471	1.81e-06	APCDD1,COBLL1,CYP26A1,DSP,DUSP1,EFEMP1,EPHA2,EXT2,FRZB,INHBA,IRS1,NRP1,PCDH18,PEG3,SOX17,VEGFA,WLS,WNT5A
JUND		transcription regulator		0.866	1.99e-06	AGT,BCL3,F3,IL11,IL6,ITGB4,MMP1,MMP3,MMP9,PLAU,PLAUR,RUNX2,SDC1,SOX4,TIMP1,VEGFA	428 (16)
FOXO3		transcription regulator		0.258	2.06e-06	ANGPT2,ANXA1,BCL10,BMP2,BPGM,C8orf4,CDC42EP3,CDKN1C,CTSB,CXCL8,DDIT4,EGR2,EIF4EBP1,FGFR2,FOSB,FOXC1,GADD45B,GLUL,GRB14,IL6,INHBA,JAG1,MCM7,MMP9,MYC,NFKBIA,NT5E,PLAU,PPARGC1A,SGK1,SH2B3,SLC40A1,SLC7A1,SNAI1,TGFB1,TNFSF10,UCP2	574 (24)
FOXO1		transcription regulator	Activated	2.565	2.51e-06	ACLY,ANGPT2,BCL2A1,BIRC3,CA2,CCL20,CD40,CD70,CDC42EP3,CDKN1C,CXCL8,DDIT4,EGR2,EIF4EBP1,FAS,FDPS,FOSB,GADD45B,HYOU1,IL1B,IL6,IL7R,IRS1,ITGA3,JAG1,KLF7,ME1,MMP1,MMP3,MMP9,MYC,NDN,NKX3-1,PPARGC1A,RUNX2,SCARB1,SEMA6D,SERPINE1,SESN3,SGK1,TGFB1,TNFRSF9,TNFSF10,TNFSF9,TRAF1	361 (20)
TCF7L2		transcription regulator	Activated	2.637	2.69e-06	ADAMTS4,ADGRG1,ALDH3A2,ANXA1,CAP1,CREB3L2,CSRP1,EGFR,ENPP2,EPHB1,FBP2,FGFR2,FKBP1A,GLUL,HHIP,HIPK2,ID2,IL23A,ILK,IRS1,JAG1,KMT5A,LAMC2,LRRN1,MAP4K4,MAP7,ME1,MMP1,MMP7,MYC,NFASC,PLEKHB1,PPARGC1A,PRICKLE1,RAB31,RHOA,SIRT2,SLC22A23,SMAD7,SMURF1,SYDE2,TBC1D14,VEGFA	401 (21)
PLAG1		transcription regulator		1.567	4.65e-06	AQP1,CDKN1C,CREB3L1,CRLF1,EFNB1,ETV4,KRT19,MAP2,PIR,PPIC,PTP4A3,SMARCD3,TRAF1,VEGFA
LHX1	3.022	transcription regulator		-1.481	5.36e-06	ANPEP,ATP1B1,CADPS2,CUBN,EHD2,FZD5,GATM,GCNT1,JAG1,KCNJ15,LRP2,OTX2,PCP4,PDPN,SEMA6D,SLC45A4,SLC47A1,SOSTDC1,SOX17,TMEM27
HNRNPK		transcription regulator	Activated	2.099	5.56e-06	AGT,G6PD,LDLR,MMP10,MMP3,MYC,PRELP,PTGS2,SLC47A1,UCP2	436 (17)
EHF	2.382	transcription regulator		0.318	6.35e-06	ANPEP,CCL20,EHF,IL6,JAG1,MMP1,MMP3,NOTCH2,PLAUR,PPARD,SERPINE1,TFPI,TIMP1,TNC,TNFRSF10B,VEGFA,VEGFC,ZFP36L1	205 (7)
PRDM1		transcription regulator		-1.694	6.85e-06	ACOX2,ADA,ADGRG1,ATG7,ATP9A,BCL2A1,CADPS2,CCL20,CFH,CRISPLD2,DDIT4,EGR2,GALNT2,IL1A,IL1B,IL6,KRT81,LRRN1,ME1,METTL7A,MSC,MT2A,MYC,PCDH18,SLC25A37,SMAD3,SNAI1,TNFAIP6,TNFRSF10D,TNFSF10,TSPAN10,XBP1	541 (21)
ATN1		transcription regulator			8.12e-06	ATP1A1,ATP1A3,ATP1B1,ATP1B2,BHLHE40,BMP1,BTG3,CA4,CDH11,DBP,ENO2,FGF1,GRK2,HBEGF,IGFBP5,KCNK3,LTBP2,RGS16,SOX11,SOX4,TAGLN3,TIAM1,TUBA4A
TAF4		transcription regulator	Inhibited	-3.402	8.84e-06	CDH11,DCN,EGFR,EHF,GAS1,GREM1,HBEGF,ID2,LRRC15,MAFF,MAP4K4,MMP2,MMP3,PPARGC1A,RUNX1,TGFB1,TGFB3,VEGFC
CCND1		transcription regulator		1.298	9.29e-06	ARHGEF2,COL5A2,E2F7,EGFR,ENO1,ENPP2,EPHA2,FAM129B,HN1,HSPA1A/HSPA1B,HSPB8,ITGB3,KDM6B,LRRTM2,MACF1,MAFF,MCM7,MEIS2,MMP2,MMP3,MNS1,MYC,MYO7A,MYRIP,NT5E,PDLIM4,PKP4,PMEPA1,RAB3B,SELENBP1,SERINC3,SLC4A4,SLC9B2,SOX4,STOM,STXBP1,TGFB3,TIAM1,TUBA1B,TUBA1C,TYMP,UTRN	282 (10)
HOXB5		transcription regulator		0.928	9.59e-06	ANGPT2,ITGB3,MMP1,MMP2,PLAU,PLAUR
CITED2		transcription regulator	Inhibited	-2.234	1.1e-05	CCL2,CXCL8,DUSP1,FOXC2,GATA6,IL6,MMP1,PGK1,TNFAIP3,VEGFA	538 (22)
ZFP36		transcription regulator	Inhibited	-3.283	1.18e-05	BIRC3,COL3A1,CTSS,IL1A,IL1B,IL23A,IL6,IRF1,MMP1,NFKBIA,PLAU,PLAUR,PTGS2,SERINC3,TRAF1	423 (13)
SRF		transcription regulator		0.526	1.34e-05	ABCA4,AKAP12,ANKRD1,ARHGAP20,BMP2,BPGM,CAP1,CCM2,CLDN3,CNN1,CSRP1,CSRP2,DMD,EGR2,EGR3,EYA2,FGF1,FOSB,G0S2,GLIPR1,HSPG2,IER2,LAMA3,LDLR,LMCD1,LMOD1,MAP4K4,MCF2L,MMP9,MYH11,MYH9,PDLIM7,PTGS2,RAB27B,SEMA3A,SEMA6D,SMTN,SOSTDC1,TCF7,TJP2,TJP3,TNC	375 (12)
RUNX1	4.033	transcription regulator		1.321	2.48e-05	ACHE,ADGRG1,ANXA2,FAS,FAT4,FHDC1,HMGA2,ID2,IGF2R,IL7R,ITGA2,ITGB3,MYH9,NR2F2,PCDH7,PRKCQ,RUNX1,RUNX2,SERPINE1,SHANK2,SLC22A4,SOX17,SOX6,ST3GAL5,TIMP1,UPP1,VEGFA	514 (18)
ETS1		transcription regulator	Activated	3.594	2.97e-05	ANPEP,ARPC2,B4GALT5,BCL11A,CCL2,HSPA1A/HSPA1B,HSPB8,HSPE1,ID2,IL7R,ITGB3,MMP1,MMP2,MMP3,MMP7,MMP9,MYC,NKX3-1,NQO1,PEG10,PHLDA2,PLAU,PTHLH,PVR,RUNX1,RUNX2,SERPINE1,SNAI1,VEGFA,ZEB1	448 (18)
FOSL2	2.737	transcription regulator		1	3.37e-05	ABCA1,CXCL8,F3,FAS,ITGB4,MMP1,MMP2,MMP3,RELB,RUNX2,SOX4,TIMP1	373 (14)
FOSB	3.353	transcription regulator		1.091	3.62e-05	FOSB,INHBA,MMP1,MMP2,MMP9,MT2A,RUNX2,SERPINE1,SMAD3,TIMP1	477 (16)
GLI3		transcription regulator		1.134	3.64e-05	FOXC2,GLI2,GREM1,GSX2,HAND2,HHIP,PTHLH,PVR,RUNX2,WNT2B,WNT5A
ACTN4		transcription regulator	Activated	2.425	3.78e-05	CCL2,CXCL8,IL1B,MMP1,MMP3,RHOA	344 (15)
TCF4		transcription regulator	Activated	2.178	3.79e-05	CDKN1C,DCT,FGF1,ID2,IGF2BP1,IRS1,MITF,MMP1,MYC,OSBPL1A,PLAU,RUNX2,SGK1,TYR,VCAN,ZEB1	344 (13)
RUNX2	2.481	transcription regulator		1.855	4.23e-05	BMP2,CXCL8,FGFR2,GADD45B,HTRA1,ITGB4,MMP2,MYH11,NEXN,PCDH18,PLAU,RUNX1,RUNX2,SERPINE1,SNAI1,SOX6,ST3GAL5,TCF7,TIMP1,VEGFA	447 (19)
SIRT1		transcription regulator		0.182	4.76e-05	ABCA1,ADAMTS5,BIRC3,DBP,EBI3,EPDR1,GLI2,IL1B,IL6,LDLR,MMP1,MMP2,MMP3,MMP9,MTHFD1L,MYC,NCAM2,NEDD4L,NELL2,NLGN1,NTRK2,PLEKHA6,PPARGC1A,RELB,RGS16,SERPINE1,SFRP5,SHANK2,TFPI,TNFRSF10B,UCP2,ZEB1	321 (17)
IFI16		transcription regulator	Activated	2.251	4.86e-05	CCL2,CCL20,CXCL8,DHFR,ID2,IL1B,IL6,IL7R,LDLR,MAP2K1,NFKBIA,PCP4,PIM1,SELE,TYR	384 (15)
NKX2-1		transcription regulator	Inhibited	-2.948	5.03e-05	AGT,AQP1,BCL2A1,BTG3,CA4,COL9A1,ENPP2,EPHB1,LRP2,MMP2,MTUS1,MYH11,NKD1,PARD6B,PDPN,SEC14L2,SERPINE1,SH3PXD2A,SMAD7,SNAI1,SOX17,TGFB1,TMEM37,VEGFA,WNT11,WNT5B	293 (7)
RELB	3.81	transcription regulator		1.22	5.19e-05	BIRC3,CCL20,CD40,CXCL12,CXCL8,ICOSLG/LOC102723996,IL1B,IL6,MAT2A,MYC,NFKB2,NFKBIA,PTGS2,RELB	297 (13)
DDIT3		transcription regulator	Activated	2.651	5.32e-05	ANKRD1,ATF3,CXCL8,HSPE1,IL6,IRAK2,PPARGC1A,SARS,SELE,TENM4,TNFRSF10B,WARS,XBP1	468 (17)
HDAC1		transcription regulator		-0.444	6.05e-05	AKAP12,ANGPT2,ATF3,ATG7,COL9A1,CXCL8,DHFR,EGFR,FAS,GLUL,IL6,ITGB4,LGR6,LMO2,MCM7,MME,MMP9,MYC,NFKBIA,NKD1,NKX3-1,OSCAR,PDGFB,PLAU,PPARGC1A,PTGS2,RELB,RUNX2,SCN2A,SGK1,SNAI1,ST5,VDR	465 (21)
NUPR1		transcription regulator	Activated	6.532	6.97e-05	ABCC5,ACAD10,ACSS1,ADGRG1,ADGRL3,AKAP12,ALDH5A1,ANK3,ARHGAP11A,ATF3,B3GNT5,CD68,COL3A1,COQ10A,CXCL5,CXCL8,ENO2,ERMP1,FAM114A1,FAM83G,FGF1,GMEB1,GPCPD1,HBEGF,HCN1,JADE2,KANK2,LIF,LOC102724428/SIK1,MAT2A,MMP10,MYC,NDRG1,P4HA2,PER3,PIK3R1,PIM1,PLK3,PPFIBP2,RAB11FIP5,RAB17,RELB,RNF19B,SERPINE1,SESN2,SHROOM3,SLC16A10,SYNE2,TNIP1,TOB1,UPP1,XBP1,ZFP36L1,ZSWIM6
HEY2		transcription regulator		-0.353	7.74e-05	ANKRD1,CNN1,GATA6,IL6,KCNJ2,MYH11,NR2F2,SCN5A,SMTN	237 (9)
USF1		transcription regulator		0.731	7.81e-05	ABCA1,AGT,AKAP12,CTSS,DUSP1,IGF2R,LDLR,MYH9,PTGS2,SERPINE1,SLC19A1,TGFB1,TNFAIP3,TYR,UCP2
TFAP2A		transcription regulator		-1.234	7.96e-05	ABCA1,ANXA1,BIRC3,EFEMP1,EGFR,FREM2,MMP2,MT2A,PLA2G16,PLAU,PLAUR,PPARD,RAB27B,SESN3,SLC19A1,TPM3,VEGFA	426 (22)
IRF3		transcription regulator	Activated	2.462	8.37e-05	ANOS1,B4GALT5,BIRC3,CCL2,CD40,CD70,CDH11,CXCL8,DAXX,FAS,FGF1,GBP5,IFIT1,IL1B,IL23A,IL6,IRF1,MMP3,MMP9,NLRC5,PNP,PVR,SORL1,TNFAIP3,TNFSF10,TPST1,TSLP	374 (15)
CEBPD		transcription regulator		0.549	9.1e-05	AGT,BCL2A1,CCL20,CDKN1C,CXCL8,IGFBP5,IL1B,IL23A,IL6,MITF,MMP3,MYC,PTGS2,TNFAIP6,VEGFC,VLDLR,XBP1	481 (20)
NAB2		transcription regulator	Inhibited	-2.156	9.1e-05	F3,ID2,MMP3,PLAU,RRAD,TGFB1,TNFSF10	209 (7)
UXT		transcription regulator		-0.557	0.000102	CXCL8,ENO2,FKBP5,NFKBIA,NKX3-1,PMEPA1,SORD,TNFAIP3,TNFRSF10B	394 (13)
IRF4		transcription regulator		-0.485	0.000109	ADA,ATF4,CCL20,CD68,CLK3,CTSS,EZR,GALNT2,IL1B,IL6,IL7R,IRF1,MANF,MAPRE1,MYC,PLAUR,PRKCQ,RHOA,TNFRSF9,TNFSF10,XBP1,ZFP36L1	307 (16)
PAX7		transcription regulator		-1.154	0.000118	ABCA1,CDH11,CLDN3,CRLF1,F2RL1,ID2,LRFN5,MEST,NQO1,PDLIM4,PEG3,PKIA,SYNE2,TOB1
HOXA10		transcription regulator		-0.064	0.000121	ALDH1A1,AQP1,COL3A1,DBP,EGFR,EGR2,ENPP2,FZD1,FZD5,HLF,ID2,IGFBP5,IL11,ITGB3,KLF9,MAP1B,ME1,MEIS2,MSN,PCP4,PDPN,PEG3,PIK3R1,SNRPE,TGFBR3
Foxp1		transcription regulator		0.788	0.000132	CDS1,DNER,EGR2,HCN1,LMO2,MTCL1,NGEF,PDPN,SOX4
HTATIP2		transcription regulator			0.000133	ADGRB1,ANGPT2,EGFR,MMP2,MYC,SNAI1,VEGFA	289 (13)
HDAC3		transcription regulator		-0.186	0.000139	BIRC3,BMP2,CXCL8,ENPP2,G6PD,GDF11,IL6,ME1,MMP9,MYC,NFKBIA,PTGS2,RELB,SERPINE1,SMAD7,SMARCA2	415 (20)
REL		transcription regulator	Activated	2.678	0.000154	ACSL4,BCL2A1,BCL3,CCL2,CD40,CXCL8,DHFR,EGR2,ENDOG,EPHB2,F3,FAS,GADD45B,HBEGF,IL23A,IL6,IRF6,MMP9,MYC,NFKB1,NFKB2,NFKBIA,PLA2G16,PPP1R14B,RELB,SH2B3,SNAI1,TNFAIP3,TNFRSF10B,TNFSF10	486 (17)
IRF6	2.224	transcription regulator	Activated	2.057	0.000157	ADAMTS5,CCL2,CXCL8,ENPP2,IL1B,IL23A,IL6,PLAU,PTGES,PTGS2	298 (14)
BCL6		transcription regulator	Inhibited	-3.297	0.000165	BCL2A1,BCL3,CCL2,DUSP6,EBI3,FAS,GLI2,IL1A,IL1B,IL23A,IL4R,IL6,IL7R,ITGA3,ITPRIP,LDHB,LDLR,LPIN1,MAF,MITF,MYC,NFKB1,SDC1,SERPINE1,SOX6,TGFB1,XBP1	299 (14)
CEBPA		transcription regulator		1.786	0.000168	ACLY,AGT,AKAP12,ANPEP,ANXA1,APCDD1,ATF4,BCL2A1,CA2,CCL20,CKAP4,CXCL8,DHFR,EGR2,EPHX1,FZD1,G0S2,GAL,GAS1,GATA6,GLIPR1,HBD,HMGA1,ID2,IL6,IRF6,IRS1,MAPKAPK2,MT2A,MYC,NRP1,OTX2,PPARD,PPARGC1A,PPL,PTGS2,PTPRE,RAB31,RUNX2,SERPINE1,TIAM1,TNFAIP6,TNFSF10,VCAN,VDR,VLDLR	482 (19)
MTF1		transcription regulator		1.398	0.000177	ADAMTS5,MMP3,MMP9,MT2A,PGF
HDAC6		transcription regulator		1.504	0.000195	ADAMTS1,GDF6,IL6,LTBP2,MYC,NOG,PDGFB,PLAU,SERPINE1,TGFB1	432 (19)
NKX2-3		transcription regulator		0.714	0.000211	AIF1L,ANGPT2,BMP2,C8orf4,CD68,CSRNP1,CXCL8,F2RL1,GHR,HSD17B2,IL7R,KRT81,MAP2,MEDAG,MMP7,MYH11,PAPSS2,PKIA,PTGS2,PTPRE,SEMA3A,SHMT2,SLC40A1,SMAD7,SRPX2,SYT11,TNFRSF10D,TYMP
NFATC1		transcription regulator		1.302	0.000214	BMP7,CD40,EGR3,FAS,IL6,ITGB3,ITPR2,MYC,MYH11,NQO1,OSCAR,PTGS2,SIGLEC15,TNFSF10,UTRN	494 (20)
NKX3-1	1.951	transcription regulator			0.00029	CA12,CA2,CTSB,MMP9,MYC,PIK3R1,PIM1,RUNX1,SDC1,SDC4,SOX4	228 (10)
NCOA3		transcription regulator		0.096	0.000331	CCDC80,FGFR2,ILK,IRF1,IRS1,MCM7,MMP9,MYH11,NFKBIA,PARD6B,PGK1,PPARD,PTGS2	528 (22)
STAT4		transcription regulator	Activated	2.432	0.000332	ACSS1,ATF4,BCL3,CCL2,ENO2,FURIN,IL6,IRF1,ITIH5,KDM6B,KLF9,LPIN1,MYC,NDRG1,P4HA2,PKP2,PRDM16,RGS16,RRAD,SELE,SELENBP1,SERPINE1,TGFB3,TIMP1,TUBB2B,UNC13D,VEGFA,VLDLR	433 (15)
NCOA4		transcription regulator		-0.707	0.00037	CLDN3,EHF,FABP5,FGFR2,FYN,JAG1,MME,NKX3-1	303 (7)
ATF3	2.636	transcription regulator		-1.827	0.000407	ATF3,BIRC3,IL1B,IL6,LDLR,MMP1,MMP2,MMP3,MT2A,NFKB2,PTGES,SELE,SERPINE1,TNFRSF10B,TSLP	281 (14)
CYLD		transcription regulator		1.699	0.000422	CD40,CXCL8,IL1B,IL6,IL7R,NFKB2,RELB,SERPINE1,TGFB1	250 (12)
DACH1	-2.7	transcription regulator		-1.782	0.000422	CXCL8,EFEMP1,IER2,IL6,MMP3,PTGS2,SERPINE1,TGFB1,TNFAIP3	472 (16)
SOX4	1.046	transcription regulator		-0.923	0.000426	AIF1L,AMOTL1,B3GNT5,EFNA5,FGF13,GGA2,GPR183,HIPK2,KDM7A,LHFP,LUZP1,MAP7,MEX3A,NAV1,NUAK1,PNP,PPIC,SORT1,TENM4,TIAM1,TMEM176B,TMEM255A,TMEM98,TUBB2B
FOXP3		transcription regulator		-1.993	0.000426	ANXA1,DUSP6,ID2,IL6,IL7R,IRAK1,MAF,MMP2,MMP9,NFKB1,NRP1,NT5E,SMAD7,TGFB1,TNFAIP3,VEGFA	318 (14)
FOXA1		transcription regulator		0.039	0.000433	ANXA1,BMP2,CNN1,DCT,ELK3,EPHX1,FNDC3B,FOXC1,HHIP,HK1,IL6,JAG1,LHFP,MYC,MYH11,NES,PPP1R14C,RPRM,TCF7,TF,XBP1	444 (19)
TSC22D1		transcription regulator	Activated	2	0.000445	CXCL8,IL1B,IL6,SERPINE1	376 (14)
HDAC10		transcription regulator		-1.961	0.000445	DCT,MITF,MMP2,MMP9	376 (12)
POU2F2	1.051	transcription regulator			0.00046	ADA,ASB13,ENO1,GATM,GGA2,GPR183,KCNN4,LRRC32,MCM7,MYC,POU2F2,SYDE2,TIMP2,TNFAIP2,XBP1
NFE2L2		transcription regulator		1.212	0.000473	ABCC3,ATF3,ATF4,ATP1A1,CA11,COL3A1,CXCL8,DDX39B,DNAJB5,ELN,EPHX1,FGF13,FKBP5,FXYD1,G6PD,GHR,HERPUD1,IFNGR2,IL1A,IL1B,IL6,MAFF,ME1,MMP9,NGEF,NQO1,OSCAR,PHKA1,PKIA,PPARGC1A,PTGS2,RAN,SCARB1,SERINC3,SERPINE1,SLC6A9,SLC7A8,TGFB1,TUB,TXN,UGDH,VEGFA,XBP1	420 (17)
TWIST2		transcription regulator		-0.128	0.000475	FBLN5,IL1B,MAF,MMP9,SNAI1,TGFB1,ZEB1	481 (16)
FOXC2	3.949	transcription regulator		1.123	0.000616	DLL1,IRS1,ITGB3,LIPE,MMP2,MMP9,PPARGC1A,PTGS2,RUNX2,WNT5A	281 (14)
MAFB		transcription regulator		-0.492	0.000633	ACTN1,CAP1,CCL2,EGR2,IL7R,MMP9,NUAK1,OSCAR,SPOCK1	203 (7)
WWTR1		transcription regulator		-1	0.000633	BMP2,CXCL8,ID2,IL1A,IL1B,IL6,RUNX2,SERPINE1,SMAD7	304 (12)
KLF6		transcription regulator	Activated	2.181	0.000677	ATF3,CCL2,CXCL8,IL1A,IL1B,MMP9,MYC,NFKBIA,PLAU,PTGS2,TGFB1,VEGFA	283 (14)
MYOCD		transcription regulator		-1.346	0.000709	ATF4,CACNA1D,CNN1,COL3A1,HAND2,KCNJ3,LMOD1,LOC102724428/SIK1,MYH11,PHKA1,SCN5A,VCAN,VEGFA,XBP1
HLX		transcription regulator	Inhibited	-2.779	0.000743	ANKRD1,BMP2,CDKN1C,CTSS,CXCL8,IL4R,MYC,PAPPA
PKNOX1		transcription regulator			0.000762	CCL2,COL5A2,PBX1,PGK1,PLAU,PPARGC1A
SOX5		transcription regulator		-0.305	0.000774	BMP6,HSPG2,LIPE,RUNX2,SPAG6
PML		transcription regulator		0.171	0.000785	ACSL4,EGFR,FAS,ID2,IL1B,LDLR,LIPE,MAF,MAFF,MAP2K1,MMP10,NDRG1,NQO1,PPARGC1A,TNFAIP3,TRIO,TXN,UCP2	477 (19)
HSF1		transcription regulator		-0.477	0.0008	ATG7,BCL10,BMP7,COBL,CSRP2,DHRS2,EFEMP1,FGF1,HSPA1A/HSPA1B,HSPE1,IL1B,IL6,IL7R,JARID2,JMJD6,LDLR,LIF,MAT2A,MICA,MITF,PGK1,RRAD,TUBB4A	486 (15)
TAF4B		transcription regulator		1.922	0.00081	INHBA,IRF1,MMP3,NFKBIA,TGFB1,TGFB3,TNFAIP3
ZNF384		transcription regulator		1.859	0.000846	MMP1,MMP3,MMP7,RUNX2
FOXA2		transcription regulator	Inhibited	-2.739	0.000919	CNN1,DCT,EPHX1,FABP5,GSTM3,HHIP,IGFBP5,IL6,LHX1,LIPE,MAP1B,MTUS1,MYH11,NFKB2,PPP1R14C,SERPINA1,SH3PXD2A,SNAI1,SOX17,TCF7,TF,TGFB1,UCP2,WNT5A	368 (17)
HOXD3		transcription regulator		1.671	0.00103	DSP,ITGA5,ITGB3,MMP2,SDC1,SERPINE1
TFAM		transcription regulator		-1.633	0.00103	FABP5,HK1,IL1B,PFKP,PGAM1,PGK1
NFATC2		transcription regulator	Activated	2.862	0.00109	ABCA1,CD40,CXCL8,DAXX,DGKA,EGR2,EGR3,ENPP2,FAS,INHBA,IRF1,JARID2,MAF,MMP3,MYC,PTGS2,SELE,SH3BP5,SRC,TGFB1	486 (19)
ZBTB16		transcription regulator		-1.189	0.00109	BMP2,BMP7,IL1A,IL6,IL7R,ITGB3,KCNJ8,MMP9,MYC,PIK3R1,PTGS2,RUNX2,TMEM176B	494 (19)
SQSTM1		transcription regulator		-0.26	0.0011	ARID5A,CD70,HBEGF,IL1B,IL6,IRF1,LHX2,NFKBIA,NQO1	268 (14)
ATF2		transcription regulator		0.982	0.00113	ATF3,BCL2A1,CXCL8,DUSP1,IL23A,IL6,ITGB8,MAT2A,MEIS2,MMP1,MT2A,PLAU,PPARGC1A,PTGS2	409 (15)
MYCN		transcription regulator	Inhibited	-2.859	0.00117	ABCA1,ABCA2,ABCB9,ABCC3,ALDH1A1,ARPC1B,CDH11,CKAP4,COL5A2,DUSP2,EGFR,EIF4A1,FGFR2,GATA6,HMGA1,ID2,INHBA,ITGA2,ITGA3,JARID2,MMP2,MYH9,MYL12A,NDRG1,SERPINE1,SORD,SOX17,TIMP2,TM6SF1,TNFRSF10B,TUBA1B	466 (15)
HOXA9		transcription regulator		0.344	0.00118	ADGRG1,AKAP13,ALDH1A1,ARHGAP11A,ARNTL,CCL2,DCT,FZD1,FZD5,GPR183,HMGN2,ID2,IER2,IL7R,MAN2A2,MYC,PCDH1,PIM1,RAB31,SDC4,SELE,SOX4
TFAP2C		transcription regulator		-0.808	0.0012	ADA,EGR3,FOXC1,FREM2,HK1,JAG1,MYC,NRP1,SLC19A1,TNFAIP3,XBP1
POU4F1		transcription regulator		-0.674	0.00124	ADGRG2,CALB2,DLG2,ETV4,FGF13,GAL,LHX1,LHX2,MAB21L1,MSC,NTRK2,NXPH4,PAPPA2,PIEZO2,PRPH,RUNX1
EED		transcription regulator		-1	0.00137	EGFR,GATA6,MMP2,MMP7,MYC,NKD1,PTGS2,RUNX2	437 (22)
MTA1		transcription regulator		1.739	0.00155	CDKN1C,EPHA2,HUNK,MMP2,MMP9,MYC,PIK3R1,SLC16A10,SNAI1	426 (21)
KLF5		transcription regulator	Activated	2.094	0.00161	DUSP1,ILK,MMP9,MYC,PDGFB,PTGES,RUNX1,SORCS2,TBC1D14,UCP2	430 (16)
MAML1		transcription regulator	Activated	2.236	0.00163	CXCL8,HEYL,IL1A,IL1B,IL7R	315 (16)
ELF3	-0.871	transcription regulator	Activated	2.626	0.00163	CCL20,EHF,IL6,MMP10,MMP3,NFKB1,PTGS2	324 (15)
HEY1		transcription regulator		-0.14	0.00179	CNN1,GATA6,MMP2,MYH11,NR2F2,SMTN	161 (7)
MECOM		transcription regulator		-1	0.00179	DCN,ITGB3,ITGB4,ITPR2,PBX1,SERPINE1
MYB		transcription regulator		1.836	0.00187	ANPEP,BIRC3,CXCL12,DHRS2,HAND2,IGFBP5,IL7R,MAT2A,MMP1,MMP3,MYC,PTGS2,SDC1,SDC4,SLC1A5,SNAI1,SPHK1	351 (21)
EOMES		transcription regulator		0.508	0.00205	FOXC1,ITGA2,LHX1,MAP2K6,MICAL2,NAV2,NRP2,NXPH4,SOX17,TNFSF10,TSHZ1
SNAI2		transcription regulator		0.664	0.00214	ANKRD1,CXCL12,DSP,EGR2,ITGA3,ITGB4,MMP9,NES,RUNX2,VDR	300 (12)
RBM14		transcription regulator			0.00217	HTRA1,MYC,SOX6
HOXB7		transcription regulator		1.969	0.0023	ANGPT2,CXCL8,MMP9,VEGFA	417 (17)
NFKBIE		transcription regulator			0.0023	CCL2,CXCL8,LIF,SELE	268 (12)
HOXC8		transcription regulator		-0.378	0.00247	ADAM19,ANKRD1,CDH11,CNN1,GAS1,KRT19,NQO1
NRF1		transcription regulator	Inhibited	-2.778	0.00248	ATP1A1,ATP1B1,CCL20,CHRNA9,CXCL8,ESM1,IL1A,NQO1,PVR
MECP2		transcription regulator		1.257	0.00259	ANXA1,CALB2,CYB5A,EFNA5,FKBP5,FOXP2,FXYD1,GRIA1,IRAK1,MYC,PLA2G16,PTGS2,SCN2A,SGK1,SRPX2,VEGFA	357 (11)
CDKN2A		transcription regulator		-0.22	0.00267	BTG3,CCL2,DHFR,DUSP1,EGR2,GFRA2,HUNK,IGFBP5,IL11,IL1A,IL1B,IL6,ITGB3,KANK2,KCNK1,MCM7,MMP1,MMP2,MMP3,MYC,NFKB2,NKX3-1,P4HA2,PEG3,PMEPA1,PTGS2,SERPINE1,SOX17,TOB1,TPP1,VEGFA	489 (18)
SMAD1		transcription regulator		0.246	0.0028	GADD45B,IL11,IRF1,MYC,PDGFB,RUNX2,SMAD7,VEGFA	449 (21)
ZBTB17	1.1	transcription regulator	Activated	2.383	0.00299	BHLHE40,BTG3,CDKN1C,LDLR,OSMR,RHOA,SPTBN1
PDX1		transcription regulator		1.872	0.00308	ANXA2,ATF3,CDO1,COL3A1,DUSP6,EPHB1,F3,FGF1,GALNT18,HK1,ID2,IL1B,IL6,ILK,MAP2,MITF,MYC,NFKB1,NQO1,PAPSS2,TGFBR3
SATB1		transcription regulator		-0.139	0.00318	ACTN1,BCL2A1,CD40,EBI3,FOSB,GADD45B,IL4R,IL7R,PSMD2,PTGS2,RELB,RUNX1,S1PR1,SGK1,SMAD3,TMEM117,TSLP,TUBA4A,VPS37B,WARS
MBD2		transcription regulator		1.704	0.00319	ADGRB1,BIRC3,COX6C,EFNA5,G6PD,MMP2,MMP9,PLA2G16,PLAU,RELB	217 (6)
GLI2	2.202	transcription regulator		1.947	0.00348	FOXC2,GLI2,HHIP,IL1B,IL6,JAG1,MITF,MMP3,MMP9,MYC,PTHLH,RUNX2,SNAI1,VDR	443 (17)
FBXW7		transcription regulator		-0.958	0.0036	CREB3L1,MYC,NFKB2,NQO1,PPARGC1A,RUNX2,SERPINE1	428 (21)
LEF1		transcription regulator		-0.094	0.00362	DCT,FAS,IL7R,MITF,MMP2,MMP7,MYC,NRCAM,RUNX2,SGK1	479 (20)
HDAC2		transcription regulator		0.079	0.00363	ATG7,CXCL8,F3,FAS,IL1A,IL6,ITGB8,LGR6,MCM7,MMP9,MYC,NFKBIA,PDGFB,PLAU,PTGS2,SCN2A,TNFSF10	438 (16)
E2F1		transcription regulator		1.88	0.00375	ACTR1A,ANGPT2,ATG7,CA2,CCNO,CDKN1C,CLIC1,CTSB,CYB5A,DDX39B,DGKI,DHFR,DLEU1,DUSP1,EGR2,ENO2,EYA2,FAS,FGFR2,FHDC1,GM2A,HMGA1,HN1,HSPE1,IRS1,MAF,MCM7,MMP1,MMP3,MYC,NDUFC1,NFKBIA,NRP1,PIK3R1,PPARGC1A,PSMD2,RAN,SELE,SERPINE1,SOX7,TGFB1,TNFSF9,UCP2,UGDH,VEGFA,YARS	499 (23)
BCL3	2.736	transcription regulator		-1.356	0.00385	AGT,CD40,CXCL8,ID2,IL1B,IRF1,PLAUR,VLDLR	342 (14)
ASH1L		transcription regulator			0.00385	IL6,TNFAIP3
MESP1		transcription regulator			0.00385	MEIS2,SNAI1
FOXL1		transcription regulator			0.00385	SDC1,WNT5A
TFEC		transcription regulator			0.00397	BCL11A,COL6A3,DCT,IL6,MYH9
YY1		transcription regulator		1.572	0.00409	ANKRD1,ATF4,BMP6,CXCL12,DMD,EGFR,FAS,FDPS,IGFBP5,IL1B,LDLR,LHX1,LRP2,MAT2A,MCM7,MMP2,MYC,MYH11,SCARB1,SLC23A2,SLC25A4,SRC,TBC1D14,TLN2,TSLP,VEGFA,VEGFC	533 (25)
NOTCH3		transcription regulator		0.816	0.00436	ACTN1,CDH11,CDKN1C,COL5A1,MMP9,MYH11,PBX1,PRKCQ,SMTN
SREBF1		transcription regulator		0.942	0.00439	ABCA1,ACLY,ACSL4,BHLHE40,CYB5A,FABP5,FAS,FDPS,G6PD,HSPA1A/HSPA1B,IL1B,IL6,LDLR,LPIN1,PTGIR,PTGS2,SCARB1,SERPINE1,STXBP1,TF,TGFB1,UCP2,VEGFA	488 (22)
SMAD5		transcription regulator		-0.246	0.00445	BMP2,PDGFB,RUNX1,RUNX2,SERPINE1,VEGFA	354 (12)
DTX1		transcription regulator		-0.64	0.00445	DUSP6,NRIP3,SNAI1,SPRY4,TNFSF9,VEGFA	221 (7)
IKZF1		transcription regulator		-0.79	0.00457	ADAM19,AQP1,C1QTNF1,FGF13,IL7R,LHFP,LMO2,MYC,POU2F2,PPP1R9A,PRKCQ,RAPGEF4,RUNX1,SH3BP5,SLC19A1,SULF2,TSHZ1
YBX1		transcription regulator		1.941	0.00461	EFEMP1,EGFR,F3,MMP2,MMP3,MVP,PDGFB,PTGS2,SNAI1,TGFB1	289 (14)
CDX2		transcription regulator		-1.643	0.00463	EZR,FGF1,GLI2,ITGB4,KCNJ15,LAMC2,MTUS1,MYC,NR2F2,PARD3,PARD6B,SH3PXD2A,SLC7A8,SNAI1,SOX17,TGFB1	357 (8)
FOXF1		transcription regulator			0.0049	ITGA5,ITGB3,MYH11,WNT5A
RUNX3		transcription regulator		-1.992	0.00497	ABCC5,CXCL8,IL1B,JAG1,MMP9,MYC,RUNX1,ST3GAL5,TGFB1	483 (22)
SOX6	-3.057	transcription regulator		-0.254	0.00512	BMP6,CALB2,HSPG2,MYC,RUNX2	158 (7)
HOXD10		transcription regulator		1.897	0.00518	EZR,GCNT1,HBEGF,ITGA3,ITGB4,RHOC,SERPINE1,TFPI,TIMP1,TIMP2
STAT5A		transcription regulator		-1.021	0.00537	BCL11A,BCL2A1,BIRC3,CD68,CD70,CXCL5,FAS,FOSB,FOSL2,ID2,IL6,IL7R,IRF1,LAMB3,MAF,MMP7,MYC,PCP4,PIM1,PPFIBP2,QPRT,RAB27B,RUNX2,SELENBP1,SLC7A8,TNFRSF9,TPM3,TRAF1,WARS	417 (14)
SPIB		transcription regulator		1.026	0.00557	ATF3,BMP6,DLL1,EGR2,FAM46C,HSPA1A/HSPA1B,KDM6B,NAV2,NFKB1,P2RY6,TENM4,XBP1
GPS2		transcription regulator		-0.707	0.00596	ABCA1,CCL20,CXCL8,FZD1,HIVEP2,NFKBIA,RGL1,SGK1	199 (7)
PITX2		transcription regulator		1.446	0.00613	ATP1A1,ATP1B1,DACH1,IRF6,LHX2,MSC,MYC,SNAI1,TRIO,WNT2,WNT2B,WNT5A
ARNT		transcription regulator	Activated	2.259	0.00638	BHLHE40,CDCP1,ENO1,FURIN,G6PD,GAS1,ID2,ITGB3,LOXL2,NQO1,PGK1,S1PR1,SERPINE1,TUBA4A,VEGFA	422 (13)
TRIM28		transcription regulator		-0.294	0.00639	COL4A6,DCT,EFEMP1,IL6,MITF,MMP2,NFKB1,SOX6,ZNF554	334 (7)
SIM2		transcription regulator		-0.329	0.00648	DBN1,MMP2,MMP3,ROBO3,TIMP2
SP100		transcription regulator			0.00648	HSPB8,HSPE1,MMP1,PLAU,SNAI1	274 (7)
HOXA5		transcription regulator			0.00648	CXCL8,GADD45B,IER2,TGFB1,TGFB3
BRCA1		transcription regulator		1.028	0.00658	DDIT4,DGKA,EGFR,ENPP2,EZR,FAS,FKBP5,GADD45B,HMGA2,IFIT1,LAMA3,LHX1,LPIN1,MYC,NQO1,SMAD3,STC1,TNFAIP2,VCAN,VEGFA	513 (22)
KLF10		transcription regulator		0.106	0.00673	EGFR,SERPINE1,SMAD7,TGFB1	153 (7)
TLE1		transcription regulator			0.00673	ATF3,BCL2A1,DUSP1,MEIS2
SNW1		transcription regulator			0.00692	MMP9,PLAU,SERPINE1	337 (10)
ASXL1		transcription regulator		-1.134	0.00698	ENO2,G0S2,GPCPD1,LIPE,PGK1,SERPINE1,VEGFA	200 (7)
ETS2		transcription regulator		1.987	0.00724	ANPEP,DUSP6,FGF1,MMP1,MMP3,MMP9,MYC,PLA2G16,PLAU,PTHLH	391 (19)
IRF8		transcription regulator		1.765	0.00727	ATF3,CBL,CD40,CTSS,EGR2,FAS,IFI44L,IL1B,IL6,LHX2,LIF,MAF,MAP4K4,MMP9,MYC,PCDH7	352 (15)
PRDM5		transcription regulator			0.00738	CLK3,ENO2,GADD45B,ID2,ISLR2,LOC102724428/SIK1,MYC,NAV2,NLRC5,NOTCH2,RUNX1,RUNX2
PPARGC1A	-2.532	transcription regulator		-1.629	0.00766	ACAT1,ADGRG1,CD68,COX6C,ENDOG,IL6,KCNK1,LDLR,LPIN1,ME1,MITF,OXCT1,PDK2,PGAM1,PHYH,PPARGC1A,PTGS2,RUNX2,SCARB1,SESN2,SLC39A14,TYR,UCP2,VEGFA	455 (22)
HOXB13		transcription regulator	Inhibited	-2.449	0.00784	EPHA4,LRRN1,MYC,NFKBIA,SEMA3A,SLC30A10
FOXM1		transcription regulator	Activated	3.172	0.00802	ANXA1,CXCL12,FZD1,IL6,MMP2,MMP7,MMP9,MYC,NES,PGK1,PLAUR,SNAI1,VCAN,VEGFA,ZEB1	450 (22)
NCOR1		transcription regulator		-1.131	0.00808	BCL3,DUSP1,HK1,ME1,MME,MMP9,NDRG1,NKX3-1,PMEPA1,PTGS2,SORD,TSLP	472 (23)
TFE3		transcription regulator		0	0.00808	DCT,MYH9,SERPINE1,SMAD7,TYR
SRA1		transcription regulator		-0.447	0.00808	CCL20,LIPE,MMP1,MMP9,PRDM16	303 (7)
PYCARD		transcription regulator			0.00808	CXCL8,IL1B,IL6,MMP9,PTGS2	260 (17)
GATA1		transcription regulator		1.554	0.00895	ABCA2,ACTN1,ANGPT2,AQP1,BMP6,CA2,FOSB,GART,HBD,HIPK2,HNRNPAB,IL7R,ITGB3,LMO2,MITF,MYC,PAPPA2,PIM1,PLXNA2,SCIN,SLC19A1,SOX6,SRC,TEK	34 (2)
PIAS4		transcription regulator		-0.577	0.00896	IL1B,IRF1,ITGB8,SERPINE1	483 (19)
HHEX		transcription regulator		-1.029	0.00896	NRP1,TEK,VEGFA,WNT2
ARNT2		transcription regulator	Activated	2.985	0.00926	ANGPT2,CALB2,CPXM2,DLL1,EGFR,GLUL,ITGB3,KCNJ15,LAMB3,LCP1,MCM7,MRPL37,MSC,NGEF,PDLIM4,PFN1,PGK1,SELENBP1,SMAD3,TNFRSF9,VEGFA,ZFP36L1
GRHL2		transcription regulator		0.128	0.00993	BMP2,CLDN4,MYC,NRP2,ZEB1
SKI		transcription regulator		-1.257	0.00993	CYP26A1,MITF,NRCAM,SERPINE1,SMAD7	206 (9)
ZNF382		transcription regulator			0.0106	HMGA2,MITF,MYC
STAG1		transcription regulator			0.0106	MYC,PCDH17,PCDH7
GSC		transcription regulator			0.0106	FOXC2,TGFB1,ZEB1
HEYL	3.943	transcription regulator			0.0106	MMP2,MYH11,SMTN
DEK		transcription regulator			0.0106	BIRC3,CXCL8,NFKBIA
ETV4	2.726	transcription regulator	Activated	2.156	0.0109	B4GALT5,CXCL8,ETV4,MMP7,MMP9,PTGS2
KEAP1		transcription regulator		1.195	0.0109	IL1B,IL6,MMP9,NQO1,OSCAR,PHKA1
ISX		transcription regulator			0.0111	BCO1,SCARB1
PURB		transcription regulator			0.0111	HTRA1,MYC
ZNF350		transcription regulator			0.0111	HMGA2,MMP9
HMGA1	3.998	transcription regulator		0.292	0.0112	CLCN6,CTSC,FOSL2,GHR,IER2,IL6,LIPE,MAPKAPK2,MMP9,MYC,PHLDA2,PSEN2,PTGS2,RAN,SDC4,SOX17,SOX4
IRF1	2.003	transcription regulator		1.218	0.0113	CCL2,CCL20,CD40,CTSS,CXCL8,IFI44L,IFIT1,IL1B,IL6,IRF1,MAP4K4,MMP9,MYC,PCDH7,PLA2G16,PTGS2,TGFB1,TNFSF10
NRL		transcription regulator		0	0.0113	ABCA4,ENPP5,GNB1,GNB3,GRB14,PIK3R1,SRC,TUB
ASCL1		transcription regulator		0.043	0.0114	CDK5R1,DLL1,EPHA2,GSX2,LHX1,NES,NFASC,NUMBL,PLXNA2,PRKCQ,RHOA,SLC35D3
VDR	2.273	transcription regulator		0.502	0.0115	ABCC3,AGT,CXCL8,F3,IFI44L,IL1A,IL6,LIPE,PTGS2,RELB,SELE,TGFB1,TSLP,UCP2,VDR
SERTAD2		transcription regulator		1.176	0.0116	LIPE,PHYH,PPARD,PPARGC1A
TCF3		transcription regulator		-0.268	0.0118	AATF,ATF3,CA2,EIF4EBP1,FGFR2,GADD45B,GM2A,GRIA1,ID2,IL1B,IL7R,KLHDC2,LMO2,MYC,NDN,NTRK2,PFKP,PGK1,PRSS3,RGS16,SCIN,TF,XBP1
MTPN		transcription regulator	Activated	3.265	0.0123	ANXA1,BCL2A1,FAS,IL6,MMP3,MYC,NFKB1,SERPINE1,TGFB1,TGFB3,TNFSF10
ZNF217		transcription regulator		0	0.0132	ANK3,CCL2,MYC,NLGN1,NMNAT2,PKP2,RGS20,SEC14L2,SEMA3A,WNT5B
CREM		transcription regulator		0.673	0.0135	ABCA1,ATF3,BHLHE40,COL3A1,CSRNP1,CXCL8,DUSP1,EGR2,GADD45B,HAND2,IRAK1,LDLR,LOC102724428/SIK1,MEST,MNS1,PGK1,VEGFA
HOXC6		transcription regulator		-1.342	0.014	BMP7,CNTN1,DCN,FGFR2,MME,NFKB2,RUNX1
ELK1		transcription regulator	Activated	2.183	0.0142	BMP2,EGR2,MMP9,PTGS2,RUNX2,SNAI1,TNFRSF10B,TPD52L1
STAT1		transcription regulator	Activated	2.596	0.0144	ABCA1,AGT,ANGPT2,CCL2,CCL20,CD40,CXCL8,FAS,FURIN,GBP5,HTRA1,IFIT1,IL1B,IL6,IRF1,MMP9,MYC,PCDH17,PIM1,PTGS2,RUNX1,SLFN5,SMAD3,SMAD7,SMAGP,TNFRSF10B,TNFSF10,TYMP,WARS
NFIL3		transcription regulator	Inhibited	-2	0.0145	FAS,GADD45B,ID2,PTGS2,TNFSF10
PHB2		transcription regulator		-1	0.0148	BMP2,CDKN1C,IL11,TXN
KLF9	2.392	transcription regulator			0.0148	BMP2,CALB2,GHR,TGFB1
TGIF1		transcription regulator			0.0148	CXCL8,IL1B,IL6,SOX3
ING4		transcription regulator			0.0151	IL6,MYC,NFKBIA
SUPT16H		transcription regulator			0.0172	HSPA1A/HSPA1B,ID2,LOXL2,MSN,PLAU
SKIL		transcription regulator		0.577	0.0178	CDH11,CXCL12,SERPINE1,SLC1A5,SMAD7,SOX17,ZEB1
NCOR2		transcription regulator			0.0178	BIRC3,CXCL8,IL1B,IL6,PTGS2,RELB,TSLP
POU2F1		transcription regulator			0.018	CDO1,CXCL8,DDIT4,ELK3,GSTM3,IL6,NDRG4,NFKB1,PTGES,RPE65,SELE,SELENOP,SESN2,TNFAIP3
SMAD6		transcription regulator		0.164	0.0184	IL6,SERPINE1,TGFB1,TGFB3
KCNIP3		transcription regulator			0.0184	FOSB,FOSL2,KCND2,TNFAIP3
LHX2	-1.786	transcription regulator		-1.091	0.0202	LIF,NCAM2,NQO1,RAX,ROBO3
RCAN1		transcription regulator	Inhibited	-2.205	0.0202	CXCL8,F3,IL6,PTGS2,SELE
TBX5		transcription regulator		1.48	0.0203	ANKRD1,CCL20,COL3A1,CXCL8,KCNJ2,LOC102724428/SIK1,PHKA1,SCN5A,TCF7
WWC1		transcription regulator			0.0206	BMP2,FGF1,PDGFB
PRDM16	-2.191	transcription regulator			0.0206	DCN,PPARGC1A,SERPINE1
ZFP57		transcription regulator			0.0206	IGF2R,KCNQ1OT1,PEG3
MAFF	4.207	transcription regulator			0.0206	ABCC3,ABCC5,NQO1
ETV6		transcription regulator			0.0206	MMP3,SPRY4,VEGFA
GBX2		transcription regulator			0.0206	EGR2,ENPP2,OTX2
ASCC1		transcription regulator			0.0213	CXCL8,TNFSF10
TAF12		transcription regulator			0.0213	IRF1,SELE
SHOX2		transcription regulator			0.0213	HTRA1,RUNX2
ZKSCAN3		transcription regulator			0.0213	ITGB4,VEGFA
CLOCK		transcription regulator			0.0216	ACSL4,BHLHE40,CYP26A1,DBP,EEF2K,EGFR,FKBP5,GADD45B,JMJD6,LIG3,LPIN1,MMP7,PER3,POMGNT1,ST3GAL5,TNFAIP1
ZEB1	2.234	transcription regulator		-0.548	0.0224	ITGB4,KRT19,LAMC2,NRP2,PLAU,PTPRZ1,SERPINE1
GLIS2		transcription regulator	Inhibited	-2	0.0225	LTBP2,SERPINE1,SNAI1,TGFB1
LYL1		transcription regulator			0.0225	ADGRG1,ANGPT2,ITGA2,NFKB1
TAF1		transcription regulator			0.0225	BCL2A1,GHR,RUNX2,SCARB1
KMT2D		transcription regulator		0.085	0.0232	ADGRG1,ADGRG2,BTG3,CA4,CKAP4,DUSP2,EBI3,IRF1,KCTD15,LAMB3,NT5E,PCDH7,PPIC,SCARB1,SORD,SYDE2,WDR17,WDSUB1
SIM1		transcription regulator	Activated	2.286	0.0234	ANGPT2,CALB2,CPXM2,DLL1,EGFR,GLUL,ITGB3,KCNJ15,LAMB3,LCP1,MCM7,MRPL37,MSC,NGEF,PDLIM4,PFN1,ROBO3,SELENBP1,SMAD3,TNFRSF9,ZFP36L1
FHL2		transcription regulator		0.849	0.0236	CNN1,CXCL8,MITF,S1PR1,WNT5A
MSC	4.652	transcription regulator		-0.707	0.0238	BMP7,CCL2,DCT,IFI44L,IFIT1,PIEZO2,POU2F2,SYNE2
FOXO4		transcription regulator		1.511	0.025	CDC42EP3,GADD45B,JAG1,MMP9,SERPINE1,SGK1,VEGFA
BMI1		transcription regulator			0.025	CADM1,DLC1,GLIPR1,NFKB1,NID1,SMAD3,VEGFC
EGR2	3.727	transcription regulator		0.194	0.027	DGKA,EGR2,EPHA4,GHR,ID2,IL1A,IL1B,IL7R,MAP2,MME,NXPH4,PTHLH,RRAD,TGFBR3,TNFSF10,VEGFA
PIAS2		transcription regulator			0.0271	IRF1,ITGA2,LDLR
FOXD1		transcription regulator			0.0271	EPHB1,PGF,SERPINE1
CCNT1		transcription regulator			0.0271	CXCL8,MYC,PPARGC1A
LMO2	5.563	transcription regulator			0.0271	ADGRG1,NDN,NKX3-1
STAT5B		transcription regulator		-1.505	0.0278	ACOT11,ANKRD1,BIRC3,CD70,CDO1,FAS,FOSL2,IL6,IRF1,MAF,ME1,MYC,PIM1,POU2F2,TPM3,TRAF1,WARS
FOXA3		transcription regulator		0.785	0.0284	CD40,KLHL13,PPARGC1A,PRDM16,TF,TNFRSF9
ATF6		transcription regulator		1.725	0.0287	FDPS,IL6,MANF,PVR,RAN,TNFRSF10B,VEGFA,XBP1
USF2		transcription regulator		0.382	0.0287	ABCA1,AGT,IGF2R,MYC,MYH9,SERPINE1,TGFB1,UCP2
NFYB		transcription regulator			0.029	ACLY,ARHGAP11A,CCNO,CPEB3,DGKI,DZIP3,ENTPD7,FAM214B,FAS,FGFR2,GALNT2,GART,GDF6,GNA12,HMGN3,IGDCC4,LIG3,LPIN1,LRP2,PXMP4,RUNX2,SCARB1,SNAI1,TM7SF3,TMBIM6
SIAH2		transcription regulator			0.0313	FGF1,MME,NDRG1,NKX3-1,PMEPA1
NFATC3		transcription regulator		1.928	0.0314	ATF3,BMP2,DDIT4,EGR2,EGR3,IL6,MMP3,PTGS2
CARM1		transcription regulator		1.172	0.0319	DHFR,EGR3,EPHX2,MMP3,MYC,PTGES
TFEB		transcription regulator		1.095	0.0319	CTSB,IL1B,IL6,TPP1,TYR,VEGFA
SMARCD3	-2.088	transcription regulator			0.0323	ITGA3,MITF,SOX6,WNT5A
MAFK		transcription regulator			0.0323	ABCC3,ABCC5,NQO1,TXN
EBF1		transcription regulator		1.497	0.033	CXCL12,EIF4EBP1,FBP2,IL6,IRF1,IRS1,LIPE,MAP2K1,PFKP,PHKA1,PHKA2,PIK3CD,PIK3R1,PPARGC1A
NEUROG3		transcription regulator		-0.426	0.0337	DLL1,GSX2,IGF2R,NOTCH2,NRP1,NTRK2,NUMBL,PSEN2,SEMA3A
TRIM29		transcription regulator			0.034	SNAI1,ZEB1
SSBP2		transcription regulator			0.034	LMO2,MYC
TAF9		transcription regulator			0.034	CXCL8,IRF1
MYBBP1A		transcription regulator			0.034	MMP3,PPARGC1A
DNMT3L		transcription regulator			0.034	IGF2R,MEST
GTF3A		transcription regulator			0.034	MMP9,PIM1
URI1		transcription regulator			0.034	FKBP5,NKX3-1
HIC1	3.118	transcription regulator		-1.914	0.0342	CA12,CA2,CDKN1C,CDO1,EPHA2,GPR161,INHBA,LIF
PRDM8		transcription regulator			0.0345	CALB2,CDH11,NRP2
CREB3		transcription regulator			0.0345	ANXA1,MMP9,XBP1
FOXF2		transcription regulator			0.0345	MYH11,PDGFB,WNT5A
TAL1		transcription regulator		-0.662	0.0347	AATF,ADGRG1,CEP70,CHST11,ID2,MAP2,MAP3K4,MEST,MYC,NDN,NKX3-1,PLEKHO1,RIPK4,RUNX1,SOX4,TCF7,TNFAIP1,TNFAIP3,TNFSF10,TOB1,YARS
MKL1		transcription regulator		0.354	0.0369	ARPC1B,CDC42EP3,CNN1,EYA2,G0S2,MMP9,MYH11,MYH9,RAB27B,RUNX1,SCARB1,SERINC3,SLC35D3,TNC
ZBTB20		transcription regulator		0.351	0.0372	GHR,IL6,IRS1,LDHB,NFKBIA,PPARGC1A,UGDH
FOXC1	1.729	transcription regulator		0	0.038	DLL1,ITGB3,MMP9,RUNX2
MSX1		transcription regulator			0.038	BMP2,EGR2,EPHA4,RUNX2
ONECUT1		transcription regulator			0.0391	AKAP13,ALDH5A1,C2,C2orf27A/C2orf27B,C8orf4,CACNA1D,CFI,CLCN4,EGR2,EHF,EIF4A1,FABP5,FAS,HSPA1A/HSPA1B,IRF6,LAMC2,NEK6,NFKBIA,PPARD,SERPINA1,SERPINB8,SETDB2,TCF7,TMBIM6,TNFSF10
NCOA2		transcription regulator		0.24	0.0422	BMP2,FRZB,IL1A,IL1B,IL6,KRT19,NFKBIA,PARD6B,PTGS2
MEF2C		transcription regulator		0.583	0.0427	ATF3,COL3A1,EGR2,FOSB,FRZB,KCNJ2,LOC102724428/SIK1,MMP10,PHKA1,PPARGC1A,RUNX2,SCN5A
HIF3A		transcription regulator			0.0428	PGK1,PLAUR,VEGFA
PER2		transcription regulator			0.0428	ARNTL,DBP,PER3
PIAS3		transcription regulator			0.0428	MMP3,MMP9,OSCAR
OTX1		transcription regulator			0.0428	ENPP2,MITF,TYR
ZIC3		transcription regulator			0.0428	GATA6,SOX17,SOX7
KDM5B		transcription regulator	Activated	2.176	0.0433	CLCF1,CYB5A,EHD1,FABP5,FGFR2,GAL,JADE2,LIMCH1,PIR,SMARCA2,SMOX,TGFB1,TMEM14A,XBP1
NFIB		transcription regulator			0.0438	BMP6,DCT,EFNB1,KIAA1462,NT5E,SLC16A14
H2AFX		transcription regulator			0.0442	EPDR1,MYC,PLEKHA6,SFRP5
MAX		transcription regulator			0.0459	DHFR,DLEU1,DUSP2,GADD45B,HMGA1,ID2,JARID2,MYC,RHOA,SERINC3
ID1		transcription regulator	Activated	2.114	0.0473	ALDH1A1,MMP2,MMP9,MYC,PPARGC1A,RUNX2,SNAI1,TF
PFDN5		transcription regulator			0.0489	PFDN1,PFDN2
HOXB1		transcription regulator			0.0489	COL5A2,OTX2
ETV3		transcription regulator			0.0489	MMP1,MYC
PAX4		transcription regulator			0.0489	ID2,MYC
ILF3		transcription regulator			0.0489	ILF2,PLAU
ERF		transcription regulator			0.0489	MYC,UTRN
FLI1		transcription regulator	Activated	2.207	0.0528	ADGRG1,ID2,MMP1,SRC,TEK,TNC,VEGFA
NRIP1		transcription regulator	Activated	2.158	0.0829	IL1B,IL6,LDHB,PDK2,PTGS2,SLC16A10,TNFAIP6
SMARCA2	-1.731	transcription regulator	Inhibited	-2.213	0.0887	DCT,DHFR,FKBP5,IGFBP5,MMP10,TYR,VDR
HOXA7		transcription regulator		1.982	0.102	ADGRG1,EGFR,IL7R,SOX4
YAP1		transcription regulator		1.981	0.129	ANKRD1,BMP2,EGFR,FGF1,ID2,MYC,PDGFB,PTGS2,ZEB1
CBFB		transcription regulator	Activated	2.219	0.175	ATF4,ERMN,HTRA1,NRP1,RUNX1,RUNX2,TGFBR3
IRF7		transcription regulator	Activated	2.534	0.22	ATF4,CD40,DAXX,FZD1,GBP5,IFI44L,IFIT1,IL4I1,IRF1,TMBIM6,TNFSF10,TPST1,TRAF1
MED1		transcription regulator	Activated	2.236	0.242	ACLY,BCL11A,BCL3,BHLHE40,GHR,ID2,LIF,MYC,NFKBIA,PIM1,VDR,XBP1
E2F3		transcription regulator		-1.912	0.505	ARPC1A,CA12,CCL20,DHFR,ECE1,FGFR2,INHBA,MCM7,MYC,SERPINE1,TNFAIP2
XBP1	1.95	transcription regulator	Activated	2.922	1	CREB3L1,CXCL8,FAS,HERPUD1,HYOU1,IL6,MYC,PHLDA2,S1PR1,SERPINA1,TXN,XBP1
PTEN		phosphatase		-1.318	5.88e-09	ANGPT2,ANXA1,BCL3,BPGM,CA12,CA2,CD40,CSRP1,CTSB,CXCL8,DHFR,DUSP1,EGFR,EGR2,EIF4EBP1,F3,FAS,G0S2,HSPA1A/HSPA1B,IFNGR2,IGFBP5,IL1B,IL23A,IL4R,IL6,JAG1,KRT19,LDHB,MAT2A,MME,MMP2,MMP3,MMP9,MT2A,MYC,NDRG1,NDUFC1,NFKB1,NKX3-1,PGK1,PIK3R1,PIM1,PLAU,PPARGC1A,PTGS2,PXN,RUNX1,SDC1,SDC4,SERINC3,SERPINE1,SMOX,SORD,SOX4,SRC,TGFB1,TNFAIP1,TNFRSF10D,TNFRSF9,TNFSF10,VEGFA,VEGFC	487 (16)
DUSP1	3.581	phosphatase		-1.585	8.3e-07	BMP2,CCL2,CCL20,CD40,COL3A1,CXCL8,DUSP1,DUSP6,EGFR,IL1A,IL1B,IL6,MMP1,NRP1,PDGFB,PIK3R1,PLAUR,PTGS2,SELE,SERPINE1,VEGFC	274 (14)
PTPN1		phosphatase		0.437	6.34e-05	ARID5A,DUSP1,DUSP2,IL23A,IRS1,LHX2,NFKBIA,PIK3R1,PPARGC1A,PRDM16,SMAD7,TNFRSF9	398 (21)
NT5E	4.037	phosphatase	Inhibited	-2.236	0.000264	COL3A1,IL1B,IL6,SERPINE1,TGFB1,TIMP1	369 (16)
DUSP5		phosphatase		0	0.00103	CA2,DUSP2,EGR3,FAM83G,ID2,IL11
CDKN3		phosphatase			0.00145	IGF2R,KCNQ1OT1,MEST,PEG3
PPP2CA		phosphatase		1.914	0.00385	CD70,EIF4EBP1,IL1A,IRF1,MYC,PTGS2,SLAMF8,UPP1	467 (19)
SOCS3		phosphatase		-1.609	0.00458	ABCA1,ATF3,CD40,IFIT1,IL1B,IL23A,IL4R,IL6,IRF1,IRS1,PPARGC1A,TGFB1	506 (17)
PTPRJ		phosphatase		1.667	0.00497	ARID5A,CD70,HBEGF,IL1A,IL6,INHBA,LHX2,PLAUR,PTGS2	337 (17)
PON1		phosphatase			0.00673	ABCA1,CD68,IL6,SCARB1	317 (15)
PTPN6		phosphatase		-1.269	0.00936	CXCL8,DHFR,IL1B,IL6,IRF1,MYC,TIMP1	494 (19)
DUSP4		phosphatase			0.0151	DUSP1,IL6,MMP1
PTPRA		phosphatase			0.0213	ENO2,MMP3
ACP1		phosphatase			0.0213	EPHA2,MYC
PPP3CA		phosphatase			0.0242	CA2,CSRP1,FXYD1,PDK2,PDPN,PTGS2,RUNX2,SDC4,TF
PTP4A3	-3.783	phosphatase		-0.849	0.0271	ITGB3,MYC,PXN,SNAI1
Ppp1cc		phosphatase			0.0489	ID2,IL6
PTPN22		phosphatase		-1.969	0.051	IL1B,IL23A,IL6,OSMR
LPIN1	-1.429	phosphatase		1.98	0.0833	FDPS,IL1B,IL6,PTGS2
F2		peptidase	Activated	6.618	1.93e-21	ADAMTS9,ANGPT2,B3GNT5,BCL3,BIRC3,CCL2,CCL20,CD68,CITED4,CKAP4,CLIC1,CXCL8,DUSP1,E2F7,ECE1,EDNRB,EHD4,EIF4A1,ESM1,F2RL1,F3,FOSB,FOSL2,GREM1,HBEGF,HMGA1,IER2,IGFBP5,IL1B,IL32,IL6,LOXL2,MMP1,MMP10,MMP9,MYC,MYH11,MYH9,NFKBIA,PDGFB,PLAUR,PROCR,PTGS2,RELB,RHOA,SDC4,SELE,SERPINE1,SLC7A1,SMTN,SPOCD1,TAGLN2,TAGLN3,TEK,TFPI,TGFB3,TIMP2,TNFAIP3,TNFSF10,TRAF1,TRIO,VASP,VEGFA	540 (18)
PROC		peptidase		-0.379	7.5e-09	AGT,ANGPT2,BCL2A1,CCL2,CXCL5,CXCL8,IL1B,IL6,MMP2,MMP9,NFKB2,PROCR,SELE,SERPINE1,TEK,TNFAIP3	392 (17)
PLG		peptidase	Activated	2.842	8.3e-08	CCL2,CD40,COLEC12,EDNRB,F3,FYN,IL1A,IL1B,IL6,MCOLN3,MMP1,MMP9,PIP5K1A,PLAU,PTGS2,RALB,RHOA,RLBP1,SERPINE1	342 (15)
ELANE		peptidase	Activated	2.471	3.27e-07	CTSB,CXCL5,CXCL8,EGFR,ELN,F2RL1,IL1B,IL6,MMP2,MMP7,MMP9,SERPINA1	463 (18)
MMP9	9.912	peptidase		0.929	4.95e-07	CTSB,CXCL12,EGFR,EPHB1,IL1A,IL23A,IL6,MMP2,MMP3,MMP9,MYC,SDC4,SERPINA1,TGFB1,TIMP1,VEGFA	333 (13)
F10		peptidase		1.903	1.2e-06	CCL2,CXCL8,F3,IL6,MMP2,NFKBIA,SELE,TNFAIP3,VEGFA	308 (16)
F7		peptidase	Activated	2.87	1.95e-06	CXCL8,F3,HBEGF,IER2,IL1B,IL6,JAG1,LIF,MYC,PLAUR,VEGFA	335 (18)
PSMB8		peptidase		-0.816	2.11e-06	IL1A,IL6,IRS1,NFKB1,NFKB2,NFKBIA,TNFAIP3	201 (9)
PSEN1		peptidase		-1.46	2.86e-06	ATP1A3,ATP1B1,CAP1,CDK5R1,CTSC,CTSS,DBP,DLL1,DUSP1,EGFR,ENO1,ENO2,ENPP2,ERMP1,FKBP1A,GADD45B,GDF11,GNA12,GNB1,HK1,HSPE1,IL1B,LRP1B,MAP2,MME,MMP9,MTHFD1L,MYC,PCP4,PER3,PGAM1,PGK1,PIK3R1,PSEN2,PTGS2,SCARB1,SRC,STXBP1,TGFB1,TNFRSF10B,TPM3,TUBA1B,TUBA1C,TUBA4A,TUBB2B,TUBB6,TXN,WARS	503 (20)
HTRA1	-1.889	peptidase		0.157	5.22e-06	EGFR,GDF6,HTRA1,MMP1,MMP3	269 (11)
PLAT		peptidase		1.824	5.81e-05	IL1B,INHBA,MMP1,MMP2,MMP3,MMP9,MYC,SERPINE1,TGFB1	378 (15)
SHH		peptidase		1.98	7.61e-05	ADAMTS1,ANGPT2,BMP2,DHFR,EGFR,FOXC2,GLI2,GSX2,HAND2,HHIP,HMGA1,IGFBP5,IL6,MYC,NES,NR2F2,OTX2,PFN1,PGF,PTHLH,PVR,RUNX2,SERPINE1,SOSTDC1,TGFB3	425 (22)
PSMB9		peptidase		0	9.35e-05	NFKB1,NFKB2,NFKBIA,RELB,TNFAIP3	252 (12)
PLAU	6.669	peptidase	Activated	2.094	0.000179	CCL2,EGFR,F3,IL1B,IL6,MMP1,MMP9,PLAU,PLAUR,PLK3,RELB,SERPINE1,SNAI1	403 (20)
PRSS8		peptidase	Activated	2	0.000201	IL1A,IL1B,MMP9,TSLP
MMP2	4.82	peptidase	Activated	2.8	0.000273	BMP2,CXCL12,EGFR,EPHB1,IL4R,ITGA3,MMP1,MYC,TGFB1	357 (19)
MMP7	5.986	peptidase		-0.447	0.000309	BMP7,FAS,MMP10,MMP2,MMP3	359 (20)
LONP1	1.438	peptidase		-1.633	0.000677	ACAT1,ANXA2,GARS,HSPE1,MARS,OXCT1,PFN1,PGAM1,PTGS2,S100A11,SARS,TPM3
MEP1A		peptidase			0.000911	CXCL8,IL1B,IL6
CMA1		peptidase			0.000911	AGT,COL3A1,IL1B	236 (9)
PSMB10		peptidase		-0.447	0.00114	IL1A,IL6,NFKB2,NFKBIA,TNFAIP3	157 (7)
ADAM10		peptidase			0.00217	CXCL12,DTNA,EGFR,HIP1,INHBA,IRAK1,ITGA5,KLC2,MICA,NR2E1,SCN2A,SLC45A2,TGFB1	199 (8)
PAPPA	3.227	peptidase			0.00217	ABCA1,IGFBP5,SCARB1
MMP14		peptidase		0.258	0.00299	ATF3,IL6,JAG1,PIK3CD,PTGS2,SDC1,VEGFA	394 (18)
MMP1	8.287	peptidase		1.513	0.00302	CXCL12,MMP1,MMP9,PTGES,RUNX2	334 (18)
ADAM17		peptidase		1.556	0.00329	COL3A1,CXCL8,EGFR,ICOSLG/LOC102723996,IL6,MMP2,NRG1,TSLP	295 (16)
DPP4		peptidase		-0.176	0.00361	EGR2,MMP2,PLAU,TGFB1,TIMP1,TIMP2	395 (22)
ADAMTS9	3.72	peptidase			0.00385	MMP9,VEGFA
ADAMTS5	-1.674	peptidase			0.00385	BGN,VCAN
TMPRSS4		peptidase			0.00385	ITGA5,PLAU
KLK5		peptidase	Activated	2.2	0.00397	CCL20,IL1B,IL23A,IL6,TSLP	251 (11)
TPSAB1/TPSB2		peptidase			0.00415	IL1B,IL6,MMP3	216 (11)
CTSG		peptidase		0.277	0.0049	CCL2,CXCL5,IL1B,MMP7	243 (17)
CTSB	1.492	peptidase		1.784	0.00543	CTSB,IL1B,MYC,PLAUR,SPHK1,VEGFA	462 (21)
CTSS	2.729	peptidase		1.664	0.00543	FAS,IL1B,ITGA5,MMP9,TNFSF10,UTRN	400 (18)
PRTN3		peptidase			0.00692	CCL2,CXCL8,IL6	284 (16)
CTSE		peptidase			0.00692	CD40,CTSB,IL1B	281 (12)
TPSD1		peptidase			0.00692	CXCL8,IL6,PTGS2	385 (19)
ST14		peptidase			0.00692	CXCL8,MMP1,MMP3	297 (11)
ANPEP	1.293	peptidase			0.00692	ANPEP,NDRG1,TGFB1
USP6		peptidase			0.0111	MMP10,MMP9
CTSD		peptidase			0.0111	ABCA1,TXN
C3	-0.08	peptidase	Activated	2.268	0.0113	CCL2,CXCL8,IL1A,IL1B,IL6,SMAD7,TGFB1,UCP2,VEGFA
C1QA		peptidase		-1	0.0116	F3,IL6,MAP2,SERPINE1
MMP12		peptidase		1.982	0.0148	IL6,LIF,MMP2,MMP9
TENM1	-1.575	peptidase			0.0151	EDNRB,GPNMB,SCARB1
HABP2		peptidase			0.0213	CXCL8,F3
UFD1L		peptidase			0.0213	CCL2,NFKB2
CTSK		peptidase			0.0213	IL6,PTGS2
PSEN2	-2.439	peptidase		-1.843	0.0217	CAP1,CTSC,CTSS,DBP,DLL1,EGFR,ENPP2,GDF11,GNB1,PSEN2,PTGS2
SENP1		peptidase		1.154	0.0323	CRMP1,MMP2,MMP9,UCP2
SENP6		peptidase			0.034	CXCL8,IL6
KLKB1		peptidase			0.034	BDKRB2,F3
ADAM9		peptidase			0.034	ITGA3,TIMP1
ACE2		peptidase			0.0345	AGT,IL6,SERPINE1
FURIN	3.446	peptidase			0.0345	IL4R,TGFB1,VEGFA
RAB7B		peptidase			0.0489	IGF2R,IL6
CTSC	3.607	peptidase			0.0489	IL1B,IL6
CASP4		peptidase			0.0489	IL1A,IL1B
ADAMTS12		peptidase		-1.982	0.0744	IL11,IL6,MMP3,TNFAIP2
APP		other	Activated	3.834	8.71e-22	ABCA1,ACHE,ADAMTS4,ARNTL,ATF4,ATP1A3,ATP1B1,ATP2B2,BMP6,CA12,CAP1,CCL2,CCL20,CD40,CD68,CDK5R1,CDK5RAP2,CLIC1,CRLF1,CSNK2A1,CTSB,CXCL12,CXCL5,CXCL8,CYP26B1,DAXX,DBN1,DCN,EGFR,ELN,ENO1,ENO2,ENPP2,EPHB2,ERMP1,F2RL1,FKBP1A,FOSB,FXYD1,FYN,FZD1,GHR,GLIS3,GNA12,GNB1,GRIA1,GSTM3,HERPUD1,HIPK2,HK1,HMGA1,HSPA1A/HSPA1B,HSPE1,HSPG2,IGF2BP2,IGF2R,IGFBP5,IL1A,IL1B,IL4I1,IL6,ILK,INHBA,IRF1,ITGA2,ITGA3,ITGB3,KCN…	510 (16)
S100A8		other	Activated	2.383	1.97e-12	ACSS1,ADAMTS1,ADAMTS4,ADAMTS5,AKAP12,ALDH1A1,ATF3,BCL3,BHLHE40,CCL2,CCL20,CHDH,CXCL8,DDIT4,ELN,ENPP2,FAS,FBLIM1,FURIN,FXYD1,IL1A,IL1B,IL6,ITGB4,LTBP1,MCF2L,MMP1,MMP2,MMP3,MMP9,MRO,NFKB1,NFKBIA,NRG1,PLAU,PLK3,PTGES,SGK1,VCAN	316 (13)
VTN		other		1.672	8.51e-11	BHLHE40,F3,IL1B,IRS1,ITGA5,ITGB3,MMP1,MMP2,MMP9,PLAU,PLAUR,PTGS2,PXN,RUNX2,SERPINE1	411 (18)
S100A9		other	Activated	2.399	1.37e-10	ACSS1,ADAMTS1,ADAMTS4,ADAMTS5,AKAP12,ALDH1A1,ATF3,BCL3,BHLHE40,CHDH,CXCL8,DDIT4,ELN,ENPP2,FAS,FBLIM1,FURIN,FXYD1,IL1B,IL6,ITGB4,LTBP1,MCF2L,MMP1,MMP2,MMP3,MMP9,MRO,NRG1,PLAU,PLK3,PTGES,SGK1,TNFRSF9,VCAN	308 (15)
PTH		other	Activated	2.575	2.92e-10	ADAMTS1,ANK3,BHLHE40,BMP2,CCL2,CGNL1,CXCL12,DUSP1,EGFR,EGR2,FOSB,FOSL2,IGFBP5,IL11,IL6,MME,MMP1,MMP2,PHLDB2,PLAU,PTGS2,PXN,RUNX1,RUNX2,SDC4,SMAD3,SMAD7,SORT1,SRC,STC1,TGFB1,TJP2,VDR	423 (16)
CYR61		other	Activated	3.672	9.34e-10	CCL2,CXCL8,IL1A,IL1B,IL6,ITGA2,ITGA3,ITGA5,ITGB3,MMP1,MMP2,MMP3,MMP9,MYC,PLAU,SERPINE1,TGFB1,TIMP1,TIMP2,TNFSF10,VEGFA,VEGFC,WNT5A	423 (17)
MYOC		other		1.664	2.53e-09	ADAMTS1,ANXA1,CA2,CDH11,DDIT4,EGR2,EPHA2,GPRASP1,HHIP,IGFBP5,KCNJ2,LAMC1,NFASC,PHLDA2,PRSS3,RAB27B,RUNX2,SESN2,SOSTDC1,SOX11,SOX3,STC1,UPP1	187 (7)
PDCD4		other	Inhibited	-2.306	2.28e-08	IL1B,IL6,MAP4K1,MMP3,MYC,PLAU,PLAUR,PTGS2,SNAI1,VEGFC	504 (18)
DCN	-1.914	other		-1.615	5.5e-08	BGN,CDKN1C,DUSP1,IL1B,IL6,IRS1,MMP1,MMP2,MMP9,S1PR1,SDC1,SEMA3A,SERPINE1,SMAD3,TGFB1,VEGFA	478 (17)
HNRNPA2B1		other			5.96e-08	ADGRG2,ARSJ,CA12,CADM1,DNER,HIPK2,IL6,MAST4,MEIS2,MEST,MYC,NRCAM,PAPPA,PBX1,PEG10,PHACTR2,PITPNC1,PLCB4,PPARGC1A,PRSS3,S1PR3,SERPINA1,SNAI1,SPAG4,STOM,UBASH3B,UTRN,VCAN	192 (7)
COL4A3		other			5.98e-08	COL3A1,COL4A5,ITGA2,ITGB3,LAMC1,MMP2,MMP9,PTGS2,TGFB1,TIMP1,TIMP2	424 (19)
MYD88		other	Activated	4.86	9.96e-08	ALDH1A1,BCL10,BCL3,CCL2,CD40,CXCL12,CXCL8,DAXX,DUSP1,EBI3,EDNRB,IGFBP5,IL1A,IL1B,IL23A,IL32,IL6,INHBA,IRF1,ITPR2,JAG1,MAFF,MMP10,MMP2,MMP7,MMP9,MYC,NFKB1,NFKB2,NFKBIA,PTGES,PTGS2,RELB,SCARB1,SELE,SERPINE1,SH3BP5,TGFB1,TIMP1,TNFAIP3	351 (13)
CD44		other	Activated	2.39	1.01e-07	ABCA2,BGN,BIRC3,COL3A1,COL5A2,FAS,FKBP5,IL1A,IL1B,IL6,ITGA3,ITGA5,KDM1A,LAMC1,LTBP1,LTBP2,MMP2,MMP3,MMP7,MMP9,MYC,NECAP2,NFKB2,PLAU,PMEPA1,PTHLH,PTP4A3,SDC4,SERPINA1,SRC,TIAM1,WNT2,WNT5A,ZEB1	545 (21)
VCAN	3.823	other		-1.379	1.14e-07	ADAMTS9,CCL20,CRISPLD2,CXCL12,DCN,EGFR,ELN,ENPP2,F3,FABP5,FAS,FBLN5,ITGA3,ITGA5,LOXL4,MAP1B,NFKB1,NFKBIA,PRELP,SMAD3,SORT1,TGFB1,TGFB3,TIMP1,VCAN,VEGFA	463 (18)
FBN1	-0.667	other		-1.078	1.55e-07	COL3A1,COL6A3,INHBA,LTBP1,MMP1,MMP2,MMP3,MMP9,RUNX2,SERPINE1	499 (16)
ITGB6		other	Activated	2.377	2.06e-07	COL3A1,MMP2,MMP3,MMP9,ODAM,PTHLH,RHOA,SERPINE1,TGFB1	398 (17)
TICAM1		other	Activated	3.677	3.88e-07	BCL3,CCL2,CD40,CXCL8,DUSP1,EDNRB,FAS,ICOSLG/LOC102723996,IFIT1,IL1A,IL1B,IL23A,IL6,IRF1,ITPR2,JAG1,MAFF,NFKB1,NFKB2,NFKBIA,PTGS2,RELB,SELE,SERPINE1,TNFAIP3,TNFSF10	259 (13)
RETNLB		other		1.303	8.23e-07	BMP1,CCL2,DNER,E2F7,ELN,FRZB,FZD1,IL1B,IL4R,IRS1,MMP2,MSN,MYC,NDN,STOM,TGFB1,TIMP1,WNT5A	382 (15)
NREP		other		0.453	9.4e-07	COL3A1,ITGA3,ITGA5,MMP2,MMP9,PDGFB,TGFB1,VEGFA	194 (7)
PDLIM2		other		0.447	1.03e-06	C4orf19,CCL20,CLCN4,CRISPLD2,CXCL8,ENPP2,F2RL1,FHDC1,FOXRED2,FXYD6,GHR,GSTM2,HBEGF,MME,NAV1,PHLDA3,PRUNE2,SLC40A1,SLC43A3,SPOCD1
NOD2		other	Activated	3.686	1.42e-06	BCL2A1,BMP2,CCL2,CD40,CXCL8,IL1A,IL1B,IL23A,IL6,NFKB1,NFKB2,NFKBIA,PTGES,RASGRP3,TNFAIP3,TNFRSF9,TRAF1	278 (16)
COL18A1		other	Inhibited	-3.359	1.8e-06	CCL2,DDIT4,EDNRB,EGFR,EPHB1,EPHB2,F2RL1,F3,IL6,ITGB3,MMP1,MMP2,MYC,NRP1,PLAU,PTGS2,SERPINE1,SPOCK1,VEGFA	395 (20)
TNC	7.196	other		1.177	2.76e-06	ADAMTS4,CCL2,CCL20,EGFR,HTRA1,ID2,IL6,MMP1,MMP2,MYC,RHOA	404 (19)
TRADD		other	Activated	3.13	3.85e-06	BCL2A1,CCL2,CXCL8,IL6,IRF1,MMP9,NFKBIA,TNFAIP2,TNFAIP3,TRAF1	309 (16)
FAT1		other	Activated	2.407	4.05e-06	IL1B,IL6,MMP3,PLAU,PTGS2,VEGFC	222 (7)
TPM3	1.901	other	Inhibited	-2.449	4.05e-06	ITGA3,MMP1,MMP2,TEK,TNFRSF10B,VEGFA	191 (7)
MAPT		other		1.463	4.08e-06	ATP1A3,ATP1B1,CAP1,CDK5R1,ENO1,ENO2,ERMP1,FKBP1A,FYN,GNA12,HK1,HSPA1A/HSPA1B,HSPE1,IL1B,IL6,KLC1,LRP1B,MAP1B,MAP2,MTHFD1L,NFKB1,NFKB2,NMNAT2,NTRK2,PCLO,PCP4,PGAM1,PGK1,STXBP1,TPM3,TUBA1B,TUBA1C,TUBA4A,TUBB2B,TUBB6,TXN	487 (17)
KIAA1524		other	Inhibited	-2.706	4.25e-06	CRLF1,DCN,EBI3,GPNMB,GPR183,MYC,PDLIM7,PLAUR,RAB31,RHOC,S100A16,SCIN,SLC22A4,SLC25A4,TUBA4A
BGN	3.954	other		-0.715	7.45e-06	BMP2,CCL2,CXCL8,EGFR,IL1B,RUNX2,SERPINE1,SMAD3,UTRN	374 (16)
PTX3		other		-1.679	7.87e-06	CCL2,CXCL8,EGR2,EGR3,F3,IL1B,IL6,IRAK1,MMP9,NFKB1	313 (13)
DMD	-2.199	other		0.144	8.76e-06	ACHE,ARHGAP20,ATP1B2,BGN,CSRNP3,CTSS,DMD,GATM,KCNK3,LPIN1,LRCH1,MAP7,NOG,P2RY2,PPARGC1A,PPP1R14C,PYGM,RAP1GAP2,SCIN,SELENOP,SLC24A5,SLC9A7,SORT1,SYNM,TPM3,UTRN,XK
ADCYAP1		other		0.089	9.6e-06	ACAT1,ACTN1,BMP6,CD40,CLCF1,COL3A1,COL5A1,COL5A2,EFHC1,EGR2,EGR3,ENPP2,EPHA2,FGFR2,GAS1,HK1,IL23A,IL6,IRF1,KCNN4,MEST,MME,MYC,NECAP2,NFKBIA,NQO1,NTRK2,P2RY2,SCARB1,TMSB10/TMSB4X,TSHZ1,TUBB2B,UCP2	536 (20)
NEDD9		other	Activated	3.302	1.29e-05	BHLHE40,BMP2,DDIT4,ITGA2,MMP2,MMP9,PFKP,PGK1,SERPINE1,STC1,TF	439 (18)
CD9		other		0.005	1.59e-05	CALB2,ITGA2,ITGA3,ITGA5,MMP9,MYC,VEGFA,WNT2B,WNT5A	408 (22)
CDH1		other		-1.996	1.66e-05	BMP7,EGFR,EIF4EBP1,GRIA1,ITGB3,KRT19,MMP1,MMP3,MMP9,MYC,PIK3R1,PLAUR,TGFB1,TPBG,TSLP,VEGFA	438 (19)
LY6E		other	Inhibited	-2.425	2e-05	CXCL8,IL1B,IL6,IRAK2,NFKBIA,RELB	184 (7)
ARRB1		other		0	2.25e-05	CXCL8,EGFR,F3,IL6,MMP3,MYC,PTGS2,SCARB1,SERPINE1	311 (18)
CGB3 (includes others)		other		1.423	2.44e-05	DUSP6,MMP2,PTGS2,RUNX1,SGK1,TNFAIP6,WNT5B	349 (13)
PTHLH	4.044	other	Activated	2.022	2.46e-05	ADAMTS1,CXCL8,FOSL2,HSPA1A/HSPA1B,IL11,IL6,MMP9,PLAU,PTGS2,RUNX1,RUNX2,SERPINE1,TNC,VDR,VEGFA	440 (22)
THBS1		other		-0.02	3.14e-05	IL1B,IL6,MMP2,MMP9,PLAU,TGFB1,TIMP1,TNFRSF10B,VEGFA	488 (23)
PPP2R5C		other	Inhibited	-2.646	3.92e-05	BCL2A1,BCL3,BIRC3,CXCL8,NFKB1,RELB,TNFAIP3	303 (15)
OCLN		other	Inhibited	-2.216	4.38e-05	MMP1,MMP2,MMP3,MMP7,MMP9	214 (10)
RASSF1		other		-1.114	5.99e-05	ALDH1A1,BHLHE40,DACH1,EFEMP1,EGFR,GHR,HBEGF,LIF,MAP1B,MMP2,MTUS1,MYC,NOG,PCDH7,PTGS2,SELENOP	498 (22)
ITGA1		other		-0.743	6.49e-05	DCN,EGFR,IL1B,MMP2,MMP3,MMP7,MMP9,PTGS2	351 (20)
RLN2		other		0.653	6.66e-05	EDNRB,MMP1,MMP2,MMP3,TIMP1,VEGFA	285 (12)
SCUBE3		other	Activated	2.216	9.35e-05	MMP2,MMP9,SERPINE1,SNAI1,TGFB1	200 (9)
EZR	-1.579	other	Activated	2.095	0.000123	EIF4EBP1,FAS,IL1B,IL6,MMP2,MMP9,MYC,SMOC2	260 (15)
LRPAP1		other		-0.239	0.000133	F3,IL1B,IL6,LDLR,MMP2,SERPINE1,SORL1	342 (18)
SERPINF1		other		-0.086	0.000163	BCL2A1,CXCL8,ENO2,G0S2,LOXL2,MYC,NFKB1,NFKBIA,PPARGC1A,RLBP1,TGFB1,TNFSF10	284 (15)
ADIPOQ		other		1.297	0.000163	ACLY,BMP2,CCL2,CCL20,COL3A1,CXCL8,DUSP1,F3,HBEGF,IL4R,IL6,LDLR,MMP1,MMP3,NFKBIA,PPARD,PPARGC1A,PTGS2,TGFB1,TIMP1,UCP2,VEGFC	396 (18)
ZBED6		other		-0.378	0.00017	ARHGEF1,DDIT4,FOSL2,PMEPA1,SGK1,SPTBN1,TCF7,UPP1,ZEB1
SERPINA1	3.618	other		0.277	0.000195	ATF4,CCL2,CXCL8,IL1A,IL6,LDLR,NFKB1,RGS16,SCARB1,XBP1	430 (15)
EFEMP2		other			0.000201	EFEMP1,ELN,FBLN5,MMP9
PELP1		other	Activated	2.236	0.000201	BMP2,EGFR,FYN,KCNE4,MMP2,MMP9,MYC,NKX3-1,PPARGC1A,PRKCQ,SRC	493 (18)
TMBIM1		other			0.000239	FAS,MMP2,MMP9	208 (7)
ZNF300		other			0.000239	CXCL8,IL6,MYC	204 (7)
ERC1		other			0.000239	CXCL8,NFKBIA,PTGS2	220 (9)
PRKAG3		other			0.00025	ABCA1,ANKRD1,AQP1,ATP1B1,FXYD6,HIVEP2,HN1,IGFBP5,ITIH5,LMCD1,MAP2K6,MAT2A,METTL7A,OXCT1,PEG3,PHLDA3,PPARGC1A,PPP1R14B,RASD2,SLC40A1,SORD,SOX17,TMEM37
SFTPD		other		-0.604	0.000261	CCL2,IL1B,MMP1,MMP2,MMP3,MMP9,TGFB1	389 (15)
TIMP3		other		-1.664	0.000264	EGR2,FAS,IL6,LAMC2,MMP2,MMP9	428 (18)
Ins1		other		1.548	0.00029	AGT,ATP1A1,BPGM,CA14,CNN1,CYB5A,DHFR,EGR2,EIF4EBP1,FBP2,FOXC2,G6PD,IGFBP5,IL1B,IL6,IRS1,LDHB,LDLR,LIPE,MMP1,MMP2,MMP3,MYC,PIK3R1,PPARD,PRKCQ,PTGS2,PTPRN,RHOA,RUNX2,SERPINE1,TF,TIMP1,TIMP2,VEGFA,ZNF106	472 (20)
S100A7		other	Activated	2.219	0.000309	CXCL8,IL11,IL1A,MMP9,VEGFA	391 (17)
ITGA3	3.028	other		1.206	0.000309	ITGA2,MMP2,PLAU,PTGS2,SERPINE1	262 (14)
CTR9		other		1.89	0.000356	CXCL12,EGR3,MYC,PTGES,RAB31,SDC1,TIAM1
ARRB2		other		-1.665	0.00037	F3,IL1B,IL6,MMP2,MYC,PTGS2,SERPINE1,VEGFA	299 (15)
THY1		other		-0.044	0.000387	MMP10,MMP2,NES,PDGFB,TGFB1,VEGFA	426 (18)
AKIRIN2		other		0.75	0.000445	DUSP1,IL6,MMP9,MYC	299 (12)
KNG1		other		1.904	0.000472	ASIC2,BDKRB2,CXCL8,EGFR,IL1B,IL6,PTGS2,TGFB1	419 (19)
CGA		other		0.254	0.000472	ADAMTS1,BIRC3,CXCL8,MMP2,PTGS2,SFRP5,SGK1,TIMP2	546 (22)
POSTN		other	Activated	2.433	0.000475	ADAMTS4,ATF4,EGFR,MMP9,RUNX2,TGFB1,TSLP	401 (18)
SOCS1		other		-1.456	0.00048	BCL2A1,CCL2,CD40,CXCL8,DUSP1,FAS,FKBP5,GBP5,IFIT1,IL1B,IL4R,IL6,IRF1,IRS1,MMP1,PTGS2,SELE,SNAI1	379 (16)
SH3KBP1		other		-0.277	0.000502	BCL2A1,MYC,SERPINE1,SNAI1,XBP1	246 (15)
BID		other	Activated	2.433	0.00055	CTSB,CTSS,CXCL8,IL1B,IL6,TIMP1	474 (18)
NOD1		other	Activated	2.169	0.00055	CXCL8,DUSP1,IL1A,IL1B,IL6,NFKB1	308 (17)
TAC1		other	Activated	3.637	0.000554	CCL2,CXCL8,EGFR,FOSB,IL1A,IL1B,IL6,KCND2,MME,NFKB1,PTGS2,SELE,SERPINE1,TGFB1	332 (18)
CR1L		other	Inhibited	-2.178	0.000595	BGN,COL3A1,COL5A1,COL6A3,IL1B,SERPINE1,TGFB1,TNC	298 (15)
Mt1		other		-1.664	0.000625	ATF3,GSTM3,IL1B,IL6,MYC,NFKBIA,SERPINE1	334 (14)
INS		other		1.802	0.000653	ACLY,ALDH3A2,EGR2,EIF4EBP1,F3,FAS,FOSB,FOSL2,IER2,IGFBP5,IL6,IRS1,PPARGC1A,PRDM16,PTGS2,SNAI1,TGFB1,VEGFA,VLDLR,XBP1	365 (21)
VIP		other		-1.957	0.000741	CCL2,CD40,CLCF1,CXCL8,EGR2,EGR3,IL11,IL1B,IL6,IRAK1,IRAK2,IRF1,MYC,NFKBIA,PTGS2,SORT1	426 (17)
CLU		other		1.287	0.000743	CCL2,CCL20,CXCL8,IL6,MMP2,MMP9,NFKBIA,SMAD3	417 (17)
ANXA2	1.719	other		0.314	0.000743	FAS,IL6,MMP1,MMP2,MYC,PTGS2,SESN2,TNFRSF10B	414 (15)
MDGA2		other		-1.342	0.000774	ADGRB1,BCL2A1,FAS,IL6,SESN2
S100a7a		other	Activated	2	0.000846	CXCL8,IL11,IL1A,MMP2	332 (7)
Tlr13		other		1.961	0.000846	CXCL8,IL1B,IL6,NFKB1	240 (11)
LPA		other		1.121	0.000846	CXCL8,GHR,SELE,SERPINE1	348 (11)
PKP2	-1.098	other		0.064	0.000846	COL3A1,DSP,IL1A,TGFB1	401 (7)
IL18BP		other		-0.849	0.000846	CXCL8,IL23A,IL6,VEGFA	338 (11)
SERPINE2		other	Inhibited	-2	0.000846	IL1A,IL1B,MMP9,TSLP	415 (18)
MUC2		other			0.000911	IL1B,IL6,PTGS2
TMSB10/TMSB4X	3.272	other			0.000911	FAS,MMP7,TMSB10/TMSB4X
CAMP		other	Activated	2.447	0.00101	BMP1,CCL2,CCL20,CXCL5,CXCL8,IL1A,IL1B,IL23A,IL6,NFKB1,PTGS2,SNAI1,TNFAIP2,TNFAIP3	258 (16)
LGALS3		other		-0.339	0.00101	COL3A1,COL5A2,DUSP6,ENPP2,IGFBP5,IL6,KRT19,MAP2K1,MYC,PLEK2,PPARGC1A,PRSS3,SELE,TGFB1	406 (17)
THBS4		other	Activated	2.592	0.00104	ATF4,CD40,COL3A1,HYOU1,MANF,SELE,TNC
GAST		other	Activated	2.927	0.00109	ATF4,HBEGF,HERPUD1,JAG1,LOC102724428/SIK1,MMP7,MMP9,PGK1,PIK3R1,PTGS2,RHOA,SRC,TNC	398 (18)
DYSF		other			0.00109	ABCA1,ACOT9,ANKRD1,ANXA1,ANXA2,ARPC2,CD68,CTSS,GDF11,HSPA1A/HSPA1B,ITGB3,LCP1,TIMP1
CDK2AP1		other			0.0011	CSNK2A1,FZD1,FZD5,MYC,NKD1,PPARD,PRICKLE1,WNT2B,WNT5A	280 (11)
RTN4		other		-0.267	0.00119	ACTR1A,DYNC1H1,FGF1,IL6,MAP2,NQO1,RAB3D,TAGLN3,TUBB4A,VEGFA	370 (15)
IGFBP5	-2.228	other		0.905	0.00137	BHLHE40,F3,IRS1,LAMC1,RUNX2,SERPINE1	347 (21)
HSPA9		other		0	0.00137	CLMN,MYC,NAV2,PBX1,PRDM16,SESN2	225 (7)
SAMSN1		other	Activated	2.673	0.00141	ARID5A,CD40,CD70,DAXX,HBEGF,IL23A,IL6,INHBA,IRF1,LHX2,PTGS2,SDC1,SH3BP5,XBP1	228 (10)
MEMO1		other		0.283	0.00145	CA2,MYC,PCP4,SNAI1	286 (7)
ELN	-2.575	other			0.00145	ELN,IL1B,IL6,MMP1	357 (19)
CLDN7		other		-0.438	0.00157	ABLIM1,AGT,CA12,CCL20,CD68,CKAP4,CXCL8,DENND5A,F3,MMP2,MMP9,MT2A,NRG1,PLA2G16,SOSTDC1,TIMP2,WIPI1	211 (9)
FANCC		other			0.00161	ATP1B1,CXCL12,IFI44L,IL1B,JAG1,MMP7,NUAK1,PCLO,PHLDA2,PTGS2	457 (16)
SPINT1		other		-0.492	0.00163	APCDD1,PTK7,SOX17,WNT11,WNT5A
ASXL2		other		1.134	0.00163	ENO2,G0S2,GPCPD1,LIPE,PGK1,SERPINE1,VEGFA	200 (7)
Mt2		other	Inhibited	-2.219	0.00179	ATF3,GSTM3,IL1B,IL6,MYC,SERPINE1	372 (15)
GADD45A		other	Inhibited	-2.425	0.00179	FOSB,IL1B,IL6,MMP7,MMP9,PIK3CD	437 (15)
IGFBP2		other		-0.87	0.00182	CADM1,EFEMP1,ENPP5,EPHA4,GHR,ITGA5,MMP2,NUP210,TGFB3	265 (10)
TIRAP		other		0.893	0.00202	CD40,CXCL8,IL1B,IL6,IRF1,PTGS2,SELE	228 (16)
NPPB		other		-0.479	0.00202	ACAT2,COL3A1,LDLR,PPARGC1A,SCARB1,SMAD7,TGFB1	418 (17)
EFNA1		other		-0.632	0.00205	ACHE,DUSP6,EPHA2,FABP5,GATA6,ITGB4,NEDD4L,NT5E,NTM,PTHLH,PXN
BCL2L1		other		-1.073	0.00205	CXCL8,DHFR,FAS,IL1B,ITGA3,MAP2,MMP9,NQO1,TIMP1,TNFRSF10B,TNFSF10	313 (15)
AVP		other		1.193	0.00213	ATF3,ATF4,ATP1A1,CCL2,COL3A1,EDNRB,IL6,RUNX2,TGFB1	416 (19)
FADD		other		-0.832	0.00217	ARID5A,ASB13,BIRC3,CXCL8,FAS,GADD45B,IL6,MMP9,MYC,NFKB1,PIM1,PLA2G4C,TNFAIP3	303 (15)
Tlr12		other			0.00217	CXCL8,IL1B,IL6	266 (14)
LGI1		other			0.00217	GRIA1,MMP1,MMP3	204 (7)
SEMA3F		other			0.00217	MMP2,MMP9,VEGFA	399 (18)
CDH4		other			0.00217	MMP1,MMP2,PTGS2
RTKN		other			0.00217	BCL2A1,BIRC3,TNFAIP3	245 (9)
TNFAIP8		other			0.00217	IL1B,IL6,MMP1
DSPP		other			0.00217	BGN,DCN,RUNX2
PLAA		other			0.00217	IL32,IL6,PTGS2	269 (15)
CLDN2		other			0.00217	ITGA2,ITGA5,MMP9	193 (7)
EFNB2		other	Activated	2.186	0.00225	IL7R,RUNX2,SRC,TEK,TIAM1
SART1		other		1	0.0023	DDIT4,MMP9,SERPINE1,VEGFA	355 (7)
LUM		other			0.0023	FAS,IL1B,IL6,TGFB1	198 (7)
PLP1		other		1.152	0.00247	CCL2,CCL20,ENPP2,MMP3,PRKCQ,SIRT2,TIMP1	360 (15)
EIF3E		other		-0.579	0.0028	CD40,CMTM7,COL5A1,DYNC1H1,LIG3,PLAU,SNAI1,TNC
BAG1		other		0.594	0.00289	EGFR,FKBP5,MT2A,NEDD4L,PLAU,PTGS2	430 (17)
SPARC	0.928	other		1.067	0.00301	BHLHE40,CLDN4,IL6,LOXL4,MAP2,MMP2,NDRG1,NES,NOTCH2,P2RY2,SERPINE1,SNAI1,SYDE2,TGFB1,TMC5	435 (20)
NCAM1		other		0.589	0.00302	EGFR,GLUL,MAP2,NFKBIA,NLGN1
SLC9A3R1		other		0.506	0.00302	EGFR,EZR,KRT19,MSN,SCARB1
L1CAM		other		0.728	0.00343	IL1B,MMP2,MMP9,SMOC2	416 (15)
DDB2		other		-0.865	0.00343	MMP9,NFKBIA,SEMA3A,VEGFA	459 (16)
NDFIP1		other		-1.982	0.00343	CBL,IL1B,IL6,SRC	336 (21)
LIMA1		other			0.00343	ID2,MMP7,VCAN,VDR
HIST2H3C		other			0.00343	ADGRL3,IL1B,LRP2,RUNX1
PRNP		other		-0.469	0.00374	ATF4,CCL2,HSPA1A/HSPA1B,ID2,IL1B,IL6,IRS1,MMP2,MYC,PLAUR,TCF7	454 (17)
BTBD7		other			0.00385	MMP2,MMP9
EPN3		other			0.00385	EHD1,EHD2
L3MBTL1		other			0.00385	MMP3,RUNX1
AFAP1L2		other			0.00385	CXCL8,IL6	398 (18)
LAMA1		other			0.00385	MMP9,PLAU	204 (8)
LAMA3	-1.594	other			0.00385	IL1B,MMP1	282 (12)
PSG1		other			0.00385	TGFB1,VEGFA
RPL15		other			0.00385	HMGA2,MYC
LAMC2	7.424	other			0.00385	LAMC2,MMP2
CRADD		other			0.00385	CCL2,IL6
WASHC1		other			0.00385	EGFR,MYC	228 (7)
TMEM9B		other			0.00385	CXCL8,IL6	167 (7)
DRP2		other			0.00385	DMD,UTRN
COL17A1		other			0.00385	CXCL8,IL6	192 (7)
PIWIL4		other			0.00415	FGFR2,TGFB1,TGFB3
ZMYND10		other			0.00415	MMP2,MMP9,VEGFA	302 (12)
SPTAN1		other			0.00415	ITGA3,ITGA5,ITGB3
TFPI	3.471	other			0.00415	F3,ITGA2,VLDLR	280 (7)
HSPB2		other			0.00415	CCL2,CXCL8,TGFB1
WIF1		other			0.00415	FRZB,MITF,TYR
MSLN		other			0.00415	IL6,MMP7,MMP9	367 (11)
SSPN		other			0.00415	CTSB,PTGS2,UTRN
DES		other			0.00415	ANKRD1,DCN,TGFB1	193 (7)
IKBKAP		other			0.00415	RHOA,TEK,VEGFA	194 (7)
DNAJA3		other			0.00415	CXCL8,EGFR,VEGFA	435 (17)
Hrg		other			0.00415	ANGPT2,CCL2,MMP9
ZYX		other			0.00415	HIPK2,ITGA5,VASP
INSIG1		other	Inhibited	-2.54	0.00417	ABCA1,ACLY,ACSL4,CD68,FABP5,FDPS,G6PD,IL6,LDLR,LPIN1,PTGES,SCARB1,TGFB1,UCP2	371 (12)
CST5		other		-0.244	0.00418	ABLIM1,ACAT2,AKAP12,ANK3,ANXA2,ARHGEF2,CTSB,DSP,ELK3,EZR,LAMC1,MAP1B,MSN,MVP,NDUFC2,NRP1,NT5E,PPIC,PPL,RUNX1,RUNX2,S100A11,SGPL1,SH3TC2,SOX4,TXN,VARS,VASP,VCAN
OSCAR	3.226	other		1.89	0.00429	CCL20,CD40,CXCL5,CXCL8,IL1A,MMP7,TNFSF10	475 (15)
CALCA		other		1.295	0.0044	AKAP13,ANK3,CCL2,CGNL1,COL3A1,CXCL8,IL6,MME,PHLDB2,PXN,RUNX2,SORT1,TJP2	309 (19)
AHI1		other		-0.816	0.00445	CDKN1C,CMTM7,IL4I1,LMCD1,NTRK2,OXCT1
SPINT2		other		-1.969	0.0049	CLK3,PAPPA,PLAU,TGFB1
CBX7		other	Inhibited	-2.236	0.00512	ANKRD1,BMP2,CTSS,CXCL8,PAPPA
POMC		other		-1.472	0.0053	ACSL4,DCT,DUSP1,FOSL2,IL6,LDLR,MITF,PPARGC1A,SCARB1,SELE,SMAD3,TIMP2,TYR	422 (17)
TXNIP		other		1.571	0.00596	DDIT4,G0S2,IL1B,IL6,NFKB1,PPARGC1A,PTGS2,VEGFA	356 (17)
ERVW-1		other	Activated	2.213	0.00648	CREB3L1,CXCL8,IL6,MICA,XBP1
BSCL2		other			0.00649	ANKRD1,GREM1,GRIA1,HMGA1,IGFBP5,IL6,LPIN1,MMP3,PTGS2,TIMP1	257 (7)
CDH11	1.866	other		0	0.00655	AGT,MMP15,MMP7,PIK3R1,S1PR3,SERPINA1	173 (7)
CIDEC		other		-0.64	0.00655	CCL2,FOXC2,IL6,LIPE,PPARGC1A,SERPINE1	174 (7)
ORMDL3		other		1.982	0.00673	CCL20,CXCL8,MMP9,TGFB1	268 (9)
VIM		other		0.849	0.00673	CCL2,ITGB4,PLAU,TGFB1	470 (24)
HIST1H1T		other		1.732	0.00673	B4GALT5,BCL3,FDPS,GLUL,ICOSLG/LOC102723996,KIF21B,MARS,MMP15,PRKCQ,SERINC3,TEX2,TMEM246
Hist1h1a		other		1.732	0.00673	B4GALT5,BCL3,FDPS,GLUL,ICOSLG/LOC102723996,KIF21B,MARS,MMP15,PRKCQ,SERINC3,TEX2,TMEM246
SCGB3A2		other			0.00692	CTSS,MMP2,SMAD7	154 (7)
RAPGEF1		other			0.00692	IL6,PTGS2,PXN	403 (18)
LGALS7/LGALS7B		other			0.00692	GSTM3,MMP9,SERPINE1	253 (11)
TMPO		other			0.00692	COL3A1,MMP15,TIMP2
GALP		other			0.00692	IL1A,IL1B,IL6
MFAP2		other			0.00692	CDC42EP3,ITGB3,VCAN
TANK		other		0.221	0.00698	CXCL8,IFIT1,IL1A,IL23A,IL6,NFKB1,PTGS2	424 (17)
HSP90B1		other	Activated	2.363	0.00784	CD40,CXCL5,IL1B,IL23A,IL6,XBP1	305 (15)
FSHB		other		1.474	0.00808	EGFR,FABP5,INHBA,ITGB3,SGK1	331 (7)
GNRH1		other		1.093	0.00809	CHRNA9,EGR2,FOSB,IGFBP5,IL1B,INHBA,NES,PRKCQ,PTGS2	555 (21)
SUMO3		other		-0.378	0.00811	AGT,GRB14,HMGA1,IL6,IRS1,PNP,TNC
S100A4		other			0.00811	MMP2,MMP9,NOTCH2,PLAU,SNAI1,TIMP1,TIMP2	260 (13)
TAC4		other		1.938	0.00896	IL1B,IL6,MMP2,XBP1	384 (17)
SFN		other		-1	0.00896	AMOT,F3,FKBP5,SGK1	360 (12)
NHLH2		other		-1.929	0.00896	CD68,IL6,NDN,UCP2
UPF2		other		-0.808	0.00929	CACNA1D,DSP,NRP1,PTGS2,PYGM,TNFAIP3
TSC2		other		0.087	0.00952	ANXA1,ANXA2,ATF3,ATF4,CD68,GGA2,GPNMB,IRS1,LDHB,PLP2,PRELP,S100A11,TMEM176B,UCP2
MUC1		other		0.598	0.01	ALDH1A1,CD40,CDH11,CXCL8,IL6,NFKBIA,PLAU,SNAI1
LGALS1		other		0.199	0.01	F3,HBEGF,IFNGR2,IL6,MAF,MMP2,MMP9,SERPINE1
S100A10		other			0.0106	ANXA2,IL6,MMP1
WNT7B		other			0.0106	MYC,RUNX2,VEGFA
FBLN5	-1.996	other			0.0106	MMP2,SERPINA1,TGFB1
PBX2		other			0.0106	CCL2,COL5A2,PLAU
CD300LF		other			0.0111	CXCL8,MMP9
GLDN		other			0.0111	ANK3,NFASC
C1QTNF1	3.493	other			0.0111	IL1B,IL6
SPON2	-3.12	other			0.0111	IL6,NFKB1
DERL1		other			0.0111	MMP2,XBP1
BAG4	-1.294	other			0.0111	IL1B,IL6
NRCAM	5.326	other			0.0111	ANK3,NFASC
PROS1		other			0.0111	CXCL8,IL6
HSPB3		other			0.0111	CCL2,CXCL8
CARD8		other			0.0111	BCL2A1,IL1B
MYH11	-4.678	other			0.0111	CNN1,MYH11
STRAP		other			0.0111	MYC,SERPINE1
TOR2A		other			0.0111	ACAT1,MYC
RGS3		other			0.0111	MYC,SNAI1
Defb2		other			0.0111	CD40,TNFRSF9
NLRC3		other			0.0111	IL1B,IL6
RNH1		other			0.0111	FYN,ILK
ITGB8	-4.059	other			0.0111	SMAD3,TGFB1
CRIP2		other			0.0111	CXCL8,IL6
HOTAIR		other		1.956	0.0116	LAMB3,LAMC2,SNAI1,ZEB1
PROCR	2.274	other		1.091	0.0116	ANGPT2,LIF,MMP9,TEK
PNN		other		-1	0.0116	MMP7,MYC,RHOA,TIMP1
INSIG2		other	Inhibited	-2	0.0116	ACLY,FDPS,G6PD,LDLR
ZBTB33		other			0.0116	FAS,MMP7,MYC,PGK1
MBP		other	Activated	2	0.0121	CCL2,CD40,IL6,MYC,TGFB1
CRYAB		other		1.091	0.0121	BMP2,HSPB8,IL6,MME,VEGFA
TMEM173		other	Activated	2.6	0.014	CALB2,GBP5,IL1B,IL6,LIF,RGS16,UPP1
DMP1		other		0	0.014	BMP2,CSDC2,CXCL8,FGF1,IL6,RUNX2,SLC6A9
DEF6		other		1.997	0.0148	MMP2,MMP9,SNAI1,ZEB1
FLCN		other		1.948	0.0148	MTERF1,PPARGC1A,PRDM16,SERPINE1
SELPLG		other	Activated	2.449	0.0148	BCL2A1,CCL2,CXCL8,IL1B,IL4R,PLAUR
FBXO42		other			0.0151	CXCL8,IL6,MMP9
AGRN		other			0.0151	MAP1B,MAP2,UTRN
TOLLIP		other			0.0151	IL6,NFKB1,RELB
SPRY1		other		0.277	0.0172	ETV4,FGF1,ID2,MEST,MMP2
SLPI		other		-1.253	0.0172	CD40,CTSS,IL6,NFKBIA,TGFB1
CDC73		other			0.0172	HMGA1,IRF1,MYC,PTGES,RUNX1
RETN		other		1.533	0.0178	CCL2,FURIN,IL6,LDLR,PTGS2,SELE,SERPINE1
SERPINE1	7.796	other		-1.432	0.0195	CXCL8,IL6,ITGB3,PLAU,PLAUR,TGFB1
RBM5		other		-0.801	0.02	ANXA1,BIRC3,IL32,PIM1,TNFRSF10D,TRAF1,UCP2
SBDS		other			0.0201	ADD2,CRMP1,EPDR1,GADD45B,IL4R,MAFF,MT2A,OTX2,PCDH7,TNC,ZNRF1
LTBP1	1.068	other		1.117	0.0202	PIM1,SERPINE1,SMAD3,SMAD7,TGFB1
ANKRD17		other			0.0206	ARID5A,CD40,HBEGF
FRMD6		other			0.0206	BMP2,FGF1,PDGFB
RB1CC1		other			0.0206	MYC,SERPINE1,SMAD7
PRKRA		other			0.0206	IRF1,MAF,NKX3-1
Igkv1-117		other			0.0206	FOSL2,MYC,RELB
FEZF1		other			0.0213	MMP1,TIMP1
TNIP3		other			0.0213	CXCL8,IL6
ATOH7		other			0.0213	SOX11,SOX4
RPRD1A		other			0.0213	CTSB,MMP9
RPS11		other			0.0213	HMGA2,IGF2BP1
G0S2	3.239	other			0.0213	MYC,SLC19A1
FBLN2		other			0.0213	MMP2,VEGFA
SPRY4-IT1		other			0.0213	CLDN3,F11R
NUCB2		other			0.0213	IL6,PTGS2
FGA		other			0.0213	IL1B,IL6
PHLDA1		other			0.0213	FAS,ITGA2
NPLOC4		other			0.0213	CCL2,NFKB2
HSPB6		other			0.0213	CCL2,CXCL8
GIPC1		other			0.0213	SERPINE1,TGFBR3
SIGLEC1		other			0.0213	IL6,TGFB1
RGD1560225		other			0.0213	ITPR2,PTGS2
IRAK1BP1		other			0.0213	IL6,NFKB1
SERPINB7		other			0.0213	CCL2,TGFB1
CCNA1		other			0.0213	MMP2,VEGFA
RPS18		other			0.0213	HMGA2,IGF2BP1
IFIT2		other			0.0213	IL1B,IL6
RPL35A		other			0.0213	HMGA2,IGF2BP1
RPL12		other			0.0213	HMGA2,IGF2BP1
NFASC	1.295	other		0.9	0.0225	ANK3,KLC1,NFASC,NRCAM
PAEP		other		-0.651	0.0225	CXCL5,HBEGF,MICA,VEGFA
ARHGDIG		other	Inhibited	-2	0.0225	ANXA1,COL5A2,DUSP6,PALLD
SEL1L		other			0.0225	HERPUD1,TIMP1,TIMP2,XBP1
Pln		other			0.0238	ALDH3A2,ANXA2,ATP1A1,ENO1,EZR,PGK1,PRKCQ,VLDLR
DOCK8		other	Activated	2.333	0.0264	ARID5A,CD40,CD70,DAXX,IL6,INHBA,IRF1,PTGS2,SH3BP5
TRIM38		other			0.0271	CXCL8,IL1B,IL6
S100A12		other			0.0271	IL6,MMP2,PDGFB
NUMBL	1.882	other			0.0271	MMP9,MYC,VDR
NF2		other	Inhibited	-2.224	0.0273	GLUL,MMP2,MMP9,MYC,PLAUR
CD24		other		-1	0.0295	ATF3,CXCL8,HSPB8,MTUS1,PDGFB,PLAU,RELB,SLC4A4,SPHK1,SYNE2,TFPI,TRIM8
ANLN		other		-1.134	0.0307	CYP26B1,RRAD,SESN2,SRGAP3,STOM,SULF2,TNFRSF10B
CHADL		other		-1.342	0.0313	CADM1,FAS,GFRA2,IL6,MN1
GCG		other		-0.574	0.0337	CCL2,FDPS,FOSL2,HK1,LPIN1,PLK3,PPARGC1A,SCARB1,TNFAIP6
FST	2.43	other		-1.98	0.0338	BMP7,IL6,MMP2,PPARGC1A,PRDM16,SERPINA1,SMAD7
ZMIZ1		other			0.034	MYC,SERPINE1
TOX		other			0.034	CDKN1C,ID2
PFDN6		other			0.034	PFDN1,PFDN2
TRA2B		other			0.034	LPIN1,NQO1
AHSG		other			0.034	CXCL8,IL6
CLDN1		other			0.034	MMP2,ZEB1
HAMP		other			0.034	IL6,SLC40A1
FGG		other			0.034	IL1B,IL6
PILRB		other			0.034	IL1B,IL6
VBP1		other			0.034	PFDN1,PFDN2
DAB1		other			0.034	ABCA1,ITGA3
SRSF6		other			0.034	TNC,VEGFA
NDFIP2		other			0.034	CBL,SRC
Wfdc17		other			0.034	IL1B,IL6
Hist1h1e		other			0.034	GLI2,MYC
RPS12		other			0.034	HMGA2,IGF2BP1
RPS15		other			0.034	HMGA2,IGF2BP1
NELFB		other			0.0345	ATF3,GADD45B,VEGFA
LILRB4		other			0.0345	IL1A,IL1B,IL6
AIF1		other			0.0345	COL3A1,IL6,TGFB1
GREM1	5.014	other			0.0345	ELN,RUNX2,WNT11
H2AFB3 (includes others)		other		0.378	0.0372	ATF3,CDKN1C,DHRS2,GAS1,NKX3-1,PRPH,TNFRSF9
SOCS6		other		0	0.038	HBEGF,IL1B,IL23A,PTGS2
CFLAR		other		-1.964	0.038	CXCL8,IL1B,NFKB1,TNFRSF10B
PER1		other			0.038	ARNTL,DBP,NKX3-1,PER3
BPIFA1		other			0.0428	CCL20,IL1B,IL6
LILRA2		other			0.0428	CD40,CXCL8,IL6
TERF2IP		other		1.976	0.0442	CCL2,CXCL8,NFKBIA,NUDT6
SHC1		other		-0.218	0.0445	NQO1,S1PR1,SDC4,SELE,SERPINE1,TEK,TXN
GAB2		other		1.461	0.0456	IL6,ITGB3,SERPINE1,SMAD7,ZEB1
CRP		other			0.0484	CCL2,CD40,CXCL8,IL6,SERPINE1,TNFSF10
LRRC26		other			0.0489	CXCL8,PRSS3
BICC1		other			0.0489	EGFR,HBEGF
FKBP8		other			0.0489	MMP9,SDC1
PDZK1IP1	1.536	other			0.0489	SCARB1,SIRT2
MEFV		other			0.0489	CXCL8,IL1B
PROK2		other			0.0489	IL1B,VEGFA
KCNIP2		other			0.0489	FOSB,KCND2
SERPINA4		other			0.0489	CCL2,MYC
SRSF3		other			0.0489	CXCL8,VEGFA
SDC4	2.464	other			0.0489	ANGPT2,IL1B
TAB2		other			0.0489	MMP9,PTGS2
RPL11		other			0.0489	HMGA2,IGF2BP1
EFNB1	2.667	other			0.0489	IL7R,TEK
TNFAIP6	5.868	other			0.0489	MMP9,TNFAIP6
CD99		other			0.0489	FOSB,MMP9
IGKC		other			0.0489	IL4R,VDR
SERPIND1		other			0.0489	IL1B,IL6
BCL2A1	4.814	other			0.0489	BCL2A1,CXCL8
NLRP12		other	Inhibited	-2.179	0.0633	BCL3,CXCL12,CXCL8,IL1B,IL6
SASH1		other	Activated	2.121	0.0725	ARID5A,CD40,DAXX,IL6,INHBA,IRF1,PTGS2,SH3BP5
PAF1		other	Activated	2.449	0.0815	BIRC3,IFI44L,PLAUR,PNP,SDC4,SERPINE1
ELAVL1		other		1.949	0.0872	ABCA1,ACHE,ATF3,DCN,DUSP1,IL6,MYC,PTGS2,PTHLH,VEGFA
H2AFY		other	Inhibited	-2.236	0.1	CDK5R1,CDKN1C,MAP2K6,PLAU,SERPINE1
KRT17		other	Activated	2	0.113	IL1B,IL6,MMP3,MMP9
APLN		other	Activated	2.191	0.135	IRS1,MYC,NKD1,TAGLN2,TEK
TNIP1	2.988	other		1.982	0.17	CCDC80,CCL20,IL1B,IL23A
SAFB		other	Inhibited	-2	0.434	C8orf4,CXCL8,PAPSS2,TNFSF10
mir-146		microrna	Inhibited	-2.836	2.11e-08	CCL2,CD40,CXCL8,DUSP1,EGFR,IL1B,IL6,IRAK1,IRAK2,MMP2,MYC,NLGN1,PTGS2,RUNX1,WASF2	331 (14)
mir-122		microrna	Inhibited	-4.233	6.35e-06	ACTR1A,BICD1,CSRP1,FBLIM1,FKBP1A,FOSL2,G6PD,IL6,LAMC1,MAP1B,MAPRE1,MMP7,NUMBL,PXN,SLC1A5,SLC7A1,WARS,YARS
mir-8		microrna		-1.486	5.15e-05	ADAMTS1,BMP2,CBL,CLDN3,ESM1,FHOD1,MMP1,PTHLH,PTPN13,SNAI1,SOX17,TIMP2,TOB1,TSPAN1,XBP1,ZEB1	158 (7)
mir-373		microrna		-1.2	0.000502	CSDC2,CXCL8,IL6,PTHLH,SERPINE1	363 (9)
mir-15		microrna		0.04	0.000677	CCL2,EGFR,FGF1,HSPA1A/HSPA1B,IFIT1,IL1B,IL6,MMP9,PIM1,PTGS2,TIMP1,UCP2	259 (13)
mir-126		microrna		-1.387	0.00081	CXCL12,IRS1,MITF,MMP7,TAGLN2,TYR,VEGFA
mir-30		microrna		-1.195	0.00092	IL6,ITGA2,ITGB3,KLF9,NEDD4L,RUNX2,SERPINE1,SNAI1
mir-29		microrna		-0.031	0.00102	ADAMTS9,BDKRB2,COL3A1,ELN,FKBP5,IL23A,MMP2,NID1,PIK3R1,RUNX2,SCARB1,TNFAIP3	363 (15)
mir-223		microrna		1.425	0.00242	ABCA1,ABCA13,CA4,CYB5A,EGR2,EGR3,FNIP2,ID2,IL1A,IL1B,IL23A,IL6,NQO1,SCARB1,SGPL1,SLC40A1,TOB1	371 (12)
mir-155		microrna		-0.306	0.00417	ANXA2,CCL2,CXCL8,EGFR,GCSAM,IL1B,IL6,JARID2,MAF,MME,MMP3,PTGS2,S1PR1,SERPINE1	509 (22)
mir-145		microrna	Inhibited	-2.58	0.00448	ABCA1,COL5A1,EGFR,GATA6,IL6,IRS1,MYC,MYH11	421 (21)
mir-24		microrna		-0.816	0.00597	FURIN,ICOSLG/LOC102723996,IL6,MYC,SERPINE1,SH3PXD2A,TGFB1	475 (15)
mir-218		microrna		-1.067	0.00673	LOXL4,MDGA1,NT5E,SRC
mir-34		microrna	Inhibited	-2.12	0.0078	ACTR1A,BIRC3,EFNB1,KCNH2,MYC,NOTCH2,PIP5K1A,RUNX2	153 (7)
mir-515		microrna	Inhibited	-2	0.00896	CXCL8,IL6,PTHLH,SERPINE1	320 (13)
mir-21		microrna		-1.69	0.00942	ARNTL,CCL2,COL3A1,DBP,EGR2,ELN,GBP5,HMGA2,ICOSLG/LOC102723996,IL1B,IL6,IRAK1,IRF1,JAG1,MMP2,MMP9,NLRC5,PER3,PGAM1,SLC25A37,SMAD7,TGFB1,TIAM1,TNFRSF9,TRAF1,TYMP	365 (14)
mir-185		microrna			0.0106	EPHB2,LDLR,NTRK2
mir-210		microrna		-0.718	0.0134	ABCB9,ABCC3,ALDH5A1,CXCL12,DCBLD1,DHFR,EHD2,ELK3,LHFP,MDGA1,NDRG1,NUP210
mir-221		microrna		1.997	0.0148	CDKN1C,MMP2,MMP9,PIK3R1
mir-133		microrna		-0.547	0.0158	CNN1,HAND2,ITPR2,KCNH2,RHOA,TNFSF10,VCAN
mir-9		microrna		0.064	0.0184	GSX2,MEIS2,NFKB1,NR2E1
mir-143		microrna	Inhibited	-2	0.0225	ARHGEF1,COL3A1,MMP2,PTGS2
mir-214		microrna			0.0225	ATF4,CADM1,LDLR,PTGS2
mir-135		microrna	Inhibited	-2.177	0.0236	CXCL12,IL11,IL1B,PTHLH,RUNX2
mir-193		microrna		-1.406	0.0273	CCL2,MIR31HG,PLAU,SULF1,VEGFA
mir-27		microrna		-0.58	0.0407	ABCA1,BMP2,EGFR,IL1B,IL6,PTGS2,RUNX1
mir-127		microrna			0.0428	DUSP1,IL1B,IL6
mir-1		microrna	Inhibited	-2.589	0.0758	ANXA2,CAP1,CCL2,CXCL8,MMP9,SULF1,TAGLN2,UTRN,VEGFA,VEGFC,ZFP36L1
let-7		microrna		-1.816	0.0833	COL3A1,DLC1,DMD,HMGA2,ID2,IGF2BP1,IL6,ITGB3,MCM7,MYC,NFKB1,NR2E1,PTGS2,STARD13
mir-181		microrna		-1.951	0.145	DUSP6,GATA6,RUNX2,SLC47A1,SMAD7
miR-204-5p (and other miRNAs w/seed UCCCUUU)		mature microrna	Inhibited	-2.53	2.68e-07	ARPC1B,BMP1,CDH11,CTSC,EFNB1,HMGA2,ITGB4,MMP3,MMP9,SOX4
miR-140-5p (and other miRNAs w/seed AGUGGUU)		mature microrna		-1	1.42e-06	ADAMTS5,CXCL12,EGR2,IGFBP5,SMAD3,VEGFA
miR-124-3p (and other miRNAs w/seed AAGGCAC)		mature microrna	Inhibited	-3.632	5.1e-05	APEX2,ARHGEF1,ARPC1B,BTG3,CCL2,CREB3L2,ELK3,F11R,FAM129B,JAG1,LAMC1,LDLR,LIMCH1,LRRC1,MAD2L2,MMP2,MMP9,MYH9,NECAP2,NEK6,NID1,OAF,PAPSS2,PDLIM7,PGF,PHF19,PLP2,SLC15A4,STOM,TJP2,TUBB6
miR-17-5p (and other miRNAs w/seed AAAGUGC)		mature microrna		-1.907	7.69e-05	BMP2,CXCL8,EGR2,ITGB8,MICA,MMP3,MYLIP,RHOA,RHOC,RUNX1,RUNX2,S1PR1,VEGFA	214 (8)
miR-199a-5p (and other miRNAs w/seed CCAGUGU)		mature microrna		-1.066	8.6e-05	BGN,COL4A5,DCN,ITGA3,ITGB3,ITGB4,JAG1,LAMC2,MMP1,MMP7,MYH11,SMTN,TGFBR3,WNT5B
miR-16-5p (and other miRNAs w/seed AGCAGCA)		mature microrna	Inhibited	-3.692	0.000179	ACTR1A,CA12,CADM1,EGFR,FNDC3B,HMGA1,HSPA1A/HSPA1B,IGF2R,IL6,ITGA2,KCNN4,LAMC1,LUZP1,MAP2K1,NOTCH2,PANX1,PHLDB2,PNP,PTGS2,SLC7A1,TMEM43,TNFSF9,TOMM34,TPM3,UCP2,UGDH,VEGFA
miR-1-3p (and other miRNAs w/seed GGAAUGU)		mature microrna	Inhibited	-3.633	0.000427	ANPEP,ANXA2,CAP1,CDCP1,CHST11,CSRP1,CTSC,EGFR,FOXP1,G6PD,HAND2,ITGB4,KCNJ2,LRRC8A,NOTCH2,NRP1,PDLIM7,PIM1,PNP,SDC4,SPHK1,TAGLN2,TMSB10/TMSB4X,TPM3,UTRN
miR-29b-3p (and other miRNAs w/seed AGCACCA)		mature microrna		-0.071	0.000506	COL3A1,COL5A2,DUSP2,HMGN3,LAMC1,LOXL2,PIK3R1,PPIC,SHROOM2,TGFB3,TNFAIP3,ZFP36L1
miR-155-5p (miRNAs w/seed UAAUGCU)		mature microrna	Inhibited	-2.126	0.000794	CCL20,CXCL8,EGFR,IL1A,IL1B,IL23A,IL6,JARID2,MAF,MARC1,METTL7A,NT5E,PHC2,PIK3R1,PPL,PTGS2,RAB27B,RHOA,SERPINE1,SYNE2,TM6SF1	397 (13)
miR-30c-5p (and other miRNAs w/seed GUAAACA)		mature microrna	Inhibited	-3.473	0.00112	ANPEP,CDCP1,IL6,ITGA2,MAP4K4,MAT2A,NT5E,P4HA2,PNP,RAB27B,RUNX2,SLC4A7,SLC7A1,TNFAIP2,TNFRSF10B,WNT5A
miR-34a-5p (and other miRNAs w/seed GGCAGUG)		mature microrna		-1.88	0.00139	ATF3,DHFR,DLL1,FOXP1,JAG1,MAP2K1,MYC,NOTCH2,PTPRE,VEGFA
miR-203a-3p (and other miRNAs w/seed UGAAAUG)		mature microrna		-1.709	0.00179	F2RL1,IL11,PTHLH,RUNX2,SRC,TPD52L1
miR-132-3p (and other miRNAs w/seed AACAGUC)		mature microrna		-0.577	0.00225	GRIA1,HBEGF,MMP9,SOX4,TLN2
miR-24-3p (and other miRNAs w/seed GGCUCAG)		mature microrna		-1.42	0.00361	DHFR,FURIN,IL6,MYC,SMAD3,TGFB1
miR-185-3p (and other miRNAs w/seed GGGGCUG)		mature microrna			0.00385	MYC,NTRK2
miR-296-5p (miRNAs w/seed GGGCCCC)		mature microrna	Inhibited	-2.2	0.00648	HMGA1,MMP1,NUMBL,TNC,VEGFA
miR-221-3p (and other miRNAs w/seed GCUACAU)		mature microrna		0.815	0.00655	CDKN1C,DDIT4,MITF,MMP1,PIK3R1,PTPRM
miR-92a-3p (and other miRNAs w/seed AUUGCAC)		mature microrna		-0.721	0.00655	CDKN1C,IL6,ITGA5,ITGB3,MAPRE1,MYLIP
miR-138-5p (miRNAs w/seed GCUGGUG)		mature microrna			0.00692	KRT19,RHOC,VCAN
miR-491-5p (and other miRNAs w/seed GUGGGGA)		mature microrna			0.00692	MMP2,MMP9,PXN	316 (13)
miR-126a-5p (and other miRNAs w/seed AUUAUUA)		mature microrna			0.00692	MITF,MMP7,TYR
miR-150-5p (and other miRNAs w/seed CUCCCAA)		mature microrna			0.0106	EGR2,PDGFB,VEGFA
miR-2682-5p (and other miRNAs w/seed AGGCAGU)		mature microrna			0.0111	MYC,VEGFA
miR-200b-3p (and other miRNAs w/seed AAUACUG)		mature microrna		-0.518	0.0202	FHOD1,JAG1,PTPN13,PTPRD,ZEB1
miR-515-5p (and other miRNAs w/seed UCUCCAA)		mature microrna			0.0213	FGFR2,SPHK1
miR-516a-3p (and other miRNAs w/seed GCUUCCU)		mature microrna			0.0213	SULF1,WNT5A
miR-218-5p (and other miRNAs w/seed UGUGCUU)		mature microrna		-1.98	0.0225	CTSB,EGFR,LAMB3,RUNX2
miR-21-5p (and other miRNAs w/seed AGCUUAU)		mature microrna		-0.344	0.0287	C8orf44-SGK3/SGK3,FAS,IRAK1,JAG1,MMP2,PIK3R1,SLC16A10,SMAD7
miR-31-5p (and other miRNAs w/seed GGCAAGA)		mature microrna		-1.988	0.0323	CXCL5,CXCL8,IL1B,PDGFB
miR-96-5p (and other miRNAs w/seed UUGGCAC)		mature microrna			0.0345	IRS1,MITF,MYRIP
miR-146a-5p (and other miRNAs w/seed GAGAACU)		mature microrna		-1.268	0.049	CCL2,CD40,CFH,CXCL8,EGFR,IRAK1,IRAK2,METTL7A,NFKBIA,NLGN1
miR-145-5p (and other miRNAs w/seed UCCAGUU)		mature microrna		-1.964	0.0619	F11R,IRS1,MMP1,MYC,MYH11,SERPINE1,TPM3
let-7a-5p (and other miRNAs w/seed GAGGUAG)		mature microrna	Inhibited	-3.002	0.0799	ADGRG1,COL3A1,DSP,HMGA1,HMGA2,HYOU1,IGF2BP1,IGF2BP2,ITGB3,KRT19,MMP9,MYC,PTGS2,SMOX
miR-26a-5p (and other miRNAs w/seed UCAAGUA)		mature microrna		-1.92	0.0833	EPHA2,MAP2,MYC,PTGS2
ESR1		ligand-dependent nuclear receptor	Inhibited	-3.23	7.25e-23	AATF,ABCA4,ABCB9,ABCC3,ABCC5,ABLIM1,ADA,ADAMTS13,AGT,AKAP13,ANK3,AP2B1,AQP1,ARHGEF2,ARNTL,ATF3,ATP1B1,BIRC3,BMP2,BYSL,C8orf4,CA2,CACNA1D,CBL,CCL2,CCL20,CDC42EP3,CDK5R1,CDK5RAP2,CDKN1C,CEBPG,CEP70,CHFR,CLDN4,CNN1,COBL,COL5A2,CTSB,CTSC,CTSS,CXCL12,CXCL8,CYP26B1,DDIT4,DLG2,DTNA,EEF2K,EFEMP1,EGFR,ENO1,ENPP2,F2RL1,FAS,FGFR2,FOSB,FOSL2,FOXC1,FXYD6,G6PD,GADD45B,GAL,GGA2,GHR,GLI2,GM2A,GNA12,GNB1,GREM1,GY…	471 (14)
PGR		ligand-dependent nuclear receptor	Activated	2.341	3.34e-17	ADAMTS1,AKAP13,ATP1B1,BIRC3,CA12,CDKN1C,CKAP4,CREB3L2,CSRP1,EGFR,EZR,F2RL1,F3,FKBP5,FOXC1,GAL,GLUL,GSTM3,HBEGF,IGFBP5,IRS1,ITGB4,KCNG1,KCNK1,KLF9,LDLRAD4,MAT2A,MVP,MYC,NDRG1,NFKBIA,NT5C2,P2RY2,P4HA2,PAPSS2,PCDH1,PFKP,PIP5K1B,PLAU,PPM1H,PTGES,PTGS2,RAB27B,RHOC,RUNX1,SDC1,SELENOP,SERPINA1,SERPINB8,SGK1,ST3GAL1,STC1,TGFB3,TNC,TRAF5,VASP,VCAN,VDR,ZEB1	578 (19)
NR3C1		ligand-dependent nuclear receptor	Inhibited	-2.289	3.95e-15	ABCA1,ACAT1,ACTN1,AGT,ANXA1,AQP1,ARPC2,ATP1B1,BAG4,BCL10,BHLHE40,BIRC3,BMP2,C1QTNF1,C8orf4,CCL2,CD70,CDC42EP3,CDKN1C,CLCF1,CSRNP1,CXCL8,DAXX,DDIT4,DNER,DUSP1,ENDOG,F2RL1,F3,FKBP5,GADD45B,GAS1,GLIPR1,GLUL,GRIA1,HERPUD1,IER2,IL11,IL1A,IL1B,IL6,IL7R,INHBA,IRF1,JADE1,JMJD6,KLF9,LIF,LRRC8A,MEST,MMP1,MMP9,MT2A,MYC,NFKB1,NFKB2,NFKBIA,NSMCE3,PDPN,PHLDA2,PIK3CD,PIK3R1,PPP1R14C,PPP3CC,PRPH,PTGS2,RAPGEF4,RE…	461 (14)
NR3C2		ligand-dependent nuclear receptor		0.439	4.64e-11	ADAMTS1,AGT,ARPC2,ATP1B1,BCL2A1,COL3A1,DDIT4,FKBP1A,FKBP5,GHR,IL1B,IL6,KLF9,MAP2,NRIP3,NSMCE3,PGF,PROCR,PTGS2,RAPGEF4,RRAD,SERPINE1,SGK1,TACC2,TGFB1,TUBA4A,VEGFA,VLDLR	365 (14)
ESR2		ligand-dependent nuclear receptor		0.278	1.33e-10	ABCA1,ABLIM1,ADAMTS1,ADAMTS5,AGT,AKAP12,ANPEP,ATF3,BMP2,CA12,CA2,CACNA1D,CCL2,CDK5R1,CDKN1C,CLDN4,CNN1,CXCL12,CXCL8,CYP26B1,EGFR,EGR3,ENPP2,F2RL1,FAM84A,GM2A,GYG1,HMGA2,IL1B,IL23A,ITGA2,JAG1,KCNJ3,KRT19,LIMCH1,LOXL4,LRP1B,LTBP1,MME,MMP1,MMP2,MYC,NDRG1,NELL2,NID2,NKX3-1,PLAUR,PTGS2,RUNX2,SCARB1,SELE,SGK1,SLC25A4,SORD,SOX11,SOX4,SPAG4,STON1,SYTL4,TENM4,TIMP1,TIMP2,VEGFA	592 (20)
AHR		ligand-dependent nuclear receptor		0.831	5.85e-08	ABCB6,ACTN1,ADAM19,ADAMTS5,COL3A1,COL5A1,COL5A2,COL6A3,DCN,DHFR,DUSP6,EFEMP1,EHD1,FAS,FBLN5,FGFR2,FMO2,GAS1,HUNK,IL1B,IL6,IRF1,ITGA5,JAG1,LTBP1,LTBP2,MATN2,MMP2,MT2A,MYC,NID1,NID2,NQO1,PDGFB,PLXNA2,PTGS2,SDC1,SEMA3A,SERPINE1,SHB,SLC16A10,SNAI1,TGFB1,TGFB3,TIMP2,TXN,VEGFA,VEGFC	602 (23)
PPARG		ligand-dependent nuclear receptor		0.161	5.37e-07	ABCA1,ACLY,ACSL4,AGT,CA2,CCL2,CD40,CXCL5,CXCL8,CYP26A1,DGKA,EGFR,EIF4EBP1,ENO2,EPHX1,F11R,FABP5,FBP2,FDPS,FGF1,FZD1,HIVEP2,HYOU1,IGFBP5,IL1B,IL23A,IL6,IRS1,KRT19,LAMB3,LDLR,LIPE,MAP2,MCM7,ME1,MMP9,NDRG1,NR2F2,PCLO,PPARD,PPARGC1A,PPIC,PTGES,PTGS2,RGL1,RUNX2,SCARB1,SDC1,SELE,SERPINA1,SERPINE1,SGK1,TNFSF10,UCP2,VDR,VEGFA,VLDLR	380 (23)
AR		ligand-dependent nuclear receptor		-0.265	1.54e-06	ABCA1,ADGRA3,ALDH1A1,ANKRD1,ATP13A4,ATP1A3,CA4,CDH11,CKAP4,CLDN3,COL3A1,CXCL12,EDNRB,EGFR,ENO2,EPHX1,FABP5,FGFR2,FKBP5,GDI1,IGFBP5,IL6,INPP4B,ITGA2,ITGB4,KCNJ2,KCNJ3,LMOD1,MAD2L2,MME,MYC,NDRG1,NKX3-1,NMRK2,PFKFB2,PLAU,PMEPA1,PTHLH,S1PR3,SCN5A,SERPINE1,SGK1,SMAD3,SMTN,SNAI1,SORD,TACC2,TF,TGFB1,TNFAIP2,TPD52L1,VCAN,VEGFA,XBP1	480 (21)
NR4A1		ligand-dependent nuclear receptor		-0.6	9.76e-06	ACLY,ACSL4,ATF3,BPGM,CXCL12,EHF,ELK3,FBP2,G0S2,IL6,ITGB4,LDLR,LPIN1,MAT2A,MMP7,MMP9,NFKBIA,NT5E,PGK1,PHKA1,PYGM,RAP1GAP2,SMAD3,TGFB3,TNFRSF9,TNFSF10,UCP2	473 (22)
NR1H2		ligand-dependent nuclear receptor		-1.37	1.04e-05	ABCA1,ABCA2,AGT,AQP1,FDPS,HK1,IL1B,IL6,LDLR,LIPE,MMP9,NFKBIA,PRDM16,PTGS2,SCARB1,SLC16A10,TNFRSF9,VEGFA	397 (23)
THRB		ligand-dependent nuclear receptor	Inhibited	-2.035	1.42e-05	ACHE,ATP1A3,ATP5L,CCL2,DCN,EGFR,FDPS,FRZB,FZD1,GDI1,IL6,ILK,LDLR,ME1,MMP1,MMP2,MMP7,MMP9,NKD1,NUDT7,PHYH,PTGS2,RUNX2,SERPINE1,TGFB1,TREM1,WNT11,WNT2,WNT2B,WNT5B	417 (24)
RARA		ligand-dependent nuclear receptor	Inhibited	-2.429	6.9e-05	ABCA1,ABLIM1,ALDH1A1,CA12,CLMN,COBL,CTSS,CXCL5,CXCL8,CYP26A1,DUSP1,E2F7,EGR2,EGR3,FOSL2,FOXC1,GHR,IFI44L,IL1A,IL6,IRF1,IRF6,MAP1B,METTL7A,MYC,NAV2,NRP1,PHF19,PLXNA2,PTGS2,PVR,RUNX1,SHANK2,SMAD3,TGFB1,TNFRSF10B,XBP1,XK	523 (23)
NR1H3		ligand-dependent nuclear receptor		-0.604	0.00022	ABCA1,ABCA2,FDPS,HK1,IL1B,IL6,LDLR,MMP9,MYLIP,NFKBIA,PPARGC1A,PRDM16,PTGS2,SCARB1,SLC16A10,TNFRSF9,VEGFA	488 (24)
RARB		ligand-dependent nuclear receptor		-1.91	0.00101	BCL2A1,CXCL12,CXCL8,EZR,GNB1,IFIT1,IL1B,IL6,ILF2,MMP1,PTGS2,TGFB1,VEGFA,VEGFC	517 (21)
RORA		ligand-dependent nuclear receptor		-0.078	0.00205	ABCA1,ACSL4,ARNTL,ATP1B1,CXCL8,GADD45B,GSTM2,IL1B,IL6,NFKBIA,NLGN1,NTRK2,PPARGC1A,PTGS2,SELENBP1,SLC13A2,SLC15A4,SLC16A10,SLC29A4,SLC30A10,SULF2,UCP2,VLDLR	337 (14)
RARG		ligand-dependent nuclear receptor		0	0.00518	ABCA1,BMP2,CYP26A1,DUSP1,EGR2,FOXC1,IL6,MYC	428 (21)
RORC		ligand-dependent nuclear receptor	Activated	2.213	0.00773	ARNTL,ATP1B1,CCL20,GADD45B,GSTM2,IL1A,IL1B,IL4I1,IL6,SELENBP1,SLC13A2,SLC15A4,SLC16A10,SLC29A4,SLC30A10,SULF2,VEGFA,VLDLR	365 (7)
NR4A3		ligand-dependent nuclear receptor		-1.746	0.0113	BIRC3,FBP2,LHX1,LPIN1,NQO1,PPARGC1A,SMAD3,TGFB3,UCP2
NR1H4		ligand-dependent nuclear receptor		-1.642	0.0152	ABCC3,ACSS1,FABP5,IL1B,IL6,LIPE,MMP2,MMP3,MYC,PGAM1,PPARGC1A,S1PR1,SCARB1,SDC1,TGFB1,TIMP1,TIMP2
PPARD	2.558	ligand-dependent nuclear receptor		0.113	0.0167	ALDH3A2,CD68,IFI44L,IL1B,IL23A,IL6,ILK,LDHB,LIPE,LRAT,MMP9,PDE4C,PER3,PPARD,PTGS2,RUNX2,SORD,ST3GAL5,UCP2,VEGFA,VLDLR
RXRA		ligand-dependent nuclear receptor	Inhibited	-2.324	0.021	ABCA1,ABCC3,ALDH1A1,CCL20,CDO1,CLMN,CYP26A1,EPHX1,FABP5,IL6,ILK,NAV2,NDUFC2,PPARD,RGR,RLBP1,RPE65,SDC1,TCF7,TGFB1,TNFRSF10B,TPP1,TSLP,TXN,VEGFA
NR4A2		ligand-dependent nuclear receptor	Inhibited	-2.805	0.0264	CCL20,CXCL8,IL23A,MMP1,MMP3,MMP9,SESN3,SMAD3,TGFB3
PPARA		ligand-dependent nuclear receptor		-0.211	0.0436	ABCA1,ACAT1,ACAT2,ALDH3A2,ANXA2,C2,CFH,CFI,CXCL12,ENDOG,F11R,FABP5,FDPS,G0S2,G6PD,GLUL,GSTM3,IGFBP5,IL6,LAMB3,MAT2A,MMP9,MYC,NFKB1,NFKBIA,PPARD,PPARGC1A,PRDM16,PTGS2,SCARB1,SELENBP1,SORD,TMEM98,TPP1,TXN,UCP2,VEGFA
NR1I3		ligand-dependent nuclear receptor	Activated	2.556	0.0517	ABCC3,ALDH1A1,EIF4EBP1,EPHX1,GADD45B,IGF2R,MAFF,MYC,PAPSS2,TNFAIP2,TUBA4A
ERBB2		kinase	Activated	5.299	1.76e-28	ACSL4,ADAM19,ADAMTS5,AIM1,ANXA2,ATF4,BCL3,BHLHE40,BIRC3,BMP1,BMP7,CADM1,CCDC80,CCL2,CCL20,CDC42EP3,CDCP1,CDH11,CHDH,CLDN3,CLDN4,COL3A1,COL5A1,COL5A2,COL6A3,CTSB,CXCL12,CXCL8,DHFR,DLL1,DUSP6,DZIP3,E2F7,EGFR,EHF,EIF4EBP1,ELK3,EPHB2,EPHX2,ETV4,FSTL3,GART,GHR,GYG1,HBEGF,HEYL,HMGA2,HSPA1A/HSPA1B,HSPB8,HTRA1,ID2,IGF2R,IGFBP5,IL1A,IL1B,IL6,ILK,IRF6,ITGA2,ITGA5,ITGB3,ITPR2,JAG1,KCNN4,KRT81,LAMC2,LIG3,LTB…	477 (20)
IKBKB		kinase	Activated	3.142	1.03e-16	ABCA1,ANKRD1,ATF3,BIRC3,BMP2,CCL2,CCL20,CTSB,CXCL12,CXCL5,CXCL8,DCN,DGKA,DUSP6,ENPP2,F3,FAS,FYN,GM2A,HAS1,IL11,IL1A,IL1B,IL6,ILK,IRF1,ITGB3,LIPE,MAT2A,MMP1,MMP2,MMP3,MMP9,MYC,NFKB1,NFKB2,NFKBIA,NID1,PCDH7,PLAU,PTGS2,PTPN13,RELB,RGS16,SELE,SGK1,SMAD7,SMURF1,SNAI1,TGFB1,TIMP2,TMEM176B,TNC,TNFAIP2,TNFRSF9,VCAN,VEGFA	439 (14)
RAF1		kinase	Activated	3.603	7.56e-16	ACAT2,AKAP12,ANKRD1,ANXA1,AP2B1,CA2,DUSP2,DUSP6,EGR3,FAM13A,FAS,HBEGF,HMGA2,HNRNPAB,IER2,IL1B,IL23A,IL6,ITGA2,ITGB3,ITGB4,LAMA3,LIF,MCF2L,MMP1,MMP3,MMP9,MYC,NFKB1,NQO1,OSMR,PHLDA2,PLAU,PLAUR,PNP,PRSS3,PTGS2,PTHLH,RAN,SDC1,SEC14L2,SELENBP1,SMAGP,ST6GALNAC2,TIAM1,TIMP1,TRAF1,TUBA4A,VEGFA	480 (19)
PRKCD		kinase	Activated	4.224	1.11e-13	ABCA1,BCL2A1,BIRC3,C3orf52,CCL2,CCL20,CD68,CD70,CTSB,CXCL12,CXCL8,DENND3,FOSL2,FOXP1,FZD1,HRH1,ICOSLG/LOC102723996,IL1B,IL32,IL6,KIAA1462,LAMB3,LDLR,LIF,MAST4,MMP2,MMP9,MYC,MYO9B,NAV2,NFKB2,NFKBIA,PDLIM7,PTGS2,RELB,SERPINE1,SPHK1,TPBG,TRAF1,VEGFA,ZEB1	281 (14)
MAP2K1	2.515	kinase	Activated	3.516	3.51e-13	ADGRG1,ATF3,BCL2A1,BIRC3,CCL2,COL3A1,CTSB,CXCL8,DUSP1,DUSP6,EGR2,ENO1,ENO2,F3,FURIN,GLI2,IL1A,IL6,IRS1,ITGA5,ITGB3,ITGB4,LDLR,MITF,MMP1,MMP2,MMP3,MMP9,MYC,NFKBIA,PIM1,PLAUR,PTGS2,PTPN13,RUNX2,SCARB1,SERPINA1,SMAD3,TNC,VEGFA	323 (14)
CHUK		kinase	Activated	3.139	6.25e-13	ATF3,BMP2,CCL2,CRLF1,CTSB,CXCL12,CXCL8,DCN,DUSP6,ENPP2,F3,FAS,FOXC2,GADD45B,GM2A,IL11,IL1A,IL6,ITGB3,KCNH2,MAT2A,MMP10,MMP2,MMP3,MMP9,MYC,NFKB2,NFKBIA,NID1,PCDH7,PLAU,PTGS2,RELB,RGS16,SELE,SGK1,SMOC2,SRC,TMEM176B,TNFAIP2,TNFAIP3,TNIP1,VEGFA,VEGFC	423 (13)
EGFR	1.293	kinase	Activated	3.667	1.47e-11	ANXA1,CCL2,CDCP1,COL3A1,COL5A2,CRMP1,CXCL12,CXCL5,CXCL8,DUSP1,EGFR,EGR3,EPHA2,ETV4,F2RL1,F3,FOSL2,GHR,HBEGF,HERPUD1,HMGA1,HMGA2,HSPE1,IER2,IGFBP5,IL1B,IL6,IRF1,ITGA2,JAG1,KCNN4,MACF1,MATN2,MME,MMP1,MMP2,MMP3,MMP9,MYC,NFKBIA,OSMR,PBX1,PLAU,PLAUR,PTGES,PTGS2,PTPRE,RUNX1,RUNX2,SERPINE1,SLC4A7,SPHK1,TNC,TNFAIP6,TPST1,TUBA4A,TUBB4A,VCAN,VDR,VEGFA,ZEB1	484 (18)
MAPK14		kinase		1.856	7.49e-11	ABCA1,ANKRD1,BMP2,CCL2,CD40,CXCL8,DLL1,DUSP1,DUSP6,EFEMP1,EGFR,FAS,FDPS,FOSL2,HAND2,IL1B,IL6,ITGB8,LDLR,MAP2K6,MMP1,MMP3,MMP9,MYH11,NRP1,PLAU,PLAUR,PPARGC1A,PTGES,PTGS2,SGK1,TGFB1,TIMP1,TIMP2,VDR,VEGFA,VEGFC	375 (14)
FGFR2	-4.428	kinase		0.903	2.28e-10	AMOT,CA2,CA4,CDH11,CTSC,CUBN,DLL1,FAS,FGFR2,FLRT3,GATA6,GLIPR1,GPR27,HHIP,ID2,IL1A,IL1B,IL6,MEST,MYC,NOG,PLAUR,PTHLH,RUNX2,SNAI1,SOX17,SOX3,SOX7,VEGFC,ZEB1	494 (21)
MAPK8		kinase	Activated	2.465	7.03e-10	ABCA1,ACSL4,AQP1,ATG7,B4GALT5,BIRC3,BMP2,CXCL8,DUSP1,DUSP6,FOSL2,IL1B,IL6,LIF,MMP1,MMP2,MMP3,MMP7,MMP9,MVP,MYC,NRP1,PLAU,PLAUR,PPARD,PPARGC1A,PTGES,PTGS2,SELE,TNFAIP3,VDR,VEGFC,WNT5A	450 (15)
AKT1		kinase	Activated	2.12	8.66e-10	ACAT2,ACLY,ANKRD1,BCL2A1,BIRC3,BMP2,CCL2,CD40,CXCL8,ENO1,EZR,FABP5,FAS,FOSB,FXYD5,GATM,HUNK,IGFBP5,IL6,IRS1,LDHB,ME1,MMP2,MMP9,MT2A,MYC,MYH11,NEXN,NFKB1,NFKB2,NQO1,PIK3R1,PPARGC1A,PTGS2,SEMA6D,SERPINE1,SLC4A7,SNAI1,SORT1,TGFBR3,TIMP1,TNFSF10,TPD52L1,VCAN,VEGFA	368 (21)
SRC	1.955	kinase	Activated	4.203	3.72e-09	ACAT1,CA2,CBL,CCL2,CTSB,CXCL8,DUSP1,EGFR,ENO1,F3,HAS1,IL6,LDLR,MMP1,MMP2,MMP9,MYC,NFKB1,PGK1,PLAU,PLAUR,PTGS2,SLC4A7,SRC,VEGFA,VEGFC	401 (18)
RET		kinase	Activated	2.666	3.72e-09	ANXA1,ATF4,CCL2,CCL20,CTSB,CXCL12,CXCL8,DCN,DUSP6,EDNRB,HSPA1A/HSPA1B,IL1B,IL6,MAF,MAPKAPK2,MMP1,MMP10,MMP3,MMP7,MMP9,PER3,PLAU,PLAUR,PTPN13,STC1,WNT11	423 (15)
IKBKG		kinase		1.438	1.19e-08	BIRC3,BMP2,CTSB,CXCL12,CXCL8,DCN,DUSP6,ENPP2,FOXC2,GM2A,IL11,IL1A,IL1B,IL6,KCND2,KCNH2,NFKB2,NID1,PCDH7,RELB,RGS16,SGK1,TMEM176B,TNFAIP2,TNFAIP3,TNFSF10,VEGFA	418 (14)
MAPK1		kinase	Activated	2.814	4.27e-08	AIM1,ANPEP,ARHGAP11A,ATF3,ATP1B1,BCL11A,CCL2,CDK5R1,CTSB,CXCL8,DGKI,DNAH7,DUSP1,DUSP2,EGR2,EHD1,FAM20A,FOSB,GBP5,GFOD1,IFIT1,IL1B,IL6,ITGB3,ITPR2,LIF,MITF,MMP1,MMP2,MMP28,MMP9,MNS1,MVP,NRP1,NT5E,PDGFB,PLAU,POU2F2,PTGS2,RGS16,SHANK2,SLC4A7,SNAI1,SPOCK1,SPRY4,TNFRSF10B,TNFRSF9,TNFSF10,VDR	447 (16)
MAP2K6	-3.165	kinase		1.065	6.55e-08	BGN,CCL2,CD40,CXCL8,IL6,IRS1,LDLR,MMP1,MMP2,MMP3,MMP9,MYH11,OSCAR,PLAU,PPARGC1A,PTGS2,RELB,TNFSF10,VDR	376 (16)
ERBB3		kinase		1.561	6.96e-08	ADAM19,BGN,CXCL12,DUSP1,EGFR,EZR,F3,GHR,HBEGF,HMGA2,IER2,IGFBP5,MATN2,MICA,MMP3,NID1,PTGS2,SLC4A7,SNAI1,TNC,VEGFA	475 (19)
MAP3K1		kinase	Activated	2.821	9.94e-08	ATF3,BIRC3,COL3A1,CXCL8,DUSP1,FAS,LDLR,MMP3,PLAU,PLAUR,PPARD,PTGS2,SERPINE1,TGFB1,TIMP1,TNC	368 (15)
TGFBR2		kinase		0.868	1.41e-07	ADAMTS5,ATF4,BGN,BHLHE40,BMP6,COL4A6,EXT2,GADD45B,GAL,GATM,GLI2,IL1A,IL1B,IL6,KCNJ8,MMP10,MMP2,MMP3,MMP9,NRP1,PDGFB,PDPN,PTHLH,RUNX2,SERPINE1,SMAD3,SMAD7,SNAI1,TGFB1,TGFB3,TIMP1,VEGFA	473 (16)
EIF2AK3		kinase	Activated	2.793	1.61e-07	ARNTL,ATF3,ATF4,BIRC3,CARS,CEBPG,CTSC,EIF4EBP1,HERPUD1,LONP1,MYC,NDRG1,NFKB2,RELB,RPS6KA2,SARS,SCN5A,SHMT2,VEGFA,WARS,XBP1,YARS	471 (19)
BMX		kinase		1.45	2.1e-07	COL3A1,CXCL8,ENO2,HSPA1A/HSPA1B,IL6,MMP2,PPARGC1A,TIMP1	412 (16)
MAP3K14		kinase	Activated	3.787	3.77e-07	BIRC3,CXCL8,EGFR,FAS,ICOSLG/LOC102723996,IL1A,IL6,IL7R,NFKB1,NFKB2,NFKBIA,PTGS2,RELB,TNFAIP3,TNFAIP6,TNFSF10,XBP1	251 (12)
ACVRL1		kinase		-0.711	4.77e-07	ANGPT2,CXCL12,CXCL8,ID2,MYC,PLAU,PLAUR,PXN,SELE,SERPINE1,SMAD7,VEGFA	409 (20)
PRKCA		kinase		1.811	6.17e-07	ARPC2,BCL11A,CCL2,CTSB,HSPA1A/HSPA1B,ID2,IFIT1,MMP1,MMP3,MMP9,MYC,NFKB1,NFKBIA,NQO1,PEG10,PHLDA2,PTGS2,PVR,RUNX1,RUNX2,SERPINE1,TYR,VEGFA	416 (17)
INSR		kinase		0.618	7.25e-07	ACSL4,ANKRD1,AQP1,ARHGEF2,ATF3,ATP5L,BCL2A1,C2,CCL2,COL6A3,CTSB,DUSP1,EGR2,FDPS,FOXC2,FURIN,GAS1,GATA6,GNB1,HBEGF,IER2,IGF2R,IL11,IL6,IRS1,ITGA5,KCNJ15,KLF9,LCP1,MCM7,MMP2,MMP9,MYC,NDN,NDRG1,NFKB2,PDGFB,PHLDA2,PIM1,PPARGC1A,PRKCQ,PTPRN,RGS16,SCARB1,SELENOP,SERPINE1,SIRT2,TGFB1,TGFB3,UCP2	456 (22)
MAPK3		kinase	Activated	3.162	9.31e-07	B4GALT5,CXCL8,FOSB,FURIN,IL6,MMP1,MMP9,MYC,PDGFB,PLAUR,PPARGC1A,PTGES,PTGS2,SLC4A7,SMAD3,TIMP1,TNFRSF10B	402 (17)
STK11		kinase		-1.576	9.37e-07	ATF3,CCL2,CNTN1,ETV4,FGFR2,GADD45B,IGFBP5,IL1A,IL6,MMP2,MMP9,MYC,NCAM2,NFKB2,NRCAM,PHC2,PTGS2,PTPRN,PTPRZ1,SERPINE1,SLC16A4,SNAI1,SORL1,TNFAIP3,TNFSF10,TWF2,VEGFA,WNT2,WNT5A	433 (20)
BRD4		kinase		0.333	1.8e-06	ABLIM1,BCL3,BHLHE40,FOSL2,GALNT14,HBD,ID2,IL7R,MAP4K1,MTHFD1L,MYC,NAV1,NQO1,PIM1,SELE,SLC19A1,SORD,WNT5A,XBP1	395 (11)
ERBB4		kinase		-0.086	4.51e-06	ADAM19,CADM1,CCL2,COL3A1,COL5A2,CXCL12,DUSP1,EGFR,GHR,HBEGF,HMGA2,IGFBP5,MYC,NID1,PGK1,PTGS2,TNC,WNT2	487 (20)
MTOR		kinase		0.504	5.66e-06	ACLY,AKAP13,ATG7,CAB39L,CD40,DDIT4,DHFR,DMD,EGFR,ENO1,ERICH5,FABP5,FDPS,FKBP1A,IL1B,IL23A,IL4R,IL6,IRAK1,IRF1,ISLR2,KCND2,LDHB,MAP2,MMP9,MYC,PDK2,PFKP,PFN1,PPARD,RHOA,RUNX2,S1PR1,SERPINA1,SOX4,SRC,TNFSF10,VEGFA	425 (19)
MAPK9		kinase		1.912	8.22e-06	ACLY,AQP1,BIRC3,BMP1,CCL2,CD70,CXCL8,DMD,FOSL2,GADD45B,HMGA1,HMGN2,IER2,IL11,IL1B,IL6,ITGB4,LIF,MMP3,MMP9,MYC,PTGES,SERPINA1,TNFAIP3,VDR	328 (14)
MAP3K7		kinase		0.813	1.66e-05	BIRC3,CCL20,CXCL8,IFIT1,IL1B,IL6,IRF1,MMP1,MMP3,PDGFB,PTGS2,SELE,SERPINE1,SPTBN1,TNFSF10,WNT5A	282 (17)
GSK3B		kinase		-0.437	1.96e-05	BCL2A1,BIRC3,CCL2,CDH11,DLL1,IL1B,IL6,MAPRE1,MMP9,MYC,PTGS2,RUNX2,SERPINE1,SNAI1,TNFRSF10B,TNFSF10,TRAF1,TUBB4A,TYR	383 (16)
PIK3R1	-1.407	kinase		1.486	1.97e-05	ATF4,ATP1A1,CXCL8,F3,IL1B,IL6,MITF,MMP2,MYC,PIK3CD,PIK3R1,PLAU,PTGS2,SERPINE1,VEGFA,VEGFC	325 (20)
MAP2K3		kinase		1.853	2.06e-05	COL3A1,CXCL8,IL1B,IL6,MMP1,MMP3,MMP9,OSCAR,PLAU,PPARGC1A,PTGS2,SERPINE1,SGK1,TNFSF10,VEGFA	369 (16)
ATM		kinase		1.683	3.02e-05	CD70,CXCL8,DUSP1,FAS,GADD45B,HSPE1,IL6,IRF1,LPIN1,MICA,SERPINE1,TNFAIP3,TNFRSF10B,TNFSF9	367 (14)
MAPK7		kinase		1.486	3.37e-05	ADAMTS1,BCL2A1,CXCL8,DLC1,DUSP1,IL1A,IL1B,IL6,NQO1,PTGS2,TEK,VEGFA	479 (19)
SYK		kinase		-0.209	3.79e-05	AKAP12,ARID5A,BIRC3,CCL2,CXCL8,FOXP1,IL1B,IL6,IRF1,ITGB3,MAML2,PIM1,PTPRE,TGFB1,TNFSF10,VEGFA	278 (15)
IRAK4		kinase		1.644	4.12e-05	ATF3,BIRC3,CCL20,CSRNP1,CXCL8,FOSB,IER2,IL1B,IL23A,IL6,IRF1,LIF,NFKBIA,RGS16,TNFAIP3	353 (12)
MAP3K8		kinase		1.479	4.23e-05	BIRC3,BMP1,CCL20,CD70,CDK5R1,COBLL1,COLEC12,CXCL8,DUSP6,FLNB,GPR146,HIP1,IL1A,IL1B,IL23A,IL4I1,IL6,INHBA,MMP3,MMP9,PTGS2,SLCO4A1,TUBB2B	468 (20)
BMPR2		kinase		1.492	4.58e-05	CXCL12,CXCL8,EFNB1,EPHA4,ID2,RUNX2,SELE,SNAI1	453 (22)
PTK2		kinase	Activated	2.659	6.34e-05	BIRC3,DSP,IL6,IRS1,ITGA5,LDLR,MMP2,MMP9,PALLD,SNAI1,TIMP1,TNC	405 (17)
EIF2AK2		kinase		1.98	8.02e-05	ATF3,ATF4,BHLHE40,CXCL8,FAS,IFIT1,IL1A,IL1B,IL6,IRF1,MYC,NFKB2,NFKBIA,REC8,SELE,TNFAIP3	383 (14)
CDKN1B		kinase		-1.57	8.28e-05	APCDD1,B4GALT5,BCL11A,CSDC2,EPHA2,HSPB8,IGF2BP1,LHX1,MCM7,MEIS2,MMP9,MYC,PALD1,RRAD,RUNX1,SELENOP,SERPINE1,SMAD7,TENM4	329 (16)
FGFR1		kinase	Activated	3.361	9.24e-05	BMP7,DLL1,EBI3,EIF4EBP1,FGF1,IL11,IL6,LIF,MMP1,MMP3,MYC,PLAU,PLAUR,POU2F2,PTGS2,SOX3	360 (20)
ROR1		kinase			9.35e-05	KRT19,MAP1B,MAP2,SNAI1,ZEB1
LYN		kinase		-0.703	0.000122	BCL2A1,CD40,DAXX,FYN,IL1A,IL1B,IL6,MITF,MYC,NFKB1,NFKB2,SPHK1,TGFB3,TRAF1,TRAF5	371 (15)
IKBKE		kinase		1.008	0.000153	BIRC3,CXCL12,CXCL8,IFIT1,IL1A,IL23A,IL6,MAT2A,MMP3,MMP9,MYC,NFKBIA,PTGS2	305 (13)
MAP2K4		kinase	Activated	2.298	0.000163	ATF3,BIRC3,CXCL8,EGFR,FAS,IL6,MMP1,PLAU,PPARD,PTGS2,TGFB1,VDR	384 (17)
PDPK1		kinase		-0.889	0.000166	CXCL8,DCT,IL1B,IL6,MYC,S1PR1,SERPINE1,SNAI1	399 (19)
SPHK1	5.373	kinase		1.927	0.000195	BIRC3,CXCL8,IL1B,IL6,MAP2K6,PTGES,PTGS2,SERPINE1,TIMP1,TRAF1	383 (14)
EPHB4		kinase		1.58	0.000242	BMP2,BMP7,FGFR2,MYC,NCAM2,PDLIM7,RUNX1,TEK,TGFB1,WNT11,WNT5A
IRAK2	4.441	kinase		1.452	0.000264	CXCL8,IL1B,IL6,MAT2A,NFKB1,SELE	260 (14)
PRKAA1		kinase		-0.679	0.000337	ATF3,CA2,CD302,CXCL12,CXCL8,FGFR2,IL6,ITIH5,MMP9,NFKBIA,PPARGC1A,PTPRN,SIRT2,SMAD3,SORL1,ZFP36L1	430 (23)
CDK9		kinase	Activated	2.768	0.000345	CXCL8,G6PD,IL6,MMP9,MYC,NFKBIA,PPARGC1A,RUNX1,SELE,TNFAIP3,WNT5A	523 (20)
MAPKAPK2	1.552	kinase		1.807	0.000345	CCL2,CD70,CXCL8,HSPB8,IL1B,IL23A,IL6,MMP2,MMP9,NFKBIA,PLAU	319 (17)
MAPK11		kinase		0	0.00037	FAS,HAND2,IL6,PPARGC1A,PTGS2,TIMP1,TIMP2,VDR	386 (16)
PKM		kinase		1.596	0.000472	ACLY,ENO1,IL1B,IL6,MMP2,MMP9,MYC,VEGFC	431 (20)
MAP3K3		kinase			0.000475	BMP2,CXCL8,IL6,TGFB1,TGFB3,TGFBR3,TNFAIP3	358 (14)
RPS6KA5		kinase		1.501	0.00055	CCL20,DUSP1,IL6,MYC,PTGS2,SNAI1	480 (19)
MAP2K7		kinase		1.452	0.000568	ANGPT2,ATF3,BIRC3,CXCL8,ENPP2,FAS,KLC1,MMP3,MYC,PLAU,VDR	376 (15)
TGFBR1		kinase	Activated	2.108	0.000661	BGN,BHLHE40,CD40,EGR2,GAS1,JAG1,LTBP1,RUNX1,SERPINE1,SMAD7,SNAI1,VEGFC,WNT11	499 (18)
STK40		kinase		-0.367	0.000767	CCL2,CXCL5,CXCL8,FGF1,IL1B,PDPN,PTGS2,ST3GAL1,WNT2	257 (10)
GIT1		kinase			0.000911	MMP2,MMP9,PXN	444 (19)
ABL2		kinase			0.000911	MMP1,MMP3,TEK
NDRG1	2.388	kinase		0.861	0.00092	ATF3,CXCL5,CXCL8,IL1A,MMP1,SMAD3,SNAI1,VEGFA	395 (15)
MAPK12		kinase		0.342	0.00103	EFEMP1,IL1B,ITGB8,MMP9,PPARGC1A,VDR	376 (15)
RIPK2		kinase	Activated	2.496	0.00116	ABCA1,CD40,IL6,LDLR,NFKB2,PPARD,PPARGC1A,PTGES,RASGRP3,SELE,TRAF1,TSLP	339 (15)
ILK	1.356	kinase	Activated	2.225	0.00137	DHFR,IL1B,IL6,MMP2,MMP9,SNAI1,TGFB1,ZEB1	450 (19)
IRAK1	1.865	kinase		0.902	0.00137	ABCA1,CXCL8,IL1B,IL23A,IL6,MMP1,RELB,SELE	246 (13)
EFNA5	-1.543	kinase		-1.066	0.00155	DUSP6,EGFR,FABP5,IRF1,ITGB4,NT5E,NTM,PTHLH,RHOA
TBK1		kinase		1.939	0.00156	CD40,CD70,CXCL8,IFIT1,IL1A,IL1B,IL6,INHBA,NFKB1,PTGS2,SELE,SH3BP5,VEGFA	311 (13)
DDR1		kinase	Activated	2.194	0.00163	COL3A1,ELN,MMP1,MMP2,MMP9	351 (19)
BTK		kinase		0.76	0.00165	BCL2A1,CBL,CD40,CXCL8,FABP5,IFI44L,IFIT1,IL1A,IL1B,IL4I1,IL6,IRF1,ITGB3,NFKB2,PIM1,RELB	367 (16)
ABL1		kinase		1.547	0.00166	BMP2,DHFR,FAS,MMP1,MYC,TEK,TGFB3,VEGFA	437 (20)
PRKCE		kinase	Activated	3.241	0.00169	BIRC3,CXCL8,EGFR,IL1B,IL6,LDLR,MMP9,MYC,NFKB1,PIM1,PTGS2,VEGFA	297 (17)
MAPK13		kinase		0.946	0.00179	EFEMP1,IL1B,IL6,PPARGC1A,VDR,VEGFA	511 (18)
PRKD1		kinase	Activated	2.583	0.00202	F3,MMP1,MMP2,MMP3,MMP9,PTGS2,TNFAIP3	372 (17)
TYRO3		kinase		-1.131	0.0023	EGR2,IL1B,IL6,MITF	293 (19)
PRKCB		kinase	Activated	2.763	0.00245	CD40,IL6,MMP2,MMP9,MYC,PPARGC1A,PTGS2,RELB,SERPINE1,TGFB1	398 (14)
AXL		kinase		0.871	0.00247	IL1B,IL6,MMP1,MMP2,MMP3,MMP9,SNAI1	469 (18)
PRKCZ		kinase	Activated	2.377	0.00299	ABCA1,CXCL8,MMP2,MMP9,MYC,NFKBIA,VEGFA	390 (18)
PRKAA2		kinase		-1.393	0.00301	CA2,CD302,CXCL12,FGFR2,IL6,ITIH5,MMP9,NFKBIA,PPARGC1A,PRDM16,PTPRN,SMAD3,SNAI1,SORL1,ZFP36L1	423 (22)
CDK5R1	1.907	kinase		1.342	0.00302	CXCL8,IL6,MMP2,SERPINE1,SOX6	470 (18)
CSK		kinase		0.882	0.00343	FYN,IL1B,IL6,SRC	372 (18)
MET		kinase	Activated	3.04	0.00348	ARID5A,CXCL8,HBEGF,IL1B,IL6,INHBA,ITGA3,MMP2,MYC,PTGS2,RUNX1,SH3BP5,TGFB1,VEGFA	464 (17)
MKNK1		kinase	Activated	2.138	0.00381	ANXA2,ATP1A3,CRMP1,FLNB,FOSB,KIF21B,KLC1,LAMC1,MAP1B,MYC,NELL2,STXBP1,TMBIM6,TPP1
PBK		kinase			0.00385	BIRC3,NFKB1	200 (8)
JAK2		kinase	Activated	2.531	0.00394	ACTN1,BMP7,CCL2,CXCL8,IL1B,IL6,IRF1,LMO2,MYC,MYL12A,NDN,OSMR,PFN1,PHLDA3,PTGS2,VLDLR	285 (17)
STK4		kinase			0.00397	FAS,IL6,IL7R,MMP2,PDPN	338 (20)
PRKD2	1.067	kinase			0.00415	CXCL8,F3,ITGA2	230 (10)
PIP5K1B	-4.591	kinase			0.00415	IL1B,IL6,PIP5K1A	348 (18)
FGFR3		kinase	Activated	2.219	0.00429	DLL1,DUSP6,MAF,MMP9,NOG,SNAI1,SOX3	377 (11)
Map3k7		kinase		1.087	0.00461	BHLHE40,EGR2,GAS1,HBEGF,IL1B,IL6,MMP9,PTGS2,SPHK1,WNT11	306 (20)
HSPB8	-2.453	kinase		1.969	0.0049	CCL2,CXCL8,IL6,MITF	389 (18)
MAPK10		kinase		1.954	0.0049	CXCL8,IL6,MMP1,PTGS2	462 (17)
ROCK2		kinase		1.134	0.00508	CXCL8,DSP,FABP5,FAS,MSN,PPL,SERPINE1	440 (16)
PIK3CG		kinase	Activated	2.208	0.00518	FOSL2,IL1B,IL6,ITGB3,MMP3,OSCAR,SELE,TNFSF10	413 (17)
PIM1	3.004	kinase		1.019	0.00639	EPHA2,ID2,IGFBP5,IL6,MYC,NKX3-1,OSCAR,PIM1,PPARGC1A	436 (20)
MAP2K2		kinase			0.00648	IL1B,IL6,IRS1,ITGB3,VEGFA	482 (22)
HIPK1		kinase			0.00692	GATA6,MMP10,VEGFA
DCAF1		kinase		-1.231	0.00808	LOC102724428/SIK1,NKX3-1,PTGES,TNFSF10,TOB1
EFNA2		kinase		0.333	0.00809	DUSP6,FABP5,ITGB4,NEDD4L,NKX3-1,NT5E,PTHLH,PXN,RUNX1
JAK1		kinase		1.433	0.00907	BCL3,CCL2,CD40,IL1B,IL4R,IRF1,MMP2,OSMR,RUNX1	435 (20)
ERN1		kinase		1.581	0.00929	ATF3,ATF4,CNTN1,CREB3L2,FAS,IL1B,LPCAT2,PVR,SLC7A1,SYT11,TENM1,TNFRSF10B,VEGFA,WARS,XBP1	262 (11)
PRKCQ	-2.605	kinase	Activated	2.449	0.00929	EZR,IL6,MMP1,MMP2,MMP9,NFKB2	428 (20)
CDK5		kinase		1.102	0.00929	MAP2,NES,RALB,SPOCK1,TNFAIP3,XBP1	369 (11)
CSNK2B		kinase			0.0106	MYC,SNAI1,TYR
DGKH		kinase			0.0111	CCL2,CXCL8
DAPK1		kinase			0.0111	CXCL8,IL1B
STK16		kinase			0.0111	SERPINE1,VEGFA
KDR		kinase		1.455	0.0123	ANGPT2,ANXA2,F3,PIM1,PTGS2,SELE,XBP1
EFNA4		kinase		-1.134	0.014	DUSP6,FABP5,IRF1,ITGB4,NT5E,NTM,PTHLH
RIPK1		kinase		1.117	0.0145	CCL2,CXCL8,EGFR,IL6,NFKB1
CAMK4		kinase		1.71	0.0148	ATF3,CSRP1,FOSB,FOSL2,IL6,PPARGC1A
DCLK1		kinase			0.0151	MYC,SNAI1,ZEB1
RIPK3		kinase			0.0151	IL1A,IL1B,IL6
GSK3A		kinase			0.0151	IRS1,SERPINE1,TNFSF10
EFNA3		kinase		-1.134	0.0158	DUSP6,FABP5,IRF1,ITGB4,NT5E,NTM,PTHLH
IRAK3		kinase		0.854	0.0184	BCL2A1,IL6,NFKBIA,TNFAIP3
FYN	1.6	kinase		1.408	0.02	DUSP1,EGFR,EGR2,GRIA1,IL1B,IL6,PTGS2
BMPR1B		kinase		-0.277	0.0202	NR2E1,PTGS2,RUNX2,SERPINE1,SOX6
PIM3		kinase			0.0206	IL1B,MYC,PPARGC1A
PIP5K1A	1.61	kinase			0.0213	CXCL8,PIP5K1B
PIP5K1C		kinase			0.0213	PIP5K1A,PIP5K1B
PELI2		kinase			0.0213	CXCL8,IL6
PODXL	-0.078	kinase			0.0213	MMP1,MMP9
EPHB1	3.435	kinase			0.0271	EGR2,PTGS2,SERPINE1
MAP3K11		kinase			0.0271	CXCL8,MMP7,MYC
CDKN1A		kinase		-1.185	0.0306	CCL2,CTSB,DUSP1,FAS,HSPA1A/HSPA1B,IL1B,IL32,IL6,INHBA,ITGB3,JAG1,MAF,MCM7,MMP1,MMP3,MMP9,MYC,SERPINE1,TNFAIP6,TUBB4A,VEGFA
ACVR1		kinase			0.0319	CSRP2,DCN,HHIP,NOG,SRPX2,TSLP
RSPO3	2.222	kinase			0.034	IL6,PTGS2
NCK2		kinase			0.034	ATF4,PXN
EIF2AK1		kinase			0.034	IL1B,IL6
FRK		kinase			0.034	FYN,SRC
PIK3CA		kinase			0.0342	ATP1A1,IRS1,JAG1,PIK3CD,PROCR,SERPINE1,SNAI1,TGFB1
TGFBR3	-3.425	kinase			0.0345	COL4A6,SERPINE1,SNAI1
TYK2		kinase		1.161	0.0405	DAXX,IL1B,IL23A,IRF1,OSMR
PAK1		kinase		0.588	0.0405	F3,MMP9,SCARB1,TFPI,VEGFA
CDK7		kinase			0.0428	EGFR,TGFB1,TNFAIP3
IPMK		kinase	Activated	2	0.0442	CSRP1,FOSB,PFN1,TAGLN2
PTK6		kinase			0.0489	CBL,EGFR
DDR2		kinase			0.0489	MMP1,MMP2
CFTR		ion channel		-1.133	5.8e-07	ABCA1,AQP1,CA4,CFH,CFI,CUBN,CXCL8,EPHX2,FAAH,FAS,FDPS,HSD17B2,NFKB1,NFKBIA,OSBPL1A,OXCT1,PTGS2,SLC7A8,TNFAIP3	429 (15)
NOX1		ion channel	Activated	2.025	5.4e-06	CXCL8,EGFR,F3,MMP9,NFKB1,NFKBIA,SMAD7,VEGFA	275 (15)
PKD1		ion channel	Inhibited	-3.443	7.15e-06	ACOX2,ACSS1,ALDH1A1,ATP1A1,ATP1B1,ATP1B2,CLCF1,CPEB3,EGFR,EIF4EBP1,ENPP5,FOSB,GATM,GLI2,GPRASP1,GREM1,HBEGF,IER2,IL4I1,LTBP1,PCDH7,SEMA4C,SLC13A2,SLC16A4,SLITRK5,SMURF1,SOX6,ST5
P2RX7		ion channel	Activated	2.182	0.000133	CCL2,CCL20,IL1B,IL23A,IL6,TGFB1,TNFSF10	305 (14)
P2RX4		ion channel			0.000911	IL1B,MMP3,MMP9	322 (14)
CLCN5		ion channel		-1.498	0.00225	CTSB,CUBN,IL6,LRP2,TXN
CACNA1A		ion channel			0.00343	ATP2B2,CD68,IL1B,IL6	332 (7)
CACNA1C		ion channel			0.00415	ANXA2,ENO1,PTGS2
CLIC4		ion channel			0.00692	IL1B,IL6,SLC16A8	324 (16)
CLCN3		ion channel			0.0111	NFKB1,TGFB1
GJC1		ion channel			0.0111	IL1B,TGFB1
TRPV4	-3.323	ion channel	Activated	2.2	0.0145	FAS,IL6,PPARGC1A,RHOA,TIMP1
NOX5		ion channel			0.0213	PTGES,PTGS2
KCNE3		ion channel			0.0264	CSRNP1,DUSP6,FABP5,FOSB,HSPA1A/HSPA1B,KCNJ2,PLK3,PTGS2,TNFAIP6
SLC9A1		ion channel			0.034	CA2,CXCL8
TRPV1		ion channel			0.0428	IL11,IL6,PTGS2
TGFB1	2.699	growth factor	Activated	8.151	1.35e-53	ABCA1,ACLY,ACSS1,ACTN1,ADAM19,ADAMTS4,ADGRB1,ADGRG2,AIF1L,ALDH3A2,ALDH5A1,ANKLE2,ANKRD1,ANPEP,ANXA2,AQP1,AQP11,ARHGEF19,ARHGEF2,ARPC2,ATF4,ATG7,BCL3,BDKRB2,BGN,BHLHE40,BMP1,BMP2,BMP6,BMP7,BUD31,C2,CADM1,CALB2,CAP1,CARS,CCL2,CCL20,CCNO,CD40,CD68,CDC42EP3,CDH11,CDK5R1,CDKN1C,CFH,CFI,CHST11,CLDN4,CNN1,COL3A1,COL4A6,COL5A1,COL6A3,CRMP1,CSRP1,CSRP2,CTSB,CTSC,CTSS,CXCL12,CXCL8,DACH1,DAXX,DBP,DCN,DDIT4,…	584 (18)
EGF		growth factor	Activated	6.319	6.55e-18	ACSL4,ACTN1,ADA,ANPEP,ARHGEF2,ATF3,B4GALT5,CCL20,CDH11,CLDN3,COL3A1,CXCL5,CXCL8,DCN,DUSP1,DUSP6,EGFR,EGR2,EGR3,EPHA2,EZR,F3,FOSB,GAS1,GGT5,HBEGF,ID2,IER2,IGFBP5,IL1B,IL6,IL7R,INHBA,IRS1,ITGA2,ITGB3,KCTD11,KRT19,MMP1,MMP10,MMP2,MMP3,MMP9,MYC,NES,NPR2,NRP1,PDPN,PGF,PHLDA2,PLAU,PLAUR,PPARD,PTGES,PTGS2,PTHLH,PTPRN,RHOA,RUNX1,RUNX2,S100A11,SDC1,SERPINA1,SERPINE1,SH2B3,SLC4A7,SMAD3,SMURF1,SNAI1,SOX4,SP…	502 (17)
HGF		growth factor	Activated	4.951	1.85e-16	ADAMTS1,ADGRG1,AKAP12,AKAP13,ANGPT2,ANK3,ARNTL,ATF3,BCL2A1,BIRC3,BMP2,CCL2,CD40,CLCF1,COL3A1,CRLF1,CXCL8,DUSP6,EHF,EPHA4,ESM1,F3,FKBP5,FOSB,GRB14,HBEGF,HK1,IL11,IL1B,IL6,INHBA,ITGA2,ITGB8,KRT19,LAMC2,LDLR,MAPKAPK2,MAT2A,MMP1,MMP2,MMP9,MYC,NES,NFKB1,NID2,NRCAM,NRG1,NRP1,OSMR,PGAM1,PGF,PGK1,PHLDA2,PIM1,PLAU,PLAUR,PLXNA2,PPARD,PTGS2,PTHLH,PVR,RGS20,RUNX2,SEMA3A,SERPINE1,SGK1,SLC7A1,SNAI1,STC1,STK10,…	410 (15)
AGT	-2.196	growth factor	Activated	3.84	7.95e-16	ACAT2,ADAMTS5,AGT,ANGPT2,ANK3,ANXA1,ATF3,ATP1A1,ATP1B1,BDKRB2,BGN,BMP6,CCL2,COL3A1,COL4A6,CTSS,CXCL8,DHFR,DUSP1,EDNRB,EFEMP1,EGFR,F3,FGF13,FOXP2,HBEGF,HSPA1A/HSPA1B,HSPG2,IGFBP5,IL1B,IL6,ITGA2,ITGA5,ITGB3,ITPR2,JAG1,LDLR,LIF,MAP2,MATN2,MMP2,MMP9,MYC,NDRG1,NFKB2,NMNAT2,NRG1,PALLD,PFN1,PGF,PIK3R1,PIR,PLAU,PPARGC1A,PTGS2,PTHLH,RHOA,SCARB1,SCN2A,SELE,SERPINE1,SGK1,SMAD7,SOX4,SOX6,SRGAP3,STC1,TFPI,TGF…	435 (17)
FGF2		growth factor	Activated	5.934	2.45e-14	ADAMTS5,ANGPT2,ANPEP,ATF4,BGN,CCL2,CCL20,CDH11,COL3A1,CXCL12,DCN,DLL1,EDNRB,EGFR,ELN,ENO1,ENPP2,F3,FAS,FGFR2,GPNMB,GREM1,GRIA1,HBEGF,IGFBP5,IL1B,IL6,INHBA,IRS1,ITGA3,ITGA5,MITF,MMP1,MMP2,MMP3,MMP9,MYC,NES,NOG,PDGFB,PGF,PGK1,PLAU,PLAUR,PTGS2,PTPRE,RUNX1,RUNX2,SDC1,SELE,SERPINE1,SNAI1,SPHK1,SPRY4,ST3GAL1,TF,TFPI,TGFB1,TGFBR3,TIMP1,TNFSF10,VEGFA,VEGFC,ZEB1	424 (18)
VEGFA	2.786	growth factor	Activated	5.36	3.73e-14	ACHE,ADAMTS1,ANGPT2,ANPEP,BCL2A1,CCL2,CD68,CTSB,CTSS,CXCL12,CXCL8,DLL1,ETV4,F3,FOSB,GART,HBEGF,HK1,IGFBP5,IL1B,IL6,ITGA2,ITGB3,MMP1,MMP15,MMP2,MMP9,MVP,NR2F2,NRP1,PDGFB,PIM1,PLAU,PPARGC1A,PTGS2,RASGRP3,RUNX1,RUNX2,SELE,SERPINE1,SHMT2,SMTN,ST5,STC1,SYNM,TEK,TGFB1,TIMP1,TJP2,TMSB10/TMSB4X,TNC,TNFRSF9,UQCRB,VEGFA	433 (17)
TGFB3	2.202	growth factor	Activated	4.475	2.18e-13	ADAM19,BHLHE40,COL3A1,COL5A1,ELN,F2RL1,FOSB,FOSL2,HTRA1,IL11,ITGB3,LTBP2,MICAL2,MMP1,MMP10,MMP2,MMP3,MMP9,PALLD,PLAUR,PPARGC1A,PTHLH,SERPINE1,SH3PXD2A,SMAD7,SNAI1,TGFB1,TGFB3,TGFBR3,TNC,VEGFA	450 (20)
INHA		growth factor		-1.188	1.25e-10	ADAMTS1,CNN1,COL3A1,COL4A5,COL4A6,CYP26B1,DNAH7,EGFR,EPHX1,F11R,HSD17B2,INHBA,ITGA3,KRT19,LTBP1,MATN2,MMP2,MYC,MYH11,MYO7A,PCDH7,PIK3CD,PIK3R1,PTGS2,SERPINE1,SGK1,SMAD7	319 (12)
IGF2		growth factor		1.238	7.86e-10	ARHGEF2,BMP2,DUSP1,EGR2,GAS1,GATA6,GHR,GNB1,HBEGF,IER2,IGF2R,IGFBP5,IL11,IL6,ITGA5,KLF9,MCM7,MMP1,MMP10,MMP3,MYC,NDRG1,NFKBIA,PDGFB,PIK3R1,PIM1,PRDM16,PRKCQ,PTGS2,RGS16,SELENOP,SERPINE1,VEGFA,ZEB1	421 (21)
TGFB2		growth factor	Activated	2.908	2.77e-09	ABCA1,BHLHE40,CD40,CDH11,CNN1,COL3A1,EGR2,FAS,GAS1,HBEGF,HSPG2,JAG1,MMP9,PTHLH,RUNX1,SERPINE1,SMAD3,SPHK1,TGFB1,TGFBR3,TIMP1,VCAN,VDR,VEGFA,WNT11	532 (18)
BMP6	1.342	growth factor		1.978	1.25e-08	ADAMTS1,ADAMTS5,EPHX1,HBEGF,ID2,IL1A,IL6,INHBA,ITGA5,MATN2,NOG,PMEPA1,PTGS2,SEMA3A,SERPINE1,SMAD7,SNAI1,SORD,TIMP1,VEGFA,WNT2,XBP1,ZEB1	350 (18)
NRG1	2.996	growth factor	Activated	3.606	3.64e-08	ABCA1,ACAT1,ACHE,ACTN1,ARHGEF2,ATF4,COL6A3,CXCL8,DUSP1,DUSP6,EGR2,EGR3,EPHA2,FABP5,FGF1,FOSB,HMGA1,IER2,ITGB3,MMP9,MYC,NRG1,PLAU,PLAUR,PTGS2,PXN,PYGM,RUNX1,SELE,SLC4A7,SNAI1,SOX4,TF,TNFAIP1,UTRN,VEGFA,VEGFC	475 (21)
IGF1		growth factor		1.896	9.36e-08	ADA,ANGPT2,ANPEP,BCL2A1,BGN,BHLHE40,BIRC3,BMP2,COL3A1,CRX,CXCL8,DAXX,DDIT4,DMD,EGR2,ELN,F3,FOSB,FOXC2,GHR,HMGA1,ID2,IFNGR2,IGFBP5,IL1B,IL4R,IL6,IRS1,ITGA5,LARP6,MMP1,MMP2,MMP3,MYC,MYH11,NFKBIA,NOG,NTRK2,OSMR,PIM1,PLAU,PLAUR,PTGS2,RUNX2,SELE,SERPINE1,SIRT2,SLC23A2,TF,TGFB1,VEGFA,VEGFC,XBP1,ZFP36L1	437 (17)
NGF		growth factor		1.781	1.09e-07	ACHE,ANXA2,ASIC2,ATF3,CD40,CDK5R1,DUSP1,EGFR,EGR2,EHD4,ETV4,FAS,FOSL2,GAL,ITGA2,KCTD11,LDLR,MAP2,MMP2,MMP3,MMP9,MYC,PLAUR,SCN2A,SLC40A1,SORT1,TGFB1,TRIO,TRPV4,TXN,VEGFA,WNT5A	355 (16)
BMP7	-2.75	growth factor		-0.348	5.63e-07	BMP7,CCL2,CXCL8,F3,FOXC2,GRB14,GREM1,ID2,IGFBP5,IL1B,IL6,IRS1,MMP2,NDRG1,NOG,PIK3R1,PPARGC1A,PRDM16,RUNX2,SERPINE1,SMAD7,SOSTDC1,SULF1,VEGFA	389 (19)
PGF	2.154	growth factor	Activated	2.443	1.35e-06	CCL2,CCL20,CXCL8,DCN,FOSB,IL1B,IL6,MAP4K4,MMP9,NANOS1,NRP2,SERPINE1	298 (16)
GDF2		growth factor		0.887	1.5e-06	ATP1A1,CDH11,COL9A1,CXCL12,CXCL8,EGFR,ENPP2,FOXC2,GADD45B,HSPB8,HTRA1,ID2,MMP9,MYC,NOG,NRCAM,NRP1,SELE,SMAD7	415 (22)
CTGF		growth factor		1.243	1.62e-06	ADAMTS1,ADAMTS4,ADAMTS5,BCL2A1,DCN,ENO1,FLNB,IL6,ILK,MMP1,MMP2,MMP3,MMP9,MYC,PDGFB,SDC4,SERPINE1,SOX4,TGFB1,TIMP1,VEGFA	388 (16)
BMP2	5.53	growth factor		1.623	2.52e-06	BHLHE40,BMP2,BTG3,CLDN3,CREB3L1,CXCL12,EPHX2,F3,FGFR2,FOSB,FZD1,GADD45B,GREM1,ID2,IGFBP5,KLF9,MMP9,MYC,NOG,PLXNA2,PTGS2,RUNX2,SMAD7,SOSTDC1,SOX6,TBC1D10A,TIMP1,TOB1,VCAN,VDR,VEGFA	575 (23)
AREG		growth factor	Activated	3.096	5.56e-06	CCL20,CDH11,EGFR,IL6,MMP1,MMP9,PLAU,PTGS2,RUNX1,TNFAIP6	453 (19)
GDF9		growth factor		1.145	9.68e-06	GREM1,HAS1,HSPG2,ID2,INHBA,PLAU,PTGS2,PXN,SMAD7,TNFAIP6,VCAN	339 (16)
NOV		growth factor		-0.128	3.16e-05	CCL2,GREM1,ITGA2,MMP1,MMP2,MMP9,RUNX2,SERPINE1	331 (17)
TGFA		growth factor	Activated	2.806	3.23e-05	BIRC3,CCL2,CCL20,CXCL8,EGFR,FOSL2,IL6,LAMC2,MMP9,NES,PTGS2,SERPINA1,SERPINE1,TGFB1,VEGFA,WNT5A	463 (16)
BTC		growth factor	Activated	2.449	3.78e-05	CCL20,CXCL8,IL6,MMP9,PTGS2,TNFAIP6	423 (20)
BMP4		growth factor		0.142	4.14e-05	BARX1,BMP2,CNN1,EGFR,FGFR2,GREM1,HMGA2,ID2,IL6,MITF,MMP3,MYC,NES,NOG,RUNX2,SCARB1,SMAD7,SNAI1,SULF1,TYR,VEGFA,WNT5A	433 (22)
WISP2		growth factor		-1.212	4.18e-05	DSP,ITGA5,LAMB3,LAMC2,PROCR,SDC4,SERPINE1,SMAD3,TGFB1,TGFBR3,XBP1,ZEB1
LTBP4		growth factor		1.329	4.38e-05	GREM1,ID2,MYC,TGFB1,TGFB3	524 (17)
LEP		growth factor		0.567	4.58e-05	ABCC3,ACAT1,ACLY,ANGPT2,BCL2A1,CCL2,CD40,CD68,COL3A1,CYB5A,DUSP6,EGR2,EPHX2,F3,FAAH,FAS,FBP2,FGFR2,GAL,GRIA1,IL1B,IL6,IRS1,LDLR,LIF,LIPE,MLX,MMP1,MMP2,MMP3,MMP7,MYC,NPR2,PPARGC1A,PRDM16,PTGS2,RUNX2,SCARB1,SELE,SELENOP,SERPINE1,SLC13A2,SORD,TGFB1,TIMP1,TNFSF10,UCP2,VEGFA,WNT5A	465 (16)
NOG	-2.442	growth factor	Inhibited	-2.025	5.16e-05	BMP2,BMP7,FAS,MITF,MMP3,MYC,NOG,PTGS2,RUNX2,VCAN,VEGFA,WNT5A	389 (19)
ANGPT2	1.855	growth factor	Activated	2.306	5.34e-05	ADA,ARHGEF2,CD68,COL3A1,EGFR,EPHX2,EXT2,FAS,GATA6,HSPA1A/HSPA1B,IL1B,IL6,JMJD6,KDM6B,MAP2K1,MMP1,MMP2,MMP7,MMP9,PLAU,PTGES,PTGS2,PTHLH,SERPINE1,SNAI1,TEK,TNFRSF10B	426 (16)
PDGFB	5.807	growth factor	Activated	2.343	9.18e-05	CNN1,CXCL8,FGF1,IL6,MMP2,MMP3,MMP9,MYC,NOTCH2,PTGS2,TIMP1,TNC,VEGFA	390 (21)
ANGPT1		growth factor		0.13	9.97e-05	ANGPT2,CCL2,COL3A1,DUSP1,ILK,JAG1,NFKB1,SELE,TEK,VEGFA	301 (15)
HBEGF	7.117	growth factor	Activated	2.573	0.00017	BMP2,EGFR,ELN,MMP9,NES,NRP1,PTGS2,VEGFA,ZEB1	310 (17)
FGF1	5.712	growth factor		0.712	0.00023	CD68,CDH11,DLL1,DUSP6,FZD1,IL1B,IL6,IRS1,MAB21L1,MYC,NQO1,PMEPA1,PRICKLE1,PTGS2,SELE,TGFB1,TGFB3,VEGFA,VEGFC	473 (23)
EREG		growth factor	Activated	2.416	0.000387	HBEGF,IL6,PGF,PTGS2,TNC,TNFAIP6	487 (20)
PROK1		growth factor			0.000445	CXCL8,IL11,PTGS2,SPHK1	451 (20)
JAG2		growth factor		-0.594	0.000519	BMP2,BMP7,CCL20,CXCL5,IL1A,IL1B,IL6,JAG1,MMP1	123 (7)
FGF16		growth factor			0.000911	MMP2,MMP9,SNAI1	204 (7)
FGF7		growth factor	Activated	2.741	0.00102	ABCC3,EGFR,FABP5,FGFR2,IL1A,IRF1,MMP9,PLAU,RUNX2,SDC1,SERPINE1,VEGFA	416 (16)
PDGFC		growth factor		1.455	0.00137	MYC,TEK,TGFB1,TIMP1,TIMP2,VEGFA	257 (11)
FGF21		growth factor		0.512	0.00155	ACLY,FGFR2,GHR,LDLR,ME1,MYLIP,PPARGC1A,SERPINE1,TGFB1	345 (20)
INHBA	6.009	growth factor		1.344	0.00179	ACTN1,ANKRD1,BMP2,CCL2,CXCL8,DACH1,DTNA,FSTL3,FURIN,IL6,INHBA,IRF1,LHX1,MAF,MMP2,NRG1,RGS16,SERPINE1,SMAD7,SOX17,SOX4,TIMP1,VEGFA	274 (16)
BDNF		growth factor		-0.069	0.0019	ANXA2,ATP1A3,BHLHE40,BMP2,BMP7,CALB2,CRMP1,DNAJB5,DUSP1,DUSP6,EGR2,FLNB,FOSB,GLUL,GRB14,GRIA1,IL6,KIF21B,KLC1,LAMC1,MAP1B,MMP1,NELL2,NTRK2,RHOA,RPRM,SORL1,SOSTDC1,STXBP1,TIAM1,TMBIM6,TPP1,WNT2	406 (19)
KITLG		growth factor	Activated	2.515	0.00193	BMP1,CA2,CCL2,CD68,CLIC1,CXCL8,EDNRB,FABP5,ID2,IL11,IL1A,IL1B,IL6,ITGB3,LDLR,MAP2K1,MME,MMP2,NFKBIA,OSBPL1A,PIM1,PRKCQ,PTGS2,TYR,UCP2,XRCC4	353 (17)
FGF13	-3.059	growth factor			0.00217	MMP3,MMP9,VEGFA	252 (12)
INHBB		growth factor		1.231	0.00225	COL3A1,MMP3,SERPINE1,TIMP1,TNC
LEFTY2	0.531	growth factor			0.00385	MMP3,MMP7	151 (7)
WISP3		growth factor			0.00415	ADAMTS5,SNAI1,ZEB1	151 (7)
PDGFD		growth factor			0.00415	MMP1,PTGS2,VEGFA	331 (19)
FGF18		growth factor			0.00415	NOG,RUNX2,TIMP1	204 (7)
NRTN		growth factor		-0.319	0.00512	ASIC2,EGR2,FOSB,GFRA2,IL6	303 (7)
JAG1	6.548	growth factor	Activated	2.449	0.00655	GLI2,HEYL,ITGB3,MYC,NR2F2,RUNX2	245 (12)
GDNF		growth factor	Activated	2.135	0.00724	CALB2,CTSB,EGR2,FOSB,GNB1,KLC1,SPHK1,STC1,TUBB4A,VASP	448 (13)
BMP15		growth factor		0.467	0.00993	ID2,PAPPA,PTGS2,SMAD7,TNFAIP6	291 (13)
HDGF		growth factor			0.0111	SERPINE1,TGFB1
FGF8		growth factor		1.606	0.0114	AIF1L,BARX1,BMP2,CCL2,CITED4,FGFR2,LAMB3,NES,NOG,OTX2,RUNX2,VDR
MSTN		growth factor	Activated	2.804	0.0127	IGFBP5,IL6,INHBA,PPARGC1A,SMAD3,TGFB1,TNC,VEGFA
FGF3		growth factor			0.0151	MMP2,MMP9,PLAU
GH1		growth factor		1.927	0.0155	AGT,ATF3,ATF4,BMP2,COL3A1,FDPS,GHR,ID2,IGFBP5,IL4R,IL6,IRF1,LDLR,LIPE,MYC,PLA2G16,RHOA,SHMT2,SNAI1,STC1,TF,UGDH
FGF10		growth factor		1.912	0.0159	ANXA1,ANXA2,CTSB,LDLR,LIPE,PTGS2,SNAI1,TGFB1
FGF19		growth factor			0.0159	ACLY,ALDH1A1,BTG3,FABP5,FDPS,G0S2,MME,PEG3,RGS16,SERPINA1,SGK1
GRP		growth factor	Activated	2.202	0.0172	CXCL8,FOSB,MYC,PTGS2,VEGFA
CLEC11A		growth factor			0.0195	ANXA1,CAP1,CXCL12,EGR2,GCSAM,IL1B,NFKB1,RUNX2
GAS6		growth factor		-1.223	0.0202	CD68,IL1B,IL6,NFKB1,PTGES
DKK1		growth factor	Inhibited	-2.228	0.0287	ANGPT2,BMP6,EPHB2,MMP9,MYC,RUNX2,WNT11,WNT5A
PTN		growth factor			0.034	ITGB3,PTPRZ1
FGF4		growth factor			0.0442	JAG1,SOSTDC1,SOX17,VEGFA
GMFG		growth factor			0.0489	IL6,ITGA5
VEGFD		growth factor			0.0489	IL6,VEGFC
MST1		growth factor		-1.948	0.0583	FAS,IL6,PTGS2,SOX4
estrogen receptor		group		-1.36	1.33e-22	ABCA1,ANXA1,BMP7,CA12,CALB2,CD68,CDH11,CLDN3,CLDN4,COL4A5,COL4A6,COL5A1,CXCL12,CXCL8,DSP,EGFR,F11R,FGF1,FGF13,FGFR2,GAL,HBEGF,HSPA1A/HSPA1B,IL1A,IL6,IRS1,ITGA3,JAG1,KRT19,LAMC2,LDLR,LOXL2,MAP1B,MMP1,MMP15,MMP9,MSN,MYC,NCAM2,NT5E,PCDH1,PCDH18,PCDH7,PLAU,PLAUR,PLEK2,SERPINE1,SMAD3,SNAI1,TGFB1,TGFB3,TGFBR3,TIMP1,TIMP2,TJP3,TNC,VEGFA,VEGFC,WNT5A,WNT5B,XBP1,ZEB1	566 (22)
P38 MAPK		group	Activated	4.823	3.11e-17	ABCA1,ATF3,ATG7,BCL2A1,BGN,BMP2,CCL2,CD40,CD70,COL3A1,CXCL12,CXCL8,DGKA,DUSP1,EDNRB,EGR2,F3,FAS,GDI1,HTRA1,IGFBP5,IL11,IL1A,IL1B,IL23A,IL32,IL6,INHBA,IRF6,ITGB3,ITGB4,ITGB8,LAMA3,MAP4K4,MITF,MMP1,MMP2,MMP3,MMP9,MYC,MYH11,NFKB1,PLAU,PLAUR,PPARGC1A,PTGS2,RRAD,RUNX1,RUNX2,SELE,SERPINE1,SGK1,SMAD3,SNAI1,TGFB1,TIMP1,TIMP2,TJP2,TNFRSF10B,TNFSF10,TNIP1,TREM1,TSLP,TYR,VDR,VEGFA,VEGFC,VLDLR,WNT5A	373 (13)
Vegf		group	Activated	5.124	5.41e-17	ADAMTS1,ADGRG1,AKAP12,AKAP13,ANGPT2,ANPEP,ARNTL,ATF3,BCL2A1,BMP2,BMP7,C1QTNF1,CA2,CD40,CLCF1,CNN1,CRLF1,CXCL12,CXCL8,DUSP6,EGR3,EHF,ELN,ENPP2,EPHA4,ESM1,F3,FAS,FKBP5,FOSB,GRB14,HBEGF,HERPUD1,IL11,IL1A,IL6,INHBA,IRF1,ITGA2,ITGB8,LDLR,LRAT,LRP2,MAPKAPK2,MFSD4A,MMP10,MMP2,MMP9,MYC,NFKB1,NID2,NR2F2,NRCAM,NRG1,NRP1,OSMR,PGF,PHLDA2,PLAU,PLAUR,PLXNA2,PPARD,PTGS2,PTHLH,PVR,RGS20,SELE,SGK1,SH3TC2,SLC7A1,S…	314 (14)
ERK1/2		group	Activated	5.268	6.18e-17	ABCA1,ANGPT2,ATP1A3,BCL2A1,BIRC3,BMP2,CCL2,CCL20,CD40,COL3A1,CTSB,CXCL12,CXCL5,CXCL8,DUSP1,ECE1,ENO1,EZR,F3,FGFR2,FKBP5,FOSB,FZD1,HBEGF,HMGA1,IFIT1,IL11,IL1A,IL1B,IL6,ITGA2,ITGA3,ITGB3,KCNH2,LDLR,MAP4K1,MMP1,MMP2,MMP3,MMP9,MYC,PLAU,PLAUR,PTGES,PTGS2,PTPRE,RHOC,RUNX2,SERPINE1,SGK1,SNAI1,SPRY4,TIMP1,TIMP2,TNFRSF10B,TREM1,TSLP,TYMP,VCAN,VEGFA,ZEB1	387 (15)
ERK		group	Activated	5.894	1.49e-16	ABCA1,ACTN1,AGT,ARPC2,BGN,BTG3,CCL2,CDK5R1,CLDN4,COL3A1,CXCL8,DUSP1,EGFR,EGR2,EPHA2,FAS,FOSL2,HAS1,HBEGF,HMGA1,IL1B,IL23A,IL6,IRS1,ITGB3,JAG1,LDLR,LIF,MAFF,MAP4K4,MMP1,MMP2,MMP3,MMP9,MYC,NDRG1,PLAU,PPARD,PTGES,PTGS2,RUNX2,SERPINE1,SLC4A7,SORT1,SOX4,SPTBN1,TIMP1,TNFRSF10B,TYMP,VASP,VCAN,VEGFA,ZFP36L1	462 (18)
Alpha catenin		group	Inhibited	-4.007	5.59e-16	ADAMTS1,ADAMTS4,ADAMTS5,BCL3,BGN,BIRC3,CDH11,COL3A1,COL5A1,COL5A2,COL6A3,CTSB,CXCL12,ELK3,ELN,IL1B,IL6,IRF1,ITGA5,MMP2,MMP9,MYC,NFKBIA,NKD1,PLAU,PTGS2,RELB,RHOC,SELE,SGK1,SNAI1,TIMP1,TNC,TNFAIP2,TNFAIP3,TNFAIP6	331 (19)
Tgf beta		group	Activated	3.742	5.11e-15	ABCA1,BGN,BHLHE40,CCL2,CDH11,CXCL8,DCN,EGR2,FURIN,GADD45B,GLI2,GREM1,HNRNPAB,HSPG2,IGFBP5,IL1A,IL1B,IL6,ILK,ITGA5,ITGB3,JAG1,KDM6B,LAMA3,LIF,MAF,MMP1,MMP10,MMP2,MMP3,MMP7,MMP9,MN1,MYC,PDGFB,PLAU,PMEPA1,PTGS2,PTHLH,RUNX1,RUNX2,SELE,SERPINE1,SMAD7,SNAI1,TGFB1,TIMP1,TIMP2,TREM1,TSLP,VEGFA	532 (19)
IL1		group	Activated	5.331	3.31e-12	ADAMTS1,ADAMTS4,ADAMTS5,BHLHE40,BMP2,C2,CCL2,CCL20,CD40,CTSB,CTSC,CXCL5,CXCL8,DCN,DUSP1,EGFR,F3,FAS,FZD5,IL11,IL1B,IL4R,IL6,INHBA,IRF1,LDLR,LIF,LRAT,MAP2K6,MMP1,MMP10,MMP2,MMP3,MMP7,MMP9,MYC,NRG1,NRP2,PANX1,PPARGC1A,PTGS2,RELB,RUNX2,SDC4,SELE,SERPINE1,TGFB1,TGFB3,TIMP1,TNC,TNFAIP3,TNFAIP6,TNFSF10,TYMP,VCAN,VEGFA,WNT5A	375 (13)
Akt		group	Activated	3.995	5.05e-12	AMOT,ANKRD1,ATF4,ATG7,B4GALT5,BCL2A1,BHLHE40,BMP2,CCL2,CDKN1C,COL3A1,CXCL12,CXCL8,EGFR,EGR2,F3,FAS,FKBP5,GLI2,IL1B,IL32,IL6,IL7R,MAP2,MMP2,MMP9,MT2A,MYC,NDRG1,NFKB1,NFKBIA,NRP2,PPARD,PPARGC1A,PRDM16,PTGS2,RUNX2,SCARB1,SEMA6D,SERPINE1,SGK1,SLC4A7,SNAI1,SOX4,TNC,UTRN,VCAN,VEGFA,XBP1	435 (19)
Mek		group	Activated	3.734	6.09e-11	ACAT1,ANPEP,CDCP1,CDK5R1,CXCL8,DCT,DUSP6,EGR2,EGR3,EPHA2,EPHB2,ETV4,HMGA2,HRH1,ID2,IER2,IL1B,IL6,ITGB3,MAFF,MANSC1,MMP2,MMP9,MYC,NES,NQO1,PHLDA2,PPARGC1A,PTGS2,RUNX1,SEMA4C,SERPINE1,SH2B3,SLC43A3,SORL1,SPRY4,STON1,TNFAIP3,VEGFC,ZEB1	478 (20)
Ras		group	Activated	3.852	1.23e-10	ANPEP,ARHGEF2,B4GALT5,CCL2,CLDN4,CXCL8,HMGA1,IL11,LDLR,LIF,LRAT,MITF,MMP1,MMP2,MMP9,MYC,MYH11,NFKB1,PDGFB,PLAU,PLAUR,PPARD,PTGES,PTGS2,PVR,SERPINE1,SNAI1,UPP1,VEGFA,ZEB1	392 (17)
Tnf (family)		group	Activated	3.733	7.44e-10	ABCC3,ADAMTS5,ATF3,BIRC3,CCL2,CD40,CLDN4,CXCL12,CXCL8,ENPP2,ESM1,F3,GHR,IL1A,IL1B,IL6,INHBA,JAG1,MICA,MMP9,NFKBIA,NT5E,PLEK2,PTGS2,RUNX2,SELE,SERPINE1,TNFAIP3,TNFRSF9,TRAF1,TYMP	264 (12)
Jnk		group	Activated	5.191	1.75e-09	ABCA1,AGT,ATG7,BIRC3,CCL2,CD40,COL3A1,CXCL12,CXCL8,DUSP1,F2RL1,F3,FAS,FOSB,GRIA1,IL11,IL1A,IL1B,IL23A,IL6,MMP1,MMP2,MMP3,MMP9,MYC,NQO1,PDGFB,PLAU,PLAUR,PTGES,PTGS2,SELE,SERPINE1,SESN2,TGFB1,TIMP1,TNFRSF10B,VCAN	435 (16)
Pkc(s)		group	Activated	2.08	3.49e-09	ABCA1,ACAT1,ATF3,CCL2,COL3A1,CTSB,CXCL8,DBP,DUSP1,EGFR,EGR2,F3,FAS,GADD45B,ID2,IL1B,IL6,IRF6,IRS1,ITGA5,KCNJ2,MMP1,MMP2,MMP9,NFKB1,NQO1,POU2F2,PTGS2,PTPRE,PTPRN,SCARB1,SERPINE1,SLC6A9,STC1,TGFB1,VDR,VEGFA,XBP1	340 (16)
PI3K (family)		group	Activated	2.426	5.88e-09	ABCA1,ATG7,BIRC3,CCL2,CXCL12,CXCL8,DDIT4,HK1,IFIT1,IL1B,IL6,MMP3,MMP9,NQO1,PTGS2,PXN,SCARB1,SERPINE1,SLC4A7,SOX4,TNC,TNFRSF10B,TNFSF10,VEGFA	388 (17)
Nr1h		group	Inhibited	-2.212	2.91e-08	ABCA1,ACLY,AGT,ALDH1A1,ATP1B1,BCL3,BMP6,C2,CD40,CXCL8,ECE1,FGF1,GGT5,HIP1,ICOSLG/LOC102723996,IL1B,IL6,LIPE,MYLIP,NFKB2,PPARGC1A,PRKCQ,PTGES,PTGS2,RPE65,SBNO2,SCARB1,TRPC4,VLDLR	444 (19)
Raf		group			3.77e-07	ANPEP,DUSP6,HMGA2,ID2,IER2,MAFF,MANSC1,MYC,MYH11,PHLDA2,PPARGC1A,SEMA4C,SH2B3,SLC43A3,SPRY4,STON1,TNFAIP3	337 (12)
ADRB		group		-1.584	5.19e-07	ACAT2,ACSS1,ADAMTS4,ANKRD1,ATF3,BCL10,BHLHE40,CD40,CD68,DDIT4,FAS,FDPS,LPIN1,LTBP1,MMP9,NFKBIA,NOTCH2,NQO1,PDGFB,PPARGC1A,RAN,SLC40A1,SLC6A9,SLCO4A1,TEK,TRAF1	505 (21)
Histone h4		group			5.21e-07	ADA,AGT,AKAP12,BTG3,CD40,CHFR,CXCL8,DHFR,G6PD,GAS1,IL1A,IL1B,IL6,IRF1,MMP9,NCAM2,NEDD4L,NLGN1,NTRK2,PTGS2,RUNX2,SELE,SHANK2,SMAD7,SPHK1,TACC2,TNFSF10	403 (14)
Collagen Alpha1		group	Activated	2.057	9.27e-07	EGFR,MMP2,MMP9,PLAU,PLAUR,PTGS2,TIMP2	434 (17)
Sos		group			9.58e-07	ADD2,ANK3,CA2,CADM1,COBLL1,ESM1,FBLIM1,GM2A,HSPB8,IGFBP5,KCNN4,LAMA3,MAP4K4,MMP10,MMP3,MYH9,PDPN,PFN1,PIP5K1B,PLAU,PMEPA1,PTGS2,PTPRZ1,RALB,RIPK4,RUNX1,SEMA6D,SMAD7,SMURF1,TGFB1,TPP1,UTRN	363 (10)
Gm-csf		group	Activated	2.617	2.25e-06	BCL3,CD40,CXCL8,FAS,IL1B,IL6,IRAK1,MED14,MMP1,MMP9,MYC,PIM1,PTGS2,TGFB1	392 (20)
Nfat (family)		group	Activated	4.069	2.56e-06	CCL2,CD40,CXCL8,EGR2,EHD4,ESM1,F2RL1,FAS,HBEGF,OSCAR,PDGFB,PTGS2,RELB,SDC4,SELE,SERPINE1,SLC7A1,SPOCD1,TRAF1	420 (18)
Histone h3		group			3.02e-06	ADD2,ADGRB1,AKAP12,BTG3,CA4,CCL2,CD40,CHFR,CKAP4,COL4A6,CXCL8,DUSP2,FGFR2,FKBP5,G6PD,GATA6,GHR,ID2,IGF2R,IL1A,IL1B,IL6,LRAT,MEIS2,MMP9,MTUS1,NFKBIA,NKD1,NOG,OTX2,PALLD,PTGES,PTGS2,RAB27B,RPRM,RUNX2,SCARB1,SGK1,SNAI1,SOX17,SPHK1,STOM,SYNE2,TACC2,TNFAIP3,TNFSF10,TPM3,UPP1,VEGFA,WLS,XBP1,ZEB1	471 (18)
Mapk		group	Activated	3.049	7.24e-06	ADA,CCL2,CLDN4,CXCL8,DBP,F3,FURIN,IL1B,IL6,IRS1,MMP10,MMP3,MMP7,MMP9,MYC,PPARD,PTGS2,RUNX2,SNAI1,VEGFA	422 (20)
TCF		group			1.04e-05	ADGRG2,AIM1,AKAP13,ALDH1A1,ALDH3A2,HSD17B2,HTRA1,IRS1,LMO2,MME,MMP2,MMP7,MYC,NRCAM,PTGS2,SERPINA1,SERPINE1,SLC1A5	283 (13)
Notch		group		1.461	1.4e-05	AGT,ANKRD1,CNN1,DUSP1,GADD45B,HEYL,ID2,IL6,JAG1,MMP2,MYC,S100A11,SMAD3,SMURF1,VEGFA,ZEB1	379 (16)
Hdac		group		-0.378	1.63e-05	ADAMTS1,ADGRL3,ATF3,BMP2,CXCL8,DLL1,EDNRB,EGFR,EGR3,GADD45B,GLI2,HNRNPAB,HTRA1,IL6,KCNH2,KLF9,LHX1,LRP2,MYC,NDRG4,NRP1,PBX1,PGF,PPARGC1A,SMARCD3	490 (20)
Tlr		group	Activated	3.482	2.54e-05	CCL2,CD40,CXCL8,DUSP1,HBEGF,ID2,IL1B,IL6,IRF1,JAG1,NFKBIA,NOTCH2,PTGS2,RGS16,RGS20,SEMA3A,SPHK1,TNFAIP3,TREM1,WNT5A	308 (15)
Insulin		group		1.885	2.91e-05	ACAT1,ACLY,AGT,CCL2,DDIT4,DUSP1,EGFR,EGR2,FOSB,FOXC2,G6PD,GRB14,GRK2,IL6,IRS1,KCNJ3,LIPE,LPIN1,MCM7,ME1,MMP2,MMP3,MMP9,MYC,NFKBIA,PDK2,PGK1,PIK3R1,PLA2G16,PPARD,PPARGC1A,PTHLH,PTPRN,SCARB1,SELENOP,SERPINE1,SGK1,SLC7A1,SORT1,TGFB1,UCP2,VEGFA,VLDLR,XBP1	520 (20)
Tnf receptor		group		1.161	3.16e-05	CCL20,CXCL8,IL6,MMP9,SELE,SERPINE1,TGFB1,TIMP1	356 (17)
TMSB4		group		1.72	9.1e-05	BMP2,ILK,IRAK1,ITGA2,ITGA3,RUNX2,SERPINE1	213 (8)
IL-1R		group	Activated	2.029	0.000123	COL3A1,IL1A,IL1B,IL6,MMP1,MMP3,MMP9,SELE	278 (14)
SRC (family)		group	Activated	2.943	0.000166	ATP1A1,BMP2,CCL2,CDKN1C,IL6,ITGB3,PTGS2,PXN,SLC4A7,TGFB1,VEGFC	368 (17)
DUB		group			0.000239	ABCA1,LDLR,MYLIP	175 (5)
Gsk3		group		-0.479	0.000285	ATF4,CD40,CXCL8,IL1B,IL6,IRS1,LDLR,MICA,MYC,PTGS2,SNAI1,TNFAIP3,TNFRSF10B	491 (17)
Rac		group			0.000309	BMP2,CCL2,IL6,MMP1,PTGS2	301 (15)
Creb		group		1.569	0.000323	ANK3,ATF3,BMP6,CLMN,CSRP1,CTSB,CXCL8,DDX39B,DUSP1,EGR3,FAS,FHDC1,FLNB,GSTM3,HSPB8,IL11,IL1B,IL6,LDLR,MAP2K1,MAT2A,MITF,MMP1,MMP2,NDN,NMNAT2,PGK1,PPARGC1A,PTGS2,PTHLH,SESN3,SOX17,SOX4,TF,VEGFA	542 (24)
Interferon alpha		group	Activated	2.605	0.000333	ADAM19,ATF3,BCL2A1,BCL3,CCL2,CD40,CD70,CXCL5,CXCL8,DAXX,DDIT4,EGFR,ENPP2,F3,FAS,FOSL2,IFIT1,IL11,IL1B,IL32,IL4R,IL6,IRF1,LIF,MMP28,MMP3,MYC,NFKBIA,NT5E,PIM1,PTGES,PTGS2,PTHLH,SLFN5,SPRY4,TBC1D10A,TGFB1,TNFSF10,TYMP,WARS,ZNRF3	446 (14)
Angiotensin II receptor type 1		group	Activated	2.236	0.000387	ATP1A1,CCL2,CXCL8,SERPINE1,TIMP1,VEGFA	286 (16)
p85 (pik3r)		group		1.536	0.000387	IL6,MMP2,NDRG1,PIK3CD,PTGS2,VEGFA	516 (21)
PLC		group		0.816	0.000387	CCL2,CXCL8,EGR3,LIPE,MYC,PTGS2	297 (17)
Ikb		group		1.038	0.000475	CCL2,IL6,MAT2A,MMP1,NFKB1,PTGS2,TNFAIP3	374 (13)
Ppp2c		group		0.277	0.000502	CD70,DUSP1,EIF4EBP1,IL23A,PIM1	353 (11)
Fgf		group	Activated	2.4	0.000595	IL6,MITF,MMP2,MMP9,OTX2,PTGS2,RUNX2,SPRY4	398 (19)
Wnt		group		0.555	0.000633	ADAMTS5,EGFR,HAND2,ID2,MMP9,MYC,PPARGC1A,RUNX2,SNAI1	430 (25)
SYK/ZAP		group	Activated	2.19	0.000774	IL6,MMP1,PTGS2,TIMP1,VEGFC	402 (15)
MAP2K1/2		group	Activated	2.76	0.000855	ATF3,DUSP1,EGR2,ELN,HERPUD1,IL1B,JAG1,MMP9,MYC,NFKB1,SCARB1,TGFB1,VEGFA	448 (21)
SAA		group		1.816	0.00092	CCL2,CXCL8,F3,IL23A,IL6,MMP1,PTGS2,TFPI	379 (15)
Ras homolog		group		1.432	0.00103	ABCA1,ITGB3,MMP9,MYC,PLAU,PTGS2	299 (14)
NFkB (family)		group	Activated	2	0.00114	CXCL8,MMP9,PTGS2,TNFAIP3,TNFSF10	289 (13)
Cdk		group			0.00114	CCL2,CXCL8,IL6,PPARGC1A,UCP2	388 (12)
MIRLET7		group		-1.091	0.00145	BCL11A,HMGA2,IL6,MYC	185 (7)
Smad2/3		group		0.555	0.00161	CNN1,FSTL3,GCNT1,ILK,MMP10,RUNX1,RUNX2,SERPINE1,SMAD7,TNC
Rock		group		0.57	0.00182	BMP2,CCL2,COL3A1,CXCL8,F3,MYC,RUNX2,SORT1,TGFB1	308 (15)
Cpla2		group			0.00217	MYC,PTGS2,VEGFA	398 (17)
Growth hormone		group		-0.906	0.0031	BMP7,EGFR,FKBP5,FOSL2,FZD5,G6PD,GHR,IGFBP5,LDLR,LIPE,MMP9,MYC,NFKBIA,SCARB1,SGK1,TGFB3,TNFSF10	493 (22)
CDK4/6		group		0.905	0.00333	ARHGEF2,ENO1,EPHA2,FAM129B,HN1,MACF1,MYO7A,PDLIM4,PKP4,TUBA1B,TUBA1C
trypsin		group		1	0.00343	CXCL8,ELN,F3,PTGS2	324 (18)
Alpha 1 antitrypsin		group			0.00385	CTSB,MMP2	198 (7)
sPla2		group			0.00385	PTGES,PTGS2	157 (7)
Par		group			0.00385	CCL20,IL6
PTPase		group			0.00385	ABCA1,IRS1
STAT5a/b		group		1.056	0.004	BCL2A1,BMP6,DUSP1,DUSP2,EPHA4,ID2,IL4R,IRF1,MAF,MYC,PIM1,PTGS2,TSLP	294 (17)
TGFBR		group			0.00415	CDH11,SNAI1,WNT5A	207 (7)
Dgk		group			0.00415	CCL2,CXCL8,TYR	238 (9)
Il8r		group		1.98	0.0049	CXCL8,EGFR,MMP2,MMP9	413 (19)
Mmp		group			0.00692	FAS,MMP9,VEGFA	380 (22)
apyrase		group			0.00692	IL6,MMP2,MMP9	216 (7)
sphingomyelinase		group			0.00692	MMP1,MYC,PTGS2	338 (18)
Focal adhesion kinase		group		1.438	0.00929	CDKN1C,DSP,IL6,MMP2,MMP9,PALLD	300 (17)
tryptase		group			0.0106	F2RL1,MMP9,TNFAIP3
Beta Secretase		group			0.0111	MME,NES
NIK		group			0.0111	CXCL8,IL6
TH17 Cytokine		group			0.0111	CXCL8,IL6
Hspg		group			0.0111	MMP1,VEGFA
Gli		group			0.0116	FOXC2,HHIP,ITGB4,RUNX2
Hsp70		group	Activated	2.051	0.0123	CD40,CXCL8,IL1B,IL6,NFKBIA,SELE,TYR
GNRH		group			0.0145	ATF3,DUSP1,PTGS2,SGK1,ZEB1
Srebp		group		1.103	0.0148	ACLY,G6PD,LDLR,UCP2
TCF/LEF		group			0.0151	MYC,PTGS2,RUNX2
BMP		group		0.555	0.0172	BARX1,ID2,IL6,IRF1,RUNX2
Pro-inflammatory Cytokine		group	Activated	2	0.0185	F3,GLUL,IL6,MMP3,MMP9,SDC4,SELE,TIMP1,TSLP
Pdgfr		group			0.0206	CCL2,HBEGF,TNC
elastase		group			0.0206	MMP2,MMP3,MMP9
Rsk		group			0.0213	ATF4,CXCL8
chitinase		group			0.0213	CCL2,CXCL8
mGluR		group			0.0271	EGFR,MAP1B,NTRK2
Atrial Natriuretic Peptide		group			0.0271	NPR2,SERPINE1,TNC
cyclooxygenase		group	Activated	2	0.0271	IL6,LIF,MMP3,PTGS2
IL12 (family)		group	Activated	2.872	0.0296	ADAM19,ATF3,BCL3,DDIT4,ENPP2,FOSL2,FURIN,GMEB1,IL6,IRF1,LIF,PIM1,TNFSF10
AURK		group		-1.134	0.0307	CYP26B1,RRAD,SESN2,SRGAP3,STOM,SULF2,TNFRSF10B
JAK		group			0.0313	CCL2,CD40,IL6,MMP9,PTGS2
PRKAA		group		-0.701	0.0319	DUSP1,DUSP2,HYOU1,IL6,PPARGC1A,SNAI1
Cbp/p300		group			0.0323	ABCA1,BCL2A1,IRF1,PTGS2
Ifn		group		1.731	0.0334	ADAMTS1,CD40,CFH,FAS,IFIT1,IL23A,IL32,IRF1,MICA,MMP9,NTRK2,SERPINE1,TYMP
Sphk		group			0.034	CCL2,IL6
EGLN		group	Inhibited	-2.714	0.0356	CSRP2,EIF4EBP1,FOSL2,FYN,GPR146,PFKP,PGAM1,RAB11FIP5,SPAG4,STC1,VLDLR
JINK1/2		group			0.038	FAS,IL6,MMP2,PTGES
IFN Beta		group		1.487	0.0389	ATF3,CD40,CXCL8,DUSP1,IFIT1,IL1B,IL6,IRF1,MMP9,MYC,SPRY4,TGFB1,TNFSF10,TSLP
Fc gamma receptor		group		1.954	0.0405	CD40,CXCL8,IL6,TGFB1,TNFAIP3
DNA-methyltransferase		group			0.0428	EPHX2,MMP1,PTGS2
ADCY		group		-1	0.0442	COL3A1,IL1B,IL6,TXN
Nfatc		group			0.0489	PPARGC1A,PTGS2
cAMP-Gef		group			0.0489	CCL2,CXCL5
TLR2/TLR4		group			0.0489	IL23A,IL6
STAT		group		1.982	0.0699	AGT,IRF1,MMP1,SMAD7,TIMP1
MIR124		group		-1.901	0.113	IL1B,IL6,NES,SPHK1
Hsp90		group	Activated	2.39	0.3	EGFR,HSPA1A/HSPA1B,IL6,MYC,SNAI1,SRC
F2RL1	4.053	g-protein coupled receptor	Activated	3.247	1.28e-08	CCL2,CXCL8,DUSP6,F2RL1,F3,FAS,HBEGF,IL1A,IL1B,IL6,ITGB4,LIF,MMP9,MSC,PTGS2,TSLP,VEGFA,VEGFC	315 (14)
F2R		g-protein coupled receptor	Activated	4.008	2.27e-08	ANGPT2,CCL2,CXCL12,CXCL8,DUSP1,ECE1,EGR3,F3,GNA12,IL1B,IL6,MMP9,PTGS2,RHOA,SELE,TEK,TNFAIP3,VEGFA	294 (15)
CXCR4		g-protein coupled receptor	Activated	3.42	2.98e-07	CCL2,CDH11,CXCL12,CXCL8,EGFR,F3,ID2,IL6,MMP2,MYC,PGK1,RUNX2,TNFRSF10B,TNFRSF10D,TNFSF10,ZEB1	405 (15)
PTAFR		g-protein coupled receptor	Activated	2.053	9.4e-07	CCL2,CXCL8,EGFR,IL1B,IL6,PTGS2,SNAI1,ZEB1	436 (21)
PTGER4		g-protein coupled receptor		-1.746	1.19e-06	ADAMTS4,CCL2,CCL20,CD40,CXCL8,DAXX,GLIS3,HERPUD1,IGF2BP2,IL1B,IL23A,IL4I1,IL6,IRF1,MAFF,MMP2,PDGFB,PDK2,PTGS2,RUNX2,S1PR1,SLAMF8,SLC13A3,SLFN5,TNFSF10,ZFP36L1	510 (15)
ADORA2A		g-protein coupled receptor		-1.895	5.49e-06	ABCA1,ATP1A3,ATP2B3,COL3A1,DUSP1,EGR2,GDI1,GNG7,HHIP,IL6,KLC1,MMP9,NFKBIA,NTRK2,PEG3,PGAM1,PTGS2,SELE,SPTBN1,SYT11,TGFB1,TUBB4A,VEGFA	411 (16)
SMO		g-protein coupled receptor		-0.528	1.66e-05	BGN,FAS,FOXC2,GLI2,HHIP,IL11,LHX2,MYC,NKD1,NOG,NRCAM,NRP2,RUNX1,SYNM,TGFB3,VCAN	387 (18)
S1PR2		g-protein coupled receptor	Activated	2.548	2.44e-05	F3,PDGFB,PTGS2,SELE,SPHK1,TGFB1,TIMP1	290 (13)
LPAR1		g-protein coupled receptor	Activated	2.425	6.66e-05	CXCL8,IL6,MMP9,PTGS2,S1PR3,SPHK1	273 (17)
AGTR1		g-protein coupled receptor		0.2	9.97e-05	AGT,COL3A1,DUSP1,EGFR,IL6,PTGS2,RHOA,SERPINE1,TGFB1,TGFB3	418 (19)
ADORA2B		g-protein coupled receptor		1.727	0.000341	CXCL8,IL1B,IL6,MMP9,RUNX2,SERPINE1,TGFB1,TIMP1,VEGFA	331 (17)
ADRB3		g-protein coupled receptor		0.517	0.000387	CCL2,CXCL12,IL1B,IL6,PPARGC1A,UCP2	354 (19)
CCR2		g-protein coupled receptor		1.261	0.000677	CCL2,CD40,CXCL12,IL1A,IL1B,IL6,MMP2,MMP9,TGFB1,TIMP1,TIMP2,TSLP	353 (19)
PTGER2		g-protein coupled receptor		1.927	0.000741	CXCL8,IL1A,IL1B,IL23A,IL6,MMP9,PIM1,PTGES,PTGS2,PXN,SERPINE1,TIMP1,TIMP2,TNFAIP6,TREM1,VEGFA	344 (17)
PTGER1		g-protein coupled receptor		1.153	0.000774	CXCL8,EGR2,IL6,PTGS2,VEGFC	512 (20)
CYSLTR2		g-protein coupled receptor			0.000846	CXCL8,DCT,MITF,TYR
ADRA1A		g-protein coupled receptor			0.000864	COL3A1,CSRP2,DUSP1,EGR2,FABP5,IL6,LIF,MMP7,PTHLH,VEGFA	399 (16)
LPAR3		g-protein coupled receptor			0.000911	CXCL8,EGFR,IL6
RHO		g-protein coupled receptor		-0.302	0.0012	AQP1,CTSS,GNB1,GNGT1,NID1,NT5E,PRPH,SELENOP,SGK1,SPOCK1,TNFAIP3
UTS2R		g-protein coupled receptor		-0.152	0.00145	ABCA1,ACAT1,PPARD,SCARB1
LTB4R2		g-protein coupled receptor		1.927	0.0023	CXCL8,MMP1,MMP2,MMP9	429 (13)
GPR32		g-protein coupled receptor			0.00385	CXCL8,IL6	377 (12)
TACR1		g-protein coupled receptor		1.941	0.00397	F3,IL1B,IL23A,IL6,PTGS2	414 (17)
EDNRB	-1.255	g-protein coupled receptor			0.0049	RHOA,TYR,VEGFA,VEGFC	257 (7)
CCR1		g-protein coupled receptor		0.928	0.00543	ATF4,CTSS,ITGB3,MMP2,MMP9,RUNX2	409 (15)
DRD2		g-protein coupled receptor		-0.7	0.00543	CCL2,EDNRB,FOSB,KCNJ2,TGFB1,VEGFA	409 (23)
C5AR1		g-protein coupled receptor	Activated	2.772	0.00596	CD40,CXCL8,IL1B,IL23A,IL6,MMP1,MMP9,SERPINE1	273 (15)
OPRM1		g-protein coupled receptor			0.00673	EGFR,IL6,MMP9,TLN2	400 (21)
P2RY4		g-protein coupled receptor			0.00692	MMP9,SELE,TIMP1	256 (7)
LPAR2		g-protein coupled receptor			0.00692	CXCL8,IL6,PTGS2	310 (17)
ADRA1B		g-protein coupled receptor			0.0078	COL3A1,CSRP2,DUSP1,EGR2,FABP5,IL6,LIF,VEGFA	409 (16)
ADRA1D		g-protein coupled receptor			0.0078	COL3A1,CSRP2,DUSP1,EGR2,FABP5,IL6,LIF,VEGFA	421 (16)
ACKR1		g-protein coupled receptor			0.00808	CCL2,LOC102724428/SIK1,SELE,TNFAIP2,TNFAIP3
P2RY2	2.838	g-protein coupled receptor		1.969	0.00896	ACHE,CXCL8,F3,SERPINE1	341 (18)
CCR5		g-protein coupled receptor		0.968	0.0108	CXCL12,F3,FAS,IL23A,IL6,MMP9,SERPINA1
Agtr1b		g-protein coupled receptor			0.0151	AGT,F3,PTGS2
ACKR3		g-protein coupled receptor			0.0172	CFH,COL9A1,CXCL12,ELN,HBEGF
S1PR1	-4.154	g-protein coupled receptor		-0.784	0.0184	IL1A,IL6,MAF,PTGS2
HCAR2		g-protein coupled receptor		-1	0.0184	IL1B,IL6,PTGS2,TRIM8
FFAR4		g-protein coupled receptor			0.0206	CXCL8,IRS1,PTGS2
NPSR1		g-protein coupled receptor			0.0213	MYC,NFKB1
GPR65		g-protein coupled receptor			0.0213	MMP3,MYC
CHRM3		g-protein coupled receptor			0.0271	ITGA2,ITGA3,MMP9
CNR1		g-protein coupled receptor		0.582	0.029	APCDD1,BMP2,BMP7,DLL1,HEYL,IL6,NDN,NOG,PLAU,PTGS2,SCARB1,SMURF1,SOX6,TIMP1,VEGFC
LTB4R		g-protein coupled receptor		1.98	0.0323	CXCL8,MMP2,MMP9,VEGFA
GPR68		g-protein coupled receptor			0.034	DUSP1,PTGS2
CHRM1		g-protein coupled receptor			0.0345	ACHE,EGR2,EGR3
PTGIR	1.793	g-protein coupled receptor			0.0489	IL1B,IL6
GABBR2		g-protein coupled receptor			0.0489	GLUL,GRIA1
GLP1R		g-protein coupled receptor			0.0489	ABCA1,IL6
CASR		g-protein coupled receptor		1.955	0.0661	CLDN14,PTGS2,PTHLH,VDR
KRAS		enzyme	Activated	2.835	1.36e-19	ABCA1,ABCC5,ANPEP,ATF3,ATG7,ATP1B1,BGN,BIRC3,CCDC80,COL3A1,CXCL8,DBN1,DHFR,DUSP1,DUSP6,EFEMP1,EGFR,EGR2,ELN,ENO1,EPHA2,ETV4,F2RL1,F3,FAS,FLII,FOSB,G6PD,GAS1,GLI2,GLUL,HBEGF,HMGA1,HSPE1,HYOU1,IFIT1,IGF2BP2,IL1A,IL1B,IL6,IRF1,ITGB3,KCNN4,LAMB3,LIF,MAP2K1,MMP10,MMP2,MMP3,MMP7,MMP9,MYC,NFKBIA,NGEF,NKD1,NQO1,NT5E,PALD1,PALLD,PDPN,PEG3,PHC2,PIM1,PPARD,PRPH,PTGS2,RHOA,RHOC,SDC4,SLCO4A1,SNAI1,SORT1,SOX17…	337 (14)
HRAS		enzyme		1.902	1.23e-15	ADRA2C,ANXA2,ATP1A3,BMP1,BTBD11,CCDC80,CHST11,CLCF1,CNN1,COL3A1,COL5A2,CSRP1,CSRP2,CTSB,CTSC,CTSS,CXCL12,CXCL8,DLL1,DNER,DUSP1,DUSP6,EFEMP1,EGFR,EIF4EBP1,ELK3,ELN,EPHX1,FAS,FOSB,FOSL2,FSTL3,FURIN,FZD1,HTRA1,ID2,IGFBP5,IL1A,IL1B,IL6,IL7R,ITGA5,ITGB4,KRT19,MMP1,MMP2,MMP3,MMP9,MTHFD1L,MYC,MYH11,MYL12A,NEXN,NFKBIA,NID1,NID2,NQO1,NRP1,OXCT1,PFN1,PGF,PIP5K1A,PLAU,PLAUR,PMEPA1,PPIC,PTGS2,PTHLH,PTPRE,PXN…	489 (21)
PTGS2	8.549	enzyme	Activated	4.594	1.83e-11	ANGPT2,ANXA1,ANXA2,AQP1,BIRC3,CCL2,CD68,CXCL12,CXCL5,CXCL8,DUSP1,EZR,GRIA1,IL11,IL1B,IL23A,IL6,ITGB4,MMP1,MMP2,MMP7,MMP9,MYC,PTGS2,RHOA,RUNX2,SNAI1,ST3GAL1,STC1,TEK,TNFAIP6,TNFRSF10B,TNFSF10,TRAF1,VEGFA,VEGFC	379 (15)
FN1		enzyme	Activated	4.226	2.15e-11	BIRC3,C2orf27A/C2orf27B,CCL2,CSNK2A1,CXCL5,CXCL8,EGFR,F3,GFRA2,HK1,IL1B,IL6,IRS1,ITGA5,ITGB3,KCNH2,KIF21B,MAT2A,MMP1,MMP2,MMP3,MMP9,MYC,NES,NFKBIA,ODAM,PDGFB,PLAU,PLAUR,PXN,RALB,RUNX2,SDC1,SDC4,SERPINE1,TGFB1,TIMP2,TNFAIP2,TNFRSF10B,TNIP1,VAV2	467 (20)
TERT		enzyme	Activated	2.074	4.66e-09	ATF3,BTBD11,COL5A2,CTSC,CXCL8,DNER,DUSP6,EFEMP1,EGFR,ELK3,GATA6,HTRA1,IFIT1,IL1B,IL6,KRT19,MMP1,MMP10,MMP2,MMP3,MMP9,MTHFD1L,MYC,NFKBIA,PTGS2,PXN,SMAD3,UBASH3B,XBP1	438 (18)
MGEA5		enzyme		-1.109	8.28e-09	ABLIM1,ACAD10,ACSL4,ACSS1,ADAM19,ADGRG2,ATP5L,CCL2,CCL20,CD302,CD40,CD68,CNN1,COX6C,CREB3L2,CXCL8,EFNB1,EGR2,EPHA4,FAS,FDPS,FGF13,FLNB,G6PD,GAS1,GDF11,GFOD1,GLUL,HIPK2,HIVEP2,IFNGR2,IGFBP5,IL23A,ITGA2,KRT81,MAMLD1,MED14,NDUFC2,NOTCH2,PHKA2,PIK3R1,PLA2G16,PLAU,PLCE1,SFRP5,TGFB1,TGFBR3,TIMP1,TIMP2,TNC,TPD52L1,TUBA4A,WNT11	304 (13)
GNA12	1.158	enzyme		1.678	1.65e-07	ARHGEF1,CNN1,CXCL8,EGFR,EZR,G6PD,IRS1,LAMB3,MAP2K1,MMP2,MYC,MYH11,PIK3CD,PIK3R1,PTGS2,PXN,RHOA,VAV2,VEGFA	336 (20)
GNA15		enzyme			4.9e-07	AKAP12,CCL20,CDO1,CXCL8,FBLN5,FXYD5,GLUL,IL6,MAP2,MAT2A,MYC,MYH11,NEXN,NFKB1,SCN2A,SLC7A1,TGFB3,TIMP1,UGDH,VCAN,ZFP36L1	426 (15)
TAZ		enzyme			6.32e-07	ADAMTS1,ADAMTS5,ANKRD1,ANXA1,CCL2,ENPP2,ESM1,F2RL1,IRS1,LCP1,PCLO,RUNX2,S1PR1,SERPINE1,TGFB1,UPP1	48 (3)
HMOX1		enzyme		-0.745	1.08e-06	ABCA1,ANGPT2,AQP1,CCL2,CXCL12,CXCL5,CXCL8,FGF1,G6PD,IL1B,IL23A,IL6,ITGB3,MMP9,NQO1,PROCR,PTGS2,SELE,TEK,TGFB1,TYMP,VEGFA	386 (18)
CHI3L1		enzyme			1.75e-06	BHLHE40,CDH11,CXCL8,IGFBP5,MMP9,PEG10,SERPINE1,SLC39A14,TNC,VEGFA	286 (11)
LIPE	-2.271	enzyme		0.284	1.8e-06	ABCA1,ALDH1A1,ANKRD1,AQP1,ARNTL,ATF3,CA2,CDO1,FBP2,FKBP5,G0S2,HSPA1A/HSPA1B,ID2,MAPKAPK2,PDE8A,PPARGC1A,RRAD,RUNX2,SCARB1,SDC4,SMAD7,ST3GAL5,TWF2	74 (3)
TNFAIP3	4.686	enzyme	Inhibited	-2.409	2.17e-06	BIRC3,CCL20,CXCL8,FAS,IL1A,IL1B,IL23A,IL6,MMP9,NFKBIA,SELE,TGFB1,TNFAIP3	263 (14)
EGLN1		enzyme		-0.293	2.17e-06	ADAMTS5,ANGPT2,CCL20,IL1A,IL1B,IL6,INHBA,MMP3,MYC,PGK1,PTGS2,SDC4,TGFB1,TGFB3,VEGFA	444 (21)
ACSL5		enzyme		0.707	3.18e-06	ADAMTS6,ANOS1,GFPT2,KCNJ8,MAP2,MYRIP,PEG10,PHLDA2
TAB1		enzyme		-0.616	3.85e-06	BIRC3,CCL20,CXCL8,IFIT1,IL1B,IL6,PTGS2,SELE,SERPINE1,TNFSF10	272 (16)
PTGS1		enzyme		1.174	5.3e-06	ANGPT2,ATF3,IL6,MMP2,MMP9,NRG1,PTGES,PTGS2,STC1,TNFRSF9,VEGFA	457 (20)
HPSE		enzyme			9.59e-06	CCL2,F3,IRS1,MMP9,PTGS2,SDC1	413 (18)
CAT		enzyme		-1.69	9.96e-06	AGT,ATG7,BCL2A1,CCL2,CXCL8,IL6,MMP1,MMP9,PTGS2,SERPINE1,TIMP1,TNC,TNFRSF10B	382 (15)
RAC1		enzyme	Activated	2.072	2.26e-05	AGT,ANKRD1,ATF3,CXCL8,DUSP1,FAS,IL1B,IL23A,IL6,MMP1,MMP2,MMP9,MYC,PLAUR,PTGS2,RHOA,SOX6,TGFB1,VEGFA	295 (15)
SOD2		enzyme		0.418	2.59e-05	ATP1A1,COLEC12,GPR146,ID2,IL1B,IL6,JADE2,MAP2,MMP1,MMP2,MMP3,MMP7,MMP9,MYC,PTGS2,SERPINE1,SORT1,TGFB1	487 (16)
TRAF6		enzyme	Activated	3.038	2.96e-05	BIRC3,CCL2,CXCL5,CXCL8,EGFR,IL1B,IL6,MAT2A,NFKB1,RELB,SELE,TGFB1,TNFAIP3	239 (12)
PIN1		enzyme		1.786	3.62e-05	BCL2A1,COL3A1,IL1B,IL6,MMP2,MMP3,MMP9,MYC,PPARD,PPARGC1A,PTGS2,TGFB1,TIMP1	311 (17)
TRAF2		enzyme	Activated	2.33	3.79e-05	BIRC3,CCL2,CXCL8,EBI3,EGFR,FAS,IL6,MMP9,NDRG1,NFKB1,PDE8A,PLBD1,PPARGC1A,PPFIBP2,SELE,TNFAIP3	355 (16)
RHOB		enzyme		0.896	6.66e-05	EGFR,IL6,ITGB3,NFKB1,PTGS2,RHOA	368 (18)
PTGES	4.048	enzyme			7.73e-05	ANXA1,ANXA2,EZR,IL1B,IL6,ITGB4,MMP9,MYC,PTGES,PTGS2,RHOA,TRAF1	384 (22)
TET2		enzyme	Activated	3.3	8.28e-05	ANXA2,ATP1A3,BCL3,BHLHE40,CHST11,FAM129B,FBXO15,FOSL2,FOXC1,IL1B,ITGA2,LHFP,MAFF,NAV1,P2RY2,RPS6KA2,SH2B3,SORL1,TIMP1
BIRC3	2.576	enzyme		0.978	9.1e-05	BIRC3,CCL2,CXCL8,IL1B,IL6,NFKB2,NFKBIA	341 (14)
WWOX		enzyme		-0.67	9.1e-05	HAS1,IL6,ITGA3,MMP9,RUNX2,TIMP2,VEGFA	464 (19)
TRAF3		enzyme		0.469	9.24e-05	BIRC3,CXCL12,EBI3,EGFR,FAS,IL1B,IL6,NDRG1,NFKB2,NFKBIA,PDE8A,PLBD1,PPFIBP2,RELB,TNFAIP3,XBP1	310 (14)
DICER1		enzyme	Inhibited	-2.455	0.000104	ANGPT2,ANPEP,CXCL8,DHRS2,EGR2,EGR3,IGF2BP1,IGF2BP2,IGF2R,IL1B,KCNQ1OT1,LCP1,LHFP,MAF,MAP2,MICA,MITF,MMP9,MT2A,MYC,NANOS1,PLAU,PRKCQ,PROCR,PTPRN,RUNX1,S1PR1,SERPINA1,SERPINE1,SLC40A1,SLC4A4,TEK	369 (19)
TXN	1.251	enzyme		1.202	0.000157	CD40,CXCL8,IL1A,IL1B,IL6,MMP9,NFKB1,NFKBIA,TXN,VEGFA	361 (17)
BTRC		enzyme		1.134	0.000188	ARNTL,BCL2A1,CXCL8,GLUL,IL1B,IL6,TRAF1	251 (12)
PARP1		enzyme		0.857	0.000195	CXCL12,ECE1,FAS,FKBP5,HRH1,IL1B,IL6,LIF,MYC,NELL2,PEG10,PTGS2,RAPGEF4,SNAI1,TIMP2,TNFRSF10B,VEGFC	288 (15)
SULT1E1		enzyme		1.103	0.000201	PTGS2,SCARB1,SULF2,TNFAIP6	255 (11)
APC		enzyme		-0.956	0.000206	APCDD1,CXCL12,ID2,IGFBP5,IL6,JAG1,MMP10,MMP3,MMP7,MYC,PDK2,PPARD,PTGS2,SGK1,SNAI1,TIAM1,TIMP1,VEGFA,ZEB1	439 (21)
EPHX2	-3.775	enzyme		1.597	0.000264	CCL2,DLL1,IL1B,IL6,SELE,XBP1	351 (20)
XDH		enzyme		0.392	0.000273	ABCA1,CXCL8,DUSP1,IL1B,MMP2,PLAU,PLAUR,SERPINE1,TIMP2	413 (15)
RNASEL		enzyme		1.673	0.000287	CYB5A,FAT4,FREM2,IL1B,PCDH7,PTGS2,TIAM1,ZEB1
SND1		enzyme			0.000287	DHFR,JAG1,KRT81,LTBP1,PTGS2,SLCO4A1,SMURF1,SOX4
LPL		enzyme		0.61	0.000356	CCL2,CXCL8,IL1B,IL6,IRS1,LDLR,SCARB1,SELE,TGFB1,VEGFA	434 (20)
MBD3		enzyme			0.000376	COX6C,CSNK2A1,EFNA5,FZD1,FZD5,HTRA1,LMO2,MYC,NKD1,PEG3,PPARD,PRICKLE1,WNT2B,WNT5A	322 (7)
TGM2		enzyme	Activated	3.718	0.000384	BCL2A1,BIRC3,CA2,CCL2,CSRNP1,CXCL8,DAAM2,DLEU1,EHD1,GM2A,HIP1,IFIT1,IL1B,IL6,ITGB3,MMP2,MMP9,MT2A,MYC,PIM1,PTGES,RUNX2,SLC9B2,SLFN5,TGFB1,TNFAIP2,TNIP1,ZEB1	384 (17)
CYP1A1		enzyme		1.915	0.000426	ACOT11,CACHD1,CYP26A1,GAMT,GSTM2,GSTM3,KRT19,NQO1,PFDN1,PRPH,PTP4A3,RGS16,SDC1,SHANK2,SMTN,VLDLR
ENO1	1.237	enzyme			0.000445	ENO1,MYC,PTGS2,SELE	439 (12)
RALA		enzyme		1.982	0.000502	MMP2,MMP9,PLAU,PLAUR,SNAI1	413 (16)
ATG7	1.276	enzyme		0.203	0.000616	ATF4,CTSB,CXCL8,IL1B,IL6,NFKBIA,NQO1,ROBO3,TEK,TGFB1	343 (19)
FBXO32	0.151	enzyme		-0.236	0.000628	CADM1,CCL20,CSRP2,HERPUD1,HYOU1,IL1B,IL6,ITGA3,KRT19,MMP3,PSEN2,PTGES,PTGS2,XBP1
CD38		enzyme		0.867	0.000671	ANXA2,ATP1B1,CKAP4,CPEB3,EIF4EBP1,ENDOG,IL6,KIAA1147,KLHDC2,MANF,NDRG1,NT5E,PCP4,PFKP,PIM1,PPARGC1A,PPP3CC,SDC1,SEMA4A,TUBB2B,XBP1	193 (6)
PLA2G4A		enzyme		1.315	0.000774	CXCL8,IL1B,IL6,MYC,PTGS2	408 (18)
CRY1		enzyme		0.555	0.000774	ARNTL,DBP,IL1B,IL6,SGK1	213 (7)
CRY2		enzyme		0	0.000774	ARNTL,DBP,IL1B,IL6,SGK1	354 (7)
SCD		enzyme		-0.813	0.000776	ABCA1,ATF3,CXCL8,HERPUD1,IL1B,IL6,LIPE,PPARD,PPARGC1A,UCP2,XBP1	325 (20)
PLA2G5		enzyme		1.098	0.000846	COL3A1,PTGS2,VEGFA,VEGFC	279 (13)
RHOA	1.52	enzyme		1.97	0.0009	AGT,COL3A1,CXCL8,IL1B,IL6,MMP1,MMP9,NFKB1,PLAU,RHOA,RHOC,RUNX2,SCARB1,TGFB1	283 (15)
CYP2C8		enzyme			0.000911	IL1B,IL6,SELE	520 (23)
MYH9	2.545	enzyme			0.000911	MYC,PXN,VEGFA	227 (7)
LIPG	0.596	enzyme		1.722	0.00103	ABCA1,CCL2,IL1B,IL6,LDLR,VEGFA	422 (18)
CYP2J2		enzyme		-0.272	0.00103	EGFR,IL1B,IL6,MMP9,NFKBIA,SELE	321 (20)
SNCA		enzyme	Activated	2.668	0.0011	AGT,ALDH1A1,CCDC80,CDC42EP3,CTSB,DRAXIN,EGFR,EZR,FGF13,IL1B,LDHB,LRRTM2,MMP1,MMP3,MMP9,PBX1,SERPINE1,TENM1,TMEM117,TMEM255A,VAT1L	480 (19)
KL		enzyme	Inhibited	-2.21	0.00113	IL6,MITF,MMP7,MMP9,MYC,TYR,VDR,VEGFA	485 (24)
PLCE1	-1.766	enzyme	Activated	2.164	0.00114	CCL2,CCL20,CXCL8,IL6,PTGS2	377 (17)
ADA	2.538	enzyme	Inhibited	-2.401	0.00131	ADA,IL6,MMP9,SERPINE1,TGFB1,TIMP1,VEGFA	464 (19)
MGAT3		enzyme		1	0.00145	ITGA2,ITGA3,ITGA5,SNAI1	327 (12)
ATG16L1	1.5	enzyme		-1.964	0.00145	IL1A,IL1B,IL6,NFKBIA	301 (16)
IL4I1	2.92	enzyme	Inhibited	-2	0.00145	CCL2,CXCL8,IL1A,TOB1
IRS1	1.005	enzyme		-0.112	0.00157	BMP6,COL3A1,COL6A3,DBN1,ID2,IRS1,LDLR,MYC,NDN,NRP1,PIK3R1,PPARGC1A,PRDM16,SNAI1,UCP2,VEGFA,WNT5A	403 (24)
NRAS		enzyme		0.43	0.00157	DUSP2,DUSP6,GALE,IFIT1,ITGA2,MITF,OSBPL1A,PLAU,PTGS2,PTP4A3,SBNO2,SESN3,TGFB1,VEGFA	504 (17)
SUZ12		enzyme		0.816	0.00161	CALB2,CYP26A1,GATA6,LAMB3,LAMC2,LRAT,MMP2,MMP7,MYC,NKD1,PLAU,PLCB4,RAN,SNAI1,SOX17,TGFB1,TNFAIP2,VASP	475 (17)
PADI2		enzyme		1.98	0.00163	ADAMTS9,CXCL8,IL6,PTGS2,SNAI1	374 (11)
GNA13		enzyme			0.00163	CNN1,CXCL8,MYH11,PTGS2,VEGFA	321 (18)
CYP1A2		enzyme	Activated	2.333	0.00182	ACOT11,CACHD1,CYP26A1,GSTM2,GSTM3,NQO1,RGS16,SHANK2,VLDLR
ANXA1	3.317	enzyme		-1.277	0.00202	ANXA1,ANXA2,CCL2,IL1B,IL6,PLAU,PTGS2	461 (20)
CYP1B1		enzyme		1.726	0.00214	ACOT11,CACHD1,CYP26A1,GSTM2,GSTM3,NQO1,RGS16,SHANK2,TNFSF10,VLDLR
WBSCR22		enzyme			0.00217	CXCL8,FKBP5,IL6	306 (7)
SULT2B1		enzyme			0.00217	FAS,MYC,VLDLR
NAA10		enzyme			0.00217	EGFR,TGFBR3,VEGFA	228 (7)
RHOC	2.185	enzyme			0.00217	ATF3,CDKN1C,RHOA	193 (7)
YWHAZ		enzyme			0.00225	ATF4,MMP1,MMP7,SMAD3,XBP1	173 (7)
NMNAT1		enzyme			0.0023	NELL2,PEG10,RAPGEF4,TFPI	407 (10)
GNB1	1.64	enzyme			0.00237	CNNM2,DUSP1,FOSB,FOSL2,IL1B,MYH11,NFKB1,PLAU	288 (17)
NOS2		enzyme	Activated	2.271	0.00278	BCL2A1,CCL2,CTSC,CXCL8,FAS,G6PD,IL1B,IL32,IL6,IRAK1,IRS1,MMP9,NFKBIA,PPARGC1A,PTGS2,SLC1A5,SLC40A1,STXBP1,TGFB1,TIMP1,TNFSF10,VEGFA	335 (15)
PNPT1		enzyme		0.988	0.00343	CXCL8,IL6,MMP3,MYC	259 (14)
HSPA1A/HSPA1B	-2.221	enzyme		0.193	0.00343	CXCL8,IL1B,KCNH2,XBP1	319 (19)
HSD17B14		enzyme			0.00385	IL23A,IL6
GNA14		enzyme			0.00385	CXCL8,IL6	382 (11)
PLA2G2F		enzyme			0.00385	PTGES,PTGS2	157 (7)
FBXW8		enzyme			0.00385	IRS1,MAP4K1
TXNDC5		enzyme			0.00385	CTSB,MMP9
MGAT5		enzyme		0.26	0.00397	EGFR,IL4R,ITGA5,MYC,SNAI1	409 (19)
POR		enzyme		-0.898	0.00402	ABCA1,ABCC3,ACAT2,ACLY,ALDH1A1,APCDD1,CLDN3,CYP26A1,FDPS,FGF1,FLVCR2,FOXC1,GADD45B,HLF,LDLR,RPS6KA2,SDC4,SLC23A2,TUBB2B,UGDH,VEGFA
SMPD2		enzyme			0.00415	IL1B,IL6,SCARB1	232 (10)
RNF111		enzyme			0.00415	PMEPA1,SERPINE1,SMAD7	270 (16)
NPR1		enzyme		-0.939	0.00445	AGT,COL3A1,MMP2,MMP9,TGFB1,TGFB3	261 (11)
FH		enzyme			0.0049	AATF,LTBP2,NQO1,PCP4
NOX4		enzyme	Activated	2.159	0.00543	AGT,CCL2,CXCL8,MMP2,SERPINE1,VEGFA	429 (17)
PPIF		enzyme		1.571	0.0058	BMP6,CCL2,CCL20,CSRP1,CXCL12,IL6,LIF,MEIS2,MMP2,NDN,SLCO4A1,SPON2,WNT5A	400 (11)
IDH1		enzyme			0.00597	ATF4,CLDN3,CREB3L1,HERPUD1,PGK1,RUNX2,ZEB1
KMT5B		enzyme			0.00692	DUSP1,MT2A,SGK1
SERPINC1		enzyme			0.00692	F3,HSPG2,IL6	350 (15)
REV1		enzyme			0.00692	IL6,SESN2,TNFRSF10B	328 (7)
PLA2G2A		enzyme			0.00692	CXCL8,IL6,PTGS2	298 (17)
SUMO2		enzyme		-0.378	0.00698	AGT,GRB14,HMGA1,IL6,IRS1,PNP,TNC	176 (7)
SIRT6		enzyme		1.513	0.0072	ACSL4,BIRC3,CXCL8,DBP,IGF2R,IL1A,IL6,PPARGC1A,PTGS2	445 (19)
HMGA2	3.645	enzyme			0.00808	BCL2A1,ID2,IGF2BP2,MMP1,SNAI1
VCP		enzyme		1.982	0.00896	CCL2,CXCL8,DUSP1,NFKB2	364 (16)
SDCBP		enzyme		1.968	0.00896	EGFR,MMP2,SOX4,SRC	241 (11)
SMPD1		enzyme			0.00896	CTSB,IL6,MMP1,TGFB1	413 (18)
LOX		enzyme		-1	0.00993	COL3A1,ELN,MYC,SNAI1,TEK	303 (18)
CHD4		enzyme		0.822	0.0101	BCL11A,CLCF1,FAS,GNB3,ID2,PRPH,RIPK4,RRAD,TIMP2
PLCD1		enzyme			0.0106	SNAI1,TGFB1,ZEB1
HS6ST1		enzyme			0.0106	CXCL8,IL6,VEGFA
HAS2		enzyme			0.0106	IL6,MMP9,TIMP1
OGG1		enzyme			0.0106	CCL20,IL1A,IL1B
NOS3		enzyme		-1.348	0.0108	ATF3,CCL2,CXCL12,F3,IL6,MMP2,PTGS2
ALOX5		enzyme		-0.861	0.0109	ATF4,ITGB3,MMP9,MYC,PTGS2,SCARB1
MYLIP	-2.097	enzyme			0.0111	LDLR,VLDLR
NAA30		enzyme			0.0111	FAS,TNFRSF10B
LSS		enzyme			0.0111	ABCA1,LDLR
GNG2		enzyme			0.0111	MYH11,NFKB1
NEURL1		enzyme			0.0111	GRIA1,JAG1
GPX4		enzyme			0.0111	IL6,MMP1
ENPP2	-3.694	enzyme	Activated	2	0.0116	ENPP2,IL6,PPARGC1A,PRDM16
SPTLC2		enzyme	Inhibited	-2	0.0116	ATF4,MMP2,TIMP1,XBP1
DPH5		enzyme			0.0116	IL1B,IRF1,NFKBIA,SMAD3
RNASEH2A		enzyme			0.0123	IFNGR2,IL6,IRF1,NFKB1,NFKB2,NFKBIA,PTGS2
DGCR8		enzyme		0.104	0.0127	CNN1,EGR2,ID2,JAG1,MITF,MYC,NRCAM,TNC
SOD1		enzyme		-0.842	0.0144	ATF4,ATP1A1,ATP1A3,EZR,FOSL2,GSTM3,HN1,HSPB8,IL1B,IL6,INHBA,KCNC4,MMP9,PCP4,PRPH,RUNX2,SLC40A1,TGFB1,TNFAIP3,TNFRSF10B,TUBB4A
XIAP		enzyme		1.961	0.0145	CXCL8,IL6,PTGS2,SELE,SERPINE1
LCAT		enzyme		-0.243	0.0145	LDLR,MYC,PPARGC1A,RHOA,SCARB1
MTA3		enzyme			0.0145	MYC,SDC1,SNAI1,TGFB1,XBP1
CHD7		enzyme			0.0148	EGFR,GLI2,JAG1,NDN
HSD11B1		enzyme		-0.555	0.0148	AGT,CCL2,IL6,LIPE,PPARGC1A,UCP2
PLA2G1B		enzyme			0.0151	CXCL8,PPARD,UCP2
PTGES3		enzyme			0.0151	ABCC3,MYC,SOX3
GNAQ		enzyme		0	0.017	ADAMTS1,CXCL8,MYC,PTGS2,SERPINE1,VEGFA
RAC2		enzyme			0.0178	ANXA1,CAP1,EGR2,GCSAM,IL1B,NFKB1,RUNX2
PLCG2		enzyme			0.0184	BCL2A1,IL6,PTGS2,TNFSF10
PLD2		enzyme			0.0184	PTGS2,SCARB1,STXBP1,TYR
GAPDH		enzyme		0.128	0.0195	C2,CCL2,CCL20,DUSP1,ENO1,WARS
NQO2		enzyme			0.0206	CXCL12,MMP9,PTGS2
PLCL2		enzyme			0.0206	PPARD,PPARGC1A,RUNX2
PELI1		enzyme			0.0206	CXCL8,IL1B,IL6
NCF4		enzyme			0.0206	IL1B,IL6,ST3GAL1
WWP2		enzyme			0.0206	EGR2,IL6,SMAD7
CYBA		enzyme			0.0206	IL6,SERPINE1,VEGFA
B3GNT2		enzyme			0.0213	IL1B,IL6
A4GALT		enzyme			0.0213	IL6,IRF1
PRMT2		enzyme			0.0213	IL6,SNAI1
ACOD1		enzyme			0.0213	IL6,TNFAIP3
HS6ST2		enzyme			0.0213	CXCL8,IL6
BIRC2		enzyme		0.372	0.0225	BIRC3,CCL2,CXCL8,IL6
POLR2A		enzyme			0.0238	CYP26A1,EGR2,MYC,NFKBIA,SELE,SGK1,TNFAIP3,VEGFA
GNB2		enzyme			0.0252	CNNM2,DUSP1,FOSB,FOSL2,IL1B,PLAU
DDX58		enzyme		0.347	0.0262	CXCL8,DLL1,IFIT1,IL6,IRF1,MAT2A,PTGS2,TNFSF10
PLA2G2D		enzyme			0.0271	CD68,IL1B,IL6
PLCL1		enzyme			0.0271	PPARD,PPARGC1A,RUNX2
ST8SIA1		enzyme			0.0271	EGFR,MMP9,NES
RHOJ		enzyme			0.0271	AKAP12,ANXA1,LRP1B,MYH9
FASN		enzyme		-0.816	0.0284	ACLY,CXCL8,ETV4,GRK2,IL6,PTGS2
TRAIP		enzyme		-1.949	0.0323	IL1A,IL1B,IL23A,IL6
DDX5		enzyme			0.0323	HTRA1,MYC,TGFB1,TIMP1
BLVRA		enzyme			0.034	TNFRSF10B,TNFSF10
SGMS1		enzyme			0.034	IL6,SCARB1
TRIM71		enzyme			0.034	EPHA4,MYC
PARG		enzyme			0.034	IL1B,PTGS2
TYMS		enzyme			0.034	FAS,MYC
WSB1		enzyme			0.034	HIPK2,VEGFA
RPS3		enzyme			0.034	CXCL8,NFKBIA
FKBP1A	1.074	enzyme			0.034	MMP9,SDC1
PDCL		enzyme			0.034	GNB1,GNGT1
CES1		enzyme			0.034	IL1B,IL6
RAB4A		enzyme			0.034	KCNH2,NEDD4L
PDE3B		enzyme			0.0345	IL6,PPARGC1A,SERPINE1
XRCC5		enzyme			0.0345	FKBP5,NFKB1,SEMA3A
HNRNPAB	1.58	enzyme			0.0345	HTRA1,PTGS2,SNAI1
GNAI3		enzyme	Activated	2	0.038	CCL2,CXCL8,IL6,VEGFA
FUT8		enzyme		-0.218	0.038	ELN,GAS1,GSTM3,SMAD7
ALDH1A2		enzyme		-1.342	0.0405	ALDH1A1,ATF3,BGN,COL3A1,TIMP1
SGPL1	1.857	enzyme			0.0428	ABCA1,PTGS2,SPNS2
PLD1		enzyme			0.0428	MYC,PTGS2,STXBP1
RNF31		enzyme		0	0.0442	C8orf44-SGK3/SGK3,EGR3,SCARB1,TGFB3
ICMT		enzyme			0.0456	GDI1,GNB1,GNGT1,HBEGF,RHOA
F13A1		enzyme			0.0489	IL1B,IL6
PPID		enzyme			0.0489	SNAI1,ZEB1
PLA2G10		enzyme	Activated	2.584	0.051	CCL2,CD40,FAS,IL6,LHX2,PTGS2,VEGFA,VEGFC
FHIT		enzyme		-1.969	0.113	RAB31,RAN,RHOC,TGFB3
GPX1		enzyme		-1.982	0.135	FAS,IL6,MMP9,TNFSF10,TXN
TNF		cytokine	Activated	8.124	1.78e-34	ABCA1,ABCC3,ABTB2,ADAMTS4,ADAMTS5,AGT,AKAP12,ANGPT2,ANK3,ANPEP,ANXA1,AQP1,ATF3,ATF4,ATP1A1,BCL10,BCL2A1,BCL3,BDKRB2,BGN,BHLHE40,BIRC3,BMP2,BTG3,C1QTNF1,CA12,CA2,CCDC80,CCL2,CCL20,CD40,CD70,CDH11,CDK5R1,CDO1,CEBPG,CHST11,CLCF1,CLDN4,CNN1,COL3A1,CRISPLD2,CRLF1,CTSB,CTSC,CTSS,CXCL12,CXCL5,CXCL8,CYP26B1,DAXX,DCN,DLEU1,DMD,DPYS,DUSP1,DUSP2,DUSP6,EBI3,EDNRB,EGFR,EGR2,EGR3,EHD1,EHF,ELK3,ENPP2,EPHA2,EPHB…	547 (17)
IL1B	7.159	cytokine	Activated	7.06	1.63e-27	ABCC3,ACHE,ADAMTS1,ADAMTS4,ADAMTS5,ANXA1,ATF3,ATF4,ATP1A1,BCL2A1,BCL3,BGN,BIRC3,BMP2,CCL2,CCL20,CD40,CEBPG,CSRNP1,CTSB,CTSS,CXCL12,CXCL5,CXCL8,DBP,DCN,DDIT4,DUSP1,EBI3,EHF,ELN,ENPP2,F2RL1,F3,FABP5,FAS,FGFR2,FKBP5,FOSB,FURIN,G0S2,G6PD,GADD45B,GHR,GM2A,GRIA1,HAS1,HBEGF,HMGA1,HSPA1A/HSPA1B,HSPG2,ICOSLG/LOC102723996,IER2,IFIT1,IGFBP5,IL11,IL1A,IL1B,IL23A,IL32,IL4I1,IL6,INHBA,IRAK1,IRAK2,IRF1,IRS1,ITG…	407 (13)
IFNG		cytokine	Activated	5.569	1.19e-21	ABCA1,ACLY,ACSS1,ADGRG1,ADGRG2,AGT,AIF1L,AQP1,AQP11,ATF3,ATF4,ATP1A1,ATP1B1,BCL2A1,BCL3,BMP6,C2,CALB2,CCL2,CCL20,CCNO,CD40,CD68,CDK5R1,CHST11,COL5A2,CRLF1,CTSB,CTSC,CTSS,CXCL12,CXCL8,CYB5A,DAXX,DBP,DCT,DLL1,DUSP1,EBI3,ECE1,EDNRB,EGR2,EGR3,EHF,ELN,ESM1,F11R,F2RL1,F3,FAAH,FABP5,FAS,FGF1,FKBP5,FOSB,FURIN,FZD1,GART,GBP5,GGT5,GLIS1,GLUL,GNG7,GPR146,GRIA1,GRK2,HBEGF,HIP1,HMGA1,HSPA1A/HSPA1B,HSPG2,HTRA1…	406 (13)
IL1A	6.388	cytokine	Activated	5.374	1.09e-17	ADAMTS1,ADAMTS4,ADAMTS5,ALDH1A1,ALDH3A2,ASIC2,BCL3,BIRC3,CA2,CCL2,CCL20,CD40,CXCL12,CXCL5,CXCL8,F2RL1,FAS,HSPG2,IFNGR2,IGFBP5,IL11,IL1A,IL1B,IL32,IL6,INHBA,IRAK1,ITGA5,ITGB3,LIF,MMP1,MMP10,MMP2,MMP3,MMP9,MT2A,MYC,NFKB1,NFKBIA,NR2F2,P2RY6,PDGFB,PLAU,PTGES,PTGS2,SELE,SERPINA1,SERPINE1,TGFB1,TNFAIP3,TSLP,VEGFC,WNT5A	355 (13)
OSM		cytokine	Activated	4.307	6.33e-17	ABCA1,ABCC3,ABCC5,ADAMTS1,ADAMTS4,ADAMTS5,ANGPT2,ANXA1,ANXA2,ARHGEF2,ATP9A,BCL10,BHLHE40,CALB2,CCL2,CCL20,CLDN4,COL3A1,CRLF1,CXCL12,CXCL5,CXCL8,DENND5A,EIF4EBP1,EPHB2,F3,FOXC1,GART,GLUL,GPNMB,HBEGF,ID2,IL1B,IL32,IL4R,IL6,IRAK1,IRF1,IRS1,JAG1,KCNG1,KRT19,LDLR,LDLRAD4,LIF,MAP2,MCM7,MICA,MMP1,MMP10,MMP2,MMP3,MMP9,MSC,MT2A,MYC,NEDD4L,NELL2,NUAK1,OSMR,PDPN,PFKFB2,PGF,PGK1,PLAU,PLCB4,PPP3CC,PTGES,PTPRZ…	530 (18)
EDN1		cytokine	Activated	4.027	1.84e-14	ADAM19,ANXA1,BCL2A1,CCL2,COL5A1,CXCL8,DCT,EDNRB,EGFR,EZR,FOSB,HAND2,HBEGF,IL6,INHBA,ITGA2,ITGA5,ITGB3,ITPR2,MAP2K1,MITF,MMP1,MMP2,MMP3,MMP7,MMP9,MSN,MYC,MYO9B,NRG1,PLAU,PLAUR,PLCB4,PTGS2,PXN,SDC1,SELE,SERPINE1,TIMP1,TNC,TPM3,TYR,VCAN,VEGFA,VEGFC	589 (21)
IL6	5.77	cytokine	Activated	4.13	3.4e-14	ABCA1,ABCC3,ABCC5,ADAMTS1,ADAMTS13,ADAMTS4,ADAMTS5,ADGRB1,AGT,ANPEP,ANXA1,ATF3,BCL3,BGN,BMP2,BMP6,CCL2,CCL20,CD40,CD68,COL3A1,CRLF1,CTSC,CXCL5,CXCL8,DCN,DHFR,DUSP1,DUSP6,EGFR,EGR2,ENO2,ENPP2,F3,FAS,GADD45B,GAL,GALE,GREM1,GRK2,ICOSLG/LOC102723996,ID2,IFIT1,IGFBP5,IL11,IL23A,IL4R,IL6,IL7R,IRF1,IRS1,ITGB3,LDLR,LIF,MAF,MAP2,MAP2K1,MMP1,MMP10,MMP2,MMP3,MMP7,MMP9,MYC,NFKB1,NFKBIA,OSBPL1A,PDGFB,PGF,PIM1…	521 (15)
CD40LG		cytokine	Activated	4.949	2.02e-12	AKAP13,ATF3,BCL2A1,BIRC3,BTG3,CA2,CCL2,CCL20,CD40,CD70,CTSC,CXCL5,CXCL8,DUSP1,DUSP2,EBI3,EGFR,F3,FAS,FOSB,FOSL2,FURIN,G0S2,GPR183,HSPA1A/HSPA1B,ICOSLG/LOC102723996,ID2,IFIT1,IL1A,IL1B,IL6,IL7R,INHBA,IRF1,LIG3,MAP3K4,MMP10,MT2A,MYC,NFKB1,NFKB2,NFKBIA,PIM1,PLA2G4C,PLAU,PLAUR,PTGS2,PVR,RELB,SELE,SERPINE1,TNFAIP2,TNFAIP3,TNFAIP6,TNFSF10,TNFSF9,TNIP1,TRAF1,TRAF5,TYMP,VEGFA,WNT5A,ZFP36L1	423 (13)
IL13		cytokine		1.783	3.09e-12	ABCA1,ADA,ATF3,BCL2A1,BCL3,CA2,CCL2,CCL20,CD40,CFI,COL3A1,CTSB,CTSC,CTSS,CXCL5,CXCL8,EGFR,ENPP2,EZR,F3,FAS,FKBP1A,G0S2,G6PD,GPNMB,HK1,HRH1,HTRA1,IFNGR2,IL11,IL1B,IL23A,IL6,JAG1,KCNJ15,LTBP1,MAF,MMP1,MMP10,MMP2,MMP3,MMP9,MN1,NID1,PFKP,PLAU,PPARGC1A,PTGES,PTGS2,RHOA,RPS6KA2,SERPINA1,SERPINE1,SLC43A3,SORT1,SPHK1,STXBP1,TGFB1,TIMP1,TIMP2,TSLP,WNT5A	359 (15)
TNFSF11		cytokine	Activated	5.515	6.23e-11	AKAP13,BCL2A1,CA2,CCL2,CD40,CSRP1,CXCL8,DUSP1,EGR2,EHD1,F3,FAS,GADD45B,HIPK2,IL11,IL1A,IL1B,IL6,ITGA5,ITGB3,MAP2K1,MMP1,MMP9,MYC,NFKB1,NFKB2,NFKBIA,OSCAR,PCDH7,PHLDA3,PIM1,PLAUR,PTGS2,PTPRE,RELB,RGL1,RGS16,SDC1,SDC4,SERPINE1,SH3PXD2A,SIGLEC15,SRC,TGFB1,TNIP1,TRAF1	445 (14)
IL2		cytokine	Activated	5.007	4.63e-10	ABCA1,ANXA1,BCL2A1,BHLHE40,BIRC3,BMP2,CCL2,CD40,CDK5R1,CDKN1C,CRMP1,CSRNP1,CTSC,CXCL12,CXCL8,DUSP2,DUSP6,ENPP2,EPHA4,FAS,FGF13,FGFR2,FYN,GADD45B,GARS,GART,GCNT1,GFRA2,HSPA1A/HSPA1B,IFNGR2,IL1A,IL1B,IL4R,IL6,IL7R,IRF1,ITGA2,LDLR,LIF,LRRC32,MAF,MAP2K1,MAP2K6,MAPKAPK2,MME,MMP2,MMP9,MYC,NAV1,NDRG1,NFKB1,PHLDA2,PIM1,PNP,PRKD2,PTGIR,PTGS2,PTHLH,RGS16,RHOC,SESN3,TGFB1,TIMP1,TNFRSF10B,TNFRSF10D,TNFRSF9,T…	384 (14)
WNT5A	2.782	cytokine		1.552	1.02e-09	BMP6,CCL2,CD40,CXCL12,CXCL8,DLL1,EGFR,ENPP2,GREM1,ID2,IL1A,IL1B,IL6,IRF1,LAMA3,LAMB3,LCP1,MMP1,MMP10,MYC,NFKB1,PGF,PTGS2,RUNX2,SDC1,SNAI1,STC1,TNFSF10	395 (16)
WNT3A		cytokine		0.193	1.07e-09	ADAMTS4,ADM2,ATP1B1,BGN,BMP2,CD68,CXCL12,DCN,DDIT4,EFNB1,EGR2,FZD1,GAS1,GPNMB,IGF2BP1,IGFBP5,IL6,IRS1,LRRC32,MAB21L1,MITF,MYC,NEK6,NKD1,NRG1,PMEPA1,PRICKLE1,PTGS2,RHOA,RUNX1,RUNX2,SDC4,SLC7A1,SOX17,TFCP2L1,TGFB1,TGFB3,TNC,TYR,VEGFA,WNT11,WNT5A,XBP1	417 (21)
CSF2		cytokine	Activated	4.389	8.78e-09	ABCA1,ADA,ANXA1,BCL2A1,BCL3,BIRC3,CCL2,CD40,CFH,CHST11,CLCF1,CTSC,CXCL8,DUSP6,E2F7,EGR2,EGR3,ELN,F2RL1,F3,FAS,HBEGF,ICOSLG/LOC102723996,ID2,IL1A,IL1B,IL23A,IL32,IL6,INHBA,ITGB3,KCTD11,LCP1,MAT2A,MME,MMP1,MMP2,MMP9,MNS1,MYC,NFKB1,NFKB2,NFKBIA,NRP1,OSMR,PIM1,PLAU,PTGS2,REC8,RELB,SGK1,SLC1A5,STEAP3,TGFB1,TNFAIP3,TNFRSF10D,TNFRSF9,TREM1,UPP1,VDR,XBP1	392 (14)
IL17A		cytokine	Activated	4.77	9.99e-09	BCL2A1,CCL2,CCL20,CD40,CD68,CXCL12,CXCL5,CXCL8,FAS,HBEGF,HSPB8,IL1A,IL1B,IL23A,IL6,ITPR2,JAG1,LIF,MMP1,MMP2,MMP3,MMP9,MYC,NRP1,OSMR,PGF,PLAU,PTGS2,RGS16,SELE,TIMP1,TIMP2,TNC,TNFAIP3,TSLP,TYMP,VEGFA,VEGFC	300 (13)
CXCL12	2.378	cytokine	Activated	3.929	1.06e-08	BCL3,BMP1,BMP2,BMP6,CA2,CCL2,CDKN1C,CXCL12,CXCL8,EGFR,FAS,FYN,IFNGR2,IL1A,IL1B,IL6,IRF6,ITGB3,ITGB4,LOXL2,MMP2,MMP3,MMP9,MYC,PCDH1,PLAU,PTGS2,RHOC,RUNX2,SELE,TF,TIMP1,TNFRSF10B,TNFRSF10D,TNFSF10	396 (16)
SPP1		cytokine	Activated	3.33	1.2e-08	CA2,CCL2,CCL20,CXCL12,CXCL5,CXCL8,DSP,EGFR,EPDR1,FGFR2,IL1A,IL1B,IL6,ILK,ITGA2,ITGA3,ITGB3,JAG1,MMP1,MMP2,MMP7,MMP9,MYC,NRCAM,PIK3R1,PLAU,PTGS2,RUNX2,SERPINE1,SNAI1,TGFB1,TIMP1,VEGFA	399 (16)
IL4		cytokine		1.124	1.35e-08	ABCA2,ABLIM1,ACOT9,ADAM19,ANXA2,BCL11A,BCL3,BHLHE40,BPGM,CA2,CCL2,CCL20,CD40,COBLL1,COL6A3,CPEB3,CTSC,CXCL8,DCT,DGKA,EGR2,EIF4A1,EPHX1,F2RL1,F3,FAAH,FAS,FKBP5,FNIP2,FOSB,GATM,HIPK2,HRH1,HSPA1A/HSPA1B,ICOSLG/LOC102723996,IER2,IFNGR2,IL1A,IL1B,IL4R,IL6,IL7R,IRF1,ITGA2,ITGB3,JAG1,KLHDC2,LIF,LIG3,LRRC32,MAF,MAP2K1,MMP1,MMP10,MMP2,MMP28,MMP3,MMP9,MYC,NDRG1,NFKB1,NFKB2,NFKBIA,NKX3-1,NRP1,PFKP,PIM1,PLA2…	412 (17)
CCL2	7.238	cytokine		1.582	1.89e-08	ABCA1,CCL2,CD40,CXCL8,F3,IL1A,IL1B,IL23A,IL6,INHBA,ITGA5,MMP1,MMP2,MMP9,PTGS2,SCARB1,SERPINE1,SLC40A1,TGFB1,TIMP1	373 (17)
PRL		cytokine		1.448	4.8e-08	ANXA2,CCL2,CD40,CLDN3,COL3A1,COL5A1,CTSB,CTSS,DCN,DDX39B,EGFR,ENO1,GNA12,GPNMB,HERPUD1,ID2,IFI44L,IFIT1,IGFBP5,IL6,IRF1,KRT19,LAMC1,MARS,MME,MSN,MYC,NFKB1,PDK2,PDLIM4,PDPN,PIM1,RALB,REC8,SCARB1,SDC1,TGFB1,TIMP1,TIMP2,TPM3,TUBA1B,VDR	577 (20)
IL15		cytokine	Activated	2.418	6.72e-08	ANXA1,ATF4,CCL2,CD40,COX6C,CXCL12,CXCL8,EGR2,ELK3,EPHB1,FAS,FKBP1A,FYN,G6PD,GARS,GCNT1,GGT5,HSPE1,IFIT1,IL32,IL6,IL7R,IRF1,LIF,MAF,MICA,MYC,NFKBIA,PFN1,PIM1,PNP,PPARD,PPARGC1A,PTPN13,RGS16,S100A11,S1PR1,SMAD3,SMAD7,SORL1,TCF7,TIMP1,TJP2,TNFRSF10B,TNFRSF9,TNFSF10,UPP1,VDR,XBP1,YARS,ZFP36L1	481 (15)
TNFSF10	4.598	cytokine		1.402	1.1e-07	ANGPT2,BIRC3,CTSB,CXCL8,EGFR,IFIT1,IL1B,IL6,MMP2,MMP3,MMP9,NFKBIA,PLAU,PTGS2,SELE,TIMP1,TNFAIP2,TNFAIP3,TNFRSF10B,TNFSF10,TRAF1,VEGFA	261 (12)
IL1RN		cytokine	Inhibited	-3.641	2e-07	ATF3,CCL2,CCL20,CTSS,CXCL5,CXCL8,GRIA1,IFI44L,IGFBP5,IL1A,IL1B,IL23A,IL32,IL6,IRF1,LIF,MMP1,MMP9,PTGS2,SELE,SERPINE1,TIMP1,TNFSF10,VEGFA,VEGFC	339 (13)
C5		cytokine	Activated	3.027	2.15e-07	ATF3,CCL2,CDH11,CXCL8,F3,IFNGR2,IL1A,IL1B,IL23A,IL6,MMP1,MMP3,MMP9,NFKB1,NFKBIA,PLK3,SELE,SERPINE1,SMAD7,TGFB1,TNFAIP2,TNFAIP3,VEGFA,VEGFC	366 (13)
NAMPT		cytokine		1.802	7.24e-07	CCL20,CXCL8,IL6,MMP1,MMP3,MMP9,NELL2,PEG10,TFPI,TGFB1	420 (16)
IL18		cytokine	Activated	3.505	9.83e-07	ADAM19,ADAMTS5,ATF3,CCL2,CCL20,CD40,CXCL12,CXCL8,DDIT4,ENPP2,FAS,FOSL2,GADD45B,IL1A,IL1B,IL32,IL6,IRF1,LIF,MMP1,MMP15,MMP3,MMP9,PTGS2,SMAD3,TF,TIMP1,VEGFA	301 (13)
IL5		cytokine	Activated	3.277	2.07e-06	ANXA2,ATF4,ATP1B1,BCL3,CA4,CCL2,CD40,CKAP4,CTSC,CXCL8,DUSP6,EGR2,EGR3,EIF4EBP1,ENDOG,ENO1,FAS,FOSL2,HBEGF,IER2,IL4R,KIAA1147,KLHDC2,MANF,MAT2A,MMP9,MYC,NDRG1,PCP4,PFKP,PIM1,SEMA4A,SGK1,SLC1A5,TGFB1,TNFRSF9,TUBB2B,UPP1,XBP1	509 (17)
FASLG		cytokine		1.359	5.3e-06	CCL2,CXCL8,EGR2,FAS,IL1B,IL6,NFKB1,RUNX2,TGFB1,TGFB3,VEGFA	300 (16)
CCL5		cytokine	Activated	3.329	6.72e-06	ATF4,CCL2,CD40,CXCL8,DUSP1,DUSP6,F2RL1,HMGA1,IER2,IL1B,IL6,MMP9,PLAUR,PNP,SGK1,VASP	364 (15)
IL10		cytokine	Inhibited	-2.555	1.04e-05	BCL2A1,BCL3,BMP2,BMP6,CCL2,CCL20,CD40,CD68,CTSB,CTSS,CXCL12,CXCL5,CXCL8,DCN,DUSP1,EHF,F3,FAAH,FAS,FKBP5,IL1A,IL1B,IL23A,IL4R,IL6,IL7R,IRAK1,IRF1,LIF,MAF,MMP1,MMP2,MMP9,NT5E,PTGS2,RGS16,SELE,SHB,TGFB1,TIMP1,TNFSF10,TREM1,VCAN,VEGFA	326 (12)
TNFSF14		cytokine	Activated	3.106	1.1e-05	BIRC3,CCL20,CD40,CXCL12,CXCL5,F2RL1,IL6,INHBA,MMP9,TGFB1	438 (15)
MIF		cytokine	Activated	2.469	1.95e-05	CCL2,CXCL8,DUSP1,F2RL1,IL11,IL1B,IL23A,IL4R,IL6,IL7R,ITIH5,MMP1,MMP2,MMP3,MMP9,PTGS2,SERINC3,SOX6,TGFB1,TIMP1	484 (17)
IL11	3.107	cytokine		0.22	2.41e-05	ANXA2,BCL2A1,CD40,CXCL8,EZR,IL1B,IL6,IRF1,MMP1,PAPPA2,SPHK1,TIMP1,WNT5A	408 (15)
IL17F		cytokine	Activated	2.883	3.14e-05	CCL2,CCL20,CXCL5,CXCL8,IL6,MMP1,MMP3,PTGS2,TGFB1	320 (14)
IL32	5.978	cytokine	Activated	2.606	3.62e-05	CCL2,CXCL8,FAS,IL1A,IL1B,IL23A,IL32,IL6,MMP2,MMP3,MMP9,OSCAR,PTGS2	275 (13)
PF4		cytokine	Activated	2.125	9.03e-05	CCL2,CNN1,CXCL8,F3,IL1A,IL1B,IL6,SPHK1	299 (16)
IL3		cytokine	Activated	3.984	0.000106	ABCA2,ADA,ARHGEF1,BIRC3,BMP2,CCL2,CD40,CEBPG,CXCL8,EGR2,EGR3,FAS,FOSL2,GADD45B,GART,HBEGF,HK1,IL1B,IL6,ITGB3,KLF9,LIF,MYC,NRP1,PAPPA2,PDPN,PIM1,RAN,SELE,SOX4,TNFRSF9,TNFSF10,TNK1,UCP2,VASP,VAV2,VEGFA,XBP1,ZBTB17	367 (21)
TNFSF12		cytokine	Activated	3.578	0.000277	CCL2,CD68,CXCL8,DLL1,HEYL,IL1B,IL6,MMP1,MMP10,MMP3,MMP9,NFKB2,NFKBIA,PPARGC1A,SELE,TIMP1,TSLP	321 (15)
CCL11		cytokine	Activated	3.184	0.00029	BMP6,CCL2,CXCL12,CXCL5,CXCL8,FAS,FGF1,IL6,ITGA2,MMP3,VEGFC	282 (14)
TNFSF13B		cytokine	Activated	2.922	0.000319	BCL2A1,CCL2,CD40,CD70,CTSS,CXCL8,GPR183,ICOSLG/LOC102723996,MMP9,MYC,NFKB2,RELB	280 (14)
IL33		cytokine		1.942	0.00036	ABCA1,ACAT1,ADAMTS1,COL3A1,CXCL8,EGR2,GRK2,IL1B,IL6,JAG1,NFKBIA,SCARB1,TGFB1,TIMP1,TSLP	312 (17)
CSF1		cytokine	Activated	3.383	0.000386	CBL,CCL2,CD68,DUSP1,EGR3,F2RL1,FAS,IL1A,IL1B,IL23A,IL6,ITGA5,ITGB3,MMP9,MYC,NFKB2,OSCAR,PLAU,RHOA,RUNX1,TNFAIP3,VEGFA,XBP1	359 (14)
CCL18		cytokine		1.729	0.000445	MMP2,MMP9,SNAI1,TGFB1
CX3CL1		cytokine		0	0.000475	EGFR,IL1A,IL6,MMP2,MMP9,TGFB1,TIMP1	273 (15)
LIF	7.113	cytokine		1.384	0.000538	BMP2,BMP7,CXCL8,CYP26A1,GAL,GATA6,GPCPD1,HBEGF,IL1B,IL6,IRF1,MMP1,MYC,PAPPA2,PIM1,PRPH,PTGS2,RPE65,TFCP2L1,TIMP1,TMEM176B,TNC,VEGFA,WNT5A,XBP1	421 (19)
TIMP1	3.79	cytokine		0.563	0.000743	CD40,MME,MMP2,MMP3,MMP9,PLAU,PLAUR,TIMP2	414 (20)
CXCL8	9.232	cytokine	Activated	2.971	0.000753	ANXA1,CXCL8,F3,FAS,HAS1,HSPG2,IL1B,ITGA5,MMP2,MMP9,NFKBIA,PTGS2,TNFRSF10B	380 (18)
IL26		cytokine			0.000846	CCL20,CXCL8,IL1B,IL6	398 (11)
WNT1		cytokine		1.04	0.000862	APCDD1,CALB2,CCDC80,DHFR,DLL1,EFNB1,EIF4EBP1,ENPP2,ETV4,GAS1,KRT19,MMP3,MYC,OTX2,PTGS2,RUNX2,SERPINE1,VEGFC	501 (21)
IL36RN		cytokine			0.000911	CXCL8,IL1B,IL6	210 (7)
TSLP	5.444	cytokine		1.913	0.00092	ABCA1,CD40,CXCL8,IL6,MYC,SELE,TGFB1,TIMP1	275 (18)
IL36B		cytokine		1.977	0.00137	CCL20,CD40,CXCL8,IL1B,IL23A,IL6	285 (12)
IL9		cytokine		1.988	0.00137	BCL3,CCL2,CCL20,LTBP1,MYC,PIM1,SCIN,TGFB1	427 (18)
IL12A		cytokine		-1.968	0.00139	EBI3,FAS,IL1A,IL1B,IL23A,IL6,MMP2,MMP3,MMP7,MMP9	447 (17)
Ccl6		cytokine		1.154	0.00145	CTSS,MMP2,MMP9,SERPINA1
IL17C		cytokine		1.683	0.00163	CCL20,CXCL8,IL1A,IL1B,IL23A,IL6,SGK1	494 (15)
EPO		cytokine		1.557	0.00216	ABCA13,ADAMTS10,ANGPT2,BCL3,CA2,CLIC1,CXCL12,ERFE,FABP5,FAS,FOSB,GLUL,HMGN2,IL6,ILF2,LCP1,LDLR,MMP2,MYC,NFKBIA,OSBPL1A,PIM1,PRKCQ,PTGS2,RHOA,SELE,TF,TNFSF10,UCP2,VEGFA,VEGFC	407 (16)
IL7		cytokine		1.877	0.00225	CCL2,FAS,GARS,IL6,IL7R,LIF,MAF,MMP9,MYC,PIM1,RGS16,RUNX2,S1PR1,SMAD7,TNFRSF9,TNFSF10,UPP1,XBP1	446 (16)
CCL1		cytokine			0.0023	IL6,ITGA2,MMP2,SERPINE1	173 (7)
CCL3		cytokine	Activated	2.425	0.00361	CCL2,CCL20,IL1B,IL6,ITGA5,SELE	275 (18)
CXCL10		cytokine	Activated	2.166	0.00361	IL1A,IL1B,IL6,ITGA2,MMP9,TGFB1	368 (18)
IL36A		cytokine			0.00397	CCL20,CXCL8,IL1B,IL23A,IL6	285 (12)
CXCL6		cytokine			0.00415	IL1B,IL6,MMP9	210 (7)
LTA		cytokine	Activated	2.63	0.00596	CCL20,EGFR,IL1B,IL6,ITGA5,ITGB3,PDPN,PTGS2	428 (20)
IL37		cytokine		-1.958	0.00896	IL1A,IL1B,IL6,TIMP1	369 (14)
CSF3		cytokine		1.45	0.01	BIRC3,CXCL12,CXCL5,CXCL8,DUSP6,EGR2,EGR3,ENPP2,GADD45B,GPR183,IL6,MMP2,MMP9,MYC,PIM1,TGFB1,TNFAIP3,TNFSF10,VEGFA
WNT4		cytokine		0.555	0.0109	BMP2,FKBP5,GAS1,LHX1,PARD6B,PTGS2
IFNA2		cytokine		1.409	0.011	ANXA1,CCL2,CD70,CYB5A,FAS,HBEGF,IFI44L,IFIT1,IL1B,IL6,IRF1,MAP2K1,MMP9,MT2A,MYC,NT5E,REC8,SDC1,TNFRSF10B,TNFRSF10D,TNFSF10,VEGFA,VEGFC,XBP1
CNTF		cytokine		-0.912	0.0113	ACHE,CXCL8,IL1A,IRF1,IRS1,LIF,MMP1,OXCT1,TGFB1,TIMP1,WNT5A
IL36G		cytokine			0.0116	CCL20,CXCL8,IL23A,IL6
IFNB1		cytokine		-0.285	0.0126	BHLHE40,CCL2,CD40,CXCL8,DAXX,DLL1,EBI3,GAS1,GBP5,ICOSLG/LOC102723996,IFIT1,IL1B,IL6,IRF1,ITGB3,MMP2,MMP9,MYC,NID2,PHLDB2,PKP2,PTGS2,SLC39A14,TIMP1,TIMP2,TNFSF10,VDR
WNT7A		cytokine			0.0184	PLAUR,RUNX2,SPRY4,WNT5A
IL19		cytokine			0.0184	CCL2,IL6,MMP1,MMP9
IL17B		cytokine			0.0213	IL6,MMP9
IL25		cytokine		0.097	0.025	CCL2,CXCL8,IL1B,IL23A,IL6,JAG1,TSLP
PPBP		cytokine			0.0271	COL6A3,SERPINE1,VEGFA
Ifnz (includes others)		cytokine			0.0271	CD40,DAXX,IRF1
IL27		cytokine		1.688	0.0294	CCL2,CCL20,CXCL8,EGR2,IL1A,IL1B,IL6,IRF1,MAF,MYC,PIM1,PTGS2,SPTBN1,TNFSF10
TNFSF15		cytokine	Activated	2.2	0.0313	BIRC3,CD40,CXCL8,IL6,MMP9
CCL15		cytokine			0.034	CXCL8,IL6
CTF1		cytokine			0.0357	AGT,IRF1,IRS1,MMP1,TIMP1
SCGB1A1		cytokine		-1.119	0.038	HAND2,MMP2,MMP9,PTGS2
CCL21		cytokine			0.0428	CCL2,CXCL8,TGFB1
CCL3L3		cytokine			0.0428	CD40,IL1B,IL6
CRH		cytokine		1.879	0.0887	BDKRB2,IL1B,IL6,SCARB1,SGK1,VDR,VEGFA
IL22		cytokine	Activated	2.828	0.112	CXCL5,CXCL8,IL1A,IL1B,IL6,MMP1,MMP3,MMP9,MYC
THPO		cytokine	Activated	2.219	0.125	ITGB3,MYC,PIM1,RUNX1,SH2B3,VEGFA
Ccl2		cytokine	Activated	2.204	0.255	CTSB,IL1B,IL6,ITGB3,SDC4
PDGF BB		complex	Activated	5.48	1.1e-20	ACAT2,AKAP12,ATF3,BCL3,BDKRB2,BHLHE40,BMP6,CCL2,CCL20,CCNO,CDO1,CNN1,COL3A1,CSRP2,CXCL8,DCN,DUSP1,DUSP6,EDNRB,EGFR,EGR2,EGR3,F3,FBLN5,FOSB,FOXC2,FRZB,FXYD5,FZD1,GFPT2,GHR,GLUL,GPR183,GREM1,HBEGF,IER2,IL1B,IL6,INHBA,ITGA5,LDLR,LIF,MAP2,MAT2A,MMP1,MMP2,MMP3,MMP9,MYC,MYH11,NEXN,PIM1,PLAU,PPARD,PTGS2,SERPINE1,SGK1,SLC7A1,SNAI1,SPHK1,TGFB1,TGFB3,TIMP1,TNC,TNFAIP3,TOB1,UGDH,VCAN,VEGFA,ZFP36L1	519 (19)
NFkB (complex)		complex	Activated	7.636	3.19e-17	ADAMTS9,ADRA2C,AGT,ANKRD1,ATF3,B3GNT5,BCL11A,BCL2A1,BCL3,BIRC3,BMP2,CCL2,CCL20,CD40,CITED4,CLCF1,CSNK2A1,CXCL12,CXCL5,CXCL8,DAXX,DBP,DUSP2,E2F7,EDNRB,EGFR,EHF,F2RL1,F3,FABP5,FAS,FGF1,G0S2,GADD45B,GFPT2,GLI2,HIP1,ICOSLG/LOC102723996,IL1A,IL1B,IL23A,IL32,IL6,IL7R,IRF1,ITGB8,JAG1,KDM6B,KRT19,LIF,MICA,MMP1,MMP2,MMP3,MMP9,MYC,NFKB1,NFKB2,NFKBIA,NUMBL,PIP5K1A,PLAU,PLK3,POU2F2,PTGES,PTGS2,PXN,RELB,RGS16…	465 (14)
Cg		complex	Activated	3.466	4.7e-15	ADAMTS1,APCDD1,BHLHE40,BMP2,BTG3,CCL2,CXCL8,CYP26A1,DMD,DUSP1,DUSP6,EFEMP1,ELK3,ENPP2,ESM1,F2RL1,FABP5,FAS,FYN,FZD1,G0S2,GAL,GAS1,GATA6,GM2A,HMGA1,HMGA2,IL11,IL1B,IL4R,IL6,INHBA,ITGB3,KCNJ3,LDLR,LIF,LIMCH1,LRP1B,MAF,MAPKAPK2,MMP1,MMP2,MMP9,NRP1,PAPPA,PKIA,PLAU,PLAUR,PTGS2,RGS20,RUNX1,RUNX2,SCARB1,SDC1,SDC4,SLC4A4,STC1,TENM4,TGFBR3,TIMP1,TNFAIP6,UPP1,VCAN,VEGFA,VEGFC	510 (20)
Ap1		complex	Activated	3.947	1.27e-13	ATF3,BCL2A1,CCL2,CD40,CXCL12,CXCL8,DUSP6,EZR,F2RL1,F3,IL1A,IL1B,IL23A,IL6,ITGA2,KCNN4,MMP1,MMP2,MMP3,MMP7,MMP9,MT2A,MYC,NDRG1,NOG,NQO1,PLAU,PTGS2,RELB,RSPO3,SELE,SERPINE1,TGFB1,TIMP1,TSLP,UTRN,VDR,VEGFA	433 (18)
LDL		complex	Activated	3.181	6.81e-13	ABCA1,ATF3,BCL2A1,BMP2,CCL2,CCL20,CD40,CD68,CXCL8,DUSP1,DUSP2,ECE1,EDNRB,EGR3,F3,FDPS,FOSB,G0S2,GPR183,HYOU1,IL1A,IL1B,IL6,ITGB3,ITPR2,LAMB3,LDLR,MMP1,MMP2,MMP3,MMP9,MSC,NFKB1,OSCAR,PANX1,PLAU,PTGS2,SCARB1,SELE,SERPINE1,SMAD3,SPHK1,TGFB1,TGFBR3,TNFAIP3,TNFAIP6,VEGFA,XBP1	406 (13)
FSH		complex		0.858	1.86e-11	ACTN1,ADAMTS1,ADGRG1,AKAP12,ALDH3A2,ARPC1A,ATP9A,BCL11A,CDKN1C,DUSP1,EGFR,EZR,FKBP5,FOSB,FOSL2,GATA6,GNB1,IL6,ILK,INHBA,ITGA3,ITGA5,JMJD6,LDLR,LRRC32,MAMLD1,MAP2K1,MAP4K4,MMP2,MMP9,MN1,MT2A,MYC,P4HA2,PGK1,PHKA2,PIK3CD,PTGS2,PTPRE,PTPRN,RAB31,RGS16,RPRM,SCARB1,SERPINE1,SGK1,SMAD7,STK24,TF,TGFBR3,TIMP1,TIMP2,TMBIM6,TNFAIP3,TNFAIP6,TNFRSF10B,TOB1,UPP1,VEGFA,VEGFC,ZEB1,ZNF331	468 (19)
IgG		complex		-0.365	1.63e-10	ADGRG1,ATP1B1,CCL2,CD40,CLDN4,COL3A1,CTSC,CXCL8,DSP,DUSP1,EZR,FABP5,FOSB,IER2,IL1B,IL6,ITGB8,LDLR,MMP9,MYC,PDPN,PHLDA2,PIM1,PLAUR,PPL,PTGS2,S1PR1,SERPINE1,STK24,TGFB1,TNC,TNFAIP3,TOB1,TSLP,VEGFA	386 (14)
Laminin		complex		1.482	1.6e-09	BIRC3,CCL2,CDH11,CDK5R1,EGFR,ID2,MMP1,MMP9,ODAM,PLAU,PTGS2,PXN,RUNX2,SDC4,SERPINE1,WNT5A	498 (20)
Lh		complex	Activated	2.484	3.47e-09	ACTN1,ADAMTS1,ADGRG1,AKAP12,ARNTL,ARPC1A,ATP9A,CDKN1C,CXCL8,DUSP1,EGFR,EZR,FKBP5,GNB1,IL6,ILK,ITGA3,JMJD6,MAP2K1,MAP4K4,MMP2,MMP9,P4HA2,PGK1,PHKA2,PIK3CD,PTGS2,PTPRE,PTPRN,RAB31,RGS16,RPRM,RUNX1,RUNX2,SGK1,STK24,TMBIM6,TNFAIP3,TNFAIP6,UPP1,VEGFA,VEGFC	322 (17)
Collagen type IV		complex		1.897	1.01e-08	CCL2,ITGB3,MMP2,MMP9,MYC,NES,PLAU,PLAUR,PTGS2,SERPINE1,TIMP2	500 (23)
Immunoglobulin		complex		1.03	1.03e-08	ANPEP,BCL2A1,BCL3,CCL2,CD68,CDKN1C,CRISPLD2,CXCL5,CXCL8,DGKA,DUSP1,EGR2,F3,FAS,FLNB,FOSB,ICOSLG/LOC102723996,IFNGR2,IL1A,IL1B,IL32,IL4R,IL6,INHBA,IRF1,MAFF,MICAL2,MMP2,MMP9,MYC,NFKBIA,PTGS2,RAB31,SLC25A37,SMOX,SPHK1,TIMP1,TYMP,VCAN,XBP1	351 (16)
PI3K (complex)		complex	Activated	3.703	2.57e-08	ABCA1,ATF3,ATF4,BIRC3,CCL2,CDK5R1,CXCL8,DDIT4,DUSP1,FABP5,G6PD,GLI2,HAS1,HBEGF,HK1,IFIT1,IL1B,IL23A,IL6,IL7R,LTBP2,MAP2,MITF,MMP1,MMP10,MMP2,MMP9,MT2A,MYC,NFKB2,NFKBIA,NQO1,PIM1,PTGS2,SEMA6D,SERPINE1,SGK1,SNAI1,TNFAIP3,TNFSF10,TREM1,TYMP,VEGFA,XBP1	402 (16)
Pdgf (complex)		complex	Activated	3.539	1.1e-07	CCL2,EGFR,F3,FOSB,GRIA1,INHBA,ITGA5,ITGB3,JAG1,LDLR,MCM7,MMP1,MMP2,MYC,PLAU,PLAUR,PTGS2,SERPINE1,TGFB1,TGFB3,TIMP1,VEGFA	356 (17)
TCR		complex	Activated	2.885	5.62e-07	ABLIM1,ARHGEF1,BCL2A1,BCL3,BIRC3,CBL,CD70,CTSB,CXCL8,EGR2,FAS,FYN,GADD45B,IFI44L,IFIT1,IL4R,IL6,IL7R,IRF1,MAF,MYC,NFKB1,NFKB2,NFKBIA,NRP1,PGK1,PIK3CD,PIK3R1,PIM1,PXN,RELB,RUNX1,SEMA3A,SLC1A5,SMAD7,SPHK1,TGFB1,TLE3,TNFAIP3,TOB1,UNC13D,VDR	385 (14)
CD3		complex	Inhibited	-3.351	1.15e-06	ANXA1,ATF4,BCL2A1,BIRC3,C2,CBL,CCL20,COX6C,CXCL8,DUSP2,EBI3,EGR2,EGR3,ELK3,EPHB1,FAS,FDPS,FKBP1A,FYN,G6PD,GGT5,GTPBP4,HMGN2,HSPA1A/HSPA1B,HSPE1,IFIT1,IGFBP5,IL1A,IL1B,IL32,IL4I1,IL4R,IL6,IL7R,ILF2,IRF1,KCNK3,KCNN4,LCP1,LONP1,LTBP1,MAF,MICA,MMP2,MYC,NFKB1,NFKBIA,P2RY2,PFN1,PGAM1,PNP,PTGS2,PTPN13,RELB,RHOC,S100A11,SLC23A2,SORL1,STOM,SUSD6,TCF7,TGFB1,TNFAIP3,TNFRSF9,TNFSF10,TPST1,TRAF1,TRAF5,VEGFA,Y…	279 (12)
Collagen type I		complex	Activated	2.636	9.68e-06	EIF4EBP1,ITGA2,ITGA3,MMP1,MMP10,MMP2,MMP3,MMP9,MYC,PLAU,PTGS2,RUNX2,TGFB1,TIMP2,TNC	392 (19)
NfkB1-RelA		complex	Activated	2.93	1.59e-05	ADAMTS4,CCL2,CXCL8,IL6,MMP1,MMP3,MYC,PTGS2,SELE
26s Proteasome		complex		-0.566	3.04e-05	BCL3,BIRC3,BMP2,CCL2,CD68,CTSB,CXCL8,EGFR,GRIA1,HBEGF,HSPB8,IL6,MICA,MYC,NFKB1,NFKB2,PSMD2,PTGS2,S1PR1,SNAI1,SRC,TNFSF10,WIPI1	316 (16)
NfkB-RelA		complex	Activated	2.157	4.58e-05	AGT,CCL2,CXCL8,IL1B,IL6,NFKBIA,PTGS2,SELE
Collagen type II		complex		0.019	5.81e-05	BMP2,BMP6,BMP7,CCL20,CXCL5,IL1A,IL1B,IL6,MMP7,NOG,TNFSF10	368 (15)
Fcer1		complex	Activated	3.53	7.69e-05	BCL2A1,CCL2,CXCL8,DUSP6,FYN,IL1B,IL6,INHBA,LIF,NFKB1,SPHK1,TNFRSF9,TNFSF9	447 (16)
Smad		complex		1.157	9.03e-05	GLI2,ID2,MYC,PTHLH,SERPINE1,SMAD7,VEGFA,WNT5A	310 (12)
Lymphotoxin		complex	Activated	2.621	9.1e-05	CCL2,CXCL8,IL1A,IL1B,IL6,MMP1,MMP3	353 (14)
Igm		complex		0.6	9.18e-05	BCL2A1,CXCL8,DAXX,DUSP2,FAS,MYC,NFKB1,NFKB2,PIM1,TRAF1,TRAF5,XBP1,ZFP36L1	280 (16)
IL12 (complex)		complex		1.81	0.000179	BCL3,CCL2,CCL20,CXCL8,EBI3,FAAH,FAS,FURIN,GADD45B,IFNGR2,IL1B,IL32,IL6,IL7R,IRF1,MMP2,MMP9,MYC,PIM1,PLAU,PTGS2,RRAD,SMAD3,TGFB1,TIMP1,TNFRSF9,VEGFA	345 (14)
Fibrinogen		complex	Activated	2.366	0.000188	BCL3,CCL2,CD40,CXCL8,F3,IL1B,IL6	384 (17)
NADPH oxidase		complex		1.849	0.000261	CCL2,EGFR,F3,IL6,MMP9,PTGS2,SERPINE1	283 (15)
Smad2/3-Smad4		complex		1.744	0.000387	HMGA2,IGFBP5,MYC,SERPINE1,SMAD7,SNAI1	286 (12)
STAT1/3/5 dimer		complex	Activated	2.236	0.000502	BCL3,MMP1,MMP3,MT2A,PLAU
IL17R		complex		1.751	0.00055	CCL2,CCL20,CXCL5,CXCL8,MMP1,TIMP1	274 (13)
IKK (complex)		complex		0	0.00055	BIRC3,CXCL8,IL1B,MMP9,MYC,PTGS2	393 (18)
hemoglobin		complex		-0.6	0.00055	CXCL8,IL6,ME1,NQO1,PIR,SLC40A1	183 (7)
RNA polymerase II		complex			0.000599	ARID5A,CA12,CD40,CDH11,CLDN3,CSDC2,CXCL8,DHFR,DUSP1,ENO1,FOSL2,FOXC1,FOXC2,GADD45B,GHR,HSPA1A/HSPA1B,IL1B,IL6,LDLR,MAP2K1,MMP2,MMP9,MYC,NFKBIA,PBX1,PCDHAC2,PTGS2,RPRM,RUNX2,TGFB1,TXN	472 (14)
T3-TR-RXR		complex		1.066	0.000767	COL6A3,ENO1,KLF9,LDLR,ME1,PFKP,RAB3B,SCARB1,UCP2
Ifn gamma		complex	Activated	2.951	0.00102	AGT,CCL2,CXCL8,FAS,IFI44L,IGFBP5,IL1B,IL32,LIF,MAP4K4,MMP9,MYC,PCDH7,TNFRSF9,TNFSF10	421 (17)
Gp2b3a Receptor		complex			0.00217	CD40,MMP9,PLAUR
Collagen type V		complex			0.00217	ITGA2,ITGA5,ITGB3	193 (7)
GC-GCR dimer		complex		0.391	0.00225	AGT,ANXA1,CDKN1C,DUSP1,NFKBIA
NFAT (complex)		complex		1.342	0.00229	ATF3,CCL2,CD68,F3,IL6,SERPINE1
Fibrin		complex		0.152	0.00229	CNN1,CXCL8,F3,IL6,PLAU,SERPINE1	439 (20)
Ige		complex		1.492	0.00382	CCL2,CXCL8,DUSP2,IL1A,IL1B,IL6,MYC,PTGS2,TSLP	284 (15)
TCDD-AHR		complex			0.00385	DCT,TYR
Integrin		complex		1.994	0.0049	MMP1,MMP9,MYC,VEGFA	463 (22)
Collagen(s)		complex		1.698	0.00596	ATF4,BCL3,CD68,CREB3L1,HERPUD1,PXN,SNAI1,TNC	171 (7)
BCR (complex)		complex		1.693	0.00628	BCL2A1,FAS,FOSB,ICOSLG/LOC102723996,IL23A,IL6,KCNN4,KLF9,MYC,NFKB2,PIM1,POU2F2,PTGS2,S1PR1,TNFSF9,XBP1	363 (18)
AMPK		complex		-0.551	0.00638	BMP2,CCL2,CXCL12,CXCL8,IL6,LDHB,LPIN1,MMP9,PPARGC1A,PTGS2,RUNX2,SERPINE1,SNAI1,UCP2,VEGFA	393 (18)
Collagen type III		complex			0.00692	ITGA2,ITGA5,ITGB3	193 (7)
Il3r		complex			0.0111	CXCL8,SELE
IL17a dimer		complex	Activated	2.191	0.0121	CCL2,CCL20,IL1A,IL1B,IL6
Bcl9-Cbp/p300-Ctnnb1-Lef/Tcf		complex			0.0151	MMP7,MYC,PPARD
Ferritin		complex			0.0151	BMP6,IL1B,NFKBIA
IL-17f dimer		complex	Activated	2	0.0184	CCL2,IL1A,IL1B,IL6
C1q		complex			0.0206	CCL2,CXCL8,IL6
MITF-p300/CBP		complex			0.0213	DCT,TYR
Pdgf Ab		complex		0.865	0.0225	GRIA1,HBEGF,IL6,VEGFC
Pka		complex		1.29	0.0231	CD40,DCT,DUSP1,IL23A,IL6,IRF1,LDLR,LIPE,MEST,MMP3,PTGS2,PTHLH,RUNX1,SGK1,TSLP
Adaptor protein 1		complex			0.0271	MMP9,MYC,PTGS2
Stat1 dimer		complex			0.034	IRF1,PIM1
Vla-4		complex			0.034	F3,PDGFB
IgG2b		complex			0.034	IL1B,IL6
Inflammasome (Nalp3, Asc, Casp1)		complex			0.034	FAS,IL1B
PP2A		complex			0.0345	IL23A,PIM1,PTGS2
PXR ligand-PXR-Retinoic acid-RXRα		complex		-0.342	0.0356	ABCB9,ABCC3,ALDH1A1,ALDH3A2,GSTM2,PAPSS2
TSH		complex	Activated	2.157	0.0473	CTSS,CXCL8,FZD1,IGFBP5,IL6,MYC,PPARD,WNT5A
F Actin		complex			0.0489	CTSS,MMP2
Cr3		complex			0.0489	CD40,FOXP1
HLA-DQ		complex			0.0489	IL1B,IL6
IL23		complex		1.982	0.1	CCL20,CXCL8,IL4I1,IL6,TSLP
forskolin		chemical toxicant		1.573	7.25e-21	ABCA1,ACTN1,ADAMTS1,ADGRG1,AKAP12,AKAP13,ARPC1A,ATF3,ATP1B1,ATP9A,BCL3,BHLHE40,CCL2,CD68,CDKN1C,CITED4,CNN1,CRISPLD2,CXCL5,DCT,DDIT4,DUSP1,EBI3,ERFE,ESM1,EZR,FAM150B,FAS,FBLN5,FGFR2,FKBP5,FOSB,FOSL2,GADD45B,GAL,GALNT14,GRIA1,HHIP,HSPA1A/HSPA1B,ID2,IER2,IGFBP5,IL11,IL1B,IL23A,IL6,ILK,INHBA,ITGA3,ITPR2,JMJD6,KCNJ13,LAYN,MAP4K4,MAT2A,MFRP,MITF,MMP3,MMP9,MYC,NFKBIA,NKX3-1,NT5E,NTRK2,OCA2,OCIAD2,P4HA2…	386 (17)
thioacetamide		chemical toxicant	Activated	2.22	9.86e-14	ADAMTS1,AKAP12,ANXA1,ANXA2,BGN,BHLHE40,BIRC3,CDCP1,CLDN4,COL3A1,CSRP2,DBN1,EDNRB,ELN,EPHX1,FBLN5,FXYD6,GATM,GNG11,GPNMB,GSTM3,GTPBP4,GYG1,HK1,IL1B,IL6,ITGB4,LAMC2,LRAT,LTBP1,MMP2,MYC,NLGN1,PDGFB,PLCB4,PRELP,PTGS2,S100A11,SLC13A3,SMAD7,STEAP3,TAGLN3,TGFB1,TGFB3,TIMP1,TIMP2,TMC5,TMSB10/TMSB4X,UPP1,WNT5A	517 (15)
bucladesine		chemical toxicant	Activated	2.308	1.35e-13	ABCA1,ADAMTS1,ANXA1,BDKRB2,CDK5R1,CITED4,CLCF1,CXCL8,DMD,DUSP1,EGR2,ENO2,ESM1,F3,FAAH,FOSL2,FSTL3,GADD45B,GALNT14,GLS2,GLUL,HHIP,IGFBP5,IL1B,IL23A,IL6,IRAK2,LAMB3,LDLR,LIF,LIPE,MAT2A,MMP1,MMP2,MMP9,MYC,NFKB1,PCDH1,PDE4C,PLAU,PTGS2,RGS16,SCARB1,SERPINE1,SMAD3,SOX17,SOX7,STC1,TF,TGFB1,TGFB3,TGFBR3,TIMP1,TIMP2,UTRN,VDR,ZEB1	507 (19)
Salmonella enterica serotype abortus equi lipopolysaccharide		chemical toxicant	Activated	4.227	1.52e-11	ATP1B1,BIRC3,CCL20,CXCL5,DUSP2,E2F7,EBI3,EGR3,F3,G0S2,GADD45B,HAS1,HS3ST3B1,ID2,IL1A,IL1B,IL23A,IL32,IL6,IL7R,INHBA,IRF1,KCNJ2,MAFF,MAP3K4,MMP1,MMP10,NEDD4L,PHLDA2,PLAU,PTGS2,SAV1,SYNPO2,TNFSF9,TRAF1,TSLP,WNT5A	418 (15)
carbonyl cyanide m-chlorophenyl hydrazone		chemical toxicant	Activated	3.209	9.48e-10	AGT,ATF4,BMP6,CCL20,CHRNA9,CXCL8,DDIT4,EPHB1,ESM1,GNG11,IL1A,LAMB3,OSCAR,PTGS2,SERPINE1,TGFB1,TM6SF1,ZFP36L1	431 (17)
Sn50 peptide		chemical toxicant	Inhibited	-3.687	2.27e-08	BCL2A1,BIRC3,CXCL8,FAS,IFNGR2,IL1B,IL6,KCNC4,MMP2,MMP7,MMP9,MYC,PTGS2,SERPINE1,SNAI1,STC1,TNFSF10,TYMP	351 (13)
cigarette smoke		chemical toxicant	Activated	3.703	3.42e-08	ABCA1,ATF4,CCL2,CXCL8,DDIT4,DNAJB5,ELN,FABP5,G6PD,IL1A,IL1B,IL6,MAFF,MAP2K6,MAP3K4,MMP1,MMP2,MMP3,MMP9,NFKB1,NQO1,NRG1,P2RY2,P2RY6,PDGFB,PDK2,PGF,PTGES,PTGS2,SERPINE1,SLC6A9,SMAD7,TGFB1,TIMP1,TSLP,UGDH,VEGFA,XBP1	469 (19)
SB 216763		chemical toxicant		0.607	3.42e-07	BHLHE40,CCL2,CD40,CXCL8,DLG2,FOSB,IL1B,IL6,MICA,MYC,PLAU,PTGS2,TNFSF10	429 (16)
reactive oxygen species		chemical toxicant	Activated	3.625	5.63e-07	CCL2,CXCL8,DUSP2,EGFR,EIF4EBP1,F3,FAS,HBEGF,IL1B,IL6,ITGB3,LPIN1,MMP1,MMP3,MYC,NFKB1,PTGS2,RRAD,SERPINE1,TGFB1,TNFAIP3,UCP2,VEGFA,XBP1	384 (15)
hexachlorobenzene		chemical toxicant	Activated	2.182	1.35e-06	ANXA1,ANXA2,FBLIM1,FXYD5,GPNMB,GTPBP4,ITGB4,LAMC2,MMP2,MMP9,MYC,S100A11,TIMP1,TMSB10/TMSB4X,UPP1	364 (17)
nitrofen		chemical toxicant		0.181	1.87e-06	AQP1,CACNA1D,ENO1,FGFR2,HK1,HYOU1,KCNJ15,KCNJ8,TGFB3,TGFBR3,TIMP2,VEGFA
E. coli B4 lipopolysaccharide		chemical toxicant	Activated	3.056	4.03e-06	ADAMTS5,ANXA1,AQP1,B3GNT5,CCL2,CCL20,CD40,CD70,CXCL8,F3,FAS,FBLIM1,FOSB,GLIPR1,GPNMB,HSPB8,IL1A,IL1B,IL23A,IL6,LCP1,NFKBIA,PANK1,PIM1,PLAUR,PTGES,PTGS2,RELB,RHOC,SCARB1,SELE,ST3GAL1,ST6GALNAC2,TF,TNFAIP3,TNFSF10,TRAF5,TRPM3	310 (15)
nickel chloride		chemical toxicant	Activated	2.378	4.05e-06	CCL2,IL1B,IL6,NDRG1,PTGS2,VEGFA	279 (17)
tetrachlorodibenzodioxin		chemical toxicant		1.239	5.66e-06	ABCB6,ACHE,ACTN1,ATF4,CACNA1D,COL4A5,CXCL8,DHFR,EGFR,ELN,EPHB1,FAS,FMO2,GLI2,HSPA1A/HSPA1B,HUNK,IL1B,IL6,IRS1,ITGA5,JAG1,KRT19,LRP2,MANF,MMP1,MMP15,MYC,MYH11,NQO1,PLXNA2,PTGS2,PTPN13,S1PR1,SDC1,SERPINE1,SHB,SLC16A10,SLC40A1,SRC,TGFB3,TNC,TXN,UGDH,VEGFA,VEGFC,VLDLR	463 (19)
pirinixic acid		chemical toxicant		0.562	6.71e-06	ABCA1,ABCC3,ACAT1,ACAT2,ACSL4,ALDH3A2,ANXA2,BMP7,BPGM,CCL2,CFH,CFI,CTSB,CXCL12,CXCL8,EGFR,ENDOG,F3,FABP5,FAS,FBP2,FKBP1A,FOXC2,FURIN,G0S2,G6PD,GADD45B,GLUL,GSTM3,HSPE1,ID2,IL1B,IL6,LAMB3,LDHB,LDLR,MEST,MMP9,MYC,NFKBIA,NUDT7,PLEKHB1,PPARGC1A,PPIC,PTGS2,PXMP4,SERPINE1,ST3GAL5,TIAM1,TXN,UCP2,VEGFA	459 (20)
benzo(a)pyrene		chemical toxicant		0.802	7.54e-06	ABCB6,ANXA1,BTG3,CDK5R1,CEBPG,CYB5A,EPHX1,FYN,FZD1,G6PD,HSPA1A/HSPA1B,IL1B,INHBA,LCP1,MAF,MAFF,MAP2K1,MAP2K6,ME1,MMP1,NQO1,NUMBL,PRKCQ,PTGS2,RHOC,SELENBP1,SERPINA1,SERPINE1,TF,TGFB1,TNFAIP2,VEGFA	503 (19)
kainic acid		chemical toxicant		1.899	8.76e-06	ATF3,ATF4,CALB2,CRMP1,CSRNP1,DUSP1,EGR2,FOSB,FOSL2,GADD45B,GRIA1,HBEGF,HYOU1,IL1B,LMO2,MMP7,MMP9,NTRK2,PTGES,PTGS2,SDC1,SYT10,TIMP1,VEGFA	482 (20)
salvin		chemical toxicant		-0.873	1.39e-05	CCL2,CDK5R1,CXCL8,IL6,MMP1,MMP3,MMP9,VDR	313 (14)
rottlerin		chemical toxicant		-0.304	1.97e-05	ABCA1,AQP1,BIRC3,CLDN4,COL3A1,CXCL8,ECE1,EEF2K,IL32,MMP2,MMP9,PDGFB,PTGS2,TJP2,TNFRSF10B,TYR	287 (14)
paraquat		chemical toxicant		1.692	2.23e-05	AGT,ANGPT2,BICD1,CXCL8,DGKI,ELN,FAS,IL6,INHBA,ITGB8,LAMC2,MMP1,MMP3,MMP9,PLCE1,PTGS2,TIMP1,TRPM3,TXN,VEGFA	416 (17)
okadaic acid		chemical toxicant	Activated	3.907	2.51e-05	ANXA1,CXCL8,ELN,FOSB,FOSL2,IL1A,IL1B,IL23A,IL6,MMP1,MMP3,MMP9,MYC,NDRG1,NR2F2,PIM1,PTGS2	378 (17)
9,10-dimethyl-1,2-benzanthracene		chemical toxicant	Activated	2.952	2.69e-05	CCDC80,EGFR,EPHA2,EPHX1,HBEGF,IL1B,IL6,MMP9,NQO1,PTGS2,RUNX1,SERPINE1	502 (17)
carbon tetrachloride		chemical toxicant	Activated	2.675	3.72e-05	ATF3,COL3A1,DHFR,DUSP1,FAAH,FKBP1A,GADD45B,IGF2R,IGFBP5,IL1B,IL6,ME1,MMP2,MMP9,MYC,NQO1,PDGFB,PPARD,PTGS2,RALB,S1PR3,SMAD3,SMAD7,SORD,SPHK1,TF,TGFB1,TIMP1,TIMP2	318 (15)
thapsigargin		chemical toxicant	Activated	3.642	8.62e-05	ATF3,ATF4,BIRC3,CLDN4,CREB3L1,CREB3L2,CXCL8,DDIT4,EGR2,GADD45B,HERPUD1,IER2,IL1B,IL6,LONP1,LPIN1,MMP9,MYC,NFKBIA,SESN2,SGK1,TNFRSF10B,TNFSF10,XBP1	427 (20)
kaempferol		chemical toxicant	Inhibited	-2.433	9.03e-05	IL32,MMP1,MMP2,MMP9,PLAU,PTGS2,RUNX2,SELE	375 (16)
cadmium		chemical toxicant		0.96	0.000161	ATP1A1,BCO1,CUBN,CYB5A,CYP26A1,CYP26B1,EPHX1,IGF2R,ILK,MYC,PLAU,PTGS2,SGK1,TIMP1	572 (20)
rotenone		chemical toxicant		0.113	0.000194	AGT,ATF4,BIRC3,IL1B,IL6,MMP1,MMP9,PDGFB,PTGS2,TIMP1,TIMP2,UCP2	375 (15)
nickel subsulfide		chemical toxicant			0.000239	CXCL8,NDRG1,VEGFA	245 (12)
ethionine		chemical toxicant		1.334	0.000519	ANXA1,GPNMB,GTPBP4,LAMC2,MYC,S100A11,TIMP1,TMSB10/TMSB4X,UPP1
isobutylmethylxanthine		chemical toxicant		-0.969	0.000713	ACSL4,AGT,DHFR,EGR2,IL1B,MITF,MMP2,MMP3,MYC,PLA2G16,PPARD,PPARGC1A,PTPRN,SCARB1,SERPINE1,SGK1,TGFB1,TIMP1,TIMP2,TYR	476 (21)
capsazepine		chemical toxicant		-1.091	0.000846	CXCL8,IL11,PTGS2,TNFRSF10B	420 (18)
microcystin-LR		chemical toxicant			0.000911	IL6,MMP2,MYC	299 (17)
4-hydroxynonenal		chemical toxicant		1.339	0.000923	CTSB,HSPA1A/HSPA1B,IL6,mir-663,MME,MMP9,PTGS2,SERPINE1,TGFB1	389 (21)
lipid A		chemical toxicant	Activated	2.158	0.00131	ABCA1,C2,CCL2,CD40,CXCL8,IL1B,IL6,ITGA5,VASP	317 (17)
cytochalasin D		chemical toxicant		0.49	0.00131	CCL2,CXCL8,MMP15,MMP2,MMP9,PTGS2,SOX6,TIMP2,TRPV4	482 (21)
cytochalasin B		chemical toxicant		0	0.00145	BMP2,MMP1,MMP2,MMP9	333 (16)
hexamethoxyflavone		chemical toxicant		-1.961	0.00145	CXCL8,IL6,MMP9,PTGS2	389 (18)
dimethylnitrosamine		chemical toxicant		1.8	0.00155	COL3A1,IGFBP5,IL1B,IL6,MMP9,NQO1,RALB,TGFB1,TIMP1	528 (19)
deoxynivalenol		chemical toxicant		1.838	0.00163	CLDN3,CLDN4,CXCL8,IL1B,IL6,PAPSS2,XBP1	512 (22)
Pam3-Cys		chemical toxicant	Activated	2.397	0.00182	CCL2,CXCL8,ICOSLG/LOC102723996,IL1B,IL6,IRAK1,SELE,SERPINE1,TNC	251 (15)
ethidium		chemical toxicant			0.00225	MMP1,PLAU,SERPINE1,TIMP1,TIMP2	460 (18)
mastoparan		chemical toxicant		-1.131	0.0023	ABCA1,IL1B,IL6,SELE	309 (20)
arsenite		chemical toxicant		1.598	0.00275	ATF4,CXCL8,DUSP1,FZD1,HSPA1A/HSPA1B,INHBA,IRF1,MAFF,MMP1,MYC,NQO1,PTGS2,SERPINE1,TGFB1,VEGFA	263 (14)
Am 580		chemical toxicant		0.117	0.0036	CYP26B1,DUSP1,F3,IRF1,LRAT,NTRK2,TIMP1	414 (11)
plumbagin		chemical toxicant	Inhibited	-2.236	0.00361	BCL2A1,BIRC3,IL6,MMP9,PTGS2,TNFRSF10B	283 (13)
bromobenzene		chemical toxicant		-0.213	0.00374	ABCC3,CDO1,FDPS,LONP1,MYC,MYO9B,NFKB1,NQO1,OXCT1,TIMP1,TUBB2B
S-nitrosoglutathione		chemical toxicant		0.377	0.00385	BIRC3,CCL2,IRS1,LIF,NFKBIA,NQO1,PTGS2,SELE	374 (15)
4-methylnitrosoamino-1-(3-pyridinyl)-1-butanone		chemical toxicant	Activated	2.042	0.00429	ANXA1,EGFR,LCP1,NFKB1,PTGS2,SERPINA1,TF	373 (13)
SU6656		chemical toxicant	Inhibited	-2.63	0.00508	ATF3,GFPT2,INHBA,MYC,PTGS2,VEGFA,ZFP36L1	310 (19)
dichlorovinylcysteine		chemical toxicant		0.982	0.00784	ACAT1,EGFR,ENO1,HBEGF,IL6,SORD
selenite		chemical toxicant			0.00896	MMP9,PLAU,SELENOP,TIMP1	351 (13)
3-methyladenine		chemical toxicant		1.611	0.0109	CD40,CXCL8,IL1B,IL23A,IL6,PTGS2
satratoxin G		chemical toxicant			0.0111	IL1B,IL6
triphenyltin		chemical toxicant			0.0111	IL1B,IL6
6-hydroxydopamine		chemical toxicant		1.765	0.0134	ATF4,DDIT4,FOSB,HERPUD1,HSPA1A/HSPA1B,IL1B,IL6,LONP1,MMP3,MMP9,TIMP2
2-acetylaminofluorene		chemical toxicant		1	0.0148	ABCC3,DLL1,JAG1,NOTCH2
ochratoxin A		chemical toxicant		1.242	0.0172	COL3A1,FAS,MMP9,NQO1,TIMP1
methylmercury		chemical toxicant		-0.333	0.0203	ANPEP,COL3A1,CSNK2A1,ECE1,ID2,IL6,MAPKAPK2,NFKB1,STOM
allyl isothiocyanate		chemical toxicant			0.0206	MMP2,MMP9,PTGS2
trans-cinnamaldehyde		chemical toxicant			0.0213	FAS,PTGS2
chlorophyllin		chemical toxicant			0.0213	CCL2,CXCL8
diethylmaleate		chemical toxicant		-1.982	0.0225	NFKBIA,NQO1,SELE,TNFAIP3
arsenic		chemical toxicant		-0.314	0.0236	BIRC3,EGFR,EPHX2,NQO1,TRAF1
1-methyl-4-phenyl-1,2,3,6-tetrahydropyridine		chemical toxicant	Activated	2.589	0.0242	EGR3,FOSB,IL1A,IL1B,IL6,LIF,MAP2,PTGS2,RHOA
trichloroethylene		chemical toxicant		-0.707	0.0262	ANPEP,COL3A1,CSNK2A1,ECE1,ID2,MAPKAPK2,NFKB1,STOM
benzene		chemical toxicant		-0.707	0.0262	ANPEP,COL3A1,CSNK2A1,ECE1,ID2,MAPKAPK2,NFKB1,STOM
mono-(2-ethylhexyl)phthalate		chemical toxicant	Activated	2.56	0.0264	ACAT2,ACSL4,DDIT4,ENO1,FAS,FBP2,G6PD,HIPK2,IER2,IL1B,LDLR,LIPE,NFKB1,PGK1,PPARD,PPARGC1A,TIMP2
fumonisin B1		chemical toxicant		0	0.0271	CDKN1C,PTGS2,TGFB1,TNFSF10
crocidolite asbestos		chemical toxicant	Activated	2.224	0.0273	EGFR,FOSL2,ILK,MYC,SRC
chrysotile asbestos		chemical toxicant	Activated	2.2	0.0313	CTSS,IL1B,IL6,MMP3,TIMP1
methylnitronitrosoguanidine		chemical toxicant	Activated	2.176	0.0313	FAS,IRF1,PLAU,SERPINE1,TNFSF10
acrolein		chemical toxicant			0.0323	IL6,MMP9,PTGS2,TNFRSF10B
cadmium chloride		chemical toxicant	Activated	2.433	0.0338	ATF4,MCM7,MYC,NKX3-1,PLAU,TGFB3,TXN
2,2'-dipyridyl		chemical toxicant			0.034	LOXL2,NTRK2
butylated hydroxytoluene		chemical toxicant			0.034	PTGES,PTGS2
7,8-dihydro-7,8-dihydroxybenzo(a)pyrene 9,10-oxide		chemical toxicant			0.034	PTGS2,VEGFA
ZFA-fmk		chemical toxicant			0.034	IL1A,IL1B
nonylphenol		chemical toxicant		-0.128	0.0396	ALDH5A1,CCL2,FAS,HSPA1A/HSPA1B,PTGS2,SLC1A5
fisetin		chemical toxicant	Inhibited	-2.213	0.0405	BIRC3,MMP9,MYC,PTGS2,TRAF1
biochanin A		chemical toxicant			0.0428	CXCL8,RHOA,RUNX2
dicarbethoxydihydrocollidine		chemical toxicant			0.0442	ABCC3,IL1B,KRT19,SGK1
3-nitropropionic acid		chemical toxicant		-0.192	0.0445	ATP1B1,ENO2,GYG1,LDHB,MMP9,MYC,NQO1
methyl methanesulfonate		chemical toxicant	Activated	2.168	0.0484	ATF3,GADD45B,LIF,PHLDA3,SNAI1,TNFSF9
azoxymethane		chemical toxicant		1.236	0.0484	AGT,IL1B,IL6,MYC,PTGS2,PTP4A3
2,4,5,2',4',5'-hexachlorobiphenyl		chemical toxicant	Activated	2.985	0.0486	ABCC3,AKAP12,ATP1B2,DHFR,GADD45B,HSD17B2,MYC,SMAD7,UGDH
(R)-limonene		chemical toxicant			0.0489	IL1B,IL6
propyl gallate		chemical toxicant			0.0489	CXCL8,PTGS2
dibutyl phthalate		chemical toxicant		1.954	0.0661	MYC,NFKB1,SCARB1,SERPINE1
ozone		chemical toxicant		1.948	0.0833	CXCL8,IL1B,IL6,NFKB1
butylated hydroxyanisol		chemical toxicant		-1.944	0.113	EGFR,GSTM3,IRF1,NQO1
1,4-bis[2-(3,5-dichloropyridyloxy)]benzene		chemical toxicant	Activated	2.933	0.182	ABCC3,EIF4EBP1,GADD45B,IGF2R,MAFF,MCM7,PAPSS2,TNFAIP2,TUBA4A
cycloheximide		chemical reagent		0.272	3.98e-13	BIRC3,BMP1,CCL2,CCL20,COL5A1,CXCL8,DDIT4,DHRS2,DUSP1,EGFR,FAS,FOSB,FOSL2,GADD45B,HBEGF,HMGA2,IFIT1,IGFBP5,IL1A,IL1B,IL4R,IL6,IL7R,ITGB3,KCND2,KDM6B,LARP6,LONP1,MME,MMP1,MMP2,MMP7,MYC,NFKBIA,NQO1,PDGFB,PGK1,PLAU,PLAUR,PSEN2,PTGS2,PTHLH,PTPN13,PXN,RELB,RUNX2,SCARB1,SELE,SERPINE1,SIRT2,TGFB1,TIMP1,TNFAIP2,TNFAIP3,TNFAIP6,TNFRSF10B,TNFSF10,TNIP1,TOB1,TRAF1,VDR,VEGFA	453 (16)
methylselenic acid		chemical reagent	Inhibited	-2	4.43e-09	ADAMTS1,ALDH3A2,ATF3,BCL2A1,BIRC3,CADM1,CDKL1,CDKN1C,CREB3L2,DHFR,ENPP5,EPHX1,FKBP5,ID2,INPP4B,IRF1,ITGB4,MANF,MAP1B,MAP2K1,MATN2,MCM7,MYC,NDRG1,NEDD4L,NFKB1,NKX3-1,NQO1,PEG3,PLCB4,PTGES,RAB31,RAPGEF4,SGK1,SH3BP5,TGFBR3,TNFAIP3,TUBA4A,UGDH,UXS1,VEGFA,VEGFC	575 (21)
diphenyleneiodonium		chemical reagent	Inhibited	-3.153	2.65e-08	AGT,BMP2,CCL2,CLDN4,CXCL8,DUSP2,EGFR,F3,IL1B,IL6,MMP9,PTGS2,SELE,SERPINE1,TIMP1,UCP2,VEGFA	383 (16)
8-bromo-cAMP		chemical reagent		0.34	4.27e-08	ABCA1,ACSL4,BMP2,BMP7,DCN,DUSP1,EGFR,FAS,GATA6,IL1B,IL6,ITPR2,LDLR,MAT2A,MMP1,MYC,NQO1,NRP1,PPARD,PPARGC1A,PTGS2,SCARB1,SERPINE1,SGK1,TFCP2L1,TGFBR3,TIMP1,TIMP2,TREM1,VEGFA,VEGFC,VLDLR	490 (19)
ionomycin		chemical reagent	Activated	3.746	8.53e-08	BCL2A1,BMP2,CD70,CLDN4,CXCL8,DGKA,DUSP1,DUSP2,EBI3,EIF4EBP1,ERFE,FOSB,IL4I1,IL6,ITPR2,JARID2,KCNJ2,KCNN4,LDLR,MAF,MMP9,MYC,NRP1,P2RY2,PIM1,PTGS2,SGK1,STC1,TGFB1,TNFSF10,TRAF5	378 (15)
5-N-ethylcarboxamido adenosine		chemical reagent	Activated	2.246	9.24e-08	BCL3,BHLHE40,CCL2,CCL20,CXCL8,EGR2,FZD1,IER2,IL1B,IL23A,IL6,INHBA,NRP1,NT5E,PROCR,SERPINE1,SLC4A7,SOX17,ST3GAL1,TGFB1,VCAN,VDR,VEGFA	280 (17)
pyrrolidine dithiocarbamate		chemical reagent	Inhibited	-4.226	1.11e-07	ANXA1,BCL2A1,BIRC3,BMP2,CCL2,CD40,CXCL5,CXCL8,IL1B,IL6,IRF1,MMP1,MMP2,MMP7,MMP9,MYC,NFKB1,NFKBIA,PGK1,PTGS2,SELE,SERPINE1,VEGFA	446 (16)
fenamic acid		chemical reagent		1.859	1.39e-07	ADAMTS1,ANXA1,ANXA2,BIRC3,CDCP1,CLDN4,FBLIM1,FXYD5,GPNMB,GSTM3,GTPBP4,ITGB4,LAMC2,MYC,S100A11,TIMP1,TMSB10/TMSB4X,UPP1
25-hydroxycholesterol		chemical reagent		1.651	2.32e-07	ABCA1,ACAT2,ACLY,ATF3,ATF4,CXCL8,FDPS,FOSB,FOSL2,IL1B,IL6,LDLR,MAFF,NFKBIA,PTGS2,SCARB1,VLDLR	273 (14)
metribolone		chemical reagent		0.407	2.33e-07	ACLY,ACTN1,ADAMTS1,AKAP12,ATP1B1,CDK5R1,EZR,FDPS,FKBP5,IGFBP5,IL6,INPP4B,ITGB4,LDLR,MAF,MARS,MMP1,MMP2,MYC,NDRG1,NEDD4L,NKX3-1,PFKFB2,PHYH,PMEPA1,SELENOP,SMAD3,SORD,TACC2,TIMP2,UGDH,VCAN,VEGFA,WIPI1	491 (19)
Pam3-Cys-Ser-Lys4		chemical reagent	Activated	3.773	2.99e-07	AKAP13,ANGPT2,BCL2A1,BDKRB2,CCL2,CD40,CXCL8,F3,ICOSLG/LOC102723996,IL1A,IL1B,IL23A,IL32,IL6,IRF1,MMP1,MMP2,MMP3,MMP9,NFKB1,PTGES,PTGS2,SLC40A1,TGFB3	293 (16)
2-bromoethylamine		chemical reagent	Activated	2.514	6.17e-06	ADAMTS1,ANXA1,ANXA2,CLDN4,FBLIM1,FXYD5,GPNMB,LAMC2,MYC,S100A11,TIMP1,TMSB10/TMSB4X,UPP1
DETA-NONOate		chemical reagent	Activated	2.216	7.87e-06	BGN,BIRC3,CXCL8,DGKA,DUSP1,FAS,IL6,LOXL2,MICA,MMP9,PTGS2,SERPINE1,TIMP1	395 (16)
thenoyltrifluoroacetone		chemical reagent		-1.342	1.73e-05	AGT,BIRC3,CXCL8,SERPINE1,TGFB1	385 (14)
R5020		chemical reagent		0.35	2.33e-05	AMOT,BIRC3,EGFR,ENO2,F3,FKBP5,GAL,HBEGF,HNRNPAB,HSD17B2,LAMC2,MT2A,MYC,NFKBIA,SGK1,TIMP2	482 (20)
cobalt chloride		chemical reagent	Activated	2.649	4.12e-05	ADAMTS1,ANPEP,BHLHE40,CXCL8,DDIT4,DUSP1,MITF,NDRG1,PGK1,PLAUR,PTGS2,SLC40A1,SORL1,SPHK1,VEGFA	497 (22)
S-(2,3-bispalmitoyloxypropyl)-cysteine-GDPKHPKSF		chemical reagent	Activated	2.579	6.07e-05	CCL2,CD40,CXCL8,IL6,MMP9,PTGS2,SLC40A1	458 (18)
2-(4-acetoxyphenyl)-2-chloro-N-methylethylamine		chemical reagent	Inhibited	-2.565	6.07e-05	CCL2,CXCL8,IL6,MMP1,MMP9,NFKB1,SELE	448 (15)
Ni2+		chemical reagent	Activated	2.792	6.49e-05	BIRC3,CCL2,CCL20,CXCL5,CXCL8,IL1A,IL6,NDRG1	450 (15)
S-nitroso-N-acetylpenicillamine		chemical reagent		0.049	0.000102	CCL2,CXCL12,CXCL8,FAS,HSPA1A/HSPA1B,PTGS2,TGFB1,TGFB3,VEGFA	474 (18)
N-(3-oxododecanoyl)-homoserine lactone		chemical reagent		0.756	0.00011	CXCL8,IL1A,IL1B,IL6,PTGES,PTGS2	478 (16)
tert-butyl-hydroquinone		chemical reagent		0.05	0.000214	ATF3,FOSL2,FOXC1,G6PD,GSTM3,HERPUD1,MAF,ME1,MYH11,NQO1,PALLD,PHKA1,SERPINE1,SESN2,WNT5A	308 (13)
potassium cyanide		chemical reagent			0.000239	MMP1,TIMP1,TIMP2
titanium		chemical reagent			0.000239	CCL2,IL6,VEGFA
NS-398		chemical reagent	Inhibited	-3.048	0.000245	ANGPT2,CXCL8,EGR2,F3,GATA6,IL1A,IL1B,IL6,MMP2,MMP9,PCDH7,PTGES,PTGS2,TREM1,VEGFA	386 (17)
G2535		chemical reagent		-1.06	0.000309	CDKN1C,EGFR,IRAK1,NFKBIA,ZEB1	230 (7)
manumycin A		chemical reagent		-1.446	0.000309	ANPEP,CXCL8,IL1B,PTGS2,VEGFA	475 (24)
GW3965		chemical reagent		-1.498	0.000579	ABCA1,CXCL8,GNG11,IL1B,IL6,LDLR,LIPE,MMP9,MYLIP,NFKBIA,PTGS2,VEGFA,VLDLR	391 (18)
N-formyl-Met-Leu-Phe		chemical reagent	Activated	2.389	0.0011	ACTN1,CCL2,CXCL8,IL1B,MSN,NFKBIA,PTGS2,TAGLN2,VEGFA	250 (16)
Mn(III)-tetrakis-(4-benzoic acid) porphyrin		chemical reagent		-1.342	0.00114	AGT,CLDN4,SELE,SERPINE1,TGFB1	368 (13)
tiron		chemical reagent		0	0.00145	AGT,IL6,PLAUR,TNC	312 (16)
L-N6-(1-iminoethyl)-lysine		chemical reagent		-0.152	0.00145	IRS1,PTGS2,TGFB1,VEGFA	269 (12)
1'-acetoxychavicol acetate		chemical reagent	Inhibited	-2.236	0.00163	BCL2A1,BIRC3,MMP9,MYC,PTGS2	265 (14)
TO-901317		chemical reagent		-0.186	0.00193	ABCA1,ACLY,ALDH3A2,CCL2,CFH,ENO1,EPHX1,FABP5,FDPS,G6PD,GAMT,GHR,IL1B,IL6,LDLR,MMP9,NFKBIA,PFKP,PTGS2,SCARB1,SMAD3,TGFB1,TIMP1,TYR,VEGFA,VLDLR	414 (17)
1-palmitoyl-2-oleoylglycero-3-phosphoglycerol		chemical reagent			0.00217	CXCL8,IL1B,IL6	306 (19)
[Lys15,Arg16,Leu27]VIP(1-7)GRF(8-27)		chemical reagent			0.00217	CCL2,CXCL8,IL6
pubchem compound 11483544		chemical reagent			0.00217	IL1B,IL23A,IL6	230 (7)
pubchem compound 11368987		chemical reagent			0.00217	IL1B,IL23A,IL6	399 (12)
Ki16425		chemical reagent			0.00217	PTGS2,S1PR3,SPHK1
D609		chemical reagent		-1.982	0.00225	CCL2,CXCL8,IL6,MMP9,PTGS2	361 (19)
101.10 peptide		chemical reagent	Inhibited	-2.219	0.00225	IL1B,IL6,MMP3,MMP9,PTGS2	263 (10)
CpG ODN 2006		chemical reagent		1.998	0.0028	BIRC3,CCL2,CD40,CXCL8,IFIT1,IL1B,IL23A,IL6,NFKB2,TGFB1	250 (13)
KMUP-1		chemical reagent		1.067	0.00343	ABCA1,LDLR,RHOA,SCARB1
ST3-Hel2A-2		chemical reagent		1	0.00343	ATF3,CDKN1C,EGR2,HERPUD1
N-methyl-D-aspartate		chemical reagent		0.082	0.00382	ARNTL,ATP2B2,ATP2B3,CCL2,GRIA1,LIF,MAP1B,NTRK2,PTGS2	444 (22)
W-54011		chemical reagent			0.00385	IL1B,IL6
verticillin A		chemical reagent			0.00385	FAS,TNFRSF10B
compound 48/80		chemical reagent			0.00385	IL6,LDLR	217 (7)
BAY-u9773		chemical reagent			0.00385	CCL2,IL6	43 (3)
Z-YVAD-FMK		chemical reagent			0.00385	CXCL8,IL1B	352 (13)
Z-LEHD-FMK		chemical reagent			0.00385	EGFR,SPHK1
MIA-459		chemical reagent			0.00415	IL1B,NFKB2,PTGS2
MIA-313		chemical reagent			0.00415	IL1B,NFKB2,PTGS2
EGTA acetoxymethyl ester		chemical reagent			0.00415	CXCL8,PTGS2,VEGFA	269 (13)
CV 3988		chemical reagent			0.00415	CCL2,IL6,ITGB3
poly(U)RNA		chemical reagent			0.00415	CCL2,CXCL8,IL6	282 (14)
MALP-2s		chemical reagent	Activated	2.362	0.00445	BCL2A1,CD40,IL1A,IL1B,IL6,PTGS2	265 (14)
U73122		chemical reagent	Inhibited	-2.138	0.00448	AGT,ATF4,ITPR2,MMP2,PTGS2,RHOA,SELE,XBP1	419 (20)
N,N-dimethylsphingosine		chemical reagent		-0.088	0.0049	IL6,PTGS2,SELE,SPHK1	386 (20)
SR 144528		chemical reagent		-1.969	0.0049	CCL2,CXCL8,IL1B,NFKBIA	446 (19)
SB-431542		chemical reagent	Inhibited	-2.54	0.0058	BGN,BMP6,GADD45B,GAL,ID2,KCNJ8,MMP2,MYC,RUNX2,SERPINE1,SMAD7,TGFB1,TNFAIP6	518 (19)
CpG ODN 1668		chemical reagent	Activated	2.944	0.00639	CD40,CXCL8,IL1A,IL1B,IL23A,IL6,NFKB1,PTGS2,XBP1	305 (15)
15-E2-isoketal modified phosphatidylethanolamine		chemical reagent			0.00692	CCL2,CXCL8,SELE	206 (7)
fucoidin		chemical reagent		-1.698	0.00784	CXCL12,CXCL8,IL1B,IL6,TNFSF10,XBP1	278 (16)
ATP-gamma-S		chemical reagent		0.547	0.00805	CCL2,CD40,CXCL8,IL1A,IL6,IL7R,MMP9,NRP1,PTGS2,WARS	412 (16)
N(2)-(gamma-D-glutamyl)-meso-2,2'-diaminopimelic acid		chemical reagent	Activated	2	0.00896	CXCL8,IL1A,IL1B,MMP9	327 (14)
asiatic acid		chemical reagent		0	0.00896	FAS,MMP9,PPARGC1A,SMAD7	188 (7)
S-nitroso-N-acetyl-DL-penicillamine		chemical reagent		1.633	0.00929	ETV4,MYC,NPR2,PPARD,PPARGC1A,TIMP1	314 (19)
2-chloroadenosine		chemical reagent			0.0106	MMP2,TGFB1,TIMP1
CpG ODN 1585		chemical reagent			0.0106	IL6,NFKB1,SPON2
palmitoyl-Cys((RS)-2,3-di(palmitoyloxy)-propyl)-Ala-Gly-OH		chemical reagent			0.0106	CXCL8,IL6,PTGS2
mercaptosteroid 4		chemical reagent			0.0111	CCL2,CCL20
mercaptosteroid 6		chemical reagent			0.0111	CCL2,CCL20
N6-carboxymethyl-lysine bovine serum albumin		chemical reagent			0.0111	CCL20,TGFB1
N-ethylmaleimide		chemical reagent			0.0111	GHR,SELE
manganese chloride		chemical reagent			0.0111	IL6,SLC39A14
glutathione diethyl ester		chemical reagent			0.0111	PLAU,PLAUR
ellipticine		chemical reagent			0.0111	CD40,IL1B
trinitrobenzenesulfonic acid		chemical reagent	Activated	2.716	0.0114	CD68,COL3A1,IL1A,IL1B,IL23A,IL6,MMP10,MMP3,MMP9,PTGS2,TGFB1,TIMP1
lith-O-Asp		chemical reagent		-1.257	0.0116	MMP2,MMP9,PGK1,PXN
N-(3-(aminomethyl)benzyl)acetamidine		chemical reagent			0.0128	CD70,CKAP4,FAS,MMP9,TNFRSF10D,TRAF1
phenyl-N-tert-butylnitrone		chemical reagent			0.0151	HSPA1A/HSPA1B,PTGS2,TGFB1
galactosylceramide-alpha		chemical reagent		1.813	0.0158	EBI3,EGR2,IL1B,IL6,IRF1,TGFB1,TNFRSF9
BAPTA-AM		chemical reagent	Inhibited	-2.573	0.0158	ATF3,CCL2,CXCL8,IL6,MMP2,PTGS2,SELE
3M-002		chemical reagent		1.981	0.0184	CD40,IL1B,PTGS2,TNFSF10
8-(4-chlorophenylthio)-guanosine-3', 5'-cyclic monophosphate		chemical reagent		-0.508	0.0184	IL6,PPARGC1A,PRDM16,RHOA
A23187		chemical reagent	Activated	3.502	0.0202	ATF3,CD40,CXCL8,DDIT4,FOSB,HERPUD1,IL6,INHBA,MYC,PTGS2,SERPINE1,TNFSF10,VEGFA
CA074-methyl ester		chemical reagent			0.0206	CTSB,IL1B,SPHK1
SKLB023		chemical reagent			0.0213	IL1B,PTGS2
CAY10397		chemical reagent			0.0213	IL1B,PTGS2
ITF3056		chemical reagent			0.0213	IL1B,IL6
clobenpropit		chemical reagent			0.0213	CCL2,IL6
poly dA-dT		chemical reagent		1.964	0.0225	CXCL8,IL1B,IL6,NFKBIA
ssRNA40		chemical reagent		1.951	0.0225	EBI3,IL1B,IL23A,IL6
W7		chemical reagent		-1.982	0.0225	BIRC3,CCL2,CXCL8,EGFR
U46619		chemical reagent			0.0271	CCL2,CXCL8,TIMP2
CNB-001		chemical reagent			0.0271	ATF3,ATF4,HERPUD1
J11-Cl		chemical reagent			0.0271	CCL20,IL6,PTGS2
oxophenylarsine		chemical reagent			0.0271	ACSL4,IL1B,SELE
CP-55940		chemical reagent		1.959	0.0284	CCL2,CXCL8,MAP2K1,MYC,NFKBIA,TNFAIP3
farnesol		chemical reagent		1.963	0.0323	ATF3,HERPUD1,PHLDA2,XBP1
GnRH-A		chemical reagent	Activated	2.946	0.0337	ATF3,CD68,EGR2,FOSB,FXYD5,GADD45B,IER2,RRAD,SERPINE1
3'-O-(4-benzoyl)benzoyladenosine 5'-triphosphate		chemical reagent			0.034	IL1B,IL6
W146		chemical reagent			0.034	PTGS2,S1PR1
beta-sitosterol		chemical reagent			0.034	PTGS2,SELE
bafilomycin A		chemical reagent			0.034	CD40,IL6
butyl N-[3-[4-(imidazol-1-ylmethyl)phenyl]-5-(2-methylpropyl)thiophen-2-yl]sulfonylcarbamate		chemical reagent			0.034	IL1B,IL6
DCB 3503		chemical reagent			0.034	IL1B,IL6
HG-9-91-01		chemical reagent			0.034	IL1B,IL6
pyridoxal phosphate-6-azophenyl-2',4'-disulfonic acid		chemical reagent			0.034	IL23A,PTGS2
allosamidin		chemical reagent			0.034	ABCA1,CCL2
Cr6+		chemical reagent			0.034	MT2A,VEGFA
U18666A		chemical reagent			0.0345	ABCA1,IL6,XBP1
bisphenol A diglycidyl ether		chemical reagent			0.0428	PTGS2,SERPINE1,VDR
poly-L-lysine		chemical reagent			0.0428	CCL2,CXCL8,IL6
sodium orthovanadate		chemical reagent		0.882	0.0456	CXCL8,IL4R,NFKBIA,PLAUR,SERPINE1
pervanadate		chemical reagent			0.0489	IRF1,NFKBIA
bepafant		chemical reagent			0.0489	IL1A,VEGFA
2-morpholin-4-yl-6-thianthren-1-yl-pyran-4-one		chemical reagent			0.0489	MICA,TNFRSF10B
3M-011		chemical reagent	Activated	2.2	0.0511	CD40,CXCL8,IL6,MYC,PTGS2
N-acetylsphingosine		chemical reagent	Activated	2.374	0.0637	COL3A1,CXCL8,MMP1,PTGS2,SERPINE1,SPHK1
dithiothreitol		chemical reagent	Activated	2	0.0833	ATF3,MYC,SELE,VEGFA
CGS 21680		chemical reagent		-1.975	0.183	COL3A1,F3,PTGS2,VEGFA
CpG ODN 1826		chemical reagent	Activated	2.189	0.201	CCL2,CD40,CXCL8,IL1A,IL1B,IL6,TNFSF9
ethylene glycol tetraacetic acid		chemical reagent		-1.969	0.208	BIRC3,CXCL8,IL6,KCNJ2
dexamethasone		chemical drug	Inhibited	-2.328	8.15e-24	ABCC3,ACAT1,ADAMTS1,ADGRF4,AGT,AKAP12,AKAP13,ALDH1A1,ANKRD1,ANOS1,ANXA1,AQP1,ARHGEF19,ARHGEF2,ATF4,ATP1A1,ATP1B1,B3GNT5,BCL2A1,BDKRB2,BGN,BHLHE40,BIRC3,BMP1,BMP2,C8orf4,CA2,CARS,CCL2,CCL20,CD40,CDC42EP3,CDH11,CDKN1C,CEP70,CLIC1,COL4A5,CRISPLD2,CTSB,CXCL12,CXCL8,CYP26A1,DCN,DCT,DDIT4,DHFR,DNER,DUSP1,EDNRB,EGFR,EGR2,EGR3,EHF,ELN,ENO2,EYA2,EZR,F2RL1,F3,FABP5,FKBP5,FLNB,FOSB,FOSL2,FOXC2,FSTL3,FURIN,G…	596 (19)
phorbol myristate acetate		chemical drug	Activated	7.63	2.63e-22	ABCA1,ACHE,ACSL4,ADAMTS1,ADAMTS4,AGT,ANGPT2,ANXA1,ATP1A3,B3GNT5,BCL2A1,BIRC3,BMP6,BMP7,C3orf52,CA11,CA2,CCL2,CCL20,CD68,CD70,CDK5R1,CLCF1,CRX,CTSB,CXCL8,DBP,DDIT4,DENND3,DUSP1,DUSP2,DUSP6,EBI3,ECE1,EGFR,EGR2,EGR3,EIF4A1,EIF4EBP1,EPHA2,EPHA4,F3,FAAH,FAM83G,FAS,FKBP5,FOSB,FOSL2,FOXC2,FOXP1,FSTL3,FURIN,FZD1,GAL,GLIS1,GNB3,GPC2,HAS1,HBEGF,HMGA1,HMGA2,HRH1,HSD17B2,ICOSLG/LOC102723996,ID2,IFNGR2,IGFBP5…	438 (15)
lipopolysaccharide		chemical drug	Activated	8.135	2.61e-21	ABCA1,ABCC3,ABCC5,ACLY,ADA,AGT,ANGPT2,ANXA1,AQP1,ARPC1B,ATF3,ATG7,ATP1A1,BCL10,BCL2A1,BCL3,BGN,BIRC3,BMP2,CCL2,CCL20,CD40,CDC42EP3,CDH11,CDK5R1,CNNM2,COL3A1,COL4A6,COL5A1,COL5A2,COL9A1,CTSB,CTSC,CUBN,CXCL12,CXCL5,CXCL8,CYB5A,DAXX,DCN,DDIT4,DUSP1,DUSP2,EBI3,EGR2,EGR3,EHD1,EHF,ELK3,ENO1,ENPP2,EPHX2,F2RL1,F3,FAAH,FABP5,FAS,FDCSP,FOSB,FOXC2,FURIN,FYN,G0S2,G6PD,GADD45B,GAS1,GBP5,GHR,GPR183,HBEGF,HERPU…	438 (12)
actinomycin D		chemical drug	Inhibited	-2.918	2.67e-14	ABCA1,AGT,ATF4,ATP1A1,BCL10,BCL2A1,BIRC3,CCL2,CD70,CXCL8,DUSP1,F3,FAS,FOSL2,HBEGF,HK1,HMGA2,ID2,IGFBP5,IL6,IL7R,IRF1,IRS1,ITPR2,MMP2,MMP3,MYC,NTRK2,PAPPA,PLAU,PLAUR,PTGS2,PTHLH,PXN,SELE,SERPINE1,SLC40A1,SMAD7,SPHK1,TBC1D10A,TF,TGFB1,TNFAIP2,TNFRSF10B,TNFRSF9,TRAF1,VDR,VEGFA,VEGFC	409 (14)
camptothecin		chemical drug	Activated	3.245	1.47e-13	AIM1,ANXA2,ARHGEF1,ATF3,BCL11A,BCL2A1,BIRC3,BTG3,CCL2,CCL20,CD40,CD70,CHST11,CXCL8,DDX39B,DUSP6,EGFR,EGR2,F2RL1,F3,FAS,FNDC3B,FOSB,FOXC1,GADD45B,GAMT,GLIPR1,GNG7,GPNMB,GSE1,HBEGF,IL1A,IL1B,IL6,IRF1,JMJD6,LDLR,LDLRAD4,LIMCH1,LPIN1,MAFF,MAP4K4,MMP1,MMP9,MYC,NFKB1,NFKB2,NFKBIA,NRP1,P2RY2,PARD3,PBX1,PDLIM7,PEG3,PHLDA2,PIK3CD,PNPLA4,PPFIBP2,PSMD2,PTGES,PTGS2,PTPRN,SDC1,SDC4,SELE,SERPINE1,SORL1,SPTBN1,…	308 (14)
cisplatin		chemical drug	Activated	4.185	1.61e-13	ABCC3,ADAMTS1,ANKRD1,ANPEP,ANXA1,ANXA2,AQP1,ATF3,ATF4,BAG4,BCL2A1,BIRC3,C8orf4,CCL2,CDCP1,CDO1,CHFR,CLCN6,CLDN19,CLDN4,CTSB,CXCL5,CXCL8,CYP26A1,DDIT4,DGKA,DUSP1,DUSP6,ECE1,EEF2K,ENDOG,F3,FAS,FBLIM1,FNDC3B,FXYD5,FYN,G0S2,G6PD,GAMT,GAS1,GHR,GLS2,GPNMB,GRIA1,GSTM3,GTPBP4,HEYL,HIC1,HIPK2,HK1,ID2,IL1A,IL1B,IL4R,IL6,ITGB4,KAT6B,KRT19,LAMB3,LAMC2,LDHB,LPIN1,MAML2,MMP2,MYC,NQO1,PHLDA3,PLK3,PPARGC1A,PROCR…	515 (15)
paclitaxel		chemical drug	Activated	2.428	5.46e-13	ABCA2,ARHGEF2,ASIC2,ATF3,ATF4,BHLHE40,BIRC3,CCL2,CD40,CDC42EP3,CXCL8,DHRS2,DUSP6,ENPP2,EPHA2,FAM53B,FAS,G0S2,GADD45B,GAMT,GFPT2,HBEGF,IER2,IL1B,IL6,ITGA3,ITGA5,ITPKC,KCNN4,KDM6B,LCP1,MACF1,MMP9,MYC,MYO7A,NFKBIA,NXPH4,OSMR,PHC2,PLAU,PLAUR,PRELP,PRSS22,PTGS2,SH2B3,SHB,SMAGP,STC1,TFPI,TNFRSF10B,TRAF1,TUBA1B,TUBA4A,TYMP	308 (15)
methylprednisolone		chemical drug	Activated	2.095	1.64e-12	ALDH1A1,ALDH3A2,ANPEP,ANXA1,ANXA2,ARNTL,ATP1A1,ATP1B1,CACNA1D,CLDN3,CSNK2A1,CTSC,CTSS,DDIT4,DMD,DPYS,DUSP1,DUSP6,ECE1,EDNRB,ENPP2,EPHX1,EPHX2,F3,FAAH,FABP5,FBLN5,FBP2,G0S2,GATM,GHR,HSD17B2,HSPA1A/HSPA1B,IGF2R,IL1A,IL1B,IL6,IRF1,ITGA2,KLF9,KRT19,LAMA3,LDLR,ME1,MMP1,MMP9,MYC,NDUFC1,NGEF,OR51E2,PGAM1,PHLDA2,PKIA,PLA2G16,PLAU,PLAUR,PPL,RAPGEF4,RUNX2,SDC1,SDC4,SERPINA1,SERPINE1,SGK1,SLC13A3,SLC19A1,SL…	498 (19)
fluticasone propionate		chemical drug		-0.619	5e-12	BGN,C8orf44-SGK3/SGK3,CCL2,CCL20,CXCL5,CXCL8,DCN,DDIT4,EBI3,FBLN5,FKBP5,GADD45B,GAL,GBP5,HTRA1,IFIT1,IL1A,IL1B,KLF9,METTL7A,MMP7,MMP9,MT2A,PAPSS2,PLAU,PPARGC1A,SDC4,SELENOP,SERPINA1,SERPINE1,TBC1D16,TFPI,TGFB1,TIMP1,TPM3,TPST1,TSLP,WARS	494 (20)
doxorubicin		chemical drug	Activated	3.89	6.89e-12	ABCB9,ABCC3,ADAMTS1,ANXA1,ANXA2,ATF3,ATG7,BCL2A1,BHLHE40,BIRC3,CA2,CD40,CDCP1,CLDN4,COL3A1,CTSB,CXCL8,DUSP1,EGFR,F3,FAS,GLIPR1,GPNMB,GSTM3,GTPBP4,HAND2,HBEGF,HIPK2,ID2,IL1B,IRF1,ITGB4,JAG1,KMT5A,LAMC2,mir-663,MMP2,MVP,MYC,NDRG1,NFKB1,NFKBIA,NQO1,PANK1,PMEPA1,PTGS2,RGS16,RUNX1,S100A11,SLC25A4,SMAD3,SMAD7,SNAI1,SPHK1,TGFB1,TGFB3,TIMP1,TNFRSF10B,TNFSF10,TXN,UPP1,VEGFA	425 (16)
mifepristone		chemical drug		-1.308	7.66e-12	ABCC3,ANXA1,AQP1,ATF3,BMP7,CA2,CCL2,CLDN3,COL5A2,DDIT4,DLC1,DUSP1,EDNRB,EGR2,F3,FAS,FKBP5,GAL,HBEGF,IL1B,IL4R,IL6,ITGA2,ITGB3,ITGB4,LAMB3,LAMC2,LDLR,MAP4K1,MME,MMP1,MMP3,MMP9,MYC,NDN,NDRG1,NFKBIA,PTGS2,RHOC,RUNX2,SERPINE1,SNAI1,SOX11,SOX17,TFPI,TGFB1,TNFAIP6,TNFRSF10B,VCAN,VDR,XBP1	486 (16)
trichostatin A		chemical drug		-1.196	1.98e-10	ABCA1,ADAMTS1,ADAMTS5,AGT,AKAP12,BCL2A1,BMP2,C8orf44-SGK3/SGK3,CA12,CCL2,CDKN1C,COL6A3,COLEC12,CXCL12,CXCL8,DHRS2,DLC1,DUSP1,ENPP2,EZR,F3,FAS,FOSL2,FOXC1,FRZB,G6PD,GDF11,GHR,ID2,IL1B,IL6,IRF1,LAMA3,LDLR,MAF,MAMLD1,MAT2A,MMP1,MMP3,MMP7,MMP9,MYC,MYO9B,NDRG1,NFKB2,NFKBIA,NOTCH2,NRP1,PBX1,PIM1,PLAU,PLCE1,PTGS2,RELB,RUNX2,SDC1,SELE,SEMA3A,SGK1,SGPL1,SIRT2,SLC7A8,SPHK1,TGFB1,TIMP1,TIMP2,TMEM164,TMSB10/…	421 (17)
indomethacin		chemical drug		0.136	2.5e-10	ADAMTS1,ADAMTS5,ANGPT2,ANXA1,ANXA2,BIRC3,CCL2,CLDN4,FBLIM1,FXYD5,GPNMB,GSTM3,GTPBP4,HAS1,IL11,IL1A,IL1B,IL6,ITGB4,LAMC2,LDLR,LOXL2,MANF,MMP1,MMP2,MYC,PDE4C,PIM1,PLAUR,PPARD,PTGES,PTGS2,S100A11,SDC1,TEK,TIMP1,TMSB10/TMSB4X,TNFRSF10B,UCP2,UPP1,VCAN,VDR,VEGFA	423 (17)
deferoxamine		chemical drug	Activated	4.532	4.06e-10	ADGRG1,ANGPT2,ANXA2,BHLHE40,CCL20,CXCL8,DUSP1,EGFR,ELN,ENO1,F3,GADD45B,HSPA1A/HSPA1B,IGFBP5,IL32,IL6,LAMA3,ME1,MMP1,MMP2,MYC,NDRG1,NFKB1,NFKB2,PGK1,PIP5K1B,PLAUR,SELE,SERPINB8,SERPINE1,SMAD7,SPRY4,SULF2,TGFB1,TNFRSF10B,TNFSF10,VDR,VEGFA	465 (19)
halofuginone		chemical drug		-0.436	1.08e-09	AKAP12,BGN,BHLHE40,DBN1,EDNRB,ELN,EPHX1,FBLN5,FXYD6,GATM,GNG11,GYG1,HK1,LRAT,LTBP1,MMP2,MMP3,MMP9,NLGN1,PLCB4,PRELP,SLC13A3,SMAD7,STEAP3,TAGLN3,TGFB1,TGFB3,TIMP1,TIMP2,WNT5A	314 (16)
mycophenolic acid		chemical drug	Activated	2.747	1.21e-09	AKAP12,ANPEP,ATF3,BIRC3,CCL2,CCL20,CXCL5,CXCL8,DUSP1,HBEGF,ID2,IL1B,IL6,INHBA,KRT19,LDLR,MME,MYL12A,NFKB2,PTGS2,RUNX2,SERPINE1,TNFAIP3	311 (14)
tributyrin		chemical drug	Activated	3.502	1.21e-09	AKAP12,ATF3,BCL2A1,BIRC3,CCL2,CCL20,CXCL5,CXCL8,DUSP1,HBEGF,ID2,IL1B,IL6,INHBA,MME,MYL12A,NDRG1,NFKB2,PTGS2,TNFAIP3	431 (15)
bleomycin		chemical drug	Activated	3.419	5.41e-09	ANGPT2,BMP1,CCL2,CDH11,COL3A1,CTSS,DNER,E2F7,EGFR,ELN,FAS,FRZB,FZD1,HBEGF,IL1A,IL1B,IL4R,IL6,MMP2,MMP9,MSN,MYC,NDN,SDC4,SERPINE1,SPHK1,STOM,TGFB1,TIMP1,TIMP2,TNFRSF10B,WNT5A	366 (14)
lomustine		chemical drug		1.876	6.13e-09	ANXA1,ANXA2,BIRC3,CDCP1,CLDN4,FBLIM1,FXYD5,GPNMB,GSTM3,GTPBP4,ITGB4,LAMC2,MYC,S100A11,TIMP1,TMSB10/TMSB4X,TNFRSF10B,TNFRSF10D,UPP1
losartan potassium		chemical drug		-1.966	6.42e-09	AGT,AQP1,ATF4,ATP1A1,BMP7,COL3A1,CXCL8,F3,IL1B,IL6,ITPR2,MAP2,MMP2,MMP9,PTGS2,PTHLH,SERPINE1,TEK,TGFB1,TGFB3,TIMP1,UCP2,VEGFA,XBP1,ZEB1	418 (17)
triamcinolone acetonide		chemical drug		-1.235	7.93e-09	AIM1,AKAP13,ALDH5A1,ANOS1,AQP1,ATF3,BCL2A1,BHLHE40,BMP2,BMP6,BMP7,DUSP1,ELK3,EPHA4,FGFR2,FKBP5,GAS1,HIPK2,IER2,KLF9,LDLR,MT2A,MYC,NFKBIA,NTM,OCA2,PALLD,PER3,PLAU,RGS16,RUNX1,SLC4A7,SOX4,ST3GAL5,STK10,TACC2,VLDLR	407 (14)
N-nitro-L-arginine methyl ester		chemical drug		0.874	1.37e-08	AGT,ATF3,BGN,CCL2,CD68,COL3A1,CXCL8,FAS,IL1B,IL6,ITGB3,MAP1B,MMP9,NFKBIA,PPARD,PTGS2,RHOA,SELE,SERPINE1,TGFB1,TIMP1,VEGFA	394 (16)
calcitriol		chemical drug		0.571	1.65e-08	ABCC3,ABLIM1,ACAT2,ADAM19,ANGPT2,ANXA2,BCL3,BMP7,CA11,CA2,CACNA1D,CCL20,CD40,CDK5R1,CXCL8,DUSP1,EGFR,EHF,ELN,EPHB2,F2RL1,F3,FAS,FDPS,G6PD,GATA6,GDPD5,GHR,HBEGF,HSD17B2,ID2,IFI44L,IGFBP5,IL1A,IL1B,IL6,LTBP1,MAF,MCM7,MMP1,MYC,NFKB1,NFKBIA,OSCAR,OXCT1,P3H2,PMEPA1,PTGS2,RAB35,SERPINA1,SMAD7,SQRDL,SULF1,SULT1C2,TAGLN2,TF,TFPI,TGFB1,TJP2,TNFAIP3,TNFRSF10B,TNFRSF10D,TNFSF10,TSLP,TXN,UCP2,UXS1,VDR,VEGFA,…	400 (14)
simvastatin		chemical drug	Inhibited	-2.372	1.79e-08	ABCA1,ADAMTS1,ADAMTS13,ANGPT2,ANXA1,ARHGEF2,BMP2,CCL2,CCL20,CD40,CXCL8,ETV4,F3,HK1,IL1B,IL23A,IL6,IRF1,ITGB4,LDLR,MMP1,MMP2,MMP3,MMP9,MYC,NFKBIA,NTRK2,PTGS2,S1PR3,SCARB1,SDC4,SELE,SERPINE1,TIMP1,TNFRSF10B,VEGFA	303 (16)
captopril		chemical drug		0.955	2.42e-08	AGT,ANXA1,BGN,CSRP2,EPHX2,F3,FBLIM1,GSTM3,GTPBP4,IL6,LAMC2,LTBP2,MMP9,PTGS2,S100A11,TGFB1,TGFB3,TIMP1,TMSB10/TMSB4X,UPP1	468 (23)
cerivastatin		chemical drug		-1.548	3.08e-08	BMP2,CCL2,CD40,CD70,CXCL8,F3,FDPS,GNB1,IL6,ITGB4,MMP9,MYC,PLAU,PLAUR,PTGS2,SERPINE1,TGFB1,TGFBR3,TMSB10/TMSB4X,VEGFA	376 (16)
curcumin		chemical drug	Inhibited	-5.138	3.11e-08	ABCA1,ADAMTS4,ADAMTS5,AQP1,ATP1B2,BIRC3,CCL2,CLIC1,CXCL8,EGFR,F3,FAS,FOSB,FOSL2,FYN,GLUL,HSPA1A/HSPA1B,IGFBP5,IL1B,IL6,IRS1,ITGB4,KLF9,MMP1,MMP2,MMP3,MMP9,MYC,NFKB1,NFKBIA,NOTCH2,NQO1,PGF,PIM1,PLAU,PPARGC1A,PTGES,PTGS2,RUNX2,SCARB1,SELE,SERPINE1,SMAD7,TACC2,TNFRSF10B,TOB1,TRAF1,TSLP,UCP2,VEGFA	388 (14)
thalidomide		chemical drug	Inhibited	-2.915	3.42e-08	ANGPT2,BIRC3,CXCL8,GADD45B,IL1B,IL6,PDGFB,PIM1,PLAUR,SERPINE1,TGFB1,TRAF1,VEGFA	493 (15)
sulindac sulfide		chemical drug		-0.396	4.02e-08	ADRA2C,ARPC1B,ATF3,GARS,KRT19,MMP1,MMP7,NQO1,NRG1,PGAM1,PIK3R1,PLAU,PPARD,PTGES,PTGS2,SPTBN1,STC1,TNFRSF10B,TUBA4A	413 (18)
gefitinib		chemical drug		-1.729	4.14e-08	ADAMTS1,ALDH1A1,CCL2,CTSB,CXCL8,DHFR,EGFR,EGR3,ETV4,FGFR2,FMO2,GADD45B,GHR,IGFBP5,KRT19,MAP2K6,MAP4K4,MMP1,MMP15,MMP3,NRP2,OSMR,PLAUR,PTGS2,TIMP2,TNFRSF10B,TNFSF10,TRAF1,VEGFA,WNT5B	545 (21)
triamterene		chemical drug		1.886	6.62e-08	ADAMTS1,ANXA1,ANXA2,BIRC3,CDCP1,CLDN4,FBLIM1,FXYD5,GPNMB,GSTM3,GTPBP4,ITGB4,LAMC2,MYC,S100A11,TIMP1,TMSB10/TMSB4X,UPP1
[truncated: 692 more rows]
