# Supplementary material for: Transcriptome Landscape of Epithelial to Mesenchymal Transition of Human Stem Cell–Derived RPE
Source: Invest Ophthalmol Vis Sci. 2021 Apr 1;62(4):1. doi: 10.1167/iovs.62.4.1 (PMC8024778; doi:10.1167/iovs.62.4.1)
Supplement: Supplement 12 [file iovs-62-4-1_s012.xlsx]

## Sheet: Diss_Overlap_URA_3hr
© 2000-2017 QIAGEN. All rights reserved.
Upstream Regulator	Expr Log Ratio	Molecule Type	Predicted Activation State	Activation z-score	p-value of overlap	Target molecules in dataset	Mechanistic Network
SFTPA1		transporter	Inhibited	-2.121	9.96e-08	CRLF1,FOSB,HBEGF,IL6,MAP1B,MYC,SERPINE1,TGFB1	94 (20)
APOE		transporter	Inhibited	-2.208	3.37e-06	ATF3,CSRP1,F2RL1,F3,IL6,PLAU,PPARD,PRKCQ,SDC4,SERPINE1,TGFB1,TIMP1	71 (20)
AQP11		transporter			7.43e-06	MYC,TGFB1,TIMP1
A2M		transporter		1	2.54e-05	ATF4,GADD45B,IL6,MYC,XBP1	72 (19)
ABCC5		transporter			5.97e-05	EGR2,FOSB,FOSL2
SYVN1		transporter		1.673	6.26e-05	ATP1A1,DUSP1,F3,GPRC5A,IRAK2,PVR,SLC4A7
LCN2		transporter	Activated	2.236	0.000169	ACTN1,IL6,PPARGC1A,TAGLN2,TGFB1	43 (5)
AZGP1		transporter			0.000456	DSP,KRT19,MYC
SLC40A1	-1.334	transporter			0.000518	IL6,TGFB1	60 (7)
COMMD1		transporter			0.000683	DDIT4,KRT19,PFKP
PLN		transporter			0.000737	ATP1A1,ENO1,EZR,PRKCQ
ABCB4		transporter			0.00146	SERPINE1,TGFB1,TIMP1
HBB		transporter			0.00228	SERPINE1,TGFB1	34 (5)
AFP		transporter			0.00277	EGR2,TNFRSF10B
SCARB1		transporter			0.00285	DDIT4,F3,IL6	67 (16)
ALB		transporter			0.00402	IL6,TGFB1,XBP1	91 (25)
HNRNPU		transporter			0.00519	IL6,MYC
LDLR	2.307	transporter			0.00573	F3,IL6,MYC,PPARGC1A	71 (18)
ABCC8		transporter			0.0059	IL6,PPARGC1A	49 (11)
APOA1		transporter			0.00609	ATF3,IL6,TGFB1	62 (18)
BAX		transporter			0.00643	IL6,TIMP1,XBP1	53 (9)
KPNB1		transporter			0.00727	TNFRSF10B
SLC25A5		transporter			0.00727	TNFRSF10B
BCL2		transporter		1.964	0.00778	IL6,PLAUR,SPHK1,TIMP1	73 (16)
FABP4		transporter			0.011	IL6,PPARD
SLC25A33		transporter			0.0145	PPARGC1A
SLC22A3		transporter			0.0145	IL6
ZFYVE16		transporter			0.0145	SERPINE1
S100A6		transporter			0.0188	ATF3,TNFAIP3
UCP1		transporter		0	0.0206	ATF4,MYC,SERPINE1,TGFB1
ABCG1		transporter			0.0213	IL6,TGFB1
ATP6AP2		transporter			0.0217	TGFB1
SLC39A4		transporter			0.0217	IL6
ATP1A2		transporter			0.0217	ATP1A1
ANXA5		transporter			0.0217	F3
TTR		transporter			0.0288	XBP1
SLC9A3R2		transporter			0.0288	MYC
SLC13A1		transporter			0.0296	BYSL,TUBA1C,XBP1
BPI		transporter			0.0358	IL6
STX11		transporter			0.0358	IL6
VLDLR		transporter			0.0358	SERPINE1
NPC1		transporter			0.0391	ATF4,XBP1
ABCA1		transporter			0.0424	ANXA1,IL6
ATP2B2	0.134	transporter			0.0429	XBP1
STX2		transporter			0.0429	MYC
RASA1		transporter			0.0429	PLAU
SLC5A8		transporter			0.0498	TNFRSF10B
RBP4		transporter			0.0498	TGFB1
TRPA1		transporter			0.0498	IL6
TREM1		transmembrane receptor	Activated	3.187	2.07e-10	ATF3,EGR2,EGR3,F3,GADD45B,GPRC5A,HBEGF,IL6,IRF1,LIF,MAFF,NRIP3,PHLDA2,S1PR3	84 (11)
CD40		transmembrane receptor	Activated	2.6	7.34e-08	ATF4,DUSP1,DUSP6,F3,IL4R,IL6,IRF1,MYC,PIM1,SERPINE1,TNFAIP3,XBP1	93 (24)
ITGB1		transmembrane receptor		1.817	2.35e-07	IL6,LAMC1,MYC,PLAU,PLAUR,SERPINE1,TGFB1,TNFAIP3	67 (17)
F3	2.727	transmembrane receptor		1.933	5.67e-07	DUSP6,F3,HMGA2,IL6,SEMA3A,SERPINE1,SPRY4	69 (17)
ITGB3	0.501	transmembrane receptor		0.322	6.28e-07	ILK,PLAU,PLAUR,RUNX1,SERPINE1,TGFB1,TIMP1	59 (19)
TLR9		transmembrane receptor	Activated	2.54	4.25e-06	ATF3,DUSP1,GADD45B,IL6,IRF1,SERPINE1,SPHK1,TGFB1,TIMP1,XBP1	79 (15)
IFNLR1		transmembrane receptor			1.65e-05	ATF3,IL6,LIF,MYC,TNFAIP3
TLR4		transmembrane receptor	Activated	2.563	1.67e-05	ATF3,F3,HBEGF,IL6,IRF1,JAG1,LHX2,MYC,SPHK1,TGFB1,TNFAIP3,XBP1	86 (21)
FAS		transmembrane receptor		-1.982	1.86e-05	EGR2,F2RL1,F3,FOSB,IL6,IRF1,PHLDA2,PLAU,SERPINE1,TAGLN2,TGFB1,TNFAIP3	88 (20)
LEPR		transmembrane receptor		0.447	3.69e-05	GADD45B,IL6,LIF,PPARD,PPARGC1A,SERPINE1,TGFB1,TIMP1	90 (19)
IL9R		transmembrane receptor			4.36e-05	IL6,MYC,PIM1	76 (12)
IFNAR1		transmembrane receptor			8.6e-05	ATF3,DUSP6,IL6,LIF,MYC,SERPINE1,TNFAIP3	88 (17)
SELP		transmembrane receptor		1.953	0.000105	F3,IL4R,IL6,PLAUR	83 (15)
ITGAV		transmembrane receptor		1.992	0.000118	PLAU,SERPINE1,TGFB1,TIMP1	80 (21)
GFRA2		transmembrane receptor			0.000157	EGR2,FOSB
CSF2RB		transmembrane receptor			0.000161	IL6,MYC,PIM1	94 (24)
LRP6		transmembrane receptor			0.000164	IL6,MYC,PPARGC1A,TGFB1	37 (7)
AGER		transmembrane receptor		1.026	0.00018	F3,IL4R,IL6,SERPINE1,TGFB1	84 (20)
ENG		transmembrane receptor		-1.033	0.000182	MYC,PLAU,SERPINE1,TGFB1	83 (21)
CD86		transmembrane receptor		1.961	0.000376	EGR2,IL6,TNFAIP3,XBP1	81 (19)
ADIPOR1		transmembrane receptor			0.000393	IL4R,IL6,PPARGC1A	66 (11)
CD36		transmembrane receptor		1.091	0.000408	IL6,PPARGC1A,TNFRSF10B,XBP1	75 (18)
SEMA7A		transmembrane receptor			0.000525	IL4R,TGFB1,TIMP1
KIT		transmembrane receptor			0.000653	IL4R,IL6,LIF,MYC,PRKCQ	83 (19)
TLR7		transmembrane receptor	Activated	2.161	0.000731	ATF3,HIVEP2,IL6,IRF1,PLAU,TNFAIP3	71 (16)
CD14		transmembrane receptor		1.926	0.000737	F3,IL6,TGFB1,TNFAIP3	70 (15)
IL6ST		transmembrane receptor			0.000898	IL6,IRF1,MYC,PIM1	61 (16)
SELL		transmembrane receptor			0.00108	IL6,TGFB1	53 (10)
FCGR2A		transmembrane receptor			0.00108	F2RL1,IL6,SERPINE1	72 (14)
TNFRSF1A		transmembrane receptor		0.114	0.00114	IL6,PIM1,PLAU,SERPINE1,SOX6,TGFB1	84 (16)
TLR2		transmembrane receptor		1.023	0.00146	ATF3,DUSP1,IL6,IRF1,TGFB1,XBP1	77 (19)
CHRNA7		transmembrane receptor			0.0016	IL6,PPARD,TGFB1
IL6R		transmembrane receptor			0.0023	IL6,IRF1,TGFB1,TIMP1	84 (18)
PLAUR	5.546	transmembrane receptor			0.00245	MYC,PLAU,PLAUR	81 (21)
TLR3		transmembrane receptor	Activated	2.577	0.00246	ATF3,DUSP1,GADD45B,IL6,IRF1,SERPINE1,TIMP1	83 (18)
IL17RB		transmembrane receptor			0.00277	IL6,TGFB1	64 (19)
IGF1R		transmembrane receptor	Activated	2.449	0.00299	IL6,KRT19,MYC,PHLDA2,PLAU,SDC4,TGFB1	80 (22)
CD28		transmembrane receptor		-1.633	0.00383	ANXA1,EGR2,IL6,ILF2,IRF1,MYC,PNP,TNFAIP3	64 (18)
CSF2RA		transmembrane receptor			0.00389	MYC,PIM1	19 (5)
ICAM1		transmembrane receptor			0.00402	IL6,MYC,TGFB1	61 (18)
ITGB2		transmembrane receptor			0.00402	GADD45B,IL6,TGFB1	76 (18)
TNFRSF11B		transmembrane receptor			0.00452	IL11,IL6
EDNRA		transmembrane receptor			0.00519	TGFB1,TIMP1
FCGR1A		transmembrane receptor			0.0059	F3,IL6	43 (7)
TNFRSF12A		transmembrane receptor			0.0059	IL6,PPARGC1A
TNFRSF1B		transmembrane receptor			0.00615	IL6,SERPINE1,TIMP1,TNFAIP3	75 (19)
CD22		transmembrane receptor			0.00745	IL6,MYC	75 (19)
TREM2		transmembrane receptor			0.00745	IL6,TNFAIP3
IL1R1		transmembrane receptor			0.00829	IL6,TGFB1,TIMP1	68 (18)
LILRB3		transmembrane receptor			0.00829	ADAM19,IL6
TLR1		transmembrane receptor			0.00829	IL6,TNFAIP3	80 (18)
OSMR		transmembrane receptor			0.00916	IL6,PIM1	53 (11)
EPOR		transmembrane receptor			0.00916	MYC,PIM1	23 (6)
ITGAM		transmembrane receptor			0.0101	IL6,TGFB1
TLR6		transmembrane receptor			0.011	ATF3,IL6
CD3E		transmembrane receptor			0.0124	IL6,MYC,SPHK1
IL1RAPL1		transmembrane receptor			0.0145	IL6
CD47		transmembrane receptor			0.0164	IL6,MYC
PRLR		transmembrane receptor			0.0176	MYC,PIM1
IL17RA		transmembrane receptor			0.02	IL6,TIMP1
IFNGR2		transmembrane receptor			0.0217	IRF1
IL4R	2.209	transmembrane receptor			0.0226	IL6,PPARGC1A
IL7R		transmembrane receptor			0.0249	EPHB2,IL6,PIM1
IL10RA		transmembrane receptor		-0.816	0.0261	DDIT4,IL6,IRF1,PPARGC1A,TGFB1,UPP1
CD4		transmembrane receptor			0.0282	F3,TNFRSF10B
ROBO3		transmembrane receptor			0.0288	IL6
CD163		transmembrane receptor			0.0288	IL6
PTCH2		transmembrane receptor			0.0288	JAG1
TLR5		transmembrane receptor			0.0296	ATF3,IL6
FLT4		transmembrane receptor			0.0358	IL6
CD6		transmembrane receptor			0.0358	IL6
HLA-B		transmembrane receptor			0.0358	XBP1
ITGA5	2.735	transmembrane receptor			0.0407	PLAU,PLAUR
GHR	-0.402	transmembrane receptor			0.0407	IL6,MYC
IFNGR1		transmembrane receptor			0.0424	IL6,IRF1
TLR10		transmembrane receptor			0.0429	IL6
CLEC6A		transmembrane receptor			0.0429	IL6
TNFRSF10A		transmembrane receptor			0.0429	IL6
LRP8		transmembrane receptor			0.0429	F3
TNFRSF14		transmembrane receptor			0.0429	F2RL1
OLR1		transmembrane receptor			0.0442	IL6,TGFB1
Tlr11		transmembrane receptor			0.0498	IL6
MARCO		transmembrane receptor			0.0498	IL6
IL18RAP		transmembrane receptor			0.0498	IL6
TNFRSF10B	1.557	transmembrane receptor			0.0498	IL6
EIF4E		translation regulator	Activated	2.236	6.87e-05	ILF2,MYC,PIM1,PLAUR,SPHK1,TP53BP2,UPP1	49 (7)
CPEB1		translation regulator			0.00519	IL6,MYC	54 (9)
FMR1		translation regulator			0.00643	ENO1,MAP1B,PFKP
EIF3I		translation regulator			0.00727	SERPINE1
EIF4EBP1	-0.119	translation regulator			0.0141	MYC,PPARGC1A
RPSA		translation regulator			0.02	DUSP1,IL6
RPS14		translation regulator			0.0217	MYC
EIF2B1		translation regulator			0.0217	ATF4
EEF1A1		translation regulator			0.0217	MYC
PCBP1		translation regulator			0.0498	MYC
TP53		transcription regulator		1.03	8.76e-16	ACTN1,AKAP12,ANXA1,ATF3,ATF4,ATP1A1,CDC42EP3,CSRP1,DDIT4,DLC1,DUSP1,DUSP6,EGR2,EGR3,EZR,F3,GADD45B,HBEGF,IL4R,IL6,ILK,LIF,MAP2K1,MYC,PANK1,PFKP,PHLDA3,PIM1,PLAU,PLAUR,PPARD,RUNX1,SERPINE1,SGK1,SPHK1,TACC2,TAGLN2,TGFB1,TMSB10/TMSB4X,TNFRSF10B,TNFRSF10D,TP53BP2,UPP1,XBP1	86 (19)
SMARCA4		transcription regulator	Activated	2.307	3.01e-13	CLCF1,DUSP6,EFNB1,EPHA4,EPHB2,F3,FOSL2,GADD45B,HKDC1,HMGA2,IL11,IL6,IRF1,KDM6B,MAFF,MAP1B,MYC,NR2F2,NRIP3,PHLDA2,PLAUR,SERPINB8,SERPINE1,SPHK1,SPOCD1,ZNF503	79 (7)
STAT3		transcription regulator	Activated	2.968	1.98e-12	EGR2,EGR3,F3,FLRT3,FST,IL11,IL4R,IL6,IRF1,JAG1,LIF,MYC,PIM1,PLAU,PLAUR,PPARGC1A,RUNX1,SERPINE1,SGK1,SOX6,TGFB1,TIMP1,TNFRSF10B,XBP1	95 (20)
JUN		transcription regulator	Activated	2.606	1.39e-11	AKAP12,ANXA1,ATF3,DUSP1,DUSP6,EHD4,EIF4A1,EZR,F3,HMGA1,IL6,LIF,MYC,PLAU,PLAUR,SERPINE1,SGK1,SLC7A1,SPHK1,TGFB1,TIMP1	94 (19)
SP1		transcription regulator	Activated	2.501	1.47e-11	AKAP12,ATF3,DLC1,EZR,F3,HBEGF,HMGA1,IL4R,IRF1,KRT19,MYC,PIM1,PLAU,PLAUR,PPARD,SERPINE1,SGK1,SLC4A7,SLC7A1,TGFB1,TIMP1,TNFAIP3,TNFRSF10B	99 (21)
MYC	3.497	transcription regulator		-0.027	2.49e-10	ACSL4,ACTN1,AKAP12,ATF4,DDIT4,DSP,DUSP1,DUSP6,EGR2,EIF4A1,ENO1,EZR,F3,GADD45B,HIVEP2,HMGA1,MYC,OTX2,PFKP,PLAU,PLAUR,PPARD,SERPINE1,SGK1,SOX6,TAGLN2,TGFB1,TIMP1,TMSB10/TMSB4X,TNFRSF10B	90 (17)
FOXO3		transcription regulator		0.661	6.9e-10	ANXA1,CDC42EP3,DDIT4,EGR2,FOSB,FOSL2,GADD45B,IL6,JAG1,MYC,OTX2,PLAU,PPARGC1A,SGK1,SLC7A1,TGFB1	93 (23)
SMAD4		transcription regulator	Activated	2.051	1.4e-09	CDC42EP3,FST,GADD45B,HMGA2,IL11,JAG1,MYC,PLAU,RUNX1,SERPINE1,SGK1,SPHK1,TGFB1,TIMP1	70 (21)
GLI1		transcription regulator		1.689	3.16e-09	C11orf96,EGR3,EZR,FGF1,IL6,KRT19,NOG,NR2F2,PHLDA2,PIM1,PVR,SOX6,TNFRSF10B
CREBBP		transcription regulator		1.45	4.16e-09	AKAP12,CDC42EP3,DUSP1,EGR2,EGR3,FOSB,FOSL2,IL6,IRF1,MYC,PPARGC1A,RGL1,SDC4,TNFAIP1,TNFAIP3,TNFRSF10B,TRPM1	92 (18)
SMAD3		transcription regulator		1.673	1.74e-08	FST,GADD45B,HBEGF,IL11,IL6,JAG1,MYC,PPARD,PPARGC1A,SERPINE1,SPHK1,TGFB1,TIMP1	78 (20)
EP300		transcription regulator		0.213	1.76e-08	AKAP12,CDC42EP3,DUSP1,EPHB2,FOSL2,IL6,LAMC2,MYC,PPARGC1A,RGL1,SDC4,SPHK1,TNFAIP1,TNFAIP3,TNFRSF10B,TRPM1,XBP1	80 (18)
NFKBIA		transcription regulator		0.867	2.08e-08	DUSP6,F3,GADD45B,HMGA1,IL11,IL6,IRF1,LIF,MYC,PIM1,PLAU,SDC4,SGK1,TGFB1,TIMP1,TNFAIP3,TNFRSF10B	87 (17)
FOXL2		transcription regulator		1.582	2.32e-08	ATF3,FST,IL11,LIF,MAFF,PPARGC1A,SOX4,TNFAIP3
JUNB		transcription regulator	Activated	2.372	2.49e-08	ATF3,DUSP1,IL6,PLAU,PLAUR,SERPINE1,SGK1,SLC7A1,TIMP1,XBP1	90 (18)
HIF1A		transcription regulator	Activated	2.012	3.64e-08	AKAP12,CDCP1,DDIT4,ENO1,FAM13A,GADD45B,IL6,KRT19,MAFF,MYC,PLAUR,SDC4,SERPINE1,SPHK1,TGFB1,VASP	82 (16)
FOS		transcription regulator		1.508	9.7e-08	ATF3,EGR2,ENO1,EZR,F3,FOSB,IL11,IL6,MYC,PLAU,PLAUR,RIPK4,RUNX1,SEMA3A,SERPINE1,SPHK1,TGFB1,TIMP1	88 (15)
EGR1		transcription regulator		1.156	9.71e-08	ATF3,EGR2,F3,GADD45B,HBEGF,MYC,PLAU,SERPINE1,SGK1,TGFB1,TIMP1	95 (20)
TP63		transcription regulator	Activated	2.619	1.35e-07	DDIT4,DUSP6,F3,FST,HBEGF,HMGA2,IL6,JAG1,MAFF,MYC,PLAU,RUNX1,SERPINE1,TGFB1,TNFRSF10B	88 (22)
STAT6		transcription regulator		1.401	2.32e-07	ADAM19,EGR2,GADD45B,IL4R,IL6,IRF1,JAG1,LIF,PPARGC1A,SERPINE1,SPHK1,TIMP1,XBP1	75 (16)
KLF4		transcription regulator		1.486	3.5e-07	DSP,DUSP1,IL6,KRT19,MYC,OTX2,PFKP,PLAUR,SERPINE1,SLC4A7,SPHK1,TGFB1	83 (19)
JUND		transcription regulator		0.283	5.11e-07	F3,IL11,IL6,PLAU,PLAUR,SOX4,TIMP1	92 (14)
SOX2		transcription regulator		-1.432	5.29e-07	ATF3,DSP,DUSP1,FST,GADD45B,JAG1,KRT19,LHX2,NOG,OTX2,SOX6,SPRY4,TGFB1	18 (2)
HDAC6		transcription regulator		0.314	5.68e-07	IL6,MYC,NOG,PLAU,SERPINE1,TGFB1	81 (20)
CREB1		transcription regulator	Activated	3.788	8.44e-07	ATF3,ATP1A1,CSRNP1,DUSP1,EGR2,EHD4,FOSB,GADD45B,IL6,MYC,PPARGC1A,RELT,RUNX1T1,S1PR3,SGK1,TAGLN2,UPP1	77 (16)
NUPR1		transcription regulator	Activated	4	8.8e-07	AKAP12,ARHGAP11A,ATF3,B3GNT5,FAM83G,FGF1,HBEGF,LIF,MYC,PIM1,PLK3,SERPINE1,TP53BP2,UPP1,XBP1,ZSWIM6
TSC22D3		transcription regulator		-0.806	9.9e-07	ANXA1,DUSP1,EGR2,EGR3,IL6,SGK1	94 (20)
FOSL1		transcription regulator		0	1.02e-06	EGR2,F3,FOSB,IL6,PLAU,PLAUR,SERPINE1	72 (11)
WT1		transcription regulator		0.713	1.3e-06	ACTN1,CLIC1,EZR,FGF1,FOSB,HBEGF,IL11,MYC,PLAUR,SERPINE1,TGFB1	70 (12)
IRF4		transcription regulator		-0.875	1.32e-06	ATF4,EZR,IL6,IRF1,MAPRE1,MYC,PLAUR,PRKCQ,XBP1	48 (9)
EPAS1		transcription regulator	Activated	2.176	2.33e-06	AKAP12,CDCP1,ENO1,FAM13A,GADD45B,IL6,MAFF,SERPINE1,SPHK1,TNFAIP3	60 (12)
EHF		transcription regulator		0.968	3.64e-06	IL6,JAG1,PLAUR,PPARD,SERPINE1,TIMP1,TNFRSF10B
SP3		transcription regulator		0	4.08e-06	AKAP12,ATF3,DUSP1,F3,PLAU,PLAUR,SERPINE1,SGK1,SLC4A7,TIMP1	85 (11)
DDIT3		transcription regulator	Activated	2.371	4.4e-06	ATF3,IL6,IRAK2,PPARGC1A,TNFRSF10B,XBP1	78 (14)
RB1		transcription regulator		1.585	5.05e-06	ATP1A1,EZR,F3,FST,GPRC5A,HUNK,IL6,MYC,PIM1,PPARGC1A,SERPINE1,SOX7,TGFB1	85 (24)
TFAP2C		transcription regulator		-0.927	5.36e-06	EGR3,FST,JAG1,MYC,TNFAIP3,XBP1
TP73		transcription regulator		-0.682	6.32e-06	ADAM19,ATF3,DDIT4,FST,IL4R,IL6,JAG1,RUNX1,SERPINE1,TGFB1,TIMP1,TNFRSF10B	81 (20)
RBPJ		transcription regulator		-0.412	9.14e-06	DUSP1,EPHA4,FGF1,IL6,JAG1,LIF,MYC,SOX4	66 (12)
REL		transcription regulator		1.544	9.26e-06	ACSL4,EGR2,EPHB2,F3,GADD45B,HBEGF,IL6,MYC,TNFAIP3,TNFRSF10B	79 (15)
CEBPB		transcription regulator		0.233	9.41e-06	CDC42EP3,HMGA1,IL6,LAMC1,MYC,PLAUR,PPARD,PPARGC1A,SERPINE1,SGK1,SLC7A1,TGFB1,UPP1	86 (22)
HOXA13		transcription regulator			9.58e-06	ENO1,EPHA4,MAB21L1,NOG
SPDEF		transcription regulator	Inhibited	-2	1.01e-05	LAMC1,PLAU,PLAUR,SERPINE1,TGFB1,VASP
NOTCH1		transcription regulator		1.631	1.38e-05	ADAM19,EPHA4,FOSB,IL6,IRF1,JAG1,MYC,NR2F2,SERPINE1,TGFB1	67 (19)
BCL6		transcription regulator	Inhibited	-2.325	1.91e-05	DUSP6,IL4R,IL6,ITPRIP,MYC,SERPINE1,SOX6,TGFB1,XBP1	80 (17)
NFKB1	0.636	transcription regulator	Activated	2.004	1.94e-05	DUSP1,IL6,IRF1,JAG1,MYC,PLAU,PLK3,SDC4,TGFB1,TNFAIP3	88 (16)
FOXO4		transcription regulator	Activated	2.201	2.29e-05	CDC42EP3,GADD45B,JAG1,SERPINE1,SGK1
HNF1B		transcription regulator		-1.134	2.52e-05	ACTN1,DUSP1,HMGA2,JAG1,PLAU,PLAUR,UPP1
FOXO1		transcription regulator		1.772	2.95e-05	CDC42EP3,DDIT4,EGR2,FOSB,GADD45B,IL6,JAG1,MYC,PPARGC1A,SERPINE1,SGK1,TGFB1	84 (20)
TAF4B		transcription regulator			3.55e-05	FST,IRF1,TGFB1,TNFAIP3
CDX2		transcription regulator		0	3.66e-05	EZR,FGF1,LAMC2,MTUS1,MYC,NR2F2,TGFB1	13 (2)
NKX3-1		transcription regulator			3.76e-05	MYC,PIM1,RUNX1,SDC4,SOX4
ECSIT		transcription regulator		1.982	4.15e-05	IL6,PIM1,PLAUR,TNFAIP3
ZFP36		transcription regulator		-1.597	4.18e-05	IL6,IRF1,PIM1,PLAU,PLAUR,SOX6	79 (18)
RELA		transcription regulator	Activated	2.495	4.36e-05	DUSP1,F3,IL6,IRF1,MYC,PLAU,PLK3,SDC4,TGFB1,TNFAIP3,TNFRSF10B,VASP	92 (17)
ASH1L		transcription regulator			5.26e-05	IL6,TNFAIP3
ATF2		transcription regulator		1.1	5.38e-05	ATF3,DUSP1,F3,IL6,PLAU,PPARGC1A	96 (21)
HTT		transcription regulator			5.79e-05	AKAP12,ATF3,ATP1A1,DUSP6,EGR2,FGF1,HBEGF,HIVEP2,HMGA1,HUNK,OTX2,PLAUR,PPARD,PPARGC1A,SGK1,XBP1	86 (22)
RUNX1	2.374	transcription regulator		-0.302	5.96e-05	HMGA2,NR2F2,PRKCQ,RUNX1,SERPINE1,SOX6,TIMP1,UPP1
NFATC3		transcription regulator			6.96e-05	ATF3,DDIT4,EGR2,EGR3,IL6
ERG		transcription regulator		1.633	9.3e-05	ACTN1,ARHGAP20,FOSB,ILK,PIM1,PLAU,PLAUR,SOX4
FBXW7		transcription regulator			9.35e-05	CREB3L1,MYC,PPARGC1A,SERPINE1	68 (13)
ATF4	1.461	transcription regulator		1.171	0.000131	ATF3,ATF4,DDIT4,IL6,JAG1,SLC7A1,TNFRSF10B	23 (5)
DACH1	-1.35	transcription regulator		-1.131	0.000164	IL6,SERPINE1,TGFB1,TNFAIP3	80 (8)
ZNF217		transcription regulator		-1	0.00018	GPRC5A,MYC,RGS20,SEC14L2,SEMA3A
MEOX2		transcription regulator	Inhibited	-2	0.000182	F3,HBEGF,IL6,TNFAIP3
SMAD1		transcription regulator			0.000221	GADD45B,IL11,IRF1,MYC
RUNX2		transcription regulator		-0.186	0.000237	GADD45B,PLAU,RUNX1,SERPINE1,SOX6,TIMP1	45 (7)
KCNIP3		transcription regulator			0.000238	FOSB,FOSL2,TNFAIP3
SMAD6		transcription regulator			0.000238	IL6,SERPINE1,TGFB1	57 (15)
CTNNB1		transcription regulator	Activated	2.243	0.000256	ANXA1,EPHB2,FST,GADD45B,LAMC2,LHX2,MYC,PHLDA2,PLAU,PLAUR,SERPINE1,SGK1,SOX4,SOX7,TIMP1	95 (20)
USF1		transcription regulator			0.000263	AKAP12,DUSP1,SERPINE1,TGFB1,TNFAIP3
SQSTM1		transcription regulator		-0.277	0.000266	HBEGF,IL6,IRF1,LHX2	29 (3)
CEBPA		transcription regulator		1.261	0.000295	AKAP12,ANXA1,ATF4,EGR2,HMGA1,IL6,MYC,OTX2,PPARD,PPARGC1A,SERPINE1	90 (21)
PDX1		transcription regulator		0.956	0.0003	ATF3,DUSP6,F3,FGF1,IL6,ILK,MYC
CDKN2A		transcription regulator		0.822	0.000303	DUSP1,EGR2,FST,GPRC5A,HUNK,IL11,IL6,MYC,SERPINE1	85 (22)
MTPN		transcription regulator	Activated	2.19	0.000332	ANXA1,IL6,MYC,SERPINE1,TGFB1	61 (9)
NAB2		transcription regulator			0.000336	F3,PLAU,TGFB1	46 (7)
ID3		transcription regulator		-0.555	0.000343	DUSP1,EGR2,GADD45B,IL4R,IL6,MYC,SOX4	71 (15)
SMAD7	0.61	transcription regulator		-1.498	0.000398	FST,HBEGF,MYC,SERPINE1,TGFB1,TIMP1	75 (20)
ZEB1	0.884	transcription regulator		-0.625	0.000408	KRT19,LAMC2,PLAU,SERPINE1
GPS2		transcription regulator		-1.067	0.000408	HIVEP2,MYC,RGL1,SGK1	30 (6)
IRF8		transcription regulator		1.154	0.000449	ATF3,EGR2,IL6,LHX2,LIF,MYC	87 (23)
TAF4		transcription regulator		-1.954	0.00051	HBEGF,MAFF,PPARGC1A,RUNX1,TGFB1
RBM14		transcription regulator			0.000518	MYC,SOX6
TRIM33		transcription regulator			0.000518	MYC,RUNX1
POU5F1		transcription regulator		1.81	0.000536	DSP,DUSP1,IL6,LHX2,MYC,NR2F2,TGFB1,TNFRSF10B,TP53BP2
IRF3		transcription regulator		0.747	0.000591	FGF1,FST,IL6,IRF1,PNP,PVR,TNFAIP3	49 (7)
RUNX3		transcription regulator			0.000597	JAG1,MYC,RUNX1,TGFB1	32 (6)
KLF5		transcription regulator		1.253	0.000642	DUSP1,ILK,MYC,RUNX1	66 (7)
DRAP1		transcription regulator			0.000683	GCSAM,ILF2,MYC
PLAG1		transcription regulator		1.98	0.000688	CREB3L1,CRLF1,EFNB1,KRT19
TRIM24		transcription regulator			0.000718	CSRP1,FLRT3,IRF1,PRKCQ,SERPINE1
ILF3		transcription regulator			0.000773	ILF2,PLAU
HMGA1	3.837	transcription regulator		-0.816	0.000785	FOSL2,IL6,MYC,PHLDA2,SDC4,SOX4	75 (17)
GFI1		transcription regulator			0.000788	EGR2,IL6,IRAK2,IRF1,MYC	78 (13)
SRF		transcription regulator			0.000829	AKAP12,ARHGAP20,CSRP1,EGR2,EGR3,FGF1,FOSB,FST,SEMA3A
FOXP3		transcription regulator		-1.131	0.000862	ANXA1,DUSP6,IL6,TGFB1,TNFAIP3	89 (17)
DTX1		transcription regulator			0.000868	DUSP6,NRIP3,SPRY4
ATF6		transcription regulator		0.911	0.000898	IL6,PVR,TNFRSF10B,XBP1	9 (3)
KLF2		transcription regulator	Inhibited	-2.229	0.000901	F3,IL6,MYC,SERPINE1,TGFB1,TIMP1	88 (18)
NCOA1		transcription regulator		0.562	0.000984	IL6,ILK,MYC,PPARD,SERPINE1	94 (19)
TSC22D1		transcription regulator			0.00108	IL6,SERPINE1	45 (8)
SNW1		transcription regulator			0.00108	PLAU,SERPINE1
RBCK1		transcription regulator			0.00108	MYC,TNFAIP3	57 (9)
MEF2D		transcription regulator			0.00108	EGR2,FOSB,PPARGC1A,TGFB1
HOXD10		transcription regulator		1	0.00115	EZR,HBEGF,SERPINE1,TIMP1
TAL1		transcription regulator		0.447	0.00119	CHST11,MYC,RIPK4,RUNX1,SOX4,TNFAIP1,TNFAIP3	9 (2)
HOXB13		transcription regulator			0.0012	EPHA4,MYC,SEMA3A
SATB1		transcription regulator		0	0.00129	ACTN1,FOSB,GADD45B,IL4R,RUNX1,SGK1
STAT4		transcription regulator	Activated	2.412	0.00129	ATF4,IL6,IRF1,KDM6B,MYC,SERPINE1,TIMP1	78 (20)
KLF6		transcription regulator		1.172	0.00137	ATF3,MYC,PLAU,TGFB1	86 (18)
ETS2		transcription regulator		1	0.00137	DUSP6,FGF1,MYC,PLAU	11 (3)
ZNF382		transcription regulator			0.00143	HMGA2,MYC
CITED2		transcription regulator			0.00146	DUSP1,IL6,TNFAIP3	59 (12)
ID2	-1.111	transcription regulator			0.0016	DUSP1,EGR2,GADD45B,IL4R,MYC,SOX4	44 (8)
ING4		transcription regulator			0.00183	IL6,MYC	51 (7)
FOSB	6.588	transcription regulator			0.00208	FOSB,SERPINE1,TIMP1
PRDM16	-0.812	transcription regulator			0.00228	PPARGC1A,SERPINE1
HOXB5		transcription regulator			0.00228	PLAU,PLAUR
GBX2		transcription regulator			0.00228	EGR2,OTX2
EZH2		transcription regulator		0.955	0.00229	ATF3,EZR,IL11,IL6,LAMC2,MYC,RUNX1,TGFB1	71 (14)
MYOD1		transcription regulator		0.098	0.00257	DUSP1,MAP2K1,PNP,PPARGC1A,RUNX1,TGFB1	80 (17)
CYLD		transcription regulator			0.00264	IL6,SERPINE1,TGFB1	65 (19)
EBF1		transcription regulator	Activated	2	0.00272	IL6,IRF1,MAP2K1,PFKP,PPARGC1A
ZBTB16		transcription regulator	Inhibited	-2.213	0.00272	EGR2,F2RL1,IL4R,IL6,MYC	54 (5)
CCNT1		transcription regulator			0.00277	MYC,PPARGC1A	28 (4)
HDAC1		transcription regulator		-0.692	0.0028	AKAP12,ATF3,IL6,MYC,PLAU,PPARGC1A,SGK1	84 (18)
PML		transcription regulator		-0.651	0.00281	ACSL4,MAFF,MAP2K1,PPARGC1A,TNFAIP3
Foxp1		transcription regulator			0.00306	EGR2,PPARGC1A,SOX4	42 (7)
NFE2L2		transcription regulator		1.362	0.00311	ATF3,ATF4,ATP1A1,IL6,MAFF,PPARGC1A,SERPINE1,TGFB1,XBP1	82 (21)
CCND1		transcription regulator		0	0.00315	ENO1,GPRC5A,KDM6B,LRRTM2,MAFF,MYC,SOX4,TUBA1C
E2F1		transcription regulator	Activated	2.314	0.00328	CLIC1,DUSP1,EGR2,HMGA1,MYC,PPARGC1A,SERPINE1,SOX7,TGFB1,TP53BP2	79 (19)
HSF4		transcription regulator			0.00331	FGF1,LIF
CREB3		transcription regulator			0.00331	ANXA1,XBP1
SPIB		transcription regulator		0.762	0.00331	ATF3,EGR2,KDM6B,XBP1
PAX3		transcription regulator			0.00332	ANXA1,EGR2,F2RL1,F3,IL6,SOX4
SMAD2		transcription regulator		1.723	0.00345	GADD45B,IL6,SERPINE1,SPHK1	61 (14)
ISL1		transcription regulator		1.964	0.00375	IL6,LHX2,MAB21L1,RUNX1
STAT1		transcription regulator		1.542	0.00376	IL6,IRF1,LRRTM2,MYC,PIM1,RUNX1,TNFRSF10B,TP53BP2	76 (16)
FOXG1		transcription regulator			0.00389	FST,SERPINE1
TLE1		transcription regulator			0.00389	ATF3,DUSP1
KLF10		transcription regulator			0.00389	SERPINE1,TGFB1
ELK4		transcription regulator			0.00389	EGR2,EGR3	9 (2)
XBP1	1.294	transcription regulator		1.123	0.00403	ATF4,CREB3L1,IL6,MYC,PHLDA2,XBP1	81 (23)
ATF3	4.563	transcription regulator			0.00407	ATF3,IL6,SERPINE1,TNFRSF10B	76 (19)
POU2F2	0.553	transcription regulator		1	0.00441	ASB13,ENO1,MYC,XBP1
PIAS4		transcription regulator			0.00452	IRF1,SERPINE1	61 (6)
NFATC2		transcription regulator			0.00472	EGR2,EGR3,IRF1,MYC,TGFB1	96 (24)
FOXA1		transcription regulator		-0.84	0.00499	ANXA1,IL6,JAG1,MYC,XBP1	92 (22)
CREM		transcription regulator		1.069	0.00513	ATF3,CSRNP1,DUSP1,EGR2,GADD45B	37 (5)
ETS1		transcription regulator			0.00518	MYC,PHLDA2,PLAU,PVR,RUNX1,SERPINE1	49 (7)
SERTAD2		transcription regulator			0.00519	PPARD,PPARGC1A
TFAP2A		transcription regulator		-0.762	0.00533	ANXA1,PLAU,PLAUR,PPARD	46 (7)
FOSL2	2.417	transcription regulator			0.00544	F3,SOX4,TIMP1	26 (5)
PRDM1		transcription regulator		-0.761	0.00565	DDIT4,EGR2,IL6,MYC,TNFRSF10D,XBP1	73 (15)
TGIF1		transcription regulator			0.0059	IL6,SOX3
MXI1		transcription regulator			0.00665	MYC,SLC7A1
TGFB1I1		transcription regulator			0.00665	KRT19,SERPINE1
DAXX	0.884	transcription regulator			0.00665	IL6,SERPINE1	91 (20)
STAT5B		transcription regulator		-0.218	0.00721	FOSL2,IL6,IRF1,MYC,PIM1	86 (18)
DEPDC1		transcription regulator			0.00727	TNFAIP3
CAVIN1		transcription regulator			0.00727	MYC
MED7		transcription regulator			0.00727	TNFAIP3
MED21		transcription regulator			0.00727	TNFAIP3
Sin3b		transcription regulator			0.00727	MYC
PRDM2		transcription regulator			0.00727	MYC
ZBTB14		transcription regulator			0.00727	MYC
GLIS2		transcription regulator			0.00745	SERPINE1,TGFB1
MITF	-1.426	transcription regulator		-0.625	0.00786	ATP1A1,OTX2,SERPINE1,SOX6,TRPM1,UPP1
PKNOX1		transcription regulator			0.00829	PLAU,PPARGC1A
BCL10		transcription regulator			0.00829	IL6,TNFAIP3	47 (12)
MEF2C		transcription regulator			0.00883	ATF3,EGR2,FOSB,PPARGC1A
HOXA9		transcription regulator			0.00896	ARHGAP11A,MYC,PIM1,SDC4,SOX4
USF2		transcription regulator			0.00911	MYC,SERPINE1,TGFB1	42 (7)
SNAI1		transcription regulator			0.00911	ACTN1,PFKP,TGFB1,VASP	12 (3)
HOXD3		transcription regulator			0.00916	DSP,SERPINE1
HOXA5		transcription regulator			0.00916	GADD45B,TGFB1
BRCA1		transcription regulator			0.00938	DDIT4,EZR,GADD45B,HMGA2,MYC	86 (12)
MSX1		transcription regulator			0.0101	EGR2,EPHA4
SIN3B		transcription regulator			0.0101	GADD45B,MYC
TCF7L2		transcription regulator	Activated	2.207	0.0103	ANXA1,CSRP1,ILK,JAG1,LAMC2,MYC,PPARGC1A
ELF5		transcription regulator			0.011	ILK,RUNX1
FOXM1		transcription regulator			0.0119	ANXA1,IL6,MYC,PLAUR
NEUROG1		transcription regulator			0.0119	DSP,IL6,NOG
E2F5		transcription regulator			0.012	MYC,SERPINE1
ZBTB7A		transcription regulator			0.012	MYC,PFKP
PITX2		transcription regulator			0.0129	ATP1A1,DACH1,LHX2,MYC
VAV2	0.648	transcription regulator			0.0131	HBEGF,IL6
NCOA3		transcription regulator			0.0145	ILK,IRF1,PPARD
FOXQ1		transcription regulator			0.0145	DACH1
VAX2		transcription regulator			0.0145	EPHB2
HLTF		transcription regulator			0.0145	SERPINE1
CNBP		transcription regulator			0.0145	MYC
ING2		transcription regulator			0.0145	SERPINE1
VHL		transcription regulator			0.0147	ATF4,CDCP1,F3,RUNX1
TCF4		transcription regulator			0.0147	FGF1,MYC,PLAU,SGK1,XBP1
E2F2		transcription regulator			0.0156	IL6,MYC,SERPINE1
SIX1		transcription regulator			0.0164	DACH1,OTX2
SMAD5		transcription regulator			0.0164	RUNX1,SERPINE1
ATN1		transcription regulator			0.0167	ATP1A1,FGF1,HBEGF,SOX4
HDAC2		transcription regulator			0.0167	F3,IL6,MYC,PLAU
STAT5A		transcription regulator			0.0173	FOSB,FOSL2,IL6,IRF1,MYC,PIM1
RBL1		transcription regulator			0.0174	F3,MYC,PPARGC1A
CBFB		transcription regulator			0.0174	ATF4,ERMN,RUNX1
IFI16		transcription regulator			0.0174	IL6,MAP2K1,PIM1
NCOA2		transcription regulator			0.0174	FST,IL6,KRT19
IKZF1		transcription regulator		-1.225	0.0175	ADAM19,MYC,PRKCQ,RUNX1
KDM5B		transcription regulator			0.0175	CLCF1,FST,TGFB1,XBP1
RCAN1		transcription regulator			0.0176	F3,IL6
HMGN1		transcription regulator			0.0176	FOSB,XBP1
PBX1	-0.714	transcription regulator			0.0176	PLAU,SOX3
SIAH2		transcription regulator			0.0188	FGF1,TP53BP2
GATA3		transcription regulator			0.0199	IL6,MYC,PPARD,TGFB1,XBP1
MEF2A		transcription regulator			0.02	PPARGC1A,TGFB1
HEY2		transcription regulator			0.0213	IL6,NR2F2
HOXC8		transcription regulator			0.0213	ADAM19,KRT19
FAM129B	0.832	transcription regulator			0.0217	MYC
ELL		transcription regulator			0.0217	MYC
PURB		transcription regulator			0.0217	MYC
BPTF		transcription regulator			0.0217	MYC
HOXB2		transcription regulator			0.0217	OTX2
FOXO6		transcription regulator			0.0217	MYC
MED26		transcription regulator			0.0217	MYC
POU3F4		transcription regulator			0.0217	EPHA4
ZNF350		transcription regulator			0.0217	HMGA2
ELOA		transcription regulator			0.0217	ATF3
UXT		transcription regulator			0.0226	TNFAIP3,TNFRSF10B
RAD21		transcription regulator			0.0226	MYC,SOX4
HLX		transcription regulator			0.0239	IL4R,MYC
MYOCD		transcription regulator			0.0242	ATF4,KCNJ3,XBP1
HNF4A		transcription regulator		-0.069	0.0248	ACTN1,ARHGAP11A,ATF4,CDC42EP3,DACH1,DUSP6,FOSL2,HUNK,IL6,LRRTM2,MYC,NR2F2,OTX2,PANK1,PNP,PPARD,PPARGC1A,SERPINB8,SERPINE1,SGK1,TAGLN2,TNFAIP1,XBP1
PRDM5		transcription regulator			0.0256	GADD45B,MYC,RUNX1
MED1		transcription regulator			0.0257	LIF,MYC,PIM1,XBP1
GATA2		transcription regulator		-0.152	0.0264	GCSAM,IL4R,IL6,MYC,PHLDA3,RUNX1,SLC35D3
MAX		transcription regulator			0.0264	GADD45B,HMGA1,MYC
NFATC1		transcription regulator			0.0264	EGR3,IL6,MYC
GATA1		transcription regulator			0.0266	ACTN1,FOSB,MYC,PIM1,SOX6
MSX2		transcription regulator			0.0267	EGR2,EPHA4
PCGF2		transcription regulator			0.0282	JAG1,MYC
ATF6B		transcription regulator			0.0288	XBP1
SP6		transcription regulator			0.0288	SPHK1
DLX1		transcription regulator			0.0288	SERPINE1
TAF12		transcription regulator			0.0288	IRF1
HDAC3		transcription regulator			0.0288	IL6,MYC,SERPINE1
IRF1	1.646	transcription regulator			0.0302	IL6,IRF1,MYC,TGFB1
Esrra		transcription regulator			0.0321	ENO1,IL6,PPARGC1A
CARM1		transcription regulator			0.0327	EGR3,MYC
CEBPD		transcription regulator			0.0339	IL6,MYC,XBP1
WWTR1		transcription regulator			0.0342	IL6,SERPINE1
MAFB		transcription regulator			0.0342	ACTN1,EGR2
SIRT1		transcription regulator		-0.615	0.0352	IL6,MYC,PPARGC1A,SERPINE1,TNFRSF10B
SOX7	3.127	transcription regulator			0.0358	OTX2,SOX4
IRF6		transcription regulator			0.0358	IL6,PLAU
SSBP2		transcription regulator			0.0358	MYC
CC2D1A		transcription regulator			0.0358	IL6
FOXK2		transcription regulator			0.0358	SERPINE1
ZMIZ2		transcription regulator			0.0358	MYC
TAF9		transcription regulator			0.0358	IRF1
MYBBP1A		transcription regulator			0.0358	PPARGC1A
BRCA2		transcription regulator			0.0358	SERPINE1
GTF3A		transcription regulator			0.0358	PIM1
HIVEP2	1.294	transcription regulator			0.0358	MYC
GLI2		transcription regulator			0.0366	IL6,JAG1,MYC
BCL3	0.747	transcription regulator			0.0374	IRF1,PLAUR
EHMT2		transcription regulator			0.0374	MYC,TGFB1
E2F3		transcription regulator			0.0405	FST,MYC,SERPINE1,TP53BP2
MTA1		transcription regulator			0.0407	HUNK,MYC
BACH2		transcription regulator			0.0407	IL6,XBP1
HOXA10		transcription regulator		-1	0.0419	EGR2,FST,IL11,MAP1B
PPRC1		transcription regulator			0.0424	ATF4,DDIT4
NKX2-1		transcription regulator			0.0427	MTUS1,SEC14L2,SERPINE1,TGFB1
CCAR1		transcription regulator			0.0429	SPHK1
HOXB1		transcription regulator			0.0429	OTX2
ETV3		transcription regulator			0.0429	MYC
PAX4		transcription regulator			0.0429	MYC
SOX15		transcription regulator			0.0429	OTX2
YWHAB		transcription regulator			0.0429	DUSP1
FUBP1		transcription regulator			0.0429	MYC
ERF		transcription regulator			0.0429	MYC
POU4F1		transcription regulator			0.0463	LHX2,MAB21L1,RUNX1
NRF1		transcription regulator			0.0477	ATP1A1,PVR
HOXA3		transcription regulator			0.0495	NR2F2,RUNX1
TAF7L		transcription regulator			0.0495	EGR3,SGK1
KDM3A		transcription regulator			0.0498	SERPINE1
ANKRD42		transcription regulator			0.0498	IL6
ZNF746		transcription regulator			0.0498	PPARGC1A
ARID5A		transcription regulator			0.0498	IL6
RAX		transcription regulator			0.0498	OTX2
EGR4		transcription regulator			0.0498	EGR2
AFF1	-0.359	transcription regulator			0.0498	MYC
HESX1		transcription regulator			0.0498	RUNX1
PTEN		phosphatase		-0.152	2.18e-11	ANXA1,CSRP1,DUSP1,EGR2,F3,IL4R,IL6,JAG1,KRT19,MYC,PIM1,PLAU,PPARGC1A,RUNX1,SDC4,SERPINE1,SOX4,TGFB1,TNFAIP1,TNFRSF10D,TP53BP2	84 (21)
NT5E	0.261	phosphatase		-1.732	4.58e-06	IL6,SERPINE1,TGFB1,TIMP1	44 (8)
SOCS3		phosphatase		-1.544	2.98e-05	ATF3,IL4R,IL6,IRF1,PPARGC1A,TGFB1	84 (18)
PTPN6		phosphatase		-1.192	0.000182	IL6,IRF1,MYC,TIMP1	83 (21)
DUSP5		phosphatase			0.000393	EGR3,FAM83G,IL11
PTPRJ		phosphatase		0	0.000597	HBEGF,IL6,LHX2,PLAUR	73 (16)
DUSP1	5.274	phosphatase		-0.538	0.000862	DUSP1,DUSP6,IL6,PLAUR,SERPINE1	80 (18)
SGPP2		phosphatase			0.000868	ATF4,IL6,XBP1
PPP5C		phosphatase			0.00108	DUSP1,SGK1
PTPN11		phosphatase		-0.439	0.00145	ACSL4,IL6,PIM1,PLAUR	86 (20)
DUSP4		phosphatase			0.00183	DUSP1,IL6	78 (21)
PPP2CA		phosphatase			0.00352	IRF1,MYC,UPP1	57 (9)
PTPN1		phosphatase			0.00643	DUSP1,LHX2,PPARGC1A	10 (2)
LPIN2		phosphatase			0.00727	IL6
PPM1L		phosphatase			0.00727	XBP1
PPP2R3A		phosphatase			0.00727	MYC
PTPA		phosphatase			0.0145	MYC
PPP2R5A		phosphatase			0.0145	MYC
PTPN12		phosphatase			0.0217	IL6
CDC25B		phosphatase			0.0288	MYC
IGBP1		phosphatase			0.0288	IRF1
ACP1		phosphatase			0.0288	MYC
PPP1CC		phosphatase			0.0288	IL6
G6PC3		phosphatase			0.0358	ATF4
DUSP10		phosphatase			0.0429	IL6
PPM1B		phosphatase			0.0429	HBEGF
Ppp1cc		phosphatase			0.0429	IL6
F2		peptidase	Activated	4.43	3.46e-16	B3GNT5,CLIC1,DUSP1,EHD4,EIF4A1,F2RL1,F3,FOSB,FOSL2,HBEGF,HMGA1,IL6,MYC,PLAUR,SDC4,SERPINE1,SLC7A1,SPOCD1,TAGLN2,TNFAIP3,VASP	90 (18)
F7		peptidase	Activated	2.127	2.72e-09	F3,HBEGF,IL6,JAG1,LIF,MYC,PLAUR	75 (19)
PLAU	3.454	peptidase		1.638	1.01e-05	F3,IL6,PLAU,PLAUR,PLK3,SERPINE1	87 (23)
MMP9		peptidase		1.342	2.08e-05	IL6,JAG1,MYC,SDC4,TGFB1,TIMP1	60 (17)
DPP4		peptidase		0.674	3.02e-05	EGR2,PLAU,TGFB1,TIMP1	73 (19)
ZMPSTE24		peptidase		-1.129	5.89e-05	ATF3,DDIT4,GADD45B,IL6,SEC14L2
C1QA		peptidase			0.000161	F3,IL6,SERPINE1
SHH		peptidase		-0.651	0.000289	HMGA1,IL6,MYC,NR2F2,OTX2,PVR,SERPINE1	72 (16)
F10		peptidase			0.000393	F3,IL6,TNFAIP3	56 (13)
CTSB	0.867	peptidase			0.000971	MYC,PLAUR,SPHK1	62 (13)
PLAT		peptidase			0.00133	MYC,SERPINE1,TGFB1	79 (19)
MMP14		peptidase			0.0016	ATF3,IL6,JAG1	34 (7)
PLG		peptidase		1.877	0.00209	F3,IL6,PLAU,SERPINE1	75 (18)
MMP2		peptidase			0.00226	IL4R,MYC,TGFB1	79 (18)
PSMB8		peptidase			0.00331	IL6,TNFAIP3	41 (7)
ACE2		peptidase			0.00331	IL6,SERPINE1	26 (3)
FURIN	0.001	peptidase			0.00331	IL4R,TGFB1	59 (8)
PSMB10		peptidase			0.00452	IL6,TNFAIP3	41 (7)
PROC		peptidase			0.00456	IL6,SERPINE1,TNFAIP3	47 (9)
MMP12		peptidase			0.0059	IL6,LIF
PSEN1		peptidase			0.00708	DUSP1,ENO1,GADD45B,MYC,TGFB1,TNFRSF10B,TUBA1C,TUBB6	79 (21)
USP36		peptidase			0.00727	MYC
ADAM19	1.105	peptidase			0.00727	EGR2
USP18		peptidase			0.012	IL6,IRF1
CASP10		peptidase			0.0145	IL6
TMPRSS4		peptidase			0.0145	PLAU
Usp17la (includes others)		peptidase			0.0145	MYC
ADAMTS12		peptidase			0.0152	IL11,IL6
REN		peptidase			0.0176	F3,IL6
TPSG1		peptidase			0.0217	IL6
ELANE		peptidase			0.0239	F2RL1,IL6
KLK8		peptidase			0.0288	IL6
HABP2		peptidase			0.0288	F3
CPB2		peptidase			0.0288	IL6
ADAMTS1	0.417	peptidase			0.0288	LAMC2
MEP1A		peptidase			0.0288	IL6
CTSK		peptidase			0.0288	IL6
USP21		peptidase			0.0288	IL6
KLK1		peptidase			0.0288	IL6
SENP6		peptidase			0.0358	IL6
KLKB1		peptidase			0.0358	F3
ADAM9		peptidase			0.0358	TIMP1
RAB7B		peptidase			0.0429	IL6
USP25		peptidase			0.0429	IL6
CTSC	0.495	peptidase			0.0429	IL6
MMP13		peptidase			0.0429	TGFB1
PRTN3		peptidase			0.0498	IL6
USP2		peptidase			0.0498	SERPINE1
TPSD1		peptidase			0.0498	IL6
ANPEP		peptidase			0.0498	TGFB1
APP		other	Activated	2.412	1.99e-10	ATF4,CLIC1,CRLF1,ENO1,EPHB2,F2RL1,FOSB,HMGA1,IGF2BP2,IL6,ILK,IRF1,MAFF,MAP1B,MYC,NOG,PFKP,PLAU,PPARD,RUNX1T1,SDC4,SERPINE1,TGFB1,TNFRSF10B,TUBA1C,TUBB6,VASP	84 (19)
PTH		other	Activated	2.922	1.94e-07	DUSP1,EGR2,FOSB,FOSL2,IL11,IL6,PLAU,RUNX1,SDC4,TGFB1	76 (20)
COL18A1		other	Inhibited	-2.18	2.8e-07	DDIT4,EPHB2,F2RL1,F3,IL6,MYC,PLAU,SERPINE1	73 (23)
VIP		other		-1.631	1e-06	CLCF1,EGR2,EGR3,IL11,IL6,IRAK2,IRF1,MYC	86 (22)
THBS1		other		1.103	1.64e-06	IL6,PLAU,TGFB1,TIMP1,TNFRSF10B	63 (21)
ADIPOQ		other		0.451	1.65e-06	DUSP1,F3,HBEGF,IL4R,IL6,PPARD,PPARGC1A,TGFB1,TIMP1	69 (18)
DCN	-0.41	other		0.771	2.08e-06	DUSP1,FST,IL6,SEMA3A,SERPINE1,TGFB1	76 (21)
EZR	1.846	other		0.749	3.28e-06	ATF3,ATF4,DDIT4,IL6,MYC	80 (21)
MYOC		other	Activated	2	3.64e-06	ANXA1,DDIT4,EGR2,LAMC1,PHLDA2,SOX3,UPP1
LGALS3		other		-0.277	3.64e-06	DUSP6,IL6,KRT19,MAP2K1,MYC,PPARGC1A,TGFB1	94 (23)
RASSF1		other		0.239	4.24e-06	DACH1,HBEGF,LIF,MAP1B,MTUS1,MYC,NOG
PDCD4		other		-1.98	7.61e-06	IL6,MYC,PLAU,PLAUR	85 (13)
INS		other		1.961	1.07e-05	EGR2,F3,FOSB,FOSL2,IL6,PPARGC1A,TGFB1,XBP1	89 (21)
AKIRIN2		other			1.29e-05	DUSP1,IL6,MYC	65 (12)
PTHLH		other			1.41e-05	FOSL2,IL11,IL6,PLAU,RUNX1,SERPINE1	89 (21)
Mt2		other		-1.982	1.78e-05	ATF3,IL6,MYC,SERPINE1	84 (17)
MYD88		other	Activated	2.791	2.29e-05	DUSP1,IL6,IRF1,JAG1,MAFF,MYC,SERPINE1,TGFB1,TIMP1,TNFAIP3	73 (16)
AVP		other		1.467	2.29e-05	ATF3,ATF4,ATP1A1,IL6,TGFB1	78 (19)
S100A9		other	Activated	2.135	2.98e-05	AKAP12,ATF3,DDIT4,GPRC5A,IL6,PLAU,PLK3,SGK1
Mt1		other		-1.982	3.02e-05	ATF3,IL6,MYC,SERPINE1	81 (17)
CDC73		other			3.02e-05	HMGA1,IRF1,MYC,RUNX1	53 (12)
CYR61		other			3.42e-05	IL6,MYC,PLAU,SERPINE1,TGFB1,TIMP1	89 (16)
FADD		other	Inhibited	-2.449	3.66e-05	ASB13,GADD45B,IL6,MYC,PIM1,TNFAIP3	96 (19)
ARRB1		other			4.15e-05	F3,IL6,MYC,SERPINE1	76 (21)
S100A8		other	Activated	2.11	4.35e-05	AKAP12,ATF3,DDIT4,GPRC5A,IL6,PLAU,PLK3,SGK1	45 (7)
RPL15		other			5.26e-05	HMGA2,MYC
ADCYAP1		other		1.027	5.76e-05	ACTN1,CLCF1,EGR2,EGR3,FST,IL6,IRF1,MYC,TMSB10/TMSB4X	80 (24)
SH3KBP1		other			5.97e-05	MYC,SERPINE1,XBP1	58 (7)
PTX3		other		-0.559	6.37e-05	EGR2,EGR3,F3,IL6	35 (4)
ARRB2		other			6.37e-05	F3,IL6,MYC,SERPINE1	74 (22)
VTN		other		0.453	7.27e-05	F3,PLAU,PLAUR,SERPINE1	85 (20)
TICAM1		other	Activated	2.372	7.52e-05	DUSP1,IL6,IRF1,JAG1,MAFF,SERPINE1,TNFAIP3	84 (18)
ZBED6		other		-1	0.000105	DDIT4,FOSL2,SGK1,UPP1
SERPINE1	6.52	other		-1.715	0.000118	IL6,PLAU,PLAUR,TGFB1	84 (18)
ZNF300		other			0.000157	IL6,MYC
STRAP		other			0.000157	MYC,SERPINE1	45 (9)
PRNP		other		0.447	0.000158	ATF4,FST,IL6,MYC,PLAUR	87 (22)
CGB3 (includes others)		other			0.000197	DUSP6,RUNX1,SGK1
TIMP3		other			0.000197	EGR2,IL6,LAMC2	18 (3)
CST5		other	Inhibited	-2.345	0.0002	AKAP12,DSP,EZR,GPRC5A,LAMC1,MAP1B,RUNX1,SOX4,VASP
SIGLEC1		other			0.000312	IL6,TGFB1	42 (8)
ERVW-1		other			0.000393	CREB3L1,IL6,XBP1
LRPAP1		other			0.000393	F3,IL6,SERPINE1	62 (17)
LY6E		other			0.000393	IL6,IRAK2,SERPINE1
PPP1R15A		other			0.000393	ATF4,IL6,XBP1	42 (7)
PAF1		other	Activated	2	0.000442	PLAUR,PNP,SDC4,SERPINE1
LGALS1		other		1.732	0.000442	F3,HBEGF,IL6,SERPINE1	90 (23)
IGFBP5	0.209	other			0.000456	F3,LAMC1,SERPINE1	42 (9)
ZMIZ1		other			0.000518	MYC,SERPINE1	81 (12)
SAMSN1		other		1.342	0.000536	HBEGF,IL6,IRF1,LHX2,XBP1
MBP		other			0.000601	IL6,MYC,TGFB1	81 (14)
POMC		other		1	0.000622	ACSL4,DUSP1,FOSL2,IL6,PPARGC1A	68 (20)
COL4A3		other			0.000683	LAMC1,TGFB1,TIMP1	70 (9)
GNRH1		other		1.934	0.000788	EGR2,FOSB,FST,PRKCQ
Pln		other			0.000788	ATP1A1,ENO1,EZR,PRKCQ
ELAVL1		other		1	0.000862	ATF3,DUSP1,IL6,IRF1,MYC	63 (10)
LTBP1	-0.191	other			0.000868	PIM1,SERPINE1,TGFB1
MLLT3		other			0.00108	MYC,SGK1
TRADD		other			0.00108	IL6,IRF1,TNFAIP3	64 (15)
SFN		other			0.00108	DSP,F3,SGK1
CIDEC		other			0.00108	IL6,PPARGC1A,SERPINE1	42 (7)
KIAA1524		other			0.00108	CRLF1,MYC,PLAUR,S100A16
PKP2		other			0.00143	DSP,TGFB1
ANXA2	1.585	other			0.00175	IL6,MYC,TNFRSF10B	74 (18)
FAT1		other			0.00183	IL6,PLAU
SCUBE3		other			0.00183	SERPINE1,TGFB1	45 (7)
DMD		other			0.00185	ARHGAP20,CSRNP3,LIF,NOG,PLAU,PPARGC1A	54 (7)
GCG		other		0.594	0.00189	FOSL2,FST,PLK3,PPARGC1A
Ins1		other		1.265	0.00216	ATP1A1,EGR2,IL6,MYC,PPARD,PRKCQ,SERPINE1,TIMP1	83 (20)
RB1CC1		other			0.00228	MYC,SERPINE1	46 (7)
LUM		other			0.00228	IL6,TGFB1
SART1		other			0.00228	DDIT4,SERPINE1
Igkv1-117		other			0.00228	FOSL2,MYC
RETNLB		other	Activated	2	0.00241	IL4R,MYC,TGFB1,TIMP1	69 (13)
CDH1		other		-1	0.00253	KRT19,MYC,PLAUR,TGFB1	75 (20)
SUMO3		other			0.00264	HMGA1,IL6,PNP	29 (3)
NEDD9		other			0.00264	DDIT4,PFKP,SERPINE1
VCAN	-0.89	other		-1.342	0.00272	F3,FST,MAP1B,TGFB1,TIMP1	57 (13)
ITGA3	1.312	other			0.00277	PLAU,SERPINE1	53 (16)
TAC1		other		1.925	0.00317	FOSB,IL6,SERPINE1,TGFB1	63 (19)
RGS2		other			0.00331	F3,HBEGF	45 (7)
NELFB		other			0.00331	ATF3,GADD45B
AIF1		other			0.00331	IL6,TGFB1
SPINT2		other			0.00331	PLAU,TGFB1
SERPINA1		other			0.00352	ATF4,IL6,XBP1	14 (3)
SBDS		other			0.00391	GADD45B,IL4R,MAFF,OTX2
TMEM173		other			0.00402	IL6,LIF,UPP1
RBM5		other			0.00428	ANXA1,PIM1,TNFRSF10D
TXNIP		other			0.00428	DDIT4,IL6,PPARGC1A
TAC4		other			0.00452	IL6,XBP1	42 (7)
PDLIM2		other		-1	0.00494	F2RL1,HBEGF,PHLDA3,SPOCD1
SELENOS		other			0.00519	IL6,XBP1
SMC3		other			0.00519	MYC,SOX4
PNN		other			0.00519	MYC,TIMP1
TNFAIP2	0	other			0.00519	IRF1,LHX2
VIM		other			0.00519	PLAU,TGFB1	72 (15)
ITIH1		other			0.00519	SPHK1,TGFB1
FST	1.892	other			0.00576	FST,IL6,PPARGC1A	60 (14)
PELP1		other			0.00576	MYC,PPARGC1A,PRKCQ
FLCN		other			0.0059	PPARGC1A,SERPINE1
DLK1		other			0.0059	IL6,IRF1	23 (5)
SLC9A3R1		other			0.00665	EZR,KRT19
ITGB6		other			0.00665	SERPINE1,TGFB1	85 (19)
SHC1		other			0.00677	FST,SDC4,SERPINE1	47 (7)
NYX		other			0.00727	TRPM1
TMEM184A		other			0.00727	DUSP1
LRRC4C		other			0.00727	IL6
GLIPR1		other			0.00727	MYC
PARD3		other			0.00727	IL6
NSMCE3		other			0.00727	MYC
PRCC		other			0.00727	SERPINE1
DYNLRB1		other			0.00727	SERPINE1
RBMS1		other			0.00727	MYC
OSTN		other			0.00727	PPARGC1A
CDC45		other			0.00727	MYC
Muc16		other			0.00727	IL6
LGALS4		other			0.00727	IL6
GRAMD4		other			0.00727	IL6
RSL1D1		other			0.00727	PLAU
TBC1D23		other			0.00727	IL6
RPS20		other			0.00727	MYC
Prg4		other			0.00727	IL6
Marcks		other			0.00727	IL6
RPL21		other			0.00727	MYC
NOD1		other			0.00745	DUSP1,IL6	61 (13)
ARHGDIG		other			0.00745	ANXA1,DUSP6
SEL1L		other			0.00745	TIMP1,XBP1
BID		other			0.00745	IL6,TIMP1
CD24		other			0.00804	ATF3,MTUS1,PLAU,SPHK1	66 (7)
SERPINF1		other			0.00829	MYC,PPARGC1A,TGFB1	59 (16)
HOTAIR		other			0.00829	LAMC2,MYC	29 (5)
MAPK8IP1		other			0.00829	IL6,PLAU	64 (14)
BCL2L11		other			0.00829	IL6,TGFB1
MPZ		other			0.00829	ATF4,SOX4
MUC1		other			0.00954	IL6,MYC,PLAU	90 (23)
CD200		other			0.0101	IL4R,IL6
KISS1		other			0.011	OTX2,PPARGC1A
GADD45A		other			0.011	FOSB,IL6
SOCS1		other		-1.953	0.0119	DUSP1,IL4R,IL6,IRF1
BSCL2		other			0.0119	HMGA1,IL6,TIMP1
CTR9		other			0.012	EGR3,MYC
TICAM2		other			0.0131	IL6,IRF1
POSTN		other			0.0131	ATF4,TGFB1
FANCC		other			0.0139	JAG1,MAP1B,PHLDA2
COLQ		other			0.0139	SDC4,TGFB1,TIMP1
SLPI		other			0.0141	IL6,TGFB1
NLRP3		other			0.0145	IL6,LIF,TACC2
SFTPA2		other			0.0145	XBP1
RBMS3		other			0.0145	MYC
PARP14		other			0.0145	F3
RPRD1B		other			0.0145	MYC
KLF14		other			0.0145	SPHK1
L3MBTL1		other			0.0145	RUNX1
BCAS3		other			0.0145	MYC
VANGL2		other			0.0145	SDC4
FKRP		other			0.0145	LAMC1
AFAP1L2		other			0.0145	IL6
NOSIP		other			0.0145	MYC
GPC3		other			0.0145	MYC
ZNF224		other			0.0145	TNFAIP3
AKAP10		other			0.0145	IL6
LAMA1		other			0.0145	PLAU
STAM		other			0.0145	MYC
BTG3		other			0.0145	KDM6B
CENPX		other			0.0145	MYC
PSG1		other			0.0145	TGFB1
CLEC5A		other			0.0145	IL6
CALM1 (includes others)		other			0.0145	TNFAIP3
CEACAM5		other			0.0145	IL6
ELAVL2		other			0.0145	NR2E1
SH2D3C		other			0.0145	IL6
SOS1		other			0.0145	PLAU
CRADD		other			0.0145	IL6
WASHC1		other			0.0145	MYC
IMPACT		other			0.0145	ATF4
TMEM9B		other			0.0145	IL6
RPA2		other			0.0145	MYC
STAM2		other			0.0145	MYC
COL1A2		other			0.0145	TGFB1
FAM103A1		other			0.0145	MYC
COL17A1		other			0.0145	IL6
WASF1		other			0.0145	EZR
ICOSLG/LOC102723996		other			0.0152	IL6,TGFB1
PEBP1		other			0.0152	HMGA2,TNFRSF10B
CD44		other			0.0165	IL6,LAMC1,MYC,PLAU,SDC4
PLIN5		other			0.0176	ATF4,PPARGC1A
NF2		other			0.0176	MYC,PLAUR
BAK1		other			0.0188	IL6,XBP1
HSP90B1		other			0.0188	IL6,XBP1
NF1		other			0.0188	MYC,TNFRSF10B
GAST		other			0.02	ATF4,HBEGF,JAG1
TIRAP		other			0.02	IL6,IRF1
NPPB		other			0.02	PPARGC1A,TGFB1
UPF2		other			0.02	DSP,TNFAIP3
HNRNPA2B1		other			0.0211	IL6,MYC,PPARGC1A,S1PR3
PLP1		other			0.0213	PRKCQ,TIMP1
KNG1		other			0.0213	IL6,TGFB1
TMEM27	-0.454	other			0.0217	ATP1A1
C1QTNF1		other			0.0217	IL6
SPON2	0.925	other			0.0217	IL6
HIST1H1D		other			0.0217	MYC
DERL1		other			0.0217	XBP1
SDF4		other			0.0217	XBP1
SCARB2		other			0.0217	IL6
RSPO1		other			0.0217	MYC
GCA		other			0.0217	IL6
PLEC		other			0.0217	IL6
BAG4	-0.378	other			0.0217	IL6
RBM8A		other			0.0217	IL6
PROS1		other			0.0217	IL6
Orm1 (includes others)		other			0.0217	IL6
SERPINB3		other			0.0217	IL6
NCOA5		other			0.0217	MYC
DOK2		other			0.0217	MYC
HSPA4		other			0.0217	TGFB1
SLN		other			0.0217	PPARGC1A
AHNAK		other			0.0217	MYC
TOR2A		other			0.0217	MYC
RGS3		other			0.0217	MYC
NLRC3		other			0.0217	IL6
Trim30a/Trim30d		other			0.0217	IL6
KIR2DL1/KIR2DL3		other			0.0217	IL6
ARHGEF2	0.838	other			0.0217	IL6
RNH1		other			0.0217	ILK
ITGB8	-0.531	other			0.0217	TGFB1
HSPH1		other			0.0217	MYC
CRIP2		other			0.0217	IL6
RPL23A		other			0.0217	MYC
RPL5		other			0.0217	HMGA2
GAB2		other			0.0226	IL6,SERPINE1
CR1L		other			0.0226	SERPINE1,TGFB1
SELPLG		other			0.0239	IL4R,PLAUR
TNC		other			0.0239	IL6,MYC
BBS12		other			0.0288	IL6
FEZF1		other			0.0288	TIMP1
TNIP3		other			0.0288	IL6
USE1		other			0.0288	XBP1
ATOH7		other			0.0288	SOX4
LEO1		other			0.0288	SOX4
ZFP64		other			0.0288	IL6
RNF122		other			0.0288	IL6
ASPN		other			0.0288	TGFB1
LRRC32	-0.183	other			0.0288	TGFB1
DACT3		other			0.0288	MYC
SERPING1		other			0.0288	IL6
FXR2		other			0.0288	NOG
RPS11		other			0.0288	HMGA2
G0S2		other			0.0288	MYC
MUC2		other			0.0288	IL6
PHF19	0.701	other			0.0288	OTX2
NUCB2		other			0.0288	IL6
FGA		other			0.0288	IL6
TIAM1	0.469	other			0.0288	TIMP1
HLA-C		other			0.0288	IL6
ORM1		other			0.0288	IL6
IGL		other			0.0288	IL4R
GIPC1		other			0.0288	SERPINE1
IRAK1BP1		other			0.0288	IL6
SERPINB7		other			0.0288	TGFB1
RPS18		other			0.0288	HMGA2
IFIT2		other			0.0288	IL6
CD300LD		other			0.0288	IL6
RPL35A		other			0.0288	HMGA2
RPL12		other			0.0288	HMGA2
BST2		other			0.0288	IL6
MAD1L1		other			0.0288	MYC
SERPINH1		other			0.0288	SERPINE1
TSC1		other			0.0296	EGR2,IL6
CUL4B		other			0.0296	RUNX1,TGFB1
FOXP1		other			0.0296	IL6,XBP1
S100A4		other			0.0311	PLAU,TIMP1
H2AFY		other			0.0342	PLAU,SERPINE1
CRTC3		other			0.0358	PPARGC1A
RHBDD3		other			0.0358	IL6
LILRA4		other			0.0358	IL6
Tlr12		other			0.0358	IL6
TRAFD1		other			0.0358	IL6
GRAP2		other			0.0358	MYC
AHSG		other			0.0358	IL6
PUF60		other			0.0358	MYC
HAMP		other			0.0358	IL6
FGG		other			0.0358	IL6
PILRB		other			0.0358	IL6
ELMO1		other			0.0358	TGFB1
DCX		other			0.0358	ACTN1
SH2B2		other			0.0358	MYC
RTKN		other			0.0358	TNFAIP3
TNFAIP8		other			0.0358	IL6
PLAA		other			0.0358	IL6
SSBP1		other			0.0358	TGFB1
Wfdc17		other			0.0358	IL6
YY2		other			0.0358	MYC
Hist1h1e		other			0.0358	MYC
RPS12		other			0.0358	HMGA2
CHCHD2		other			0.0358	TGFB1
RPS15		other			0.0358	HMGA2
DMP1		other			0.0374	FGF1,IL6
INSIG1		other			0.0384	ACSL4,IL6,TGFB1
CRP		other			0.0391	IL6,SERPINE1
CDK2AP1		other			0.0391	MYC,PPARD
MAPT		other			0.04	ENO1,IL6,MAP1B,TUBA1C,TUBB6
APLN		other			0.0407	MYC,TAGLN2
RETN		other			0.0407	IL6,SERPINE1
BICC1		other			0.0429	HBEGF
CLEC4D		other			0.0429	IL6
PIWIL4		other			0.0429	TGFB1
TFPI		other			0.0429	F3
HSPB2		other			0.0429	TGFB1
KCNIP2		other			0.0429	FOSB
HIST1H1C		other			0.0429	MYC
SERPINA4		other			0.0429	MYC
MSLN		other			0.0429	IL6
LIMS2		other			0.0429	ILK
DES		other			0.0429	TGFB1
RPL11		other			0.0429	HMGA2
FSTL3	0.842	other			0.0429	FST
ERBIN		other			0.0429	SERPINE1
IGKC		other			0.0429	IL4R
SERPIND1		other			0.0429	IL6
NET1		other			0.0429	SERPINE1
ZYX		other			0.0429	VASP
SPARC		other			0.0453	IL6,SERPINE1,TGFB1
TSC2		other			0.0484	ANXA1,ATF3,ATF4
ADM		other			0.0495	IL6,TGFB1
ZNF652		other			0.0498	TGFB1
RUBCN		other			0.0498	IL6
TIMD4		other			0.0498	IL6
FNIP1		other			0.0498	PPARGC1A
ZC3HAV1		other			0.0498	IL6
PDS5B		other			0.0498	MYC
LAX1		other			0.0498	IL6
AZI2		other			0.0498	IL6
DVL1		other			0.0498	MYC
HNRNPC		other			0.0498	MYC
RAPGEF1		other			0.0498	IL6
STRA6		other			0.0498	TGFB1
CD2AP		other			0.0498	TGFB1
SEMA3A	-1.348	other			0.0498	MAP1B
L1RE1		other			0.0498	MYC
DLC1	1.864	other			0.0498	SERPINE1
LGALS7/LGALS7B		other			0.0498	SERPINE1
RASGRP4		other			0.0498	IL6
SH2B1		other			0.0498	MYC
CD99		other			0.0498	FOSB
MS4A1		other			0.0498	MYC
GALP		other			0.0498	IL6
QKI		other			0.0498	MAP1B
MFAP2		other			0.0498	CDC42EP3
HIST4H4		other			0.0498	RUNX1
HIST1H4C		other			0.0498	FOSB
PILRA		other			0.0498	IL6
EMD		other			0.0498	IRF1
mir-122		microrna	Inhibited	-2.631	3.64e-06	CSRP1,FOSL2,IL6,LAMC1,MAP1B,MAPRE1,SLC7A1
mir-146		microrna		-1.227	1.47e-05	DUSP1,IL6,IRAK2,MYC,RUNX1	86 (23)
mir-24		microrna		0	0.000132	IL6,MYC,SERPINE1,TGFB1	86 (17)
mir-15		microrna			0.00137	FGF1,IL6,PIM1,TIMP1	20 (3)
mir-373		microrna			0.00331	IL6,SERPINE1
mir-127		microrna			0.00389	DUSP1,IL6	43 (7)
mir-515		microrna			0.00452	IL6,SERPINE1	38 (7)
mir-196		microrna			0.00452	ANXA1,HMGA2
let-7		microrna		-1.311	0.00527	DLC1,HMGA2,IL6,MYC,NR2E1
mir-542		microrna			0.00727	ILK
mir-33		microrna			0.0101	HMGA2,PPARGC1A
mir-21		microrna		-0.896	0.0112	EGR2,HMGA2,IL6,IRF1,JAG1,TGFB1
mir-652		microrna			0.0145	JAG1
mir-383		microrna			0.0145	MYC
mir-30		microrna			0.0253	IL6,SERPINE1
mir-145		microrna			0.0391	IL6,MYC
mir-155		microrna			0.0403	GCSAM,IL6,SERPINE1
mir-34		microrna			0.0459	EFNB1,MYC
miR-1-3p		mature microrna	Inhibited	-2.957	1.28e-05	CDCP1,CHST11,CSRP1,PIM1,PNP,SDC4,SPHK1,TAGLN2,TMSB10/TMSB4X
miR-30c-5p		mature microrna	Inhibited	-2.449	0.000147	CDCP1,IL6,PNP,SLC4A7,SLC7A1,TNFRSF10B
miR-204-5p (and other miRNAs w/seed UCCCUUU)		mature microrna			0.000525	EFNB1,HMGA2,SOX4
miR-34a-5p		mature microrna		-1.987	0.000597	ATF3,JAG1,MAP2K1,MYC
miR-16-5p		mature microrna	Inhibited	-2.63	0.000771	HMGA1,IL6,LAMC1,MAP2K1,PANX1,PNP,SLC7A1
miR-24-3p (and other miRNAs w/seed GGCUCAG)		mature microrna			0.000772	IL6,MYC,TGFB1
let-7a-5p		mature microrna	Inhibited	-2.355	0.000871	DSP,HMGA1,HMGA2,IGF2BP2,KRT19,MYC
miR-132-3p (and other miRNAs w/seed AACAGUC)		mature microrna			0.0059	HBEGF,SOX4
miR-615-5p (and other miRNAs w/seed GGGGUCC)		mature microrna			0.00727	KRT19
miR-499-5p (and other miRNAs w/seed UAAGACU)		mature microrna			0.00727	SOX6
miR-203a-3p (and other miRNAs w/seed UGAAAUG)		mature microrna			0.011	F2RL1,IL11
miR-199a-5p (and other miRNAs w/seed CCAGUGU)		mature microrna			0.0145	GPRC5A,JAG1,LAMC2
miR-185-3p (and other miRNAs w/seed GGGGCUG)		mature microrna			0.0145	MYC
miR-92a-3p (and other miRNAs w/seed AUUGCAC)		mature microrna			0.0176	IL6,MAPRE1
miR-2682-5p (and other miRNAs w/seed AGGCAGU)		mature microrna			0.0217	MYC
miR-515-5p (and other miRNAs w/seed UCUCCAA)		mature microrna			0.0288	SPHK1
miR-127-3p (miRNAs w/seed CGGAUCC)		mature microrna			0.0288	XBP1
miR-191-5p (and other miRNAs w/seed AACGGAA)		mature microrna			0.0288	IL6
miR-324-5p (miRNAs w/seed GCAUCCC)		mature microrna			0.0288	RUNX1
miR-139-5p (miRNAs w/seed CUACAGU)		mature microrna			0.0429	RUNX1
miR-542-3p (miRNAs w/seed GUGACAG)		mature microrna			0.0498	ILK
miR-138-5p (miRNAs w/seed GCUGGUG)		mature microrna			0.0498	KRT19
miR-185-5p (and other miRNAs w/seed GGAGAGA)		mature microrna			0.0498	HMGA2
NR3C1		ligand-dependent nuclear receptor		-0.323	1.82e-11	ACTN1,ANXA1,CDC42EP3,CLCF1,CSRNP1,DDIT4,DUSP1,F2RL1,F3,GADD45B,IL11,IL6,IRF1,LIF,MYC,PHLDA2,RELT,SERPINE1,SGK1,SOX4,TGFB1,TNFAIP1,TNFAIP3,TNFRSF10B,TP53BP2	93 (22)
ESR1		ligand-dependent nuclear receptor		-1.102	9e-10	ATF3,BYSL,CDC42EP3,DDIT4,ENO1,F2RL1,FOSB,FOSL2,FST,GADD45B,HBEGF,HMGA2,IL6,IRAK2,IRF1,KRT19,MAP1B,MYC,OTX2,PLAU,PLAUR,PPARD,PPARGC1A,PVR,SERPINE1,SGK1,SLC7A1,SOX4,SPRY4,TGFB1,TNFAIP3,XBP1	97 (22)
PGR		ligand-dependent nuclear receptor	Activated	3.288	1.32e-07	CSRP1,EZR,F2RL1,F3,GPRC5A,HBEGF,MYC,PFKP,PLAU,RUNX1,SERPINB8,SGK1,VASP	88 (19)
RARA		ligand-dependent nuclear receptor		-1.112	5.69e-07	DUSP1,EGR2,EGR3,FOSL2,IL6,IRF1,MAP1B,MYC,PVR,RUNX1,TGFB1,TNFRSF10B,XBP1	90 (24)
ESR2		ligand-dependent nuclear receptor		0.686	3.03e-06	AKAP12,ATF3,EGR3,F2RL1,FAM84A,HMGA2,JAG1,KCNJ3,KRT19,MYC,PLAUR,SGK1,SOX4,TIMP1	101 (20)
NR3C2		ligand-dependent nuclear receptor	Activated	2.2	1.33e-05	DDIT4,IL6,NRIP3,SERPINE1,SGK1,TACC2,TGFB1	92 (23)
AHR		ligand-dependent nuclear receptor		1.229	4.07e-05	ACTN1,ADAM19,DUSP6,HUNK,IL6,IRF1,JAG1,MYC,SEMA3A,SERPINE1,TGFB1	98 (20)
PPARG		ligand-dependent nuclear receptor		-0.298	0.000151	ACSL4,FGF1,FST,HIVEP2,IL6,KRT19,NR2F2,PPARD,PPARGC1A,RGL1,SERPINE1,SGK1	79 (22)
RARG		ligand-dependent nuclear receptor			0.000266	DUSP1,EGR2,IL6,MYC	86 (22)
AR		ligand-dependent nuclear receptor		-1.118	0.00154	IL6,KCNJ3,MYC,PLAU,S1PR3,SERPINE1,SGK1,TACC2,TGFB1,XBP1	84 (21)
THRA		ligand-dependent nuclear receptor		0.6	0.00222	ATF4,IL6,IRF1,SERPINE1,TGFB1	89 (22)
RARB		ligand-dependent nuclear receptor			0.00391	EZR,IL6,ILF2,TGFB1	84 (15)
NR1H4		ligand-dependent nuclear receptor		-1.414	0.00556	IL6,MYC,PPARGC1A,TGFB1,TIMP1	85 (23)
NR0B2		ligand-dependent nuclear receptor			0.018	PPARGC1A,SERPINE1,TIMP1
NR5A2		ligand-dependent nuclear receptor			0.0264	IL6,MYC,PLK3
ESRRG		ligand-dependent nuclear receptor			0.0342	ENO1,FGF1
NR1I3		ligand-dependent nuclear receptor			0.0384	GADD45B,MAFF,MYC
NR1H3		ligand-dependent nuclear receptor			0.0423	ATF3,IL6,PPARGC1A
RXRA		ligand-dependent nuclear receptor			0.0429	IL6,ILK,PPARD,TGFB1,TNFRSF10B
RAF1		kinase	Activated	3.426	3.96e-12	AKAP12,ANXA1,DUSP6,EGR3,FAM13A,HBEGF,HMGA2,IL6,LIF,MYC,PHLDA2,PLAU,PLAUR,PNP,SEC14L2,TIMP1	89 (19)
EGFR	0.086	kinase	Activated	3.249	8.43e-12	ANXA1,CDCP1,DUSP1,EGR3,F2RL1,F3,FOSL2,HBEGF,HMGA1,HMGA2,IL6,IRF1,JAG1,MYC,PLAU,PLAUR,RUNX1,SERPINE1,SLC4A7,SPHK1	101 (25)
MAPK8		kinase		1.24	1.89e-09	ACSL4,DUSP1,DUSP6,FOSL2,IL6,LIF,MYC,PLAU,PLAUR,PPARD,PPARGC1A,TNFAIP3	89 (18)
MAP3K1		kinase	Activated	2.758	5.12e-09	ATF3,DUSP1,PLAU,PLAUR,PPARD,SERPINE1,TGFB1,TIMP1	78 (18)
ERBB2		kinase	Activated	2.203	5.53e-09	ACSL4,ADAM19,ATF4,CDC42EP3,CDCP1,DUSP6,EPHB2,HBEGF,HMGA2,IL6,ILK,JAG1,LAMC2,MAP1B,MYC,PHLDA2,PLAU,PLAUR,SERPINE1,SLC4A7,SOX4,TNFRSF10B,XBP1	81 (22)
MAPK3		kinase	Activated	2.121	4.21e-08	FOSB,IL6,MYC,PLAUR,PPARGC1A,SLC4A7,TIMP1,TNFRSF10B	89 (20)
CAMK4		kinase		1.71	1.27e-07	ATF3,CSRP1,FOSB,FOSL2,IL6,PPARGC1A	73 (18)
FGFR1		kinase	Activated	2.772	2.57e-07	FGF1,IL11,IL6,LIF,MYC,PLAU,PLAUR,SOX3	82 (21)
CHUK		kinase		1.304	3.91e-07	ATF3,CRLF1,DUSP6,F3,GADD45B,IL11,IL6,MYC,PLAU,SGK1,TNFAIP3	70 (14)
ATM		kinase		1.491	4.13e-07	DUSP1,GADD45B,IL6,IRF1,SERPINE1,TNFAIP3,TNFRSF10B	88 (15)
MAP2K1	1.086	kinase	Activated	2.957	6.02e-07	ATF3,DUSP1,DUSP6,EGR2,ENO1,F3,IL6,MYC,PIM1,PLAUR	80 (16)
MAPK14		kinase	Activated	2.08	1.11e-06	DUSP1,DUSP6,FOSL2,IL6,PLAU,PLAUR,PPARGC1A,SGK1,TGFB1,TIMP1	94 (21)
IRAK4		kinase			1.12e-06	ATF3,CSRNP1,FOSB,IL6,IRF1,LIF,TNFAIP3	77 (19)
INSR		kinase		1.715	1.15e-06	ACSL4,ATF3,DUSP1,EGR2,HBEGF,IL11,IL6,MYC,PHLDA2,PIM1,PPARGC1A,PRKCQ,SERPINE1,TGFB1	98 (25)
PIK3R1	-0.742	kinase		0.944	1.61e-06	ATF4,ATP1A1,F3,IL6,MYC,PLAU,SERPINE1	66 (22)
SRC	1.103	kinase	Activated	2.724	1.64e-06	DUSP1,ENO1,F3,IL6,MYC,PLAU,PLAUR,SLC4A7	75 (20)
ERBB3		kinase		0.378	3.64e-06	ADAM19,DUSP1,EZR,F3,HBEGF,HMGA2,SLC4A7	71 (14)
IKBKB		kinase		1.527	4.28e-06	ATF3,DUSP6,F3,IL11,IL6,ILK,IRF1,MYC,PLAU,SGK1,TGFB1	85 (18)
FGFR2	-0.942	kinase		0.42	4.73e-06	FLRT3,FST,IL6,MYC,NOG,PLAUR,SOX3,SOX7	74 (13)
MAPK9		kinase		1.561	1.66e-05	FOSL2,GADD45B,HMGA1,IL11,IL6,LIF,MYC,TNFAIP3	103 (21)
AKT1		kinase	Activated	2.279	2.86e-05	ENO1,EZR,FOSB,HUNK,IL6,MYC,PPARGC1A,SERPINE1,SLC4A7,TIMP1	79 (19)
SYK		kinase		-0.248	2.98e-05	AKAP12,FST,IL6,IRF1,PIM1,TGFB1	85 (17)
CDK9		kinase		1.969	4.13e-05	IL6,MYC,PPARGC1A,RUNX1,TNFAIP3	63 (13)
EIF2AK2		kinase		1.799	4.18e-05	ATF3,ATF4,IL6,IRF1,MYC,TNFAIP3	77 (20)
MAPK1		kinase	Activated	2.143	4.41e-05	ARHGAP11A,ATF3,DUSP1,EGR2,FOSB,IL6,LIF,PLAU,SLC4A7,SPRY4,TNFRSF10B	78 (19)
MTOR		kinase		0.726	4.53e-05	DDIT4,ENO1,FST,IL4R,IL6,IRF1,MYC,PFKP,PPARD,SOX4	91 (24)
PRKCD		kinase		1.824	5.1e-05	C3orf52,FOSL2,GPRC5A,IL6,LIF,MYC,SERPINE1,SPHK1	95 (24)
MAP2K4		kinase	Activated	2.19	5.89e-05	ATF3,IL6,PLAU,PPARD,TGFB1	83 (16)
PRKCB		kinase		1.969	5.89e-05	IL6,MYC,PPARGC1A,SERPINE1,TGFB1	85 (24)
BMX		kinase			0.000102	IL6,PPARGC1A,TIMP1	65 (13)
ACVRL1		kinase			0.000105	MYC,PLAU,PLAUR,SERPINE1	62 (7)
Map3k7		kinase		1	0.000111	EGR2,HBEGF,IL6,RUNX1T1,SPHK1	46 (8)
MAP2K3		kinase		0.934	0.000158	IL6,PLAU,PPARGC1A,SERPINE1,SGK1	63 (16)
RET		kinase		1.103	0.00017	ANXA1,ATF4,DUSP6,IL6,PLAU,PLAUR	91 (23)
BRD4		kinase			0.000227	FOSL2,MYC,PIM1,PLAU,TIMP1,XBP1	64 (7)
CDK5R1		kinase			0.000238	IL6,SERPINE1,SOX6	67 (14)
ERN1		kinase		0.092	0.000284	ATF3,ATF4,PVR,SLC7A1,TNFRSF10B,XBP1	9 (3)
RPS6KA5		kinase			0.000284	DUSP1,IL6,MYC	85 (20)
GRB2		kinase	Activated	2	0.000376	IL6,OTX2,PLAU,SLC7A1
ERBB4		kinase		0.447	0.000414	ADAM19,DUSP1,HBEGF,HMGA2,MYC	86 (17)
TGFBR2		kinase		1	0.000433	ATF4,FST,GADD45B,IL6,SERPINE1,TGFB1,TIMP1	82 (20)
IPMK		kinase			0.000525	CSRP1,FOSB,TAGLN2	10 (2)
MAP3K3		kinase			0.000683	IL6,TGFB1,TNFAIP3	73 (17)
PIM1	3.112	kinase		0.882	0.000688	IL6,MYC,PIM1,PPARGC1A	87 (20)
MET		kinase	Activated	2	0.000862	HBEGF,IL6,MYC,RUNX1,TGFB1	81 (22)
BMPR1B		kinase			0.000868	NR2E1,SERPINE1,SOX6
EIF2AK4		kinase			0.0012	ATF3,ATF4,IL6	28 (4)
GSK3B		kinase		-0.189	0.00121	IL6,MAPRE1,MYC,SERPINE1,TNFRSF10B	94 (25)
PIK3CA		kinase			0.00122	ATP1A1,JAG1,SERPINE1,TGFB1	54 (12)
MAPK11		kinase			0.00133	IL6,PPARGC1A,TIMP1	47 (12)
PDPK1		kinase			0.00133	IL6,MYC,SERPINE1	82 (23)
STK11		kinase		0.447	0.00169	ATF3,GADD45B,IL6,MYC,SERPINE1,TNFAIP3	90 (22)
PKM		kinase			0.00175	ENO1,IL6,MYC	71 (17)
CSF1R		kinase			0.00175	IL4R,IL6,MYC	78 (18)
ROR1		kinase			0.00183	KRT19,MAP1B
PRKCA		kinase			0.00186	MYC,PHLDA2,PVR,RUNX1,SERPINE1	96 (25)
FGFR3		kinase			0.00191	DUSP6,NOG,SOX3
JAK2		kinase			0.00207	ACTN1,IL6,IRF1,MYC,PHLDA3	73 (17)
TYRO3		kinase			0.00228	EGR2,IL6	50 (9)
RPS6KA4		kinase			0.00228	DUSP1,IL6	44 (8)
PIM3		kinase			0.00228	MYC,PPARGC1A
FLT3		kinase			0.00245	IL6,MYC,PIM1	84 (22)
TGFBR1		kinase		1.948	0.00253	EGR2,JAG1,RUNX1,SERPINE1	65 (14)
EPHB1	0.203	kinase			0.00277	EGR2,SERPINE1
ACVR1B		kinase			0.00277	FST,SERPINE1	45 (7)
RPS6KA3		kinase			0.00277	MYC,TNFRSF10B	63 (11)
BMPR1A		kinase			0.00285	NOG,SERPINE1,SOX6	47 (11)
IKBKG		kinase		1.732	0.00291	DUSP6,IL11,IL6,SGK1,TNFAIP3	84 (18)
KDR		kinase			0.00328	F3,PIM1,XBP1	58 (7)
SPHK1	3.921	kinase			0.00352	IL6,SERPINE1,TIMP1	75 (19)
Brd4		kinase			0.00376	IL6,PLAU,TIMP1
CDK7		kinase			0.00389	TGFB1,TNFAIP3
FYN		kinase			0.00428	DUSP1,EGR2,IL6	85 (22)
GAB1		kinase			0.00452	EGR2,IL6	88 (25)
PIM2		kinase			0.00519	MYC,PPARGC1A
PDK4		kinase			0.00519	IL6,PPARGC1A	52 (7)
MAPK7		kinase			0.00544	DLC1,DUSP1,IL6	26 (4)
STK3		kinase			0.0059	IL6,SOX4
PDGFRA		kinase			0.0059	MYC,PRKCQ
EPHB4		kinase			0.00609	MYC,RUNX1,TGFB1
EIF2AK3		kinase		1.981	0.00615	ATF3,ATF4,MYC,XBP1	85 (21)
MKNK1		kinase	Activated	2	0.00637	FOSB,LAMC1,MAP1B,MYC
PTK2		kinase			0.00643	DSP,IL6,TIMP1	54 (12)
IRAK3		kinase			0.00665	IL6,TNFAIP3	68 (15)
CLK1		kinase			0.00727	F3
PFKP	1.094	kinase			0.00727	F3
CLK4		kinase			0.00727	F3
HUNK	-1.042	kinase			0.00727	MYC
YES1		kinase			0.00727	IL6
MAP3K20		kinase			0.00727	SOX6
Flt1		kinase			0.00727	ATF3
MAP2K7		kinase			0.00789	ATF3,MYC,PLAU	85 (16)
JAK1		kinase			0.00869	IL4R,IRF1,RUNX1	79 (16)
NTRK2	-0.49	kinase			0.00869	JAG1,MYC,TP53BP2
MAP3K5		kinase			0.00916	IL6,TGFB1	68 (17)
FGFR4		kinase			0.0101	PLAU,SERPINE1
MAPK13		kinase			0.011	IL6,PPARGC1A
BMPR2		kinase			0.012	EFNB1,EPHA4
MAP3K14		kinase			0.0124	IL6,TNFAIP3,XBP1
SGK1	1.472	kinase			0.0124	HBEGF,IL6,LIF
RIPK2		kinase			0.0145	IL6,PPARD,PPARGC1A
PIKFYVE		kinase			0.0145	ATF3
NME2		kinase			0.0145	MYC
PRKCE		kinase			0.0162	IL6,MYC,PIM1
MAP2K6	-0.454	kinase			0.0162	IL6,PLAU,PPARGC1A
PRKCI		kinase			0.0176	EZR,IL6
MAP3K7		kinase			0.0186	IL6,IRF1,SERPINE1
LCK		kinase			0.02	ANXA1,IRF1
PRKG1		kinase			0.02	SERPINE1,TGFB1
PRKCQ	-1.234	kinase			0.02	EZR,IL6
CDK5		kinase			0.02	TNFAIP3,XBP1
PRKD1		kinase			0.02	F3,TNFAIP3
LYN		kinase			0.0213	IL6,MYC,SPHK1
DGKE		kinase			0.0217	F3
CSNK1E		kinase			0.0217	SERPINE1
STK16		kinase			0.0217	SERPINE1
STK38		kinase			0.0217	IL6
EEF2K		kinase			0.0217	MAP1B
CDKN1A		kinase		-0.623	0.0218	DUSP1,IL6,JAG1,MYC,SERPINE1
CDK2		kinase			0.0253	MYC,TNFAIP3
ROCK2		kinase			0.0267	DSP,SERPINE1
LIMK1		kinase			0.0288	MYC
PRKAB1		kinase			0.0288	IL6
SNRK		kinase			0.0288	MYC
DLG3		kinase			0.0288	EPHB2
PELI2		kinase			0.0288	IL6
ILK	1.039	kinase			0.0327	IL6,TGFB1
RPS6KB1		kinase			0.0342	ATP1A1,SERPINE1
JAK3		kinase			0.0342	IL6,IRF1
PRKAA1		kinase			0.0348	ATF3,IL6,PPARGC1A
ERN2		kinase			0.0358	XBP1
NCK2		kinase			0.0358	ATF4
MAPKAPK5		kinase			0.0358	TNFAIP3
EIF2AK1		kinase			0.0358	IL6
EFNA4		kinase			0.0374	DUSP6,IRF1
EFNA3		kinase			0.0391	DUSP6,IRF1
NME1		kinase			0.0391	SERPINE1,TIMP1
PIK3CG		kinase			0.0407	FOSL2,IL6
EFNA5	-0.604	kinase			0.0424	DUSP6,IRF1
TRPM7		kinase			0.0429	ANXA1
PRKACB		kinase			0.0429	MYC
PRKD2	-0.532	kinase			0.0429	F3
WNK1		kinase			0.0429	SERPINE1
DGKZ		kinase			0.0429	IL6
PIP5K1B	-0.75	kinase			0.0429	IL6
ACVR1		kinase			0.0442	NOG,SERPINE1
EPHB6		kinase			0.0442	IL6,TGFB1
TRPV4	0.087	ion channel			0.000683	IL6,PPARGC1A,TIMP1
KCNE3		ion channel			0.00161	CSRNP1,DUSP6,FOSB,PLK3
TRPV1		ion channel			0.00389	IL11,IL6
KCNJ9		ion channel			0.00727	KCNJ3
P2RX7		ion channel			0.00916	IL6,TGFB1	70 (19)
TRPC1		ion channel			0.0101	S1PR3,SPHK1
PKD1		ion channel		-1.982	0.0105	ATP1A1,CLCF1,FOSB,HBEGF,SOX6
RYR3		ion channel			0.0145	ATF3
KCNJ5		ion channel			0.0145	KCNJ3
KCNJ6		ion channel			0.0145	KCNJ3
CLCN3		ion channel			0.0217	TGFB1
GJC1		ion channel			0.0217	TGFB1
ABCC9		ion channel			0.0288	PPARGC1A
CACNA1C		ion channel			0.0429	ENO1
RYR2		ion channel			0.0429	IL6
CLIC4		ion channel			0.0498	IL6
TGFB1	1.31	growth factor	Activated	4.608	9.39e-27	ACTN1,ADAM19,ANKLE2,ATF4,CDC42EP3,CHST11,CSRP1,DACH1,DDIT4,DSP,DUSP1,EGR2,EGR3,EPHB2,F2RL1,F3,FOSB,FOSL2,GADD45B,GPRC5A,HBEGF,HMGA1,HMGA2,IL11,IL4R,IL6,ILK,IRAK2,IRF1,JAG1,KCNJ3,KDM6B,KRT19,LAMC1,LAMC2,LIF,MAP2K1,MYC,NOG,PHLDA2,PIM1,PLAU,PLAUR,PNP,PPARD,PPARGC1A,RUNX1,S1PR3,SDC4,SEMA3A,SERPINE1,SGK1,SLC7A1,SOX4,SPHK1,TACC2,TGFB1,TIMP1,TNFAIP3,VASP,XBP1	103 (20)
HGF		growth factor	Activated	3.596	2.02e-20	AKAP12,ATF3,CLCF1,CRLF1,DUSP6,EPHA4,F3,FOSB,HBEGF,IL11,IL6,KRT19,LAMC2,MYC,PHLDA2,PIM1,PLAU,PLAUR,PPARD,PVR,RGS20,SEMA3A,SERPINE1,SGK1,SLC7A1,STK10,TAGLN2,TGFB1,TIMP1,TNFAIP3,TNFRSF10B	84 (20)
EGF		growth factor	Activated	3.919	4.59e-18	ACSL4,ACTN1,ATF3,DUSP1,DUSP6,EGR2,EGR3,EZR,F3,FOSB,FST,HBEGF,IL6,KRT19,MYC,PHLDA2,PLAU,PLAUR,PPARD,RUNX1,SERPINE1,SLC4A7,SOX4,SPHK1,SPRY4,TGFB1,TIMP1,TNFAIP1,VASP	81 (18)
NRG1		growth factor	Activated	2.454	7.44e-12	ACTN1,ATF4,DUSP1,DUSP6,EGR2,EGR3,FGF1,FOSB,HMGA1,MYC,PLAU,PLAUR,RUNX1,SLC4A7,SOX4,TNFAIP1	74 (22)
AGT		growth factor	Activated	3.094	4.71e-09	ANXA1,ATF3,ATP1A1,DUSP1,F3,HBEGF,IL6,JAG1,LIF,MYC,PLAU,PPARGC1A,SERPINE1,SGK1,SOX4,SOX6,TGFB1,TIMP1	97 (21)
TGFB2		growth factor	Activated	2.778	6.33e-08	EGR2,HBEGF,JAG1,RUNX1,RUNX1T1,SERPINE1,SPHK1,TGFB1,TIMP1	84 (18)
FGF2		growth factor	Activated	3.771	6.48e-08	ATF4,ENO1,F3,HBEGF,IL6,MYC,NOG,PLAU,PLAUR,RUNX1,SERPINE1,SPHK1,SPRY4,TGFB1,TIMP1	75 (17)
CTGF		growth factor		0.503	7.48e-08	ENO1,IL6,ILK,MYC,SDC4,SERPINE1,SOX4,TGFB1,TIMP1	91 (22)
TGFB3		growth factor	Activated	2.397	8.82e-08	ADAM19,F2RL1,FOSB,FOSL2,IL11,PLAUR,PPARGC1A,SERPINE1,TGFB1	69 (12)
VEGFA	-0.651	growth factor	Activated	2.433	1.21e-07	F3,FOSB,HBEGF,IL6,NR2F2,PIM1,PLAU,PPARGC1A,RUNX1,SERPINE1,TGFB1,TIMP1,TMSB10/TMSB4X	77 (17)
IGF1		growth factor	Activated	2.534	2.86e-07	DDIT4,EGR2,F3,FOSB,HMGA1,IL4R,IL6,MYC,NOG,PIM1,PLAU,PLAUR,SERPINE1,TGFB1,XBP1	87 (23)
WISP2		growth factor		-0.128	1.64e-06	DSP,LAMC2,SDC4,SERPINE1,TGFB1,XBP1
IGF2		growth factor			3.99e-06	DUSP1,EGR2,HBEGF,IL11,IL6,MYC,PIM1,PRKCQ,SERPINE1	71 (20)
BMP6		growth factor		0.692	6.08e-06	HBEGF,IL6,NOG,SEMA3A,SERPINE1,TIMP1,XBP1	66 (12)
BMP2		growth factor		0.852	1.69e-05	CREB3L1,F3,FOSB,FST,GADD45B,MYC,NOG,SOX6,TIMP1	91 (18)
NGF		growth factor		1.688	6.69e-05	ATF3,DUSP1,EGR2,EHD4,FOSL2,MYC,PLAUR,TGFB1	66 (23)
INHBA		growth factor		0.579	8.05e-05	ACTN1,DACH1,FST,IL6,IRF1,SERPINE1,SOX4,TIMP1	72 (17)
PGF		growth factor			0.000147	FOSB,FST,IL6,SERPINE1	82 (22)
HDGF		growth factor			0.000157	SERPINE1,TGFB1
INHBB		growth factor			0.000197	FST,SERPINE1,TIMP1	44 (6)
GDF15		growth factor			0.000238	IL6,PLAU,PLAUR	80 (17)
TGFA		growth factor	Activated	2.199	0.000313	FOSL2,IL6,LAMC2,SERPINE1,TGFB1	64 (16)
NRTN		growth factor			0.000336	EGR2,FOSB,IL6
PDGFC		growth factor			0.000456	MYC,TGFB1,TIMP1
FGF18		growth factor			0.000773	NOG,TIMP1
INHA		growth factor		0.156	0.000984	FST,KRT19,MYC,SERPINE1,SGK1	41 (4)
PROK1		growth factor			0.00108	IL11,SPHK1
PDGFB	0.831	growth factor		1.953	0.00108	FGF1,IL6,MYC,TIMP1	73 (18)
GDNF		growth factor		1.937	0.00137	EGR2,FOSB,SPHK1,VASP
LEP		growth factor		1.241	0.00139	DUSP6,EGR2,F3,IL6,LIF,MYC,PPARGC1A,SERPINE1,TGFB1,TIMP1	76 (19)
LTBP4		growth factor			0.00143	MYC,TGFB1
BMP7	-0.946	growth factor		-0.094	0.00214	F3,IL6,NOG,PPARGC1A,SERPINE1	77 (19)
FGF1	3.713	growth factor		1.387	0.00222	DUSP6,IL6,MAB21L1,MYC,TGFB1	88 (21)
ANGPT2	0.445	growth factor		1.98	0.00278	IL6,KDM6B,MAP2K1,PLAU,SERPINE1,TNFRSF10B	77 (19)
ANGPT1		growth factor			0.00285	DUSP1,ILK,JAG1
AREG		growth factor		0.914	0.00391	ARHGAP11A,IL6,PLAU,RUNX1	79 (16)
GDF2		growth factor			0.00391	ATP1A1,GADD45B,MYC,NOG	6 (2)
FGF21		growth factor			0.00428	PPARGC1A,SERPINE1,TGFB1	60 (7)
GH1		growth factor		1.664	0.00506	ATF3,ATF4,IL4R,IL6,IRF1,MYC	76 (18)
MSTN		growth factor			0.00609	IL6,PPARGC1A,TGFB1	79 (22)
NOG	-1.885	growth factor			0.00609	FST,MYC,NOG
EREG		growth factor			0.00665	HBEGF,IL6
KITLG		growth factor		1.951	0.00669	CLIC1,IL11,IL6,MAP2K1,PIM1,PRKCQ	67 (9)
GDF10		growth factor			0.00727	SERPINE1
CLEC11A		growth factor			0.00751	ANXA1,EGR2,GCSAM
BDNF		growth factor		1	0.00783	DUSP1,DUSP6,EGR2,FOSB,IL6,LAMC1,MAP1B	77 (17)
MST1		growth factor			0.0131	IL6,SOX4
FGF7		growth factor			0.0139	IRF1,PLAU,SERPINE1
GRP		growth factor			0.0141	FOSB,MYC
BMP4		growth factor		-0.778	0.0193	HMGA2,IL6,MYC,NOG
VEGFB		growth factor			0.02	ATF3,PPARGC1A
JAG1	3.11	growth factor			0.02	MYC,NR2F2
JAG2		growth factor			0.0327	IL6,JAG1
GDF11		growth factor			0.0358	FST
GMFG		growth factor			0.0429	IL6
VEGFD		growth factor			0.0429	IL6
Vegf		group	Activated	3.67	4.13e-17	AKAP12,ATF3,CLCF1,CRLF1,DUSP6,EGR3,EPHA4,F3,FOSB,FST,HBEGF,IL11,IL6,IRF1,MYC,NR2F2,PHLDA2,PLAU,PLAUR,PPARD,PVR,RGS20,SGK1,SLC7A1,STK10,TGFB1,TIMP1,TNFRSF10B	85 (19)
ERK		group	Activated	3.869	6.72e-16	ACTN1,DUSP1,EGR2,FOSL2,FST,HBEGF,HMGA1,IL6,JAG1,LIF,MAFF,MYC,PLAU,PPARD,SERPINE1,SLC4A7,SOX4,TIMP1,TNFRSF10B,VASP	88 (19)
Mek		group	Activated	2.243	2.96e-12	CDCP1,DUSP6,EGR2,EGR3,EPHB2,HMGA2,IL6,MAFF,MYC,OTX2,PHLDA2,PPARGC1A,RUNX1,SERPINE1,SPRY4,TNFAIP3	79 (21)
estrogen receptor		group		-1.76	2.27e-11	ANXA1,DSP,FGF1,HBEGF,IL6,JAG1,KRT19,LAMC2,MAP1B,MYC,PLAU,PLAUR,SERPINE1,TGFB1,TIMP1,XBP1	100 (18)
ERK1/2		group	Activated	3.257	5.88e-11	DUSP1,ENO1,EZR,F3,FOSB,HBEGF,HMGA1,IL11,IL6,MYC,PLAU,PLAUR,SERPINE1,SGK1,SPRY4,TIMP1,TNFRSF10B	83 (14)
Jnk		group	Activated	2.954	4.51e-10	DUSP1,F2RL1,F3,FOSB,IL11,IL6,MYC,PLAU,PLAUR,PPARD,SERPINE1,TGFB1,TIMP1,TNFRSF10B	84 (18)
P38 MAPK		group	Activated	2.931	1.42e-09	ATF3,DUSP1,EGR2,F3,FST,IL11,IL6,MYC,PLAU,PLAUR,PPARGC1A,RUNX1,SERPINE1,SGK1,TGFB1,TIMP1,TNFRSF10B	77 (17)
Tgf beta		group	Activated	2.937	2.57e-09	EGR2,FST,GADD45B,IL6,ILK,JAG1,KDM6B,LIF,MYC,PLAU,RUNX1,SERPINE1,TGFB1,TIMP1	73 (21)
IL1		group	Activated	3.499	3.37e-09	DUSP1,F3,FST,IL11,IL4R,IL6,IRF1,LIF,MYC,PANX1,PPARGC1A,SDC4,SERPINE1,TGFB1,TIMP1,TNFAIP3	87 (18)
Ras		group	Activated	2.401	2.49e-08	HMGA1,IL11,LIF,MYC,PLAU,PLAUR,PPARD,PVR,SERPINE1,UPP1	76 (23)
Raf		group			2.63e-08	DUSP6,HMGA2,MAFF,MYC,PHLDA2,PPARGC1A,SPRY4,TNFAIP3	62 (9)
Tlr		group		1.944	1.77e-07	DUSP1,HBEGF,IL6,IRF1,JAG1,RGS20,SEMA3A,SPHK1,TNFAIP3	94 (21)
Nfat (family)		group	Activated	2.813	3.33e-07	EGR2,EHD4,F2RL1,HBEGF,SDC4,SERPINE1,SLC7A1,SPOCD1
Insulin		group	Activated	2.337	6.19e-07	DDIT4,DUSP1,EGR2,FOSB,IL6,KCNJ3,MYC,PPARD,PPARGC1A,SERPINE1,SGK1,SLC7A1,TGFB1,XBP1	84 (21)
Akt		group		1.649	6.72e-07	ATF4,EGR2,F3,IL6,MYC,PPARD,PPARGC1A,SERPINE1,SGK1,SLC4A7,SOX4,XBP1	90 (25)
Interferon alpha		group		1.631	7.05e-07	ADAM19,ATF3,DDIT4,DUSP6,F3,FOSL2,IL11,IL4R,IL6,IRF1,LIF,MYC,PIM1,SPRY4,TGFB1	63 (17)
IL12 (family)		group		1.948	2.28e-06	ADAM19,ATF3,DDIT4,FOSL2,IL6,IRF1,LIF,PIM1	82 (16)
Histone h3		group			1.72e-05	AKAP12,IL6,MTUS1,NOG,OTX2,RUNX1T1,SGK1,SPHK1,TACC2,TNFAIP3,TP53BP2,UPP1,XBP1
Tnf receptor		group		1.982	1.78e-05	IL6,SERPINE1,TGFB1,TIMP1	70 (19)
MAP2K1/2		group	Activated	2.385	2.24e-05	ATF3,DUSP1,EGR2,JAG1,MYC,TGFB1	96 (27)
Alpha catenin		group	Inhibited	-2.433	2.66e-05	IL6,IRF1,MYC,PLAU,SGK1,TIMP1,TNFAIP3	69 (14)
Pkc(s)		group		1.281	2.68e-05	ATF3,DUSP1,EGR2,F3,GADD45B,IL6,SERPINE1,TGFB1,XBP1	87 (22)
MIRLET7		group			3.07e-05	HMGA2,IL6,MYC
STAT5a/b		group		1.264	5.38e-05	DUSP1,EPHA4,IL4R,IRF1,MYC,PIM1	42 (7)
IFN Beta		group	Activated	2.646	5.98e-05	ATF3,DUSP1,IL6,IRF1,MYC,SPRY4,TGFB1	71 (19)
Tnf (family)		group	Activated	2.571	8.6e-05	ATF3,F3,FST,IL6,JAG1,SERPINE1,TNFAIP3	56 (15)
PI3K (family)		group		-0.908	0.000107	DDIT4,IL6,SERPINE1,SLC4A7,SOX4,TNFRSF10B	85 (23)
Gsk3		group		0.374	0.000219	ATF4,IL6,MYC,TNFAIP3,TNFRSF10B	85 (20)
Angiotensin II receptor type 1		group			0.000238	ATP1A1,SERPINE1,TIMP1
Notch		group		1.177	0.000247	DUSP1,GADD45B,IL6,JAG1,MYC	80 (21)
Creb		group		1.51	0.000397	ATF3,CSRP1,DUSP1,EGR3,IL11,IL6,MAP2K1,PPARGC1A,SOX4
SRC (family)		group			0.000442	ATP1A1,IL6,SLC4A7,TGFB1	52 (11)
Gm-csf		group			0.000555	IL6,MYC,PIM1,TGFB1	102 (25)
GNRH		group			0.000683	ATF3,DUSP1,SGK1	78 (18)
Ptk		group			0.00108	IL6,TGFB1	53 (12)
Hdac		group		-1.789	0.00121	ATF3,EGR3,GADD45B,IL6,MYC,PPARGC1A	90 (17)
Pro-inflammatory Cytokine		group			0.00129	F3,IL6,SDC4,TIMP1	72 (19)
tryptase		group			0.00143	F2RL1,TNFAIP3
Fc gamma receptor		group			0.00146	IL6,TGFB1,TNFAIP3	67 (15)
Fgf		group			0.0016	IL6,OTX2,SPRY4
Collagen Alpha1		group			0.00277	PLAU,PLAUR	64 (12)
PRKAA		group			0.00285	DUSP1,IL6,PPARGC1A
Ppp2c		group			0.00331	DUSP1,PIM1
SYK/ZAP		group			0.00389	IL6,TIMP1	46 (11)
Cdk		group			0.00452	IL6,PPARGC1A	47 (7)
Rock		group			0.00456	F3,MYC,TGFB1	70 (19)
Histone h4		group			0.00485	AKAP12,IL6,IRF1,SPHK1,TACC2	21 (3)
Hedgehog		group			0.00576	JAG1,KRT19,MYC
Rxr		group			0.00659	IL6,ILK,KDM6B,MYC	54 (7)
PLC		group			0.00665	EGR3,MYC
Smad2/3		group			0.00714	ILK,RUNX1,SERPINE1
Cofilin		group			0.00727	MYC
PI3K p85		group			0.00727	IL6
Daf		group			0.00727	IL6
Serine Protease		group			0.00727	IL6
lymphokine		group			0.00727	F3
Lectin		group			0.00727	F3
Mapk		group			0.00729	F3,IL6,MYC,PPARD	82 (20)
TMSB4		group			0.00829	ILK,SERPINE1	3 (2)
cyclooxygenase		group			0.00829	IL6,LIF
Ras homolog		group			0.00916	MYC,PLAU	84 (18)
ETS		group			0.00916	SERPINE1,TIMP1
Ikb		group			0.0131	IL6,TNFAIP3
Ciap		group			0.0131	IL6,MYC
BMP		group			0.0141	IL6,IRF1
Plc beta		group			0.0145	IL6
MSK1/2		group			0.0145	DUSP1
Rab5		group			0.0145	IL6
Ifn gamma receptor		group			0.0145	IRF1
FPR		group			0.0145	IL6
STAT3/5		group			0.0145	PIM1
Par		group			0.0145	IL6
C-type LECTIN		group			0.0145	IL6
Focal adhesion kinase		group			0.02	DSP,IL6
MIR124		group			0.02	IL6,SPHK1
PLC gamma		group			0.0217	MYC
NIK		group			0.0217	IL6
Trk Receptor		group			0.0217	DUSP6
TH17 Cytokine		group			0.0217	IL6
RNase A		group			0.0217	IL6
Nr1h		group		-0.277	0.0231	FGF1,IL6,PPARGC1A,PRKCQ
N-cor		group			0.028	HIVEP2,RGL1,SGK1
STAT		group			0.0282	IRF1,TIMP1
SAA		group			0.0282	F3,IL6
Rsk		group			0.0288	ATF4
Hsp27		group			0.0327	IL6,TGFB1
Wnt		group			0.0358	MYC,PPARGC1A
CD3 group		group			0.0358	ACSL4,EGR2
MNK1/2		group			0.0358	MYC
Cpla2		group			0.0358	MYC
Nfatc		group			0.0429	PPARGC1A
Fcgr2		group			0.0429	IL6
SERCA		group			0.0429	MYC
TLR2/TLR4		group			0.0429	IL6
Ap2 alpha		group			0.0429	PLAUR
IFN type 1		group			0.0477	IL6,IRF1
apyrase		group			0.0498	IL6
Sphk		group			0.0498	IL6
sphingomyelinase		group			0.0498	MYC
Sfk		group			0.0498	CDCP1
S1PR2		g-protein coupled receptor		1.922	4.58e-06	F3,SPHK1,TGFB1,TIMP1	46 (10)
F2RL1	3.298	g-protein coupled receptor		1.964	4.86e-06	DUSP6,F2RL1,F3,HBEGF,IL6,LIF	95 (21)
CXCR4		g-protein coupled receptor	Activated	2.207	6.41e-05	F3,IL6,MYC,TNFRSF10B,TNFRSF10D	80 (18)
F2R		g-protein coupled receptor	Activated	2.213	9.55e-05	DUSP1,EGR3,F3,IL6,TNFAIP3	90 (21)
LPAR1		g-protein coupled receptor			0.000102	IL6,S1PR3,SPHK1
ADORA2B		g-protein coupled receptor		1.103	0.000147	IL6,SERPINE1,TGFB1,TIMP1	54 (17)
AGTR1		g-protein coupled receptor			0.000182	DUSP1,IL6,SERPINE1,TGFB1	88 (21)
SMO		g-protein coupled receptor			0.000247	IL11,LHX2,MYC,NOG,RUNX1
ADRA1B		g-protein coupled receptor			0.000376	DUSP1,EGR2,IL6,LIF	64 (9)
ADRA1D		g-protein coupled receptor			0.000376	DUSP1,EGR2,IL6,LIF	78 (12)
ADRA1A		g-protein coupled receptor			0.000478	DUSP1,EGR2,IL6,LIF	60 (12)
CNR1		g-protein coupled receptor		1.114	0.00373	IL6,NOG,PLAU,SOX6,TIMP1	81 (13)
CHRM1		g-protein coupled receptor			0.00389	EGR2,EGR3	9 (2)
PTGER1		g-protein coupled receptor			0.00389	EGR2,IL6	38 (7)
GABBR1		g-protein coupled receptor			0.00452	ATF4,IL6	14 (4)
C3AR1		g-protein coupled receptor			0.00514	IL6,SERPINE1,TGFB1	73 (16)
P2RY2		g-protein coupled receptor			0.00519	F3,SERPINE1	77 (16)
ADRB3		g-protein coupled receptor			0.00665	IL6,PPARGC1A	82 (22)
PTGER2		g-protein coupled receptor		0.147	0.00729	IL6,PIM1,SERPINE1,TIMP1	93 (22)
TACR1		g-protein coupled receptor			0.00745	F3,IL6	66 (18)
C5AR1		g-protein coupled receptor			0.00869	IL6,SERPINE1,TGFB1	76 (18)
CCR2		g-protein coupled receptor			0.0124	IL6,TGFB1,TIMP1
OMG		g-protein coupled receptor			0.0145	MYC
GPR32		g-protein coupled receptor			0.0145	IL6
ADORA2A		g-protein coupled receptor		-1.715	0.0155	DUSP1,EGR2,IL6,TGFB1
DRD2		g-protein coupled receptor			0.0164	FOSB,TGFB1
PTGER4		g-protein coupled receptor		-1.153	0.0226	IGF2BP2,IL6,IRF1,MAFF
NPSR1		g-protein coupled receptor			0.0288	MYC
GPR65		g-protein coupled receptor			0.0288	MYC
HCAR1		g-protein coupled receptor			0.0288	PPARGC1A
LPAR3		g-protein coupled receptor			0.0288	IL6
CCR5		g-protein coupled receptor			0.0342	F3,IL6
FFAR2		g-protein coupled receptor			0.0358	IL6
GPR68		g-protein coupled receptor			0.0358	DUSP1
NPY5R		g-protein coupled receptor			0.0358	IL6
ADRB2		g-protein coupled receptor			0.0407	ATP1A1,IL6
MC2R		g-protein coupled receptor			0.0429	IL6
PTGIR		g-protein coupled receptor			0.0429	IL6
BDKRB1		g-protein coupled receptor			0.0429	TGFB1
GLP1R		g-protein coupled receptor			0.0429	IL6
P2RY1		g-protein coupled receptor			0.0498	IL6
P2RY4		g-protein coupled receptor			0.0498	TIMP1
TBXA2R		g-protein coupled receptor			0.0498	TGFB1
LPAR2		g-protein coupled receptor			0.0498	IL6
ADCYAP1R1		g-protein coupled receptor			0.0498	EGR2
GIPR		g-protein coupled receptor			0.0498	IL6
KRAS		enzyme		1.526	9.14e-11	ATF3,DUSP1,DUSP6,EGR2,ENO1,F2RL1,F3,FOSB,HBEGF,HMGA1,IGF2BP2,IL6,IRF1,LIF,MAP2K1,MYC,PIM1,PPARD,SDC4,TNFRSF10B,UPP1	93 (22)
HRAS		enzyme		1.889	2.9e-07	CHST11,CLCF1,CSRP1,DUSP1,DUSP6,FOSB,FOSL2,IL6,KRT19,MYC,PLAU,PLAUR,SERPINE1,SOX4,STK10,TGFB1,TMSB10/TMSB4X,TNFRSF10B	83 (22)
PIN1		enzyme	Activated	2.449	4.4e-06	IL6,MYC,PPARD,PPARGC1A,TGFB1,TIMP1	74 (22)
RAC1		enzyme		1.044	1.25e-05	ATF3,DUSP1,IL6,MYC,PLAUR,SOX6,TGFB1	83 (21)
FN1		enzyme	Activated	2.723	1.98e-05	F3,IL6,MYC,PLAU,PLAUR,SDC4,SERPINE1,TGFB1,TNFRSF10B	79 (22)
ADA	0.381	enzyme		-1.969	4.81e-05	IL6,SERPINE1,TGFB1,TIMP1	63 (15)
SCD		enzyme		-0.583	6.41e-05	ATF3,IL6,PPARD,PPARGC1A,XBP1	73 (16)
PDE3B		enzyme			7.91e-05	IL6,PPARGC1A,SERPINE1	78 (20)
TAZ		enzyme			8.17e-05	ANXA1,F2RL1,SERPINE1,TGFB1,UPP1	13 (3)
SOD1		enzyme			0.000127	ATF4,ATP1A1,EZR,FOSL2,IL6,TGFB1,TNFAIP3,TNFRSF10B	90 (22)
XDH		enzyme		1	0.000132	DUSP1,PLAU,PLAUR,SERPINE1	71 (20)
GNB2		enzyme			0.000147	DUSP1,FOSB,FOSL2,PLAU
SPTLC2		enzyme			0.000161	ATF4,TIMP1,XBP1
GNB1		enzyme			0.000182	DUSP1,FOSB,FOSL2,PLAU	60 (11)
PTGS2	0.711	enzyme		0.243	0.000194	ANXA1,DUSP1,EZR,IL11,IL6,MYC,TNFRSF10B	89 (20)
APC		enzyme			0.000296	IL6,JAG1,MYC,PPARD,SGK1,TIMP1	38 (4)
A4GALT		enzyme			0.000312	IL6,IRF1
ACOD1		enzyme			0.000312	IL6,TNFAIP3	35 (7)
CYB5R4		enzyme			0.000393	ATF3,PPARGC1A,XBP1
DDX5		enzyme			0.000393	MYC,TGFB1,TIMP1	80 (14)
TERT		enzyme		1.715	0.000505	ATF3,DUSP6,IL6,KRT19,MYC,XBP1	71 (12)
CAT		enzyme		-1.974	0.000516	IL6,SERPINE1,TIMP1,TNFRSF10B	76 (20)
TRIM71		enzyme			0.000518	EPHA4,MYC
PTGES	0.363	enzyme			0.000597	ANXA1,EZR,IL6,MYC
MTA3		enzyme			0.000683	MYC,TGFB1,XBP1
SOD2		enzyme		-0.243	0.000718	ATP1A1,IL6,MYC,SERPINE1,TGFB1	70 (18)
GNA15		enzyme			0.000752	AKAP12,IL6,MYC,SLC7A1,TIMP1	57 (12)
POLR2A		enzyme			0.000788	EGR2,MYC,SGK1,TNFAIP3
EGLN1		enzyme		0.52	0.000956	IL6,MYC,SDC4,TGFB1	69 (16)
DICER1		enzyme		-0.755	0.000978	EGR2,EGR3,IGF2BP2,MYC,PLAU,PRKCQ,RUNX1,SERPINE1	79 (13)
KMT5B		enzyme			0.00108	DUSP1,SGK1
SERPINC1		enzyme			0.00108	F3,IL6	65 (12)
REV1		enzyme			0.00108	IL6,TNFRSF10B
ENO1	1.105	enzyme			0.00108	ENO1,MYC
UBE2I		enzyme			0.00108	IRF1,SGK1,XBP1
ANXA1	3.75	enzyme			0.00133	ANXA1,IL6,PLAU	84 (20)
MFN2		enzyme			0.00143	ATF4,XBP1	61 (9)
HAS2		enzyme			0.00143	IL6,TIMP1	37 (7)
MGEA5		enzyme		1	0.00153	ACSL4,ADAM19,EFNB1,EGR2,EPHA4,HIVEP2,PLAU,TGFB1,TIMP1
SNCA		enzyme		1.4	0.00155	CDC42EP3,EZR,IL6,IRF1,LRRTM2,SERPINE1	82 (21)
PTGES3		enzyme			0.00183	MYC,SOX3
BRMS1		enzyme			0.00183	IL6,PLAU	57 (9)
PLCL2		enzyme			0.00228	PPARD,PPARGC1A
WWP2		enzyme			0.00228	EGR2,IL6
CYBA		enzyme			0.00228	IL6,SERPINE1	63 (14)
SUMO2		enzyme			0.00245	HMGA1,IL6,PNP	8 (3)
PNPT1		enzyme			0.00277	IL6,MYC	55 (11)
PLCL1		enzyme			0.00277	PPARD,PPARGC1A
SUZ12		enzyme			0.003	LAMC2,MYC,PLAU,TGFB1,VASP	29 (4)
NOS3		enzyme			0.00306	ATF3,F3,IL6	83 (22)
CRY2		enzyme			0.00389	IL6,SGK1
RALA		enzyme			0.00389	PLAU,PLAUR	51 (13)
CRY1		enzyme			0.00389	IL6,SGK1
RAC2		enzyme			0.00402	ANXA1,EGR2,GCSAM
TNFAIP3	2.947	enzyme			0.00428	IL6,TGFB1,TNFAIP3	63 (16)
PLA2G4A		enzyme			0.00452	IL6,MYC	60 (12)
SMPD1		enzyme			0.00452	IL6,TGFB1	77 (22)
ENPP2	-0.275	enzyme			0.00519	IL6,PPARGC1A	42 (7)
TRIM21		enzyme			0.00519	IL6,MYC	58 (11)
CD38		enzyme		1.969	0.00572	IL6,PFKP,PIM1,PPARGC1A,XBP1	53 (11)
YWHAZ		enzyme			0.0059	ATF4,XBP1	66 (11)
EPHX2	0.339	enzyme			0.0059	IL6,XBP1	7 (3)
DIRAS3		enzyme			0.0059	FOSB,HMGA1
DGCR8		enzyme			0.00609	EGR2,JAG1,MYC
PLA2G10		enzyme		0.152	0.00637	BYSL,IL6,KDM6B,LHX2
ATG7	0.233	enzyme			0.00643	ATF4,IL6,TGFB1	52 (9)
ACSL5		enzyme			0.00665	GPRC5A,PHLDA2
HNRNPA1		enzyme			0.00665	IL6,MYC	73 (9)
PARP1		enzyme			0.00682	IL6,LIF,MYC,TNFRSF10B	82 (17)
HSPA6		enzyme			0.00727	SPHK1
TXNDC2		enzyme			0.00727	IL6
TPST1		enzyme			0.00727	IL6
DDT		enzyme			0.00727	IL6
PRDX6		enzyme			0.00727	PLAU
GBA		enzyme			0.00727	IL6
RNF20		enzyme			0.00745	FOSL2,MYC
MGAT5		enzyme			0.00745	IL4R,MYC	39 (7)
SIRT6		enzyme			0.00789	ACSL4,IL6,PPARGC1A	61 (14)
TRAF6		enzyme			0.00789	IL6,TGFB1,TNFAIP3	66 (15)
RHOJ		enzyme			0.00829	AKAP12,ANXA1
TET2		enzyme	Activated	2	0.00997	CHST11,FOSL2,MAFF,TIMP1
DLL1		enzyme			0.0101	EPHA4,JAG1
KAT2A		enzyme			0.0101	PPARGC1A,TNFRSF10B
HSP90AB1		enzyme			0.011	ATF3,MYC
UPF1		enzyme			0.012	HMGA2,SGK1
XIAP		enzyme			0.0131	IL6,SERPINE1
LCAT		enzyme			0.0131	MYC,PPARGC1A
ZCCHC11		enzyme			0.0145	IL6
OAS1		enzyme			0.0145	IRF1
CSDE1		enzyme			0.0145	MYC
GNA14		enzyme			0.0145	IL6
YARS	0.357	enzyme			0.0145	F3
AMD1		enzyme			0.0145	MYC
STAMBP		enzyme			0.0145	MYC
KMT5A		enzyme			0.0145	RUNX1
TAB1		enzyme			0.0176	IL6,SERPINE1
GNA12		enzyme			0.0186	EZR,MAP2K1,MYC
ALOX15		enzyme			0.0188	IL6,PPARD
SND1		enzyme			0.0188	JAG1,SOX4
NCF1		enzyme			0.0213	SERPINE1,TGFB1
ALDH1A2		enzyme			0.0213	ATF3,TIMP1
ALOX5		enzyme			0.0213	ATF4,MYC
Hdac1l		enzyme			0.0217	DUSP1
ZNF451		enzyme			0.0217	SERPINE1
EDEM1		enzyme			0.0217	XBP1
NAA30		enzyme			0.0217	TNFRSF10B
HSD17B14		enzyme			0.0217	IL6
DHX15		enzyme			0.0217	IL6
HAO1		enzyme			0.0217	PPARGC1A
ASS1		enzyme			0.0217	MYC
RAB10		enzyme			0.0217	IL6
TRAF7		enzyme			0.0217	MYC
ADCY6		enzyme			0.0217	ATF3
MOGAT1		enzyme			0.0217	TIMP1
NEURL1		enzyme			0.0217	JAG1
TNKS		enzyme			0.0217	MYC
RBBP8		enzyme			0.0217	HMGA2
GPX4		enzyme			0.0217	IL6
DHCR7		enzyme			0.0217	IL6
TOP2A		enzyme			0.0217	MYC
CYP2C9		enzyme			0.0217	DUSP1
ATAD2		enzyme			0.0217	MYC
BCKDHA		enzyme			0.0217	MYC
TRAF2		enzyme			0.022	IL6,PPARGC1A,TNFAIP3
FBXO32		enzyme			0.0234	IL6,KRT19,XBP1
HSD11B1		enzyme			0.0239	IL6,PPARGC1A
TGM2		enzyme		1.98	0.0249	CSRNP1,IL6,MYC,PIM1,TGFB1
KL		enzyme			0.0253	IL6,MYC
GNAQ		enzyme			0.0253	MYC,SERPINE1
RHOA	0.959	enzyme			0.0256	IL6,PLAU,TGFB1
TRAF3		enzyme			0.0264	IL6,TNFAIP3,XBP1
PTGS1		enzyme			0.0267	ATF3,IL6
GAPDH		enzyme			0.0267	DUSP1,ENO1
IDH1		enzyme			0.0282	ATF4,CREB3L1
PRKN		enzyme			0.0282	MYC,XBP1
B3GNT2		enzyme			0.0288	IL6
ENTPD2		enzyme			0.0288	SERPINE1
CYP2C8		enzyme			0.0288	IL6
XRN2		enzyme			0.0288	MYC
ACOT11		enzyme			0.0288	PPARGC1A
EZH1		enzyme			0.0288	IL6
ARSA		enzyme			0.0288	TGFB1
PRMT2		enzyme			0.0288	IL6
MYH9	0.737	enzyme			0.0288	MYC
HS6ST2		enzyme			0.0288	IL6
PPIF		enzyme			0.0321	CSRP1,IL6,LIF
IRS2		enzyme			0.0342	MYC,PPARGC1A
RNASEH2A		enzyme			0.0358	IL6,IRF1
RNF187		enzyme			0.0358	HBEGF
BLVRA		enzyme			0.0358	TNFRSF10B
SGMS1		enzyme			0.0358	IL6
BUD23		enzyme			0.0358	IL6
ACOT13		enzyme			0.0358	PPARGC1A
SULT2B1		enzyme			0.0358	MYC
TYMS		enzyme			0.0358	MYC
HPGDS		enzyme			0.0358	TGFB1
WFS1		enzyme			0.0358	XBP1
TDG		enzyme			0.0358	MYC
ARL5B		enzyme			0.0358	IL6
GNL2		enzyme			0.0358	MYC
CES1		enzyme			0.0358	IL6
OGT		enzyme			0.0374	MYC,PPARGC1A
GNAS		enzyme			0.0407	MYC,PPARGC1A
LPL		enzyme			0.0424	IL6,TGFB1
HSPA5		enzyme			0.0424	IL6,XBP1
MRE11		enzyme			0.0429	MYC
RABGEF1		enzyme			0.0429	IL6
SMPD2		enzyme			0.0429	IL6
PLSCR1		enzyme			0.0429	MYC
RBBP4		enzyme			0.0429	MYC
PDE3A		enzyme			0.0429	DUSP1
PLCB3		enzyme			0.0429	IL6
RNF111		enzyme			0.0429	SERPINE1
F13A1		enzyme			0.0429	IL6
NOS2		enzyme		1.067	0.0471	IL6,PPARGC1A,TGFB1,TIMP1
HMOX1		enzyme			0.0474	FGF1,IL6,TGFB1
PON3		enzyme			0.0498	IL6
BAG6		enzyme			0.0498	SERPINE1
CYP4F2		enzyme			0.0498	IL6
GNAI1		enzyme			0.0498	IL6
SETD7		enzyme			0.0498	MYC
MGLL		enzyme			0.0498	IL6
ADCY5		enzyme			0.0498	FOSB
CUL1		enzyme			0.0498	MYC
PLA2G2A		enzyme			0.0498	IL6
GNA11		enzyme			0.0498	EGR3
RHOC	1.986	enzyme			0.0498	ATF3
TNF		cytokine	Activated	4.8	2.39e-19	AKAP12,ANXA1,ATF3,ATF4,ATP1A1,CHST11,CLCF1,CRLF1,DUSP1,DUSP6,EGR2,EGR3,EPHB2,F2RL1,F3,FOSB,FOSL2,FST,GADD45B,HBEGF,IL11,IL4R,IL6,IRAK2,IRF1,JAG1,LAMC1,LAMC2,LIF,MAFF,MYC,PIM1,PLAU,PLAUR,PLK3,PPARD,PPARGC1A,RGS20,S1PR3,SDC4,SERPINB8,SERPINE1,SGK1,SLC7A1,SOX4,SPHK1,TGFB1,TIMP1,TNFAIP3,TNFRSF10B,TNFRSF10D,VASP	106 (23)
IL1B	1.227	cytokine	Activated	4.444	5.78e-16	ANXA1,ATF3,ATF4,ATP1A1,CSRNP1,DDIT4,DUSP1,F2RL1,F3,FOSB,FST,GADD45B,HBEGF,HMGA1,IL11,IL6,IRAK2,IRF1,KRT19,LAMC2,LIF,MYC,PFKP,PIM1,PLAU,PLK3,PPARGC1A,SDC4,SEMA3A,SERPINE1,TGFB1,TIMP1,TNFAIP3,VASP	83 (14)
IFNG		cytokine	Activated	3.339	1.06e-15	ATF3,ATF4,ATP1A1,CHST11,CRLF1,DUSP1,EGR2,EGR3,ENO1,F2RL1,F3,FGF1,FOSB,HBEGF,HMGA1,IL11,IL4R,IL6,IRAK2,IRF1,JAG1,KRT19,LAMC1,LAMC2,LIF,MAFF,MAP2K1,MYC,PANX1,PIM1,PLAU,PLAUR,PPARD,PPARGC1A,PRKCQ,S1PR3,SDC4,SERPINE1,TGFB1,TIMP1,TNFRSF10B	91 (19)
TNFSF11		cytokine	Activated	3.177	6.35e-11	CSRP1,DUSP1,EGR2,F3,GADD45B,IL11,IL6,MAP2K1,MYC,PHLDA3,PIM1,PLAUR,RGL1,SDC4,SERPINE1,TGFB1	86 (19)
CCL5		cytokine	Activated	2.974	1.13e-10	ATF4,DUSP1,DUSP6,F2RL1,HMGA1,IL6,PLAUR,PNP,SGK1,VASP	105 (26)
IL15		cytokine	Activated	3.258	3.24e-10	ANXA1,ATF4,EGR2,ENO1,GPRC5A,IL6,IRF1,LIF,MAP2K1,MYC,PFKP,PIM1,PNP,PPARD,PPARGC1A,TIMP1,TNFRSF10B,UPP1,XBP1	92 (23)
IL6	3.659	cytokine	Activated	3.645	5.61e-10	ANXA1,ATF3,CRLF1,DUSP1,DUSP6,EGR2,F3,GADD45B,IL11,IL4R,IL6,IRF1,LIF,MAP2K1,MYC,PIM1,PLAU,SERPINE1,SGK1,TGFB1,TIMP1,TNFRSF10B,VASP,XBP1	92 (20)
CSF2		cytokine	Activated	3.207	9.02e-10	ANXA1,CHST11,CLCF1,DUSP6,EGR2,EGR3,F2RL1,F3,HBEGF,IL6,MYC,PIM1,PLAU,SGK1,TGFB1,TNFAIP3,TNFRSF10D,UPP1,XBP1	88 (17)
IL5		cytokine	Activated	3.18	2.17e-09	ATF4,DUSP6,EGR2,EGR3,ENO1,FOSL2,HBEGF,IL4R,MYC,PFKP,PIM1,SGK1,TGFB1,UPP1,XBP1	95 (23)
EDN1		cytokine	Activated	2.96	2.2e-09	ADAM19,ANXA1,EZR,FOSB,FST,HBEGF,IL6,MAP2K1,MYC,PLAU,PLAUR,SERPINE1,TIMP1	87 (22)
IL2		cytokine	Activated	3.759	4.38e-09	ANXA1,CSRNP1,DUSP6,EPHA4,GADD45B,IL4R,IL6,IRF1,LIF,MAP2K1,MYC,PHLDA2,PIM1,PNP,TGFB1,TIMP1,TNFRSF10B,TNFRSF10D,UPP1,XBP1	77 (16)
IL4		cytokine		1.952	2.01e-08	ADAM19,EGR2,EIF4A1,F2RL1,F3,FOSB,IL4R,IL6,IRF1,JAG1,LIF,MAP2K1,MYC,PFKP,PIM1,PLAU,PNP,PPARGC1A,SERPINE1,SPHK1,TGFB1,TIMP1,XBP1	80 (18)
WNT3A		cytokine		-0.019	3.22e-07	DDIT4,EFNB1,EGR2,IL6,MAB21L1,MYC,RUNX1,RUNX1T1,SDC4,SLC7A1,TGFB1,XBP1	91 (21)
OSM		cytokine	Activated	2.139	3.49e-07	ANXA1,CRLF1,EPHB2,F3,HBEGF,IL4R,IL6,IRF1,JAG1,KRT19,LIF,MYC,PLAU,RUNX1,SERPINB8,SERPINE1,TIMP1	80 (20)
SPP1		cytokine		1.131	7.8e-07	DSP,IL6,ILK,JAG1,LIF,MYC,PLAU,SERPINE1,TGFB1,TIMP1	86 (20)
CD40LG		cytokine	Activated	2.954	1.02e-06	ATF3,DUSP1,F3,FOSB,FOSL2,IL6,IRF1,MYC,PIM1,PLAU,PLAUR,PVR,SERPINE1,TNFAIP3	93 (19)
IL13		cytokine		1.713	1.08e-06	ADAM19,ATF3,EZR,F3,IL11,IL6,JAG1,PFKP,PLAU,PPARGC1A,SERPINE1,SPHK1,TGFB1,TIMP1	77 (18)
CSF1		cytokine	Activated	2.378	1.16e-06	DUSP1,EGR3,ENO1,F2RL1,IL6,MYC,PLAU,RUNX1,TNFAIP3,XBP1	95 (23)
MIF		cytokine		0.305	1.75e-06	DUSP1,F2RL1,IL11,IL4R,IL6,SOX6,TGFB1,TIMP1	77 (20)
IL18		cytokine	Activated	2.37	3.27e-06	ADAM19,ATF3,DDIT4,FOSL2,GADD45B,IL6,IRF1,LIF,TIMP1	83 (15)
CSF3		cytokine		1.206	4.61e-06	DUSP6,EGR2,EGR3,GADD45B,IL6,MYC,PIM1,TGFB1,TNFAIP3	95 (22)
IL1A		cytokine	Activated	3.045	5.86e-06	F2RL1,IL11,IL6,LIF,MYC,NR2F2,PLAU,SERPINE1,TGFB1,TNFAIP3	91 (17)
IL3		cytokine	Activated	2.723	6.72e-06	EGR2,EGR3,FOSL2,GADD45B,HBEGF,IL6,LIF,MYC,PIM1,SOX4,VASP,XBP1	68 (17)
C5		cytokine	Activated	2.374	2.97e-05	ATF3,F3,IL6,PLK3,SERPINE1,TGFB1,TNFAIP3	79 (18)
IL11	2.643	cytokine		1.114	4.95e-05	EZR,IL6,IRF1,SPHK1,TIMP1	74 (19)
IFNA2		cytokine			5.58e-05	ANXA1,HBEGF,IL6,IRF1,MAP2K1,MYC,TNFRSF10B,TNFRSF10D,XBP1	94 (22)
TSLP		cytokine			0.000132	IL6,MYC,TGFB1,TIMP1	70 (17)
PRL		cytokine		1.59	0.00018	ENO1,IL6,IRF1,KRT19,LAMC1,MYC,PIM1,TGFB1,TIMP1	91 (21)
CCL2	2.927	cytokine		0.976	0.000219	F3,IL6,SERPINE1,TGFB1,TIMP1	66 (17)
IL17A		cytokine		1.726	0.000227	HBEGF,IL6,JAG1,LIF,MYC,PLAU,TIMP1,TNFAIP3	69 (15)
IL1RN		cytokine		-1.658	0.000337	ATF3,IL6,IRF1,LIF,SERPINE1,TIMP1	86 (16)
IL33		cytokine		1.113	0.000593	EGR2,IL6,JAG1,TGFB1,TIMP1	62 (18)
IL7		cytokine		1.709	0.000633	IL6,LIF,MYC,PIM1,UPP1,XBP1	88 (22)
CX3CL1		cytokine			0.000683	IL6,TGFB1,TIMP1	60 (17)
PF4		cytokine			0.000772	F3,IL6,SPHK1	50 (10)
TNFSF10		cytokine		1.529	0.000788	IL6,PLAU,TIMP1,TNFAIP3,TNFRSF10B	78 (17)
LIF	4.558	cytokine	Activated	2.574	0.000887	HBEGF,IL6,IRF1,MYC,PIM1,TIMP1,XBP1	90 (24)
TNFSF14		cytokine			0.00146	F2RL1,IL6,TGFB1	69 (15)
FASLG		cytokine			0.00208	EGR2,IL6,TGFB1	61 (15)
IL9		cytokine			0.00226	MYC,PIM1,TGFB1	72 (18)
CCL1		cytokine			0.00228	IL6,SERPINE1	58 (7)
WNT1		cytokine		1.446	0.00238	EFNB1,KRT19,MYC,OTX2,SERPINE1	39 (7)
IL27		cytokine	Activated	2.17	0.00255	EGR2,IL6,IRF1,MYC,PIM1	83 (19)
CNTF		cytokine			0.0029	IRF1,LIF,TGFB1,TIMP1	77 (17)
CXCL12	0.405	cytokine	Activated	2.353	0.003	IL6,MYC,PLAU,TIMP1,TNFRSF10B,TNFRSF10D	73 (18)
IL37		cytokine			0.00452	IL6,TIMP1	46 (10)
IL10		cytokine		-0.867	0.00493	DUSP1,F3,IL4R,IL6,IRF1,LIF,TGFB1,TIMP1	79 (20)
EBI3		cytokine			0.00514	IRF1,MYC,PIM1	63 (16)
EPO		cytokine		1.216	0.00531	CLIC1,FOSB,IL6,ILF2,MYC,PIM1,PRKCQ	60 (13)
WNT7A		cytokine			0.00665	PLAUR,SPRY4
SOCS5		cytokine			0.00727	IL6
THPO		cytokine			0.00751	MYC,PIM1,RUNX1	85 (17)
VAV3		cytokine			0.012	HBEGF,IL6
NAMPT		cytokine			0.0131	IL6,TGFB1
CXCL10		cytokine			0.0141	IL6,TGFB1
Il3		cytokine			0.0156	IL6,MYC,PIM1
IL17F		cytokine			0.0176	IL6,TGFB1
CXCL8	0.277	cytokine			0.018	ANXA1,F3,TNFRSF10B
IL17C		cytokine			0.0188	IL6,SGK1
CTF1		cytokine			0.02	IRF1,TIMP1
TIMP1	1.542	cytokine			0.0239	PLAU,PLAUR
IL17B		cytokine			0.0288	IL6
IL36RN		cytokine			0.0288	IL6
TNFSF13		cytokine			0.0342	MYC,XBP1
CCL15		cytokine			0.0358	IL6
IL21		cytokine		0.969	0.0385	IL6,RUNX1,TGFB1,XBP1
TNFSF12		cytokine			0.0423	IL6,PPARGC1A,TIMP1
CXCL6		cytokine			0.0429	IL6
IL25		cytokine			0.0459	IL6,JAG1
PRLH		cytokine			0.0498	IL6
CCL18		cytokine			0.0498	TGFB1
PDGF BB		complex	Activated	4.052	2.02e-15	AKAP12,ATF3,DUSP1,DUSP6,EGR2,EGR3,F3,FOSB,HBEGF,IL6,LIF,MYC,PIM1,PLAU,PPARD,SERPINE1,SGK1,SLC7A1,SPHK1,TGFB1,TIMP1,TNFAIP3	75 (17)
NFkB (complex)		complex	Activated	4.646	4.07e-13	ATF3,B3GNT5,CLCF1,F2RL1,F3,FGF1,FST,GADD45B,IL6,IRF1,JAG1,KDM6B,KRT19,LIF,MYC,PLAU,PLK3,RUNX1,SDC4,SERPINE1,SLC7A1,STK10,TGFB1,TIMP1,TNFAIP3,TNFRSF10B	92 (16)
IgG		complex		-1.307	2.12e-11	DSP,DUSP1,EZR,FOSB,FST,GPRC5A,IL6,MYC,PHLDA2,PIM1,PLAUR,SERPINE1,TGFB1,TNFAIP3	82 (20)
Cg		complex	Activated	4.023	1.44e-10	DUSP1,DUSP6,F2RL1,FST,HMGA1,HMGA2,IL11,IL4R,IL6,KCNJ3,LIF,PLAU,PLAUR,RGS20,RUNX1,SDC4,TIMP1,UPP1	83 (21)
FSH		complex		0.974	7.55e-10	ACTN1,AKAP12,DUSP1,EZR,FOSB,FOSL2,FST,GPRC5A,IL6,ILK,MAP2K1,MYC,SERPINE1,SGK1,TIMP1,TNFAIP3,TNFRSF10B,UPP1	87 (24)
Ap1		complex	Activated	2.17	1.41e-09	ATF3,DUSP6,EZR,F2RL1,F3,IL6,MYC,NOG,PLAU,SERPINE1,TGFB1,TIMP1	85 (20)
LDL		complex	Activated	2.236	2.86e-08	ATF3,DUSP1,EGR3,F3,FOSB,IL6,PANX1,PLAU,SERPINE1,SPHK1,TGFB1,TNFAIP3,XBP1	84 (20)
Pdgf (complex)		complex	Activated	2.396	4.09e-08	F3,FOSB,JAG1,MYC,PLAU,PLAUR,SERPINE1,TGFB1,TIMP1	81 (18)
Immunoglobulin		complex	Activated	2.333	2.17e-07	DUSP1,EGR2,F3,FOSB,IL4R,IL6,IRF1,MAFF,MYC,SPHK1,TIMP1,XBP1	83 (15)
Lh		complex		1.006	3.08e-07	ACTN1,AKAP12,DUSP1,EZR,FST,IL6,ILK,MAP2K1,RUNX1,SGK1,TNFAIP3,UPP1	63 (12)
PI3K (complex)		complex	Activated	2.407	1.53e-06	ATF3,ATF4,DDIT4,DUSP1,HBEGF,IL6,MYC,PIM1,SERPINE1,SGK1,TNFAIP3,XBP1	87 (23)
TCR		complex	Activated	2.031	2.5e-06	EGR2,ENO1,GADD45B,IL4R,IL6,IRF1,MYC,PIM1,RUNX1,SEMA3A,SPHK1,TGFB1,TNFAIP3	81 (21)
Collagen type IV		complex	Activated	2	1.46e-05	MYC,PLAU,PLAUR,SERPINE1	90 (21)
Fibrin		complex			2.14e-05	F3,IL6,PLAU,SERPINE1	69 (18)
NFAT (complex)		complex			2.14e-05	ATF3,F3,IL6,SERPINE1
IL12 (complex)		complex		1.516	0.000141	GADD45B,IL6,IRF1,MYC,PIM1,PLAU,TGFB1,TIMP1	85 (21)
Mac		complex			0.000197	EGR2,IRF1,ITPRIP
Smad2/3-Smad4		complex			0.000238	HMGA2,MYC,SERPINE1
MTORC1		complex		1	0.000478	ATF4,MYC,PFKP,PPARGC1A	63 (13)
Stat1 dimer		complex			0.000518	IRF1,PIM1
NADPH oxidase		complex			0.000525	F3,IL6,SERPINE1	76 (22)
PDGF-AA		complex			0.000683	HBEGF,IL6,TGFB1
RNA polymerase II		complex			0.000771	DUSP1,ENO1,FOSL2,GADD45B,IL6,MAP2K1,MYC,TGFB1	67 (7)
CD3		complex	Inhibited	-2.279	0.000783	ANXA1,ATF4,EGR2,EGR3,GPRC5A,IL4R,IL6,ILF2,IRF1,MYC,PNP,TGFB1,TNFAIP3	81 (21)
Fcer1		complex		1.922	0.00102	DUSP6,IL6,LIF,SPHK1	91 (19)
Calcineurin protein(s)		complex			0.00122	DUSP1,EGR2,PPARGC1A,SERPINE1	69 (22)
Ck2		complex			0.00183	ATF4,MYC	45 (7)
Bcl9-Cbp/p300-Ctnnb1-Lef/Tcf		complex			0.00183	MYC,PPARD
BCR (complex)		complex		1	0.00255	FOSB,IL6,MYC,PIM1,XBP1	89 (21)
Pka		complex			0.00341	DUSP1,IL6,IRF1,RUNX1,SGK1	75 (24)
Laminin		complex			0.00352	PLAU,SDC4,SERPINE1	84 (18)
48s		complex			0.00519	ATF4,MYC
GC-GCR dimer		complex			0.0059	ANXA1,DUSP1
eIF2B		complex			0.00727	ATF4
Ahr-aryl hydrocarbon-RelA		complex			0.00727	MYC
TCF4-CTNNβ		complex			0.00727	MYC
Pdgf Ab		complex			0.00745	HBEGF,IL6	69 (13)
Fibrinogen		complex			0.0101	F3,IL6
Igm		complex			0.0109	MYC,PIM1,XBP1
TSH		complex			0.0119	IL6,MYC,PPARD
PDGF-DD		complex			0.012	EGR3,TUBB6
Collagen type I		complex			0.0124	MYC,PLAU,TGFB1
Smad		complex			0.0141	MYC,SERPINE1
GST		complex			0.0145	IL11
Pdgfra-Pdgfrb		complex			0.0145	TIMP1
RAR-RXR		complex			0.0145	IRF1
Mitochondrial complex 1		complex			0.0145	PPARGC1A
CTNNβ-LEF1		complex			0.0145	MYC
Gm-Csf Receptor		complex			0.0145	MYC
EIF4F		complex			0.0145	MYC
NfkB1-RelA		complex			0.0152	IL6,MYC
Dexamethasone-GR		complex			0.0217	SGK1
Aldosterone-MR dimer		complex			0.0217	SGK1
Stat dimer		complex			0.0288	IL6
VLDL		complex			0.0288	SERPINE1
Nc2		complex			0.0288	MYC
histone deacetylase		complex			0.0327	PLAU,PPARGC1A
T3-TR-RXR		complex			0.0358	ENO1,PFKP
Gp2b3a Receptor		complex			0.0358	PLAUR
Vla-4		complex			0.0358	F3
IgG2b		complex			0.0358	IL6
farnesyl transferase		complex			0.0358	HBEGF
Collagen type II		complex			0.0407	IL6,NOG
Collagen(s)		complex			0.0424	ATF4,CREB3L1
Camk		complex			0.0429	S1PR3
HLA-DQ		complex			0.0429	IL6
IgG2a		complex			0.0498	IL6
forskolin		chemical toxicant	Activated	2.011	1.11e-10	ACTN1,AKAP12,ATF3,DDIT4,DUSP1,EZR,FOSB,FOSL2,FST,GADD45B,IL11,IL6,ILK,MYC,PLAU,PPARGC1A,RUNX1,S1PR3,SERPINE1,SGK1,TAGLN2,TIMP1,TNFAIP3,UPP1	92 (20)
bucladesine		chemical toxicant	Activated	2.32	1.34e-10	ANXA1,CLCF1,DUSP1,EGR2,F3,FOSL2,FST,GADD45B,IL6,IRAK2,LIF,MYC,PLAU,SERPINE1,SOX7,TGFB1,TIMP1	90 (21)
thapsigargin		chemical toxicant	Activated	2.559	4.28e-08	ATF3,ATF4,CREB3L1,DDIT4,EGR2,GADD45B,IL6,MYC,SGK1,TNFRSF10B,XBP1	79 (18)
kainic acid		chemical toxicant	Activated	2.358	1.03e-07	ATF3,ATF4,CSRNP1,DUSP1,EGR2,FOSB,FOSL2,GADD45B,HBEGF,TIMP1	90 (25)
ethionine		chemical toxicant	Activated	2.449	3.6e-07	ANXA1,LAMC2,MYC,TIMP1,TMSB10/TMSB4X,UPP1
arsenite		chemical toxicant		1.176	1.24e-06	ATF4,DUSP1,FST,IRF1,MAFF,MYC,SERPINE1,TGFB1	81 (26)
isobutylmethylxanthine		chemical toxicant		0.721	1.25e-06	ACSL4,EGR2,MYC,PPARD,PPARGC1A,SERPINE1,SGK1,TGFB1,TIMP1	67 (22)
carbon tetrachloride		chemical toxicant	Activated	2.906	3.03e-06	ATF3,DUSP1,GADD45B,IL6,MYC,PPARD,S1PR3,SPHK1,TGFB1,TIMP1	90 (20)
reactive oxygen species		chemical toxicant	Activated	2.8	3.32e-06	F3,HBEGF,IL6,MYC,SERPINE1,TGFB1,TNFAIP3,XBP1	90 (21)
hexachlorobenzene		chemical toxicant	Activated	2.449	3.59e-06	ANXA1,LAMC2,MYC,TIMP1,TMSB10/TMSB4X,UPP1
okadaic acid		chemical toxicant	Activated	2.575	3.64e-06	ANXA1,FOSB,FOSL2,IL6,MYC,NR2F2,PIM1	88 (21)
Salmonella enterica serotype abortus equi lipopolysaccharide		chemical toxicant	Activated	2.942	4.39e-06	EGR3,F3,GADD45B,GPRC5A,IL6,IRF1,MAFF,PHLDA2,PLAU	83 (11)
thioacetamide		chemical toxicant	Activated	2.924	1.38e-05	AKAP12,ANXA1,CDCP1,IL6,LAMC2,MYC,TGFB1,TIMP1,TMSB10/TMSB4X,UPP1
cadmium		chemical toxicant		1.229	1.66e-05	ATP1A1,ILK,MYC,PLAU,SGK1,TIMP1	85 (19)
Am 580		chemical toxicant		0.647	9.35e-05	DUSP1,F3,IRF1,TIMP1	63 (7)
SB 216763		chemical toxicant			0.000182	FOSB,IL6,MYC,PLAU	88 (21)
ethidium		chemical toxicant			0.000197	PLAU,SERPINE1,TIMP1	73 (12)
E. coli B4 lipopolysaccharide		chemical toxicant	Activated	2.912	0.000211	ANXA1,B3GNT5,F3,FOSB,IL6,PANK1,PIM1,PLAUR,TNFAIP3	85 (19)
methyl methanesulfonate		chemical toxicant		1.941	0.000266	ATF3,GADD45B,LIF,PHLDA3	66 (7)
cigarette smoke		chemical toxicant		1.558	0.000296	ATF4,DDIT4,IL6,MAFF,SERPINE1,TGFB1,TIMP1,XBP1	78 (20)
microcystin-LR		chemical toxicant			0.000312	IL6,MYC	55 (12)
9,10-dimethyl-1,2-benzanthracene		chemical toxicant		1.715	0.000478	HBEGF,IL6,RUNX1,SERPINE1	73 (11)
carbonyl cyanide m-chlorophenyl hydrazone		chemical toxicant		-0.577	0.000555	ATF4,DDIT4,SERPINE1,TGFB1	61 (10)
dibutyl phthalate		chemical toxicant			0.000772	FST,MYC,SERPINE1	47 (7)
crocidolite asbestos		chemical toxicant			0.00108	FOSL2,ILK,MYC
phorbol 12,13-didecanoate		chemical toxicant			0.00108	DUSP1,MYC,SGK1	81 (15)
methylnitronitrosoguanidine		chemical toxicant			0.0012	IRF1,PLAU,SERPINE1	49 (10)
dichlorovinylcysteine		chemical toxicant			0.0012	ENO1,HBEGF,IL6
benzo(a)pyrene		chemical toxicant		0.469	0.00122	ANXA1,FST,MAFF,MAP2K1,PRKCQ,SERPINE1,TGFB1
capsazepine		chemical toxicant			0.00143	IL11,TNFRSF10B	43 (7)
2,4-dinitrophenol		chemical toxicant			0.00143	IL6,PPARGC1A	51 (7)
1-methyl-4-phenyl-1,2,3,6-tetrahydropyridine		chemical toxicant			0.00153	EGR3,FOSB,IL6,LIF	48 (7)
hexarelin		chemical toxicant			0.00183	PPARGC1A,TIMP1	47 (7)
6-hydroxydopamine		chemical toxicant			0.00317	ATF4,DDIT4,FOSB,IL6	61 (11)
4-hydroxynonenal		chemical toxicant			0.00352	IL6,SERPINE1,TGFB1	71 (18)
dimethylnitrosamine		chemical toxicant			0.00428	IL6,TGFB1,TIMP1	51 (12)
selenite		chemical toxicant			0.00452	PLAU,TIMP1	43 (7)
cadmium chloride		chemical toxicant			0.00576	ATF4,MYC,PLAU
tetrachlorodibenzodioxin		chemical toxicant		1.082	0.00579	ACTN1,ATF4,HUNK,IL6,JAG1,KRT19,MYC,SERPINE1	83 (23)
zearalenone		chemical toxicant			0.00665	IL6,MYC	47 (7)
mono-(2-ethylhexyl)phthalate		chemical toxicant		0.447	0.00703	ACSL4,DDIT4,ENO1,PPARD,PPARGC1A	31 (6)
di(2-ethylhexyl) phthalate		chemical toxicant			0.00789	FOSB,IRAK2,MYC
rotenone		chemical toxicant			0.00869	ATF4,IL6,TIMP1	31 (4)
acrolein		chemical toxicant			0.00916	IL6,TNFRSF10B	75 (17)
1-methyl-4-phenylpyridinium		chemical toxicant			0.00916	ATF4,DDIT4
Sn50 peptide		chemical toxicant			0.0104	IL6,MYC,SERPINE1
dicarbethoxydihydrocollidine		chemical toxicant			0.011	KRT19,SGK1
plumbagin		chemical toxicant			0.0141	IL6,TNFRSF10B
2,2,2-trichloroethanol		chemical toxicant			0.0145	TIMP1
dibromoacetic acid		chemical toxicant			0.0145	MYC
palytoxin		chemical toxicant			0.0145	DUSP6
butylbenzyl phthalate		chemical toxicant			0.0145	MYC
2,4,5,2',4',5'-hexachlorobiphenyl		chemical toxicant			0.0186	AKAP12,GADD45B,MYC
chrysotile asbestos		chemical toxicant			0.0188	IL6,TIMP1
deoxynivalenol		chemical toxicant			0.0188	IL6,XBP1
sethoxydim		chemical toxicant			0.0217	MYC
patulin		chemical toxicant			0.0217	ATF3
perfluorooctane sulfonic acid		chemical toxicant			0.0217	IL6
satratoxin G		chemical toxicant			0.0217	IL6
triphenyltin		chemical toxicant			0.0217	IL6
diethylnitrosamine		chemical toxicant			0.0242	IL6,MYC,PPARGC1A
methylnitrosourea		chemical toxicant			0.0253	ATP1A1,PLAUR
SU6656		chemical toxicant			0.0267	ATF3,MYC
H-8		chemical toxicant			0.0288	MYC
methyllycaconitine		chemical toxicant			0.0288	IL6
butylphen		chemical toxicant			0.0358	TNFRSF10B
ferric chloride		chemical toxicant			0.0358	PLAU
azoxymethane		chemical toxicant			0.0391	IL6,MYC
lipid A		chemical toxicant			0.0407	IL6,VASP
pirinixic acid		chemical toxicant		0.067	0.0427	ACSL4,F3,GADD45B,IL6,MYC,PPARGC1A,SERPINE1
(R)-limonene		chemical toxicant			0.0429	IL6
iodoacetic acid		chemical toxicant			0.0429	ATF3
malondialdehyde		chemical toxicant			0.0429	TGFB1
Pam3-Cys		chemical toxicant			0.0459	IL6,SERPINE1
latrunculin A		chemical toxicant			0.0498	IL6
cycloheximide		chemical reagent		1.056	2.25e-11	DDIT4,DUSP1,FOSB,FOSL2,FST,GADD45B,HBEGF,HMGA2,IL4R,IL6,KDM6B,MYC,PLAU,PLAUR,SERPINE1,TGFB1,TIMP1,TNFAIP3,TNFRSF10B	86 (21)
fenamic acid		chemical reagent	Activated	2.621	6.95e-07	ANXA1,CDCP1,LAMC2,MYC,TIMP1,TMSB10/TMSB4X,UPP1
2-bromoethylamine		chemical reagent	Activated	2.433	1.45e-06	ANXA1,LAMC2,MYC,TIMP1,TMSB10/TMSB4X,UPP1
8-bromo-cAMP		chemical reagent		1.591	6.1e-06	ACSL4,DUSP1,IL6,MYC,PPARD,PPARGC1A,SERPINE1,SGK1,TIMP1	77 (24)
25-hydroxycholesterol		chemical reagent	Activated	2.393	7.11e-06	ATF3,ATF4,FOSB,FOSL2,IL6,MAFF	49 (6)
GnRH-A		chemical reagent		1.796	1.41e-05	ATF3,EGR2,FOSB,FST,GADD45B,SERPINE1	68 (14)
S-nitroso-N-acetyl-DL-penicillamine		chemical reagent		1	7.27e-05	MYC,PPARD,PPARGC1A,TIMP1	71 (19)
glutathione diethyl ester		chemical reagent			0.000157	PLAU,PLAUR
A23187		chemical reagent		1.319	0.000162	ATF3,DDIT4,FOSB,IL6,MYC,SERPINE1	84 (21)
PD173074		chemical reagent			0.000238	DUSP6,F3,MYC
R5020		chemical reagent		1.977	0.000279	F3,HBEGF,LAMC2,MYC,SGK1	87 (20)
ionomycin		chemical reagent	Activated	2.6	0.000279	DUSP1,FOSB,IL6,MYC,PIM1,SGK1,TGFB1	82 (21)
farnesol		chemical reagent			0.000393	ATF3,PHLDA2,XBP1
galactosylceramide-alpha		chemical reagent		1.021	0.000408	EGR2,IL6,IRF1,TGFB1	74 (19)
DETA-NONOate		chemical reagent		1.067	0.000478	DUSP1,IL6,SERPINE1,TIMP1	79 (18)
Ki16425		chemical reagent			0.000518	S1PR3,SPHK1
SB-431542		chemical reagent	Inhibited	-2.236	0.000685	FST,GADD45B,MYC,SERPINE1,TGFB1	72 (13)
diphenyleneiodonium		chemical reagent		-1.964	0.000737	F3,IL6,SERPINE1,TIMP1	64 (13)
5-N-ethylcarboxamido adenosine		chemical reagent		-0.2	0.00103	EGR2,IL6,SERPINE1,SLC4A7,TGFB1	64 (18)
pyrrolidine dithiocarbamate		chemical reagent	Inhibited	-2.164	0.00107	ANXA1,IL6,IRF1,MYC,SERPINE1	82 (19)
N-methyl mesoporphyrin IX		chemical reagent			0.00108	HMGA1,MYC
thenoyltrifluoroacetone		chemical reagent			0.00108	SERPINE1,TGFB1
2-chloroadenosine		chemical reagent			0.00143	TGFB1,TIMP1
sodium orthovanadate		chemical reagent			0.0016	IL4R,PLAUR,SERPINE1	87 (16)
tiron		chemical reagent			0.00183	IL6,PLAUR	57 (10)
cobalt chloride		chemical reagent		1.216	0.00219	DDIT4,DUSP1,PLAUR,SPHK1	81 (11)
methylselenic acid		chemical reagent			0.00251	ATF3,IRF1,MAP1B,MAP2K1,MYC,SGK1,TNFAIP3	69 (7)
CP-55940		chemical reagent			0.00264	MAP2K1,MYC,TNFAIP3
salubrinal		chemical reagent			0.00277	ATF4,XBP1
ST3-Hel2A-2		chemical reagent			0.00277	ATF3,EGR2
CNB-001		chemical reagent			0.00277	ATF3,ATF4
N,N-dimethylsphingosine		chemical reagent			0.00331	IL6,SPHK1	55 (13)
U18666A		chemical reagent			0.00331	IL6,XBP1	47 (6)
metribolone		chemical reagent		1.969	0.00432	ACTN1,AKAP12,EZR,IL6,MYC,TACC2	89 (19)
Mn(III)-tetrakis-(4-benzoic acid) porphyrin		chemical reagent			0.00519	SERPINE1,TGFB1	60 (14)
8-(4-chlorophenylthio)-guanosine-3', 5'-cyclic monophosphate		chemical reagent			0.00665	IL6,PPARGC1A	70 (17)
8-bromo-cyclic ADP-ribose		chemical reagent			0.00727	TGFB1
AMG-9810		chemical reagent			0.00727	PPARGC1A
GW 6471		chemical reagent			0.00727	PPARGC1A
dihydrotanshinone I		chemical reagent			0.00727	TNFRSF10B
casein kinase II inhibitor IV		chemical reagent			0.00727	IL6
MKC-3946		chemical reagent			0.00727	XBP1
astragalus saponin		chemical reagent			0.00727	XBP1
kenpaullone		chemical reagent			0.00727	TNFRSF10B
DPP-23		chemical reagent			0.00829	ATF4,XBP1
Ro41-5253		chemical reagent			0.012	F3,IRF1
chartreusin		chemical reagent			0.0145	TNFRSF10B
W-54011		chemical reagent			0.0145	IL6
VAS-2870		chemical reagent			0.0145	IL6
polysaccharide TA-1		chemical reagent			0.0145	IL6
verticillin A		chemical reagent			0.0145	TNFRSF10B
phenoxyacetic acid		chemical reagent			0.0145	MYC
compound 48/80		chemical reagent			0.0145	IL6
inostamycin		chemical reagent			0.0145	TNFRSF10B
BAY-u9773		chemical reagent			0.0145	IL6
Z-LEHD-FMK		chemical reagent			0.0145	SPHK1
5-thio-D-glucose		chemical reagent			0.0145	TGFB1
dithiothreitol		chemical reagent			0.0176	ATF3,MYC
fucoidin		chemical reagent			0.0188	IL6,XBP1
bufalin		chemical reagent			0.0213	ILK,TNFRSF10B
polyethyleneimine		chemical reagent			0.0217	IL6
PNU282987		chemical reagent			0.0217	PPARD
9-benzyl-8-hydroxy-2-(2-methoxyethoxy)adenine		chemical reagent			0.0217	IL6
8-butyl-10-[(3-methoxy-5-pyrrol-2-ylidenepyrrol-2-ylidene)methyl]-11-azabicyclo[7.2.1]dodeca-1(12),9-diene		chemical reagent			0.0217	TNFRSF10B
AZ-960		chemical reagent			0.0217	PIM1
STAT3 inhibitor XIII		chemical reagent			0.0217	SERPINE1
(E)-1-(2-nitrovinyl)naphthalene		chemical reagent			0.0217	MYC
(E)-9-(2-nitrovinyl)anthracene		chemical reagent			0.0217	MYC
N6-carboxymethyl-lysine bovine serum albumin		chemical reagent			0.0217	TGFB1
epalrestat		chemical reagent			0.0217	TGFB1
potassium cyanide		chemical reagent			0.0217	TIMP1
3,7-dimethyl-1-propargylxanthine		chemical reagent			0.0217	F3
poly A-poly T		chemical reagent			0.0217	IL6
titanium		chemical reagent			0.0217	IL6
3M-011		chemical reagent			0.0239	IL6,MYC
NS-398		chemical reagent			0.0249	EGR2,F3,IL6
tert-butyl-hydroquinone		chemical reagent			0.0249	ATF3,FOSL2,SERPINE1
TO-901317		chemical reagent			0.0254	ENO1,IL6,PFKP,TGFB1,TIMP1
N-hydroxy-2,2-diphenylacetamide		chemical reagent			0.0288	IL6
pterosin B		chemical reagent			0.0288	PPARGC1A
ITF3056		chemical reagent			0.0288	IL6
clobenpropit		chemical reagent			0.0288	IL6
manganese chloride		chemical reagent			0.0288	IL6
trinitrobenzenesulfonic acid		chemical reagent			0.0296	IL6,TGFB1,TIMP1
3'-O-(4-benzoyl)benzoyladenosine 5'-triphosphate		chemical reagent			0.0358	IL6
1-palmitoyl-2-oleoylglycero-3-phosphoglycerol		chemical reagent			0.0358	IL6
[Lys15,Arg16,Leu27]VIP(1-7)GRF(8-27)		chemical reagent			0.0358	IL6
CpG ODN M362		chemical reagent			0.0358	IL6
bafilomycin A		chemical reagent			0.0358	IL6
butyl N-[3-[4-(imidazol-1-ylmethyl)phenyl]-5-(2-methylpropyl)thiophen-2-yl]sulfonylcarbamate		chemical reagent			0.0358	IL6
DCB 3503		chemical reagent			0.0358	IL6
HG-9-91-01		chemical reagent			0.0358	IL6
pubchem compound 11483544		chemical reagent			0.0358	IL6
BP-1-102		chemical reagent			0.0358	IL6
JWH-015		chemical reagent			0.0358	IL6
BAPTA-AM		chemical reagent			0.0391	ATF3,IL6
N-formyl-Met-Leu-Phe		chemical reagent			0.0391	ACTN1,TAGLN2
U73122		chemical reagent			0.0391	ATF4,XBP1
pervanadate		chemical reagent			0.0429	IRF1
(-)-arctigenin		chemical reagent			0.0429	IL6
6,7-dinitroquinoxaline-2,3-dione		chemical reagent			0.0429	FOSB
2-morpholin-4-yl-6-thianthren-1-yl-pyran-4-one		chemical reagent			0.0429	TNFRSF10B
2,3-dioxo-6-nitro-7-sulfamoylbenzo(f)quinoxaline		chemical reagent			0.0429	IL6
Z-VEID-FMK		chemical reagent			0.0429	SPHK1
CV 3988		chemical reagent			0.0429	IL6
poly(U)RNA		chemical reagent			0.0429	IL6
N-acetylsphingosine		chemical reagent			0.0442	SERPINE1,SPHK1
pubchem compound 11368987		chemical reagent			0.0498	IL6
AP20187		chemical reagent			0.0498	ATF4
thermozymocidin		chemical reagent			0.0498	TNFAIP3
phorbol myristate acetate		chemical drug	Activated	4.482	1.09e-18	ACSL4,ANXA1,B3GNT5,C3orf52,CLCF1,DDIT4,DUSP1,DUSP6,EGR2,EGR3,EIF4A1,EPHA4,F3,FAM83G,FOSB,FOSL2,FST,GPRC5A,HBEGF,HMGA1,HMGA2,IL11,IL6,IRF1,LIF,MAP2K1,MYC,PIM1,PLAU,PLAUR,PNP,PPARD,PRKCQ,RUNX1,SDC4,SERPINE1,SLC7A1,SPHK1,TGFB1,TIMP1,TNFAIP3	101 (22)
dexamethasone		chemical drug		-0.208	8.99e-17	AKAP12,ANXA1,ATF4,ATP1A1,B3GNT5,CDC42EP3,CLIC1,DDIT4,DUSP1,EGR2,EGR3,EZR,F2RL1,F3,FOSB,FOSL2,FST,GADD45B,HBEGF,HMGA1,HUNK,IL11,IL4R,IL6,ILF2,IRF1,JAG1,LAMC1,LIF,MAP2K1,MYC,PFKP,PHLDA2,PIM1,PLAU,PPARD,PPARGC1A,PRKCQ,SERPINE1,SGK1,SLC4A7,SPHK1,SPOCD1,TGFB1,TIMP1,TNFAIP3,TNFRSF10B,XBP1	95 (18)
lipopolysaccharide		chemical drug	Activated	5.466	2.24e-15	ANXA1,ATF3,ATF4,ATP1A1,CDC42EP3,DDIT4,DUSP1,EGR2,EGR3,ENO1,F2RL1,F3,FOSB,FST,GADD45B,HBEGF,HIVEP2,HMGA1,IL11,IL4R,IL6,IRAK2,IRF1,JAG1,LIF,MAFF,MYC,PANX1,PIM1,PLAU,PLAUR,PLK3,PPARD,PPARGC1A,S1PR3,SDC4,SEMA3A,SERPINE1,SPHK1,TGFB1,TIMP1,TMSB10/TMSB4X,TNFAIP1,TNFAIP3,TP53BP2,XBP1	99 (18)
actinomycin D		chemical drug	Inhibited	-2.887	1.5e-12	ATF4,ATP1A1,DUSP1,F3,FOSL2,HBEGF,HMGA2,IL6,IRF1,MYC,PLAU,PLAUR,SERPINE1,SPHK1,TGFB1,TNFRSF10B,TP53BP2	97 (20)
mifepristone		chemical drug		-1.883	3.43e-11	ANXA1,ATF3,DDIT4,DLC1,DUSP1,EGR2,F3,FST,HBEGF,IL4R,IL6,LAMC2,MYC,SERPINE1,TGFB1,TNFRSF10B,XBP1	95 (22)
cisplatin		chemical drug	Activated	3.468	1.33e-10	ANXA1,ATF3,ATF4,CDCP1,DDIT4,DUSP1,DUSP6,F3,IL4R,IL6,KRT19,LAMC2,MYC,PHLDA3,PLK3,PPARGC1A,RGL1,RUNX1,SERPINE1,TGFB1,TIMP1,TMSB10/TMSB4X,TNFRSF10B,UPP1	80 (16)
camptothecin		chemical drug	Activated	2.383	5.25e-10	ATF3,CHST11,DUSP6,EGR2,F2RL1,F3,FOSB,GADD45B,HBEGF,IL6,IRF1,MAFF,MYC,PHLDA2,SDC4,SERPINE1,TAGLN2,TGFB1,TNFAIP1,TNFAIP3,TNFRSF10B,TNFRSF10D	67 (19)
doxorubicin		chemical drug	Activated	3.345	7.55e-10	ANXA1,ATF3,CDCP1,DUSP1,F3,HBEGF,IRF1,JAG1,LAMC2,MYC,PANK1,RUNX1,SPHK1,TGFB1,TIMP1,TNFRSF10B,TP53BP2,UPP1	76 (19)
lomustine		chemical drug	Activated	2.155	8.83e-10	ANXA1,CDCP1,LAMC2,MYC,TIMP1,TMSB10/TMSB4X,TNFRSF10B,TNFRSF10D,UPP1
resveratrol		chemical drug		-1.175	4.03e-09	ATF3,F3,FOSL2,IL6,JAG1,MAP2K1,MYC,PLAU,PPARGC1A,SERPINE1,SPHK1,TGFB1,TNFRSF10B,VASP,XBP1	79 (19)
sirolimus		chemical drug		-1.052	5.17e-09	ATF4,ATP1A1,CLIC1,DDIT4,EIF4A1,ENO1,F3,IL4R,IL6,MYC,PIM1,PLAUR,PPARD,PPARGC1A,SERPINE1,TGFB1,TIMP1,TNFAIP1,XBP1	94 (23)
methylprednisolone		chemical drug		1.078	1.31e-08	ANXA1,ATP1A1,DDIT4,DUSP1,DUSP6,F3,IL6,IRF1,KRT19,MYC,PHLDA2,PLAU,PLAUR,SDC4,SERPINE1,SGK1,SLC4A7,TMSB10/TMSB4X,TUBA1C	100 (24)
dalfampridine		chemical drug	Activated	2.646	1.72e-08	ATF3,DUSP1,DUSP6,EGR2,FOSB,GADD45B,MAFF	54 (7)
deferoxamine		chemical drug	Activated	2.739	2.41e-08	DUSP1,ENO1,F3,GADD45B,IL6,MYC,PLAUR,SERPINB8,SERPINE1,SPRY4,TGFB1,TNFRSF10B	72 (20)
AGN194204		chemical drug	Activated	2.557	3.13e-08	ADAM19,ATF3,ATP1A1,CSRP1,DUSP1,IL4R,IRF1,MYC,PIM1,TIMP1,XBP1
captopril		chemical drug		1.091	8.11e-08	ANXA1,F3,IL6,LAMC2,TGFB1,TIMP1,TMSB10/TMSB4X,UPP1	61 (15)
trichostatin A		chemical drug		0.936	8.25e-08	AKAP12,DLC1,DUSP1,EZR,F3,FOSL2,IL6,IRF1,MYC,PIM1,PLAU,SEMA3A,SGK1,SPHK1,TGFB1,TIMP1,TMSB10/TMSB4X,TNFRSF10B,XBP1	89 (18)
cerivastatin		chemical drug	Inhibited	-2.212	8.99e-08	F3,IL6,MYC,PLAU,PLAUR,SERPINE1,TGFB1,TMSB10/TMSB4X	68 (18)
epigallocatechin-gallate		chemical drug		-0.981	9.86e-08	F3,FOSB,FOSL2,GADD45B,IL6,IRF1,MYC,PLAU,SERPINE1,TGFB1,TIMP1,TNFRSF10B	86 (17)
metformin		chemical drug	Inhibited	-2.275	1.03e-07	ATF3,ATF4,DDIT4,F3,IL6,ILK,MYC,SERPINE1,TGFB1,XBP1	88 (22)
5-azacytidine		chemical drug	Activated	3.138	1.61e-07	CLCF1,DUSP1,F3,HBEGF,MAFF,PLAU,SERPINB8,SPHK1,TNFRSF10B,UPP1
thalidomide		chemical drug	Inhibited	-2.18	1.83e-07	GADD45B,IL6,PIM1,PLAUR,SERPINE1,TGFB1	83 (19)
mycophenolic acid		chemical drug	Activated	2.121	1.96e-07	AKAP12,ATF3,DUSP1,HBEGF,IL6,KRT19,SERPINE1,TNFAIP3	73 (15)
indomethacin		chemical drug	Activated	2.259	1.99e-07	ANXA1,IL11,IL6,LAMC2,MYC,PIM1,PLAUR,PPARD,TIMP1,TMSB10/TMSB4X,TNFRSF10B,UPP1	90 (18)
amphetamine		chemical drug	Activated	2.134	2.15e-07	ATF3,ATF4,EZR,F3,FOSB,FOSL2,SGK1,TNFAIP3	56 (9)
etoposide		chemical drug		0.966	3.9e-07	ATF3,DDIT4,DUSP1,IRF1,MYC,SGK1,SPHK1,TNFAIP3,TNFRSF10B,TNFRSF10D	88 (21)
triamterene		chemical drug	Activated	2.621	5.11e-07	ANXA1,CDCP1,LAMC2,MYC,TIMP1,TMSB10/TMSB4X,UPP1
phenacetin		chemical drug	Activated	2.449	5.68e-07	ANXA1,LAMC2,MYC,TIMP1,TMSB10/TMSB4X,UPP1
bleomycin		chemical drug	Activated	3.099	6.68e-07	HBEGF,IL4R,IL6,MYC,SDC4,SERPINE1,SPHK1,TGFB1,TIMP1,TNFRSF10B	79 (17)
topotecan		chemical drug		0.784	9.55e-07	AKAP12,ATF3,EFNB1,EGR3,ENO1,FOSB,MYC,PLK3,PNP,SOX4
losartan potassium		chemical drug	Inhibited	-2.58	1.16e-06	ATF4,ATP1A1,F3,IL6,SERPINE1,TGFB1,TIMP1,XBP1	90 (20)
4-hydroxytamoxifen		chemical drug		0.302	1.18e-06	DDIT4,FOSL2,IL6,KRT19,MAP2K1,MYC,PPARGC1A,SGK1,SPHK1	90 (21)
paclitaxel		chemical drug	Activated	2.191	1.71e-06	ATF3,ATF4,CDC42EP3,DUSP6,GADD45B,HBEGF,IL6,KDM6B,MYC,PLAU,PLAUR,TNFRSF10B	80 (16)
onapristone		chemical drug		-1.951	2.55e-06	HBEGF,RUNX1,SPHK1,TGFB1
N-acetyl-L-cysteine		chemical drug	Inhibited	-2.026	2.55e-06	ATF4,ATP1A1,HBEGF,IL6,MYC,PLAU,PLAUR,SERPINE1,TGFB1,TNFRSF10B	76 (18)
allopurinol		chemical drug	Activated	2.63	2.66e-06	ANXA1,CDCP1,LAMC2,MYC,TIMP1,TMSB10/TMSB4X,UPP1
simvastatin		chemical drug		-1.336	2.91e-06	ANXA1,F3,IL6,IRF1,MYC,S1PR3,SDC4,SERPINE1,TIMP1,TNFRSF10B	81 (17)
lovastatin		chemical drug		-0.444	3.12e-06	ATF3,ATF4,IL6,IRF1,MYC,SDC4,SERPINE1,TGFB1	90 (16)
triamcinolone acetonide		chemical drug		-0.102	3.31e-06	ATF3,DUSP1,EPHA4,MYC,PLAU,RUNX1,SLC4A7,SOX4,STK10,TACC2
N-nitro-L-arginine methyl ester		chemical drug		1.447	3.93e-06	ATF3,IL6,MAP1B,PPARD,SERPINE1,TGFB1,TIMP1	89 (22)
epirubicin		chemical drug		0	4.58e-06	DUSP1,EZR,IL6,TNFRSF10B	55 (13)
phenylbutazone		chemical drug	Activated	2.425	4.86e-06	ANXA1,CDCP1,LAMC2,TIMP1,TMSB10/TMSB4X,UPP1
Y 27632		chemical drug		-0.509	5.9e-06	IL6,MYC,PLAU,SERPINE1,SOX6,TGFB1	79 (23)
pimagedine		chemical drug		-1.387	6e-06	GADD45B,HBEGF,IL6,SERPINE1,TGFB1	57 (11)
gentamicin C		chemical drug	Activated	2.433	6.48e-06	ANXA1,LAMC2,MYC,TIMP1,TMSB10/TMSB4X,UPP1
tributyrin		chemical drug	Activated	2.425	7.79e-06	AKAP12,ATF3,DUSP1,HBEGF,IL6,TNFAIP3	58 (7)
bortezomib		chemical drug		0.504	9.26e-06	ATF3,ATF4,GADD45B,IL6,LIF,MYC,TGFB1,TNFRSF10B,TP53BP2,XBP1	85 (18)
curcumin		chemical drug	Inhibited	-2.309	1.04e-05	CLIC1,F3,FOSB,FOSL2,IL6,MYC,PIM1,PLAU,PPARGC1A,SERPINE1,TACC2,TNFRSF10B	77 (21)
bexarotene		chemical drug	Inhibited	-2.985	1.23e-05	DACH1,DDIT4,DUSP1,EGR3,MAFF,PLAUR,SLC7A1,TGFB1,XBP1
ABT-737		chemical drug		1.941	1.46e-05	IL11,IL6,IRF1,TNFRSF10B	77 (17)
cyclophosphamide		chemical drug		1.664	1.66e-05	ATF3,IL6,LAMC2,MYC,TIMP1,UPP1	89 (21)
CD 437		chemical drug		-0.653	1.98e-05	CLIC1,EIF4A1,ENO1,F3,ILF2,MYC,SOX4,TMSB10/TMSB4X,TNFRSF10B
fenretinide		chemical drug		0.421	2.24e-05	ATF3,ATF4,IL6,ILK,MYC,TNFRSF10B	90 (21)
dexamethasone phosphate		chemical drug		0.152	2.55e-05	DDIT4,DUSP1,IL6,SGK1	79 (7)
nitroprusside		chemical drug		-1.475	2.81e-05	ACTN1,DUSP6,LAMC1,MYC,PPARGC1A	77 (12)
raloxifene		chemical drug		-0.956	3.69e-05	DDIT4,DUSP1,EGR3,GPRC5A,IL6,PLK3,SERPINE1,TIMP1	83 (15)
fluticasone propionate		chemical drug		0	4.01e-05	DDIT4,GADD45B,PLAU,PPARGC1A,SDC4,SERPINE1,TGFB1,TIMP1	43 (7)
carboplatin		chemical drug	Activated	2.236	4.13e-05	CDCP1,LAMC2,MYC,TIMP1,UPP1
fingolimod		chemical drug	Inhibited	-2.186	4.13e-05	IL6,S1PR3,SERPINE1,SPHK1,TGFB1	82 (20)
PD 123319		chemical drug		1.091	4.15e-05	FOSL2,SERPINE1,TGFB1,TIMP1	54 (10)
buformin		chemical drug			5.26e-05	ATF4,XBP1
phenformin		chemical drug			5.26e-05	ATF4,XBP1	48 (6)
sarpogrelate		chemical drug			5.26e-05	F3,SERPINE1
methiothepin		chemical drug			5.26e-05	F3,SERPINE1	45 (7)
calcitriol		chemical drug		-0.097	6.32e-05	ADAM19,DUSP1,EPHB2,F2RL1,F3,HBEGF,IL6,MYC,RUNX1T1,TAGLN2,TGFB1,TNFAIP3,TNFRSF10B,TNFRSF10D	89 (16)
2-deoxyglucose		chemical drug		-1.222	7.55e-05	ATF4,DDIT4,IL6,MYC,TNFRSF10B	100 (25)
isoproterenol		chemical drug	Activated	2.592	8.6e-05	ACSL4,ATF3,ATP1A1,FOSL2,IL6,TGFB1,TIMP1	95 (25)
GW501516		chemical drug		-0.651	0.000102	ACSL4,F3,IL6,KRT19,PPARD,PPARGC1A	83 (19)
prazosin		chemical drug			0.000102	DUSP1,IL6,MYC	79 (24)
green tea polyphenol		chemical drug		-1.172	0.000105	ANXA1,IL6,PLAU,TGFB1	69 (18)
tempol		chemical drug	Inhibited	-2	0.000118	F3,SERPINE1,SGK1,TGFB1	83 (23)
silibinin		chemical drug		-1.446	0.000119	IL6,MYC,PLAU,PLAUR,TNFRSF10B	80 (20)
glucocorticoid		chemical drug		0.337	0.000121	ANXA1,DUSP1,IL11,IL6,MYC,PPARGC1A,SERPINE1,SGK1,TGFB1	91 (21)
salmeterol		chemical drug			0.00013	DDIT4,DUSP1,IL6	79 (7)
beta-1,3-glucan		chemical drug			0.00013	FGF1,IL6,TGFB1	31 (5)
pentoxifylline		chemical drug		-0.283	0.000132	IL6,TGFB1,TIMP1,TNFRSF10B	59 (17)
riociguat		chemical drug			0.000157	SERPINE1,TIMP1	49 (7)
nomifensine		chemical drug			0.000157	IL6,LIF
dexmedetomidine		chemical drug			0.000161	DDIT4,FOSB,IL6	37 (8)
sulindac sulfide		chemical drug		0.066	0.000169	ATF3,KRT19,PLAU,PPARD,TNFRSF10B	73 (17)
propranolol		chemical drug		0.152	0.000182	DUSP1,IL6,MYC,PPARGC1A	61 (18)
paricalcitol		chemical drug		-1.982	0.000182	F2RL1,F3,TGFB1,TIMP1	47 (7)
ST1926		chemical drug		-1.195	0.000187	CLIC1,EIF4A1,ENO1,ILF2,SOX4,TMSB10/TMSB4X,TNFRSF10B
docosahexaenoic acid		chemical drug		-1.97	0.000187	ATF4,IL6,MYC,SERPINE1,SPHK1,TGFB1,TIMP1	80 (20)
valsartan		chemical drug		-1.969	0.000201	F3,SERPINE1,TGFB1,TIMP1	69 (16)
methamphetamine		chemical drug		1.206	0.000205	FOSB,FOSL2,IL6,MYC,OTX2	81 (12)
celecoxib		chemical drug	Activated	2.122	0.000216	ATF4,F3,PPARD,SERPINE1,TNFRSF10B,TNFRSF10D	94 (22)
triclosan		chemical drug			0.000238	IL6,PLAU,TIMP1	12 (3)
retinoid		chemical drug		-0.298	0.000266	DUSP1,HBEGF,MYC,TGFB1	85 (16)
prednisolone		chemical drug		0.707	0.000271	BYSL,DUSP1,IL6,MAP2K1,PFKP,SGK1,TGFB1,TNFAIP3	95 (18)
sertraline		chemical drug			0.000284	ATF4,DDIT4,IL6
retinol		chemical drug			0.000284	IL6,PPARD,TGFB1
candesartan		chemical drug		-1.969	0.000318	FOSL2,IL6,SERPINE1,TGFB1	67 (18)
CEP-1347		chemical drug			0.000336	ATF4,IL6,PLAU
medroxyprogesterone acetate		chemical drug		1.147	0.000337	F3,IL6,MYC,PLAU,SGK1,TGFB1	90 (17)
potassium chloride		chemical drug			0.000351	ATF3,ATP1A1,EGR2,MYC,XBP1	74 (20)
decitabine		chemical drug	Activated	2.585	0.000371	AKAP12,DLC1,DUSP1,EGR3,GADD45B,HBEGF,IL6,JAG1,MYC,SGK1,TMSB10/TMSB4X,TNFRSF10D	84 (21)
dipyridamole		chemical drug			0.000393	IL6,TGFB1,TIMP1	50 (9)
L-buthionine (SR)-sulfoximine		chemical drug			0.000393	SERPINE1,TNFAIP3,TNFRSF10B	47 (7)
quercetin		chemical drug			0.000449	IL6,MYC,PLAU,PLAUR,PPARGC1A,TNFRSF10B	80 (21)
carvedilol		chemical drug			0.000456	F3,IL6,MYC	86 (19)
norethindrone acetate		chemical drug			0.000518	F3,SERPINE1
tranexamic acid		chemical drug			0.000518	F3,PLAU	47 (10)
cis-urocanic acid		chemical drug			0.000525	GADD45B,IL6,TNFAIP3	47 (7)
salirasib		chemical drug		0.45	0.000555	ATF3,ATF4,PLAU,SERPINE1	58 (7)
enalapril		chemical drug		0	0.000555	MYC,SERPINE1,TGFB1,TIMP1	79 (12)
bromodeoxyuridine		chemical drug		1.949	0.000597	F3,IL6,IRF1,SERPINE1	58 (7)
methyl-beta-cyclodextrin		chemical drug			0.000683	IL6,MYC,SERPINE1	95 (23)
atorvastatin		chemical drug		-0.762	0.000727	DUSP1,F3,FOSB,GADD45B,IL6,SERPINE1,TGFB1	71 (22)
3-deazaneplanocin		chemical drug		0.947	0.000737	MYC,PLAU,PPP1R18,TGFB1	11 (3)
obatoclax		chemical drug			0.000773	ATF3,ATF4
olmesartan medoxomil		chemical drug			0.000773	IL6,TGFB1	19 (4)
eprosartan		chemical drug			0.000773	SERPINE1,TGFB1	19 (4)
zofenopril		chemical drug			0.000773	IL6,TIMP1
irbesartan		chemical drug			0.000868	ILK,SERPINE1,TGFB1	49 (8)
ramipril		chemical drug			0.000868	LAMC1,TGFB1,TIMP1
vorinostat		chemical drug		-0.456	0.000938	DLC1,DUSP1,IL6,IRF1,MYC,SEMA3A,TNFRSF10B	87 (19)
streptozocin		chemical drug		0.377	0.000964	ATF3,ATP1A1,IL6,PPARD,PPARGC1A,SERPINE1,TGFB1	83 (23)
berberine		chemical drug		-0.156	0.00103	IL6,PPARD,SPHK1,TGFB1,TIMP1	87 (22)
rosiglitazone		chemical drug		-1.201	0.00105	ATP1A1,F3,FGF1,IL6,ILK,IRF1,PPARGC1A,SERPINE1,SGK1,TIMP1	77 (19)
suramin		chemical drug			0.00108	F3,FST,IL6	70 (16)
pioglitazone		chemical drug		-1.972	0.00117	IL6,KRT19,PPARD,PPARGC1A,SERPINE1,TGFB1	79 (21)
BBI608		chemical drug		-1.067	0.00122	DACH1,JAG1,MYC,PLAUR
betulinic acid		chemical drug			0.00133	IL6,TIMP1,TNFRSF10B	74 (13)
bardoxolone methyl		chemical drug			0.00133	IL6,MYC,TNFRSF10B	94 (25)
tanespimycin		chemical drug	Inhibited	-2.213	0.00143	EIF4A1,MYC,PLAU,SERPINE1,TNFAIP3	87 (20)
ponesimod		chemical drug			0.00143	IL6,SERPINE1
androgen		chemical drug			0.00146	MYC,PIM1,RUNX1,SDC4,SOX4,TACC2
trovafloxacin		chemical drug	Activated	2	0.00153	IL6,IRF1,SERPINE1,TNFAIP3	52 (7)
3,3'-diindolylmethane		chemical drug		1.067	0.00153	ATF3,IL6,KRT19,TNFRSF10B	55 (12)
resiquimod		chemical drug			0.00155	ATF3,HIVEP2,IL6,IRAK2,LIF,PLAU	63 (15)
grape seed extract		chemical drug			0.0016	ENO1,MYC,PLAU
parthenolide		chemical drug			0.0016	IL6,LIF,TNFRSF10B	78 (16)
gemfibrozil		chemical drug		0.225	0.0017	IL6,MYC,PPARD,SERPINE1	94 (20)
semaxinib		chemical drug			0.00175	F3,IL6,TGFB1	49 (9)
bicyclol		chemical drug			0.00183	MYC,TIMP1
troglitazone		chemical drug		-1.628	0.00183	ATF3,HUNK,IL6,MYC,NR2F2,PPARGC1A,SERPINE1,SPOCD1,TGFB1	81 (22)
histone deacetylase inhibitor		chemical drug			0.00191	MYC,PHLDA2,TGFB1	7 (2)
gentamicin		chemical drug		1.89	0.00215	ATF3,CIPC,HIVEP2,IRF1,MYC,TGFB1,TIMP1	44 (7)
premarin		chemical drug			0.00228	MYC,SERPINE1	47 (7)
farglitazar		chemical drug			0.00228	ATP1A1,SGK1
retinol acetate		chemical drug			0.00228	TNFRSF10B,TNFRSF10D
gossypol		chemical drug			0.00228	ATF3,ATF4
S-equol		chemical drug			0.00228	IL6,SERPINE1	42 (7)
genistein		chemical drug	Inhibited	-2.361	0.00255	DUSP1,F3,IL6,MYC,PIM1,PLK3,SERPINE1,SPHK1,TGFB1	77 (21)
nitroglycerin		chemical drug			0.00277	IL6,PLAUR	60 (11)
cocaine		chemical drug		1.719	0.00292	DUSP1,EGR2,FOSB,GADD45B,IL6,LAMC2	78 (20)
docetaxel		chemical drug		1.686	0.00317	PIM1,PLAU,TNFRSF10B,TUBB6	31 (4)
fulvestrant		chemical drug		-1.504	0.00318	ATF4,DDIT4,EGR3,FOSL2,IRF1,MYC,TGFB1	82 (23)
fasudil		chemical drug			0.00328	F3,IL6,TGFB1	76 (18)
coomassie brilliant blue		chemical drug			0.00331	IL6,LIF
metoprolol		chemical drug			0.00331	IL6,MYC
trientine		chemical drug			0.00331	SERPINE1,TGFB1
tetrathiomolybdate		chemical drug			0.00331	SERPINE1,TIMP1
imatinib		chemical drug		-1.982	0.00375	IL6,MYC,TGFB1,TNFRSF10B	91 (23)
nelfinavir		chemical drug			0.00389	ATF4,TNFRSF10B
amiloride		chemical drug			0.00389	ATP1A1,PLAUR
nystatin		chemical drug			0.00452	IL6,TIMP1	59 (11)
gamma-tocotrienol		chemical drug			0.00452	IL6,TNFAIP3	59 (12)
estrogen		chemical drug		0.527	0.00466	DUSP1,HBEGF,IL6,LIF,MYC,PIM1,XBP1	95 (24)
amphotericin B		chemical drug			0.00519	IL6,TIMP1
obeticholic acid		chemical drug			0.00519	TGFB1,TIMP1	53 (7)
perindopril		chemical drug			0.00519	IL6,TGFB1
rebamipide		chemical drug			0.00519	IL6,TIMP1	43 (7)
bezafibrate		chemical drug		-0.471	0.00533	ACSL4,PANK1,PPARGC1A,SERPINE1	31 (6)
alitretinoin		chemical drug		0.321	0.00542	DUSP1,IL6,IRF1,PLAU,TGFB1	93 (25)
aspirin		chemical drug			0.00552	IL6,PPARD,SOX7,TGFB1	53 (16)
PD 0325901		chemical drug			0.0059	DDIT4,MYC
valproic acid		chemical drug		0.375	0.00602	ATF3,ATF4,CRLF1,GADD45B,IL6,SERPINE1,SGK1,TGFB1,XBP1	90 (20)
salicylic acid		chemical drug			0.00609	F3,IL6,TGFB1	75 (17)
gefitinib		chemical drug			0.00619	EGR3,GADD45B,KRT19,PLAUR,TNFRSF10B	15 (2)
piperine		chemical drug			0.00665	IL6,IRF1	46 (7)
plicamycin		chemical drug	Inhibited	-2	0.00705	F3,PLAUR,SERPINE1,TIMP1	67 (9)
BI 2536		chemical drug			0.00727	MYC
danshen extract		chemical drug			0.00727	TGFB1
neurotropin		chemical drug			0.00727	SEMA3A
black cohosh extract		chemical drug			0.00727	SERPINE1
flunixin meglumine		chemical drug			0.00727	IL6
nitroaspirin		chemical drug			0.00727	F3
hexamethonium		chemical drug			0.00727	IL6
prednisolone acetate		chemical drug			0.00727	IL6
nitazoxanide		chemical drug			0.00727	IL6
tropisetron		chemical drug			0.00727	IL6
kaolin		chemical drug			0.00727	F2RL1
cytisine		chemical drug			0.00727	FOSB
nitrofurantoin		chemical drug		1.432	0.00739	IL6,KRT19,MAP2K1,MYC,TIMP1
vemurafenib		chemical drug			0.00745	DUSP6,IL6
telmisartan		chemical drug			0.00751	IL6,PPARD,TGFB1	74 (23)
pravastatin		chemical drug			0.00829	IL6,SDC4,TGFB1	79 (16)
thioctic acid		chemical drug			0.00829	IL6,MYC,PPARD	81 (24)
salinosporamide A		chemical drug			0.00829	MYC,TNFRSF10B	51 (7)
leptomycin B		chemical drug			0.00829	FGF1,IL6	28 (3)
methotrexate		chemical drug		-1.211	0.00883	ACSL4,DUSP1,IL6,MYC,PPARD,TGFB1	83 (22)
peoniflorin		chemical drug			0.00916	ENO1,RUNX1
ammonium chloride		chemical drug			0.00916	ATP1A1,IL6
chelerythrine		chemical drug			0.00916	IL6,PIM1	73 (15)
finasteride		chemical drug			0.00916	IL6,TGFB1	84 (12)
ursolic acid		chemical drug			0.00954	ATF3,MYC,TNFRSF10B	84 (24)
clozapine		chemical drug			0.00998	IL6,PPARGC1A,SGK1	61 (14)
[truncated: 436 more rows]

## Sheet: Diss_Overlap_URA_12hr
© 2000-2017 QIAGEN. All rights reserved.
Upstream Regulator	Expr Log Ratio	Molecule Type	Predicted Activation State	Activation z-score	p-value of overlap	Target molecules in dataset	Mechanistic Network
AQP11		transporter	Inhibited	-2	3.19e-06	EGFR,MYC,TGFB1,TIMP1
S100A6		transporter		-1.633	3.16e-05	ATF3,CCL20,CDK1,CXCL8,STC1,TNFAIP3	83 (7)
SFTPA1		transporter	Inhibited	-3	4.83e-05	AMOT,CRLF1,FOSB,HBEGF,IL6,MYC,SERPINE1,ST3GAL1,TGFB1	199 (20)
APOE		transporter		-1.171	6.34e-05	ANK3,ATF3,COMMD6,F2RL1,IL6,ITGA3,LTBP1,LTBP2,MYLIP,NMNAT2,PLAU,PPARD,PPFIBP2,PRKCQ,PTGS2,PTP4A3,SERPINE1,TGFB1,TIMP1	136 (22)
A2M		transporter		0.963	7.44e-05	GADD45B,ID2,IL6,MYC,NFKB1,SLC40A1,WNT5A	156 (22)
SYVN1		transporter		1.943	0.000193	ATP1A1,BHLHE40,DUSP1,EXT2,GPRC5A,ITGA3,PFN1,PVR,SLC1A5,SLC43A3,SLCO4A1
ALB		transporter		0.878	0.000357	CDKN1C,CXCL8,IL6,PTGS2,TGFB1,VEGFA	150 (19)
ABCB4		transporter	Inhibited	-2.207	0.000505	CCL20,NFKB1,SERPINE1,TGFB1,TIMP1	125 (7)
LCN2		transporter	Activated	2.646	0.000876	ACTN1,CCL20,IL6,MSN,PPARGC1A,TAGLN2,TGFB1	116 (12)
HBB		transporter			0.00109	CXCL8,SERPINE1,TGFB1	153 (12)
ABCC5		transporter			0.00148	EGR2,FOSB,FOSL2
COMMD1		transporter		0	0.00165	DDIT4,KRT19,PFKP,VEGFA	133 (7)
BPI		transporter			0.00451	CXCL8,IL6
SLC40A1	-2.779	transporter			0.00451	IL6,TGFB1	117 (7)
BSG		transporter		0.659	0.00546	CXCL8,MMP1,TGFB1,VEGFA	191 (20)
LBP		transporter			0.00552	CXCL8,IFIT1,IL6	138 (15)
AZGP1		transporter			0.0101	DSP,KRT19,MYC
FABP4		transporter			0.0115	IL6,PPARD,PTGS2
TFRC		transporter			0.0128	CDK1,ID2,PIP5K1B,SERPINB8
SLC2A1		transporter			0.0153	SERPINE1,SLC1A5
RAMP1		transporter			0.0189	IL6,VEGFA
SLC2A12		transporter			0.0217	SLC1A5
PACSIN2		transporter			0.0217	EGFR
TNPO2		transporter			0.0217	CXCL8
KPNB1		transporter			0.0217	TNFRSF10B
SLC25A5		transporter			0.0217	TNFRSF10B
AFP		transporter			0.0228	EGR2,TNFRSF10B
APOA1		transporter		-0.919	0.0246	ATF3,IL6,PTGS2,TGFB1
BCL2		transporter		1.409	0.0293	CDK1,CXCL8,IL6,SPHK1,TIMP1,VEGFA
UCP1		transporter		1.134	0.0369	ARHGEF2,EIF4EBP1,G6PD,MTHFD1L,MYC,SERPINE1,TGFB1
IGFBP7		transporter			0.041	MYC,PTGS2
HNRNPU		transporter			0.041	IL6,MYC
SLC9A6		transporter			0.043	NTRK2
SLC25A33		transporter			0.043	PPARGC1A
SLC22A3		transporter			0.043	IL6
ATP9A	1.253	transporter			0.043	VEGFA
IPO9		transporter			0.043	PXN
ZFYVE16		transporter			0.043	SERPINE1
ABCC8		transporter			0.0462	IL6,PPARGC1A
CEACAM1		transporter			0.0491	ANGPT2,CXCL8,VEGFA
F3	1.33	transmembrane receptor		1.719	1.47e-10	CXCL8,DUSP2,DUSP6,FGF13,FOXC2,HMGA2,IL6,ITGA2,RHOA,SEMA3A,SERPINE1,SPRY4,UBASH3B,VEGFA	148 (16)
TREM1		transmembrane receptor	Activated	3.811	4.15e-10	ATF3,CCL20,CDK1,CXCL8,EGR2,EGR3,GADD45B,GPRC5A,HBEGF,IL6,IRF1,LIF,MAFF,MMP1,NEDD4L,NRIP3,NT5E,PHLDA2,PTGS2,S1PR3,SLCO4A1,WNT5A	186 (17)
ITGB1		transmembrane receptor		0.516	5.47e-09	CXCL8,EIF4EBP1,IL6,ITGB3,LAMC1,MMP1,MYC,PLAU,PTGS2,SERPINE1,TGFB1,TNFAIP3,VEGFA,WNT5A	130 (18)
ITGB3	2.012	transmembrane receptor		0.498	2e-06	CDK1,ITGB3,MMP1,PLAU,PTGS2,RHOA,RUNX1,SERPINE1,TGFB1,TIMP1	162 (18)
FAS		transmembrane receptor		-1.223	2.38e-06	BCL11A,CCL20,COL3A1,CXCL8,EGR2,F2RL1,FOSB,GPNMB,IFIT1,IL6,IRF1,ITGB8,MME,MMP1,PHLDA2,PIK3CD,PLAU,PPFIBP2,SERPINE1,TAGLN2,TGFB1,TNFAIP3,TUBA4A,VEGFA	168 (19)
ITGAV		transmembrane receptor		1.368	8.67e-06	CDK1,ITGB3,MMP1,PLAU,SERPINE1,TGFB1,TIMP1	174 (19)
EDNRA		transmembrane receptor		1.387	1.19e-05	COL3A1,ECE1,PTGS2,TGFB1,TIMP1
ENG		transmembrane receptor		-0.285	1.84e-05	ITGB3,MMP1,MYC,PDGFB,PLAU,SERPINE1,TGFB1	193 (23)
FCGR2A		transmembrane receptor		0.883	2.56e-05	CXCL8,F2RL1,IL6,PTGS2,SERPINE1,VEGFA	205 (26)
IFNLR1		transmembrane receptor			4.17e-05	ATF3,CCL20,IL6,LIF,MYC,PTGS2,TNFAIP3	107 (12)
TLR3		transmembrane receptor	Activated	3.152	0.00013	ATF3,CCL20,CXCL8,DUSP1,GADD45B,IFIT1,IL6,IRF1,MMP1,NFKB1,PIK3CD,PIK3R1,PTGS2,SERPINE1,TIMP1,VAV2	163 (16)
AGER		transmembrane receptor		0.679	0.000166	CXCL8,IFIT1,IL6,PDGFB,PTGS2,SERPINE1,TGFB1,VEGFA	161 (19)
LY96		transmembrane receptor			0.000185	CXCL8,IL6,MMP1,NFKB1	113 (20)
CD14		transmembrane receptor	Activated	2.03	0.000202	CXCL8,IFIT1,IL6,NFKB1,PTGS2,TGFB1,TNFAIP3	142 (16)
IL6R		transmembrane receptor		1.848	0.000242	CXCL8,GAL,IL6,IRF1,PTGS2,TGFB1,TIMP1,VEGFA	152 (17)
TLR9		transmembrane receptor	Activated	2.345	0.000286	ATF3,CXCL8,DUSP1,GADD45B,IFIT1,IL6,IRF1,PTGS2,SERPINE1,SPHK1,ST3GAL5,TGFB1,TIMP1,VAV2	177 (16)
ITGB4		transmembrane receptor		-0.214	0.000325	ENPP2,IL6,MMP1,VEGFA	207 (22)
TNFRSF12A		transmembrane receptor			0.000325	CXCL8,IL6,MMP1,PPARGC1A	85 (8)
TNFRSF1B		transmembrane receptor		1.583	0.000331	ANGPT2,CXCL8,IL6,MMP1,NFKB1,SERPINE1,TIMP1,TNFAIP3,TYMP	161 (17)
IL18RAP		transmembrane receptor			0.000334	CXCL8,IL6,PTGS2	150 (18)
ITGB2		transmembrane receptor		0.022	0.000357	GADD45B,IL6,PTGS2,RHOA,TGFB1,VEGFA	170 (21)
TLR4		transmembrane receptor	Activated	3.493	0.000481	ATF3,CCL20,CXCL8,DAXX,DUSP2,HBEGF,IL6,IRF1,JAG1,LHX2,MMP1,MYC,NFKB1,PTGS2,SH3BP5,SPHK1,ST3GAL1,TGFB1,TNFAIP3	129 (13)
IL1RL2		transmembrane receptor			0.000526	CCL20,CXCL8,IL6	87 (8)
IL1R2		transmembrane receptor			0.000526	CCL20,CXCL8,IL6	120 (15)
ITGA6		transmembrane receptor		-0.226	0.000528	ENPP2,ITGA2,ITGA3,VEGFA	220 (19)
CD3E		transmembrane receptor			0.000563	IL6,MYC,NFKB1,PIK3CD,PIK3R1,PTGS2,SPHK1	181 (19)
CD28		transmembrane receptor		-1.737	0.000595	ANXA1,BHLHE40,COX6C,CXCL8,DGKA,EGR2,FDPS,HMGN2,IL6,ILF2,IRF1,LTBP1,MAF,MYC,NFKB1,PNP,PTGS2,TNFAIP3	162 (21)
IGF1R		transmembrane receptor		1.811	0.000604	CDK1,COL3A1,ID2,IGF2R,IL6,IRS1,KRT19,MYC,PHLDA2,PLAU,PTGS2,RHOA,TGFB1,TXN,VEGFA	206 (19)
TNFRSF1A		transmembrane receptor	Activated	2.058	0.000772	ANGPT2,CCL20,CXCL8,IL6,MMP1,NQO1,PLAU,SERPINE1,SOX6,TGFB1,VEGFA	173 (19)
ITGAM		transmembrane receptor		1.038	0.000981	CXCL8,IL6,PTGS2,TGFB1	151 (22)
IL9R		transmembrane receptor			0.00109	BCL3,IL6,MYC	106 (11)
GPC1		transmembrane receptor			0.00109	ITGB3,PTGS2,VEGFA	163 (16)
TLR2		transmembrane receptor		1.907	0.00115	ATF3,CXCL8,DUSP1,IL6,IRAK1,IRF1,MMP1,NFKB1,PTGS2,SLC40A1,TGFB1	167 (18)
TLR5		transmembrane receptor	Activated	2.174	0.00116	ATF3,CCL20,CXCL8,IL6,MMP1	189 (17)
LRP6		transmembrane receptor			0.00132	IL6,MYC,PPARGC1A,RHOA,TGFB1	140 (15)
GFRA2		transmembrane receptor			0.00139	EGR2,FOSB
TLR7		transmembrane receptor	Activated	2.392	0.00143	ATF3,CCL20,CXCL8,HIVEP2,IFIT1,IL6,IRF1,NFKB1,PLAU,TNFAIP3	104 (13)
IL1R1		transmembrane receptor		1.775	0.00145	CXCL8,IL6,MYH11,PTGS2,TGFB1,TIMP1	149 (20)
IL1RAP		transmembrane receptor			0.00248	CCL20,CXCL8,IL6	95 (15)
ICAM1		transmembrane receptor		1.358	0.00256	IL6,MYC,RHOA,TGFB1,VEGFA	113 (17)
IL17RA		transmembrane receptor		0.689	0.00385	CCL20,CXCL8,IL6,TIMP1	156 (18)
IFNAR1		transmembrane receptor			0.0041	ATF3,CCL20,DUSP6,IL6,LIF,MYC,PTGS2,SERPINE1,TNFAIP3	161 (15)
LEPR		transmembrane receptor		1.134	0.0043	EIF4EBP1,GADD45B,ID2,IL6,LIF,PPARD,PPARGC1A,SERPINE1,TGFB1,TIMP1	136 (18)
IL11RA		transmembrane receptor			0.00552	CCL20,RPE65,TGFB1	63 (7)
TREM2		transmembrane receptor			0.00652	IL6,PTGS2,TNFAIP3	86 (7)
TLR10		transmembrane receptor			0.00667	CXCL8,IL6	147 (17)
TNFRSF14		transmembrane receptor			0.00667	F2RL1,MMP1	134 (12)
LRP1		transmembrane receptor		0.373	0.00676	COL3A1,IL6,PTGS2,WNT5A	163 (23)
MSR1		transmembrane receptor			0.00762	IFIT1,IL6,NFKB1	150 (21)
TNFRSF18		transmembrane receptor			0.00762	CXCL8,IL6,PTGS2	121 (17)
TLR1		transmembrane receptor			0.00762	CXCL8,IL6,TNFAIP3	150 (17)
PLAUR	5.63	transmembrane receptor		0.958	0.00824	ITGB3,MYC,PLAU,SCN2A	189 (21)
CD40		transmembrane receptor		1.506	0.00867	CXCL8,DUSP1,DUSP6,IL6,IRF1,MYC,NFKB1,PTGS2,SERPINE1,TNFAIP3,VEGFA	155 (17)
Tlr11		transmembrane receptor			0.0092	CXCL8,IL6	147 (17)
SELL		transmembrane receptor			0.0092	IL6,TGFB1	104 (12)
MARCO		transmembrane receptor			0.0092	IL6,NFKB1	67 (7)
TNFRSF10B	1.709	transmembrane receptor			0.0092	CXCL8,IL6	148 (19)
ITGA2	1.011	transmembrane receptor			0.0101	IL6,ITGA2,MMP1
SEMA7A		transmembrane receptor			0.0115	COL3A1,TGFB1,TIMP1
TLR6		transmembrane receptor			0.0115	ATF3,CXCL8,IL6
TYROBP		transmembrane receptor			0.0139	CXCL8,IL6,SH2B3,SLC1A5
MPL		transmembrane receptor			0.0153	ITGB3,MYC
KIT		transmembrane receptor			0.0175	IL6,LIF,MITF,MYC,PRKCQ,TYR
CD86		transmembrane receptor		1.254	0.0188	EGR2,IL6,POU2F2,TNFAIP3
CD36		transmembrane receptor		1.154	0.0202	CXCL8,IL6,PPARGC1A,TNFRSF10B
LTBR		transmembrane receptor		-1.091	0.0216	CCL20,ENPP2,IL6,PCDH17
PLXND1		transmembrane receptor			0.0217	VEGFA
SIGLEC7		transmembrane receptor			0.0217	PTGS2
IL17RB		transmembrane receptor			0.0228	IL6,TGFB1
CAV1		transmembrane receptor		-0.577	0.0254	IL6,KRT19,MMP1,NEDD4L,NQO1,NTRK2,SERPINE1
TNFRSF25		transmembrane receptor			0.0269	CXCL8,IL6
CHRNA7		transmembrane receptor			0.0317	IL6,PPARD,TGFB1
SLAMF1		transmembrane receptor			0.0361	CXCL8,IL6
IL6ST		transmembrane receptor			0.0392	IL6,IRF1,MAF,MYC
IL7R		transmembrane receptor			0.0394	CXCL8,EPHB2,IL6,PKIA,REEP1
CSF2RB		transmembrane receptor			0.041	IL6,MYC
IL1RAPL1		transmembrane receptor			0.043	IL6
IL22RA1		transmembrane receptor			0.043	CCL20
TNFRSF8		transmembrane receptor		-0.508	0.0435	CTSC,CXCL8,MYC,PCDH7
SIGIRR		transmembrane receptor			0.0462	IL6,IRAK1
TNFRSF6B		transmembrane receptor			0.0462	CXCL8,IL6
IL10RA		transmembrane receptor		-1.897	0.14	DDIT4,IL6,IRF1,MFSD4A,PPARGC1A,SCIN,ST6GALNAC2,SULT1C2,TGFB1,UPP1
RPSA		translation regulator		-1.165	0.00385	DUSP1,DUSP2,IL6,PTGS2	107 (17)
FMR1		translation regulator		0.152	0.00532	ENO1,KCND2,PCLO,PFKP,PFN1	144 (7)
EIF4E		translation regulator	Activated	2.63	0.0107	DAXX,EGFR,EIF4EBP1,ILF2,MYC,SPHK1,TP53BP2,UPP1
EIF3I		translation regulator			0.0217	SERPINE1
CPEB1		translation regulator			0.041	IL6,MYC
EIF4E2		translation regulator			0.043	EGFR
TP53		transcription regulator		-0.196	4.84e-15	AATF,ACTN1,AKAP12,ANXA1,ARHGEF2,ARPC1B,ATF3,ATP1A1,BCL3,BHLHE40,CDK1,COL3A1,CXCL8,CYP26B1,DBP,DDIT4,DGKA,DHFR,DLC1,DUSP1,DUSP2,DUSP6,EGFR,EGR2,EGR3,ENPP2,FDPS,FGF13,FKBP1A,FSTL3,G6PD,GADD45B,GART,GLS2,HBEGF,HMGN2,ID2,IL6,IRS1,ITGA2,LIF,LTBP1,MAP2K1,MAP3K4,MCM2,MCM7,MMP1,MYC,MYH9,NDRG4,NFKB1,PALLD,PANK1,PARD6B,PCDH7,PDGFB,PEG3,PFKP,PFN1,PHLDA3,PIK3R1,PLAU,PPARD,PSMD2,PTGS2,PTP4A3,RUNX1,SERPINE1,SM…	211 (20)
SMARCA4		transcription regulator		1.657	1.9e-13	CLCF1,CNTN1,DCT,DHFR,DUSP6,EFNB1,EPHA4,EPHB2,FBLIM1,FGFR2,FLNB,FMO2,FOSL2,GADD45B,HKDC1,HMGA2,IFIT1,IL6,IRF1,ITGA3,KDM6B,LAMA3,MAFF,MIR31HG,MMP1,MYC,MYH11,NR2F2,NRIP3,NRP2,OCIAD2,PCDH1,PER3,PHLDA2,PKIA,PPP1R14C,SERPINB8,SERPINE1,SLC40A1,SLC43A3,SMARCA2,SPHK1,SPOCD1,ST3GAL1,TMEM117,TYR	212 (12)
JUN		transcription regulator		1.869	4.25e-12	ACAT2,AKAP12,ANXA1,ATF3,BCL3,CDK1,CXCL8,DUSP1,DUSP6,EGFR,EHD4,EIF4A1,EPHX2,HMGA1,ID2,IGF2R,IL6,ITGB8,LIF,LTBP1,MAF,MCF2L,MMP1,MYC,NQO1,PARD6B,PLAU,PTGS2,PTPRD,SERPINE1,SLC7A1,SPHK1,TGFB1,TIMP1,TXN,VEGFA,WNT5A	189 (20)
MYC	2.898	transcription regulator		0.855	3.26e-11	ACSL4,ACTN1,AKAP12,ANGPT2,CDK1,COBLL1,COL3A1,CXCL8,DDIT4,DHFR,DSP,DUSP1,DUSP2,DUSP6,EGR2,EIF4A1,EIF4EBP1,ENO1,EXT2,FBN2,G6PD,GADD45B,GART,GLS2,HIVEP2,HMGA1,HNRNPAB,ID2,IFIT1,IGF2BP1,IRS1,ITGA3,LRRN1,MCM7,MITF,MSN,MYC,NQO1,OTX2,PCDH18,PEG3,PFKP,PLAU,PPARD,PRPH,PTGS2,RHOA,SEMA4A,SERPINE1,SLC1A5,SOX6,ST3GAL1,TAGLN2,TGFB1,TIMP1,TNFRSF10B,TXN,VEGFA,WLS,WNT5A	189 (19)
TP63		transcription regulator	Activated	2.294	8.25e-11	ANOS1,BCL3,BHLHE40,BMP7,CDK1,CDKN1C,CXCL8,DDIT4,DUSP6,EGFR,FGFR2,FST,G6PD,GLS2,HBEGF,HMGA2,IL6,ITGA2,ITGA3,ITGB8,JAG1,MAFF,MYC,NT5E,PLAU,RUNX1,SERPINE1,SH2B3,TGFB1,TNFRSF10B,VEGFA,WNT5A	199 (20)
NFKBIA		transcription regulator		0.116	1.44e-10	BCL11A,BCL3,CCL20,CITED4,COL3A1,CXCL8,DUSP6,ENPP2,FOXC2,GADD45B,HMGA1,IGF2R,IL6,IRAK1,IRF1,ITGA2,ITGA3,LIF,MMP1,MYC,NFKB1,NID1,PCDH7,PIK3R1,PLAU,PTGS2,PTPN13,PTPRZ1,SPOCK1,TGFB1,TIMP1,TNFAIP3,TNFRSF10B,VEGFA	102 (15)
CREB1		transcription regulator	Activated	3.048	2.42e-10	ATF3,ATP1A1,BHLHE40,CADPS2,CSRNP1,CXCL8,DGKA,DUSP1,EGR2,EHD4,FGF13,FGFR2,FOSB,GADD45B,GAL,GPNMB,HERPUD1,IER2,IL6,KCND2,LAYN,MEST,MMP1,MNS1,MYC,NRP2,OCIAD2,PLXNA2,PPARGC1A,PTGS2,RELT,RUNX1T1,S1PR3,SEMA4A,STC1,TAGLN2,TXN,UPP1,VEGFA	201 (19)
FOS		transcription regulator		0.133	1.07e-09	ANK3,ATF3,CADM1,COBLL1,CXCL8,EGR2,ENO1,EPHX2,FBLIM1,FOSB,IL6,LAMA3,LTBP1,LTBP2,MMP1,MYC,MYH9,NQO1,OCIAD2,PARD6B,PFN1,PIP5K1B,PLAU,PTGS2,PTPRD,PTPRZ1,RIPK4,RUNX1,SEMA3A,SERPINE1,SMURF1,SPHK1,TGFB1,TIMP1,TXN,VEGFA,WNT5A	187 (19)
SMAD4		transcription regulator		1.151	1.23e-09	ANGPT2,ARHGEF2,BMP7,CCL20,DAXX,EGFR,FST,FSTL3,GADD45B,HMGA2,ID2,JAG1,MMP1,MYC,PDGFB,PLAU,PTGS2,RUNX1,SERPINE1,SPHK1,TGFB1,TIMP1,VEGFA	189 (19)
TP73		transcription regulator		-1.582	1.26e-09	ADAM19,ATF3,BHLHE40,BMP7,CADM1,CDK1,CDKN1C,DBP,DDIT4,DHFR,EGFR,FST,G6PD,GPNMB,ID2,IL6,JAG1,LTBP1,PDGFB,PTP4A3,RUNX1,SERPINE1,SYNE2,TGFB1,TIMP1,TNFRSF10B,TSHZ2,VEGFA	195 (23)
HIF1A		transcription regulator		1.716	3.96e-09	AKAP12,BHLHE40,CDCP1,CXCL8,DDIT4,EGFR,ENO1,FAM13A,GADD45B,ID2,IL6,ITGB3,KRT19,MAFF,MITF,MMP1,MYC,NT5E,NTRK2,PDGFB,PTGS2,SERPINE1,SLC16A4,SLC25A37,SLC40A1,SPHK1,ST3GAL1,TGFB1,VASP,VEGFA	169 (16)
STAT3		transcription regulator	Activated	2.191	5.25e-09	ANGPT2,BCL3,CCL20,CDK1,COL3A1,CXCL8,EGR2,EGR3,FLRT3,FST,ID2,IFIT1,IL6,IRF1,JAG1,LIF,MAF,MITF,MYC,NFKB1,NRP2,PLAU,PPARGC1A,PTGS2,PTPN13,RPE65,RUNX1,SERPINE1,SOX6,TGFB1,TIMP1,TNFRSF10B,TRPM3,VCAN,VEGFA,WNT5A	189 (18)
SOX2		transcription regulator		0.435	6.43e-09	AMOT,ATF3,BHLHE40,COBLL1,DSP,DUSP1,EGFR,EXT2,FST,GADD45B,ID2,IRS1,JAG1,KRT19,LHX2,OTX2,PARD6B,PCDH18,PEG3,PIK3R1,SOX6,SPRY4,TGFB1,VEGFA,WLS,WNT5A	142 (8)
FOXO3		transcription regulator		0.68	1.19e-08	ANGPT2,ANXA1,CDKN1C,CXCL8,DDIT4,EGR2,EIF4EBP1,FGFR2,FOSB,FOSL2,GADD45B,IL6,JAG1,MCM2,MCM7,MYC,NT5E,OTX2,PLAU,PPARGC1A,SH2B3,SLC40A1,SLC7A1,TGFB1,VEGFA	188 (23)
EP300		transcription regulator		1.18	2.44e-08	AKAP12,CA12,CXCL8,DHFR,DUSP1,EPHB2,FOSL2,ID2,IL6,LAMA3,LAMC2,MAF,MCF2L,MME,MMP1,MYC,MYH11,PDLIM4,PIP5K1B,PPARGC1A,PPFIBP2,PTGS2,RGL1,RHOA,SPHK1,TNFAIP1,TNFAIP3,TNFRSF10B,TRPM1,VEGFA	173 (18)
EPAS1		transcription regulator		1.036	9.83e-08	AKAP12,ANGPT2,BHLHE40,CA12,CDCP1,EGFR,ENO1,FAM13A,GADD45B,IL6,ITGB3,MAFF,PTPRZ1,SERPINE1,SLC16A4,SLC40A1,SPHK1,TNFAIP3,VEGFA	170 (19)
NOTCH1		transcription regulator		0.841	1.19e-07	ADAM19,CDKN1C,CXCL8,EGFR,EPHA4,FOSB,ID2,IL6,IRF1,JAG1,MMP1,MYC,MYH11,NFKB1,NR2F2,PDGFB,PTGS2,SERPINE1,TGFB1,VEGFA,WNT5A	102 (13)
CREBBP		transcription regulator		0.778	1.45e-07	AKAP12,BMP7,CXCL8,DHFR,DUSP1,EGR2,EGR3,FDPS,FOSB,FOSL2,IL6,IRF1,MAF,MCF2L,MYC,PDLIM4,PIP5K1B,PPARGC1A,PPFIBP2,PTGS2,RGL1,RHOA,TNFAIP1,TNFAIP3,TNFRSF10B,TRPM1,VEGFA	168 (21)
SMAD7	0.989	transcription regulator		-1.276	1.73e-07	BMP7,CDK1,COL3A1,FST,FSTL3,HBEGF,ID2,LTBP2,MMP1,MYC,SERPINE1,TGFB1,TIMP1,TXN,VEGFA	138 (17)
KLF4		transcription regulator		-0.637	1.79e-07	CDKN1C,COBLL1,CXCL8,DSP,DUSP1,EXT2,IL6,IRS1,KRT19,MYC,MYH11,OTX2,PCDH18,PEG3,PFKP,SERPINE1,SPHK1,TGFB1,VEGFA,WLS,WNT5A	169 (22)
CTNNB1		transcription regulator		0.934	1.85e-07	ANXA1,BHLHE40,BMP7,CADM1,CXCL8,DCT,EGFR,EHD1,ENPP2,EPHB2,FOXC2,FST,FSTL3,GADD45B,ID2,IFIT1,IGF2BP1,IRS1,LAMC2,LHX2,MITF,MME,MMP1,MYC,NRP2,OSBPL1A,PEG3,PFN1,PHLDA2,PIK3R1,PLAU,PTGS2,SERPINE1,SLC1A5,SOX4,SOX7,TIMP1,VCAN,VEGFA	164 (17)
SMAD3		transcription regulator		0.732	2.19e-07	COL3A1,FST,FSTL3,GADD45B,HBEGF,ID2,IL6,JAG1,MMP1,MYC,PDGFB,PPARD,PPARGC1A,PTGS2,PTP4A3,SERPINE1,SPHK1,TGFB1,TIMP1,VEGFA	186 (21)
TWIST1		transcription regulator		1.749	2.39e-07	CXCL8,FBN2,FGFR2,FOXC2,IL6,ITGB3,MME,MMP1,NT5E,PCDH18,PTPRZ1,RHOA,SPHK1,TGFB1,VCAN,VEGFA	144 (20)
GLI1		transcription regulator		1.09	5.14e-07	EGR3,FGF1,FOXC2,ID2,IL6,IRS1,KRT19,MEST,NR2F2,PCDH18,PHLDA2,PVR,SESN3,SH2B3,SOX6,TNFRSF10B,VEGFA,WNT2B
FOXL2		transcription regulator		1.278	1.31e-06	ATF3,CCL20,CYP26B1,FST,LIF,MAFF,PPARGC1A,PTGS2,SOX4,TNFAIP3	65 (4)
OTX2	-3.934	transcription regulator	Inhibited	-2.959	1.31e-06	DCT,EFNA5,ENPP2,GPNMB,MITF,PTPRZ1,SLC39A12,TMEM27,TRPM1,TYR
PAX3		transcription regulator		-1.033	1.66e-06	ANOS1,ANXA1,DCT,DUSP2,EGR2,F2RL1,FKBP1A,G6PD,ID2,IL6,IRS1,MEST,MITF,PKIA,SOX4,VCAN,YARS	145 (7)
RBPJ		transcription regulator		0.749	2.51e-06	BMP7,DUSP1,EPHA4,FGF1,FGF13,IL6,JAG1,LIF,MYC,NFKB1,PDGFB,SOX4,VEGFA,WNT5A	124 (17)
RUNX1	2.101	transcription regulator		0.322	2.65e-06	HMGA2,ID2,IGF2R,ITGA2,ITGB3,MYH9,NR2F2,PCDH7,PRKCQ,RUNX1,SERPINE1,SOX6,ST3GAL5,TIMP1,UPP1,VEGFA	196 (15)
PAX7		transcription regulator		-0.963	3.42e-06	CRLF1,F2RL1,ID2,MEST,NQO1,PARM1,PDLIM4,PEG3,PKIA,SYNE2
CITED2		transcription regulator		-1.34	3.66e-06	CXCL8,DUSP1,FOXC2,IL6,MMP1,TNFAIP3,VEGFA	190 (24)
NFKB1	1.227	transcription regulator	Activated	2.579	3.86e-06	BCL3,CCL20,CXCL8,DUSP1,EGFR,ENPP2,IL6,IRF1,JAG1,MYC,NFKB1,PLAU,PLK3,POU2F2,PTGS2,PXN,TGFB1,TNFAIP3,VEGFA	143 (14)
SOX1		transcription regulator		0.632	3.89e-06	COBLL1,DSP,DUSP1,EXT2,IRS1,PCDH18,PEG3,VEGFA,WLS,WNT5A
CCND1		transcription regulator		0.829	4.49e-06	ARHGEF2,EGFR,ENO1,ENPP2,GPRC5A,ITGB3,KDM6B,LRRTM2,MACF1,MAFF,MCM7,MEIS2,MNS1,MYC,MYRIP,NT5E,PDLIM4,SLC4A4,SOX4,TUBA1B,TUBA1C,TYMP	145 (10)
MITF	-3.069	transcription regulator		-1.71	4.76e-06	ABCB5,APEX2,ATP1A1,C8orf44-SGK3/SGK3,CRX,CXCL8,DCT,GPNMB,ITGA3,MCM2,MITF,OTX2,PPM1H,SERPINE1,SOX6,TRPM1,TYR,UPP1	75 (7)
TSC22D3		transcription regulator		-1.391	5.91e-06	ANXA1,CXCL8,DUSP1,EGR2,EGR3,IL6,NFKB1,PTGS2	183 (19)
SOX3	4.693	transcription regulator		0.632	7.15e-06	COBLL1,DSP,DUSP1,EXT2,IRS1,PCDH18,PEG3,VEGFA,WLS,WNT5A
GMNN		transcription regulator		0.632	1.01e-05	COBLL1,DSP,DUSP1,EXT2,IRS1,PCDH18,PEG3,VEGFA,WLS,WNT5A
NEUROG1		transcription regulator		-1	1.08e-05	CFH,COL3A1,DSP,IL6,ITGB3,MEST,RHOA,SLC43A3,SPOCK1	83 (7)
EGR1		transcription regulator		1.341	1.11e-05	ATF3,CXCL8,EGFR,EGR2,EIF4EBP1,GADD45B,HBEGF,MYC,NFKB1,PLAU,PTGS2,SERPINE1,TGFB1,TIMP1,VEGFA	202 (19)
RUNX2		transcription regulator		-0.353	1.11e-05	CXCL8,FGFR2,GADD45B,MYH11,PCDH18,PLAU,RUNX1,SERPINE1,SOX6,ST3GAL5,TIMP1,VEGFA	169 (17)
E2F1		transcription regulator		1.945	1.15e-05	ANGPT2,CDK1,CDKN1C,CLIC1,DHFR,DUSP1,EGR2,FGFR2,HMGA1,IRS1,MAF,MCM2,MCM7,MMP1,MYC,NDUFC1,PIK3R1,PPARGC1A,PSMD2,RAN,SERPINE1,SOX7,TGFB1,TNFSF9,TP53BP2,VEGFA,YARS	155 (16)
FOXP3		transcription regulator		-1.039	1.24e-05	ANXA1,DUSP6,ID2,IL6,IRAK1,MAF,NFKB1,NT5E,TGFB1,TNFAIP3,VEGFA	188 (22)
SP1		transcription regulator	Activated	2.43	1.29e-05	AKAP12,ATF3,BMP7,CCL20,CDK1,CXCL8,DHFR,DLC1,EGFR,HBEGF,HMGA1,IRF1,ITGA2,KRT19,MMP1,MYC,MYH11,NFKB1,PDGFB,PLAU,PPARD,PTGS2,SERPINE1,SLC7A1,TGFB1,TIMP1,TNFAIP3,TNFRSF10B,VEGFA	211 (21)
DACH1	-3.844	transcription regulator		-1.964	1.54e-05	CXCL8,IER2,IL6,PTGS2,SERPINE1,TGFB1,TNFAIP3	170 (12)
SPDEF		transcription regulator		-1.89	1.58e-05	CXCL8,EGFR,ITGA3,LAMC1,PLAU,SERPINE1,TGFB1,VASP,WNT5A	117 (12)
FOXO1		transcription regulator		1.833	1.66e-05	ANGPT2,CCL20,CDK1,CDKN1C,CXCL8,DDIT4,EGR2,EIF4EBP1,FDPS,FOSB,GADD45B,IL6,IRS1,ITGA3,JAG1,MMP1,MYC,PPARGC1A,SERPINE1,SESN3,SLC25A37,TGFB1,TNFSF9	176 (19)
JUNB		transcription regulator	Activated	2.58	1.7e-05	ACAT2,ATF3,BCL3,DUSP1,ID2,IL6,ITGB3,MMP1,PLAU,SERPINE1,SLC7A1,TIMP1	181 (17)
MEOX2		transcription regulator	Inhibited	-2.588	1.84e-05	CCL20,CDKN1C,CXCL8,HBEGF,IL6,ITGB3,TNFAIP3	86 (7)
ECSIT		transcription regulator	Activated	2.425	2.04e-05	BCL3,CXCL8,IL6,NFKB1,PTGS2,TNFAIP3	95 (14)
SP3		transcription regulator		0.388	2.05e-05	AKAP12,ANGPT2,ATF3,CCL20,DHFR,DUSP1,EGFR,ITGA2,ITGB8,MYH11,NFKB1,PLAU,PTGS2,SERPINE1,TIMP1,VEGFA	184 (19)
EHF		transcription regulator		0.412	2.11e-05	CCL20,CDK1,IL6,JAG1,MMP1,PPARD,SERPINE1,TIMP1,TNFRSF10B,VEGFA	66 (7)
ID2	-3.034	transcription regulator		0.213	2.34e-05	BCL3,BMP7,CDK1,DUSP1,EGR2,GADD45B,ITGB3,MAF,MYC,NTRK2,PIK3R1,POU2F2,PTPN13,SOX4	19 (2)
STAT6		transcription regulator		0.12	2.37e-05	ADAM19,BCL3,CCL20,COBLL1,DGKA,EGR2,GADD45B,IER2,IL6,IRF1,JAG1,LIF,MAF,PPARGC1A,PPP3CC,PTGS2,SERPINE1,SPHK1,TIMP1	183 (15)
ERG		transcription regulator		1.32	2.52e-05	ACTN1,ARHGAP20,ARHGAP28,ARHGEF2,CXCL8,FLNB,FMNL3,FOSB,HERPUD1,MMP1,PLAU,PXN,RHOA,SOX4,WNT2B	109 (14)
E2F2		transcription regulator		-0.508	2.53e-05	CDK1,DHFR,ECE1,FGFR2,IL6,MCM2,MCM7,MYC,SERPINE1	79 (9)
TCF4		transcription regulator		1.434	2.84e-05	CDK1,CDKN1C,DCT,FGF1,ID2,IGF2BP1,IRS1,MITF,MMP1,MYC,OSBPL1A,PLAU,SMAGP,TYR,VCAN	127 (7)
ATF2		transcription regulator		0.625	2.84e-05	ATF3,CXCL8,DUSP1,IL6,ITGB8,MEIS2,MMP1,PLAU,PPARGC1A,PTGS2	194 (19)
HDAC6		transcription regulator		1.404	3.05e-05	IL6,LTBP2,MYC,PDGFB,PLAU,SERPINE1,TGFB1	180 (22)
ATF4	1.516	transcription regulator		0.538	3.08e-05	ATF3,DDIT4,EIF4EBP1,HERPUD1,IL6,JAG1,MARS,PEG3,PTGS2,SLC1A5,SLC7A1,TNFRSF10B,VEGFA	119 (16)
ID3		transcription regulator		0.508	3.88e-05	BCL3,BMP7,CDK1,CXCL8,DUSP1,EGR2,GADD45B,IL6,ITGB3,MAF,MYC,PIK3R1,PTPN13,SOX4	150 (15)
HOXB5		transcription regulator		0.218	4.16e-05	ANGPT2,ITGB3,MMP1,PLAU
USF1		transcription regulator		1.664	4.83e-05	AKAP12,DUSP1,IGF2R,MYH9,PTGS2,SERPINE1,TGFB1,TNFAIP3,TYR
WT1		transcription regulator		-0.766	6.34e-05	ACTN1,CLIC1,EGFR,EXT2,FDPS,FGF1,FOSB,HBEGF,MYC,NTRK2,PDE8A,SERPINE1,SH3BP5,TGFB1,VEGFA,YARS	89 (7)
TCF7L2		transcription regulator		1.627	0.000113	ANXA1,EGFR,ENPP2,EPHB1,FGFR2,FKBP1A,ID2,IRS1,JAG1,LAMC2,LRRN1,MMP1,MYC,PPARGC1A,PRICKLE1,RHOA,SMURF1,SYDE2,VEGFA	163 (17)
RB1		transcription regulator		-0.15	0.000117	ANGPT2,ATP1A1,CDK1,CXCL8,DHFR,FOXC2,FST,GPRC5A,HUNK,IL6,KANK2,MAF,MCM2,MCM7,MYC,PPARGC1A,REEP1,SERPINE1,SOX7,TGFB1,VEGFA	207 (24)
PDX1		transcription regulator		1.36	0.000123	ATF3,CDO1,COL3A1,DUSP6,EPHB1,FGF1,HK1,ID2,IL6,MITF,MYC,NFKB1,NQO1
CREM		transcription regulator		0.251	0.000125	ATF3,BHLHE40,COL3A1,CSRNP1,CXCL8,DUSP1,EGR2,GADD45B,IRAK1,MEST,MNS1,VEGFA	199 (23)
BRCA1		transcription regulator		-1.359	0.00013	DDIT4,DGKA,EGFR,ENPP2,GADD45B,HMGA2,IFIT1,LAMA3,MYC,NQO1,STC1,VCAN,VEGFA	212 (23)
NCOA3		transcription regulator		-0.248	0.000136	FGFR2,IRF1,IRS1,MCM7,MYH11,PARD6B,PPARD,PTGS2	207 (23)
E2F3		transcription regulator		-1.134	0.000138	CA12,CCL20,CDK1,DHFR,ECE1,FGFR2,FST,MCM2,MCM7,MYC,PLCB4,SERPINE1,TP53BP2	204 (22)
PML		transcription regulator		-1.62	0.000148	ACSL4,EGFR,ID2,MAF,MAFF,MAP2K1,NQO1,PPARGC1A,TNFAIP3,TRIO,TXN	115 (12)
HOXA10		transcription regulator		1.474	0.000154	COL3A1,DBP,EGFR,EGR2,ENPP2,FST,HLF,ID2,ITGB3,MEIS2,MSN,PEG3,PIK3R1
HDAC1		transcription regulator		-1.154	0.000171	AKAP12,ANGPT2,ATF3,CDK1,CXCL8,DHFR,EGFR,IL6,MCM7,MME,MYC,PDGFB,PLAU,PPARGC1A,PTGS2,SCN2A	161 (22)
HTT		transcription regulator		0.152	0.000177	ACAT2,AKAP12,ATF3,ATP1A1,ATP2B2,BCL3,BHLHE40,CA12,CPNE5,DBP,DUSP6,EGR2,ENPP2,FDPS,FGF1,FXYD6,HBEGF,HIVEP2,HMGA1,HUNK,LTBP2,MEIS2,NGEF,NTRK2,OTX2,PDLIM4,PFN1,PPARD,PPARGC1A,SLC40A1,TUBA4A	151 (7)
Foxp1		transcription regulator		1.455	0.000209	CDS1,EGR2,MTCL1,NGEF,PPARGC1A,SOX4	69 (7)
DTX1		transcription regulator	Inhibited	-2.236	0.000214	DUSP6,NRIP3,SPRY4,TNFSF9,VEGFA	89 (7)
POU5F1		transcription regulator		0.245	0.000217	COBLL1,DSP,DUSP1,EXT2,IGF2BP1,IL6,IRS1,LHX2,MYC,NR2F2,PCDH18,PEG3,TGFB1,TNFRSF10B,TP53BP2,VEGFA,WLS,WNT5A	110 (7)
REL		transcription regulator		1.89	0.000217	ACSL4,BCL3,CXCL8,DHFR,EGR2,EPHB2,GADD45B,HBEGF,IL6,MYC,NFKB1,PPP1R14B,SH2B3,TNFAIP3,TNFRSF10B	188 (19)
RELA		transcription regulator	Activated	2.99	0.000241	BCL3,CCL20,CXCL8,DUSP1,IER2,IL6,IRF1,MMP1,MYC,NFKB1,PDGFB,PLAU,PLK3,PTGS2,PXN,SMOC2,TGFB1,TNFAIP3,TNFRSF10B,VASP,VEGFA	159 (14)
CDKN2A		transcription regulator		1.021	0.00025	CDK1,DHFR,DUSP1,EGR2,FST,GPRC5A,HUNK,IL6,ITGB3,KANK2,MCM7,MMP1,MYC,PEG3,PTGS2,SERPINE1,VEGFA	169 (20)
HNF1B		transcription regulator		-0.632	0.000256	ACTN1,BHLHE40,CDK1,DUSP1,FBLIM1,HMGA2,ITGA3,JAG1,PLAU,UPP1
ARNT		transcription regulator		1.195	0.000274	BHLHE40,CDCP1,ENO1,G6PD,ID2,ITGB3,NQO1,SERPINE1,TUBA4A,VEGFA	150 (8)
NUPR1		transcription regulator	Activated	4.899	0.000305	ADGRL3,AKAP12,ANK3,ARHGAP11A,ATF3,COL3A1,CXCL8,ERMP1,FAM83G,FGF1,HBEGF,KANK2,LIF,MYC,PER3,PIK3R1,PLK3,PPFIBP2,RAB11FIP5,SERPINE1,SYNE2,TP53BP2,UPP1,ZSWIM6
GFI1		transcription regulator		-1.115	0.000307	BCL3,CXCL8,EGR2,ID2,IL6,IRF1,MYC,NFKB1,NT5E	105 (11)
TSC22D1		transcription regulator			0.000334	CXCL8,IL6,SERPINE1	147 (11)
PPRC1		transcription regulator		1.029	0.000404	CCL20,CXCL8,DDIT4,EPHB1,GNG11,PTGS2
KCNIP3		transcription regulator			0.000418	FOSB,FOSL2,KCND2,TNFAIP3
NFATC2		transcription regulator		1.491	0.000424	DAXX,DGKA,EGR2,EGR3,ENPP2,IRF1,MAF,MYC,PTGS2,SH3BP5,TGFB1	198 (22)
ASH1L		transcription regulator			0.000471	IL6,TNFAIP3
VHL		transcription regulator		-1.615	0.000523	BHLHE40,CA12,CDCP1,CDKN1C,EGFR,MAF,PDGFB,RUNX1,SLC40A1,VEGFA	164 (11)
ZNF382		transcription regulator			0.000526	HMGA2,MITF,MYC
STAG1		transcription regulator			0.000526	MYC,PCDH17,PCDH7
TFEC		transcription regulator			0.000528	BCL11A,DCT,IL6,MYH9
KLF2		transcription regulator	Inhibited	-2.795	0.000531	ANGPT2,BCL3,CXCL8,IL6,ITGB3,MYC,NQO1,PTGS2,SERPINE1,TGFB1,TIMP1	215 (20)
KLF6		transcription regulator	Activated	2.054	0.000563	ATF3,CXCL8,MYC,PLAU,PTGS2,TGFB1,VEGFA	165 (16)
JUND		transcription regulator		1.131	0.000563	BCL3,IL6,MMP1,PLAU,SOX4,TIMP1,VEGFA	187 (19)
ZEB1	0.223	transcription regulator		-0.943	0.000577	KRT19,LAMC2,NRP2,PLAU,PTPRZ1,SERPINE1
ZBTB16		transcription regulator	Inhibited	-2.965	0.00059	BMP7,EGR2,F2RL1,ID2,IL6,ITGB3,MAF,MYC,PIK3R1,PTGS2	158 (12)
ISL1		transcription regulator		0.441	0.000609	DLG2,FGF13,GAL,IL6,LHX2,NTRK2,PRPH,RUNX1
NFATC1		transcription regulator		1.06	0.000658	BMP7,EGR3,IL6,ITGB3,MYC,MYH11,NQO1,PTGS2	183 (23)
HOXA13		transcription regulator			0.000658	BMP7,ENO1,EPHA4,WNT5A
BCL10		transcription regulator			0.000658	CXCL8,IL6,NFKB1,TNFAIP3	108 (15)
CEBPB		transcription regulator		0.457	0.000663	CDO1,CTSC,CXCL8,DHFR,FGFR2,HMGA1,IL6,IRS1,LAMC1,MMP1,MYC,NDRG4,PPARD,PPARGC1A,PTGS2,SERPINE1,SLC7A1,TGFB1,UPP1,VCAN	203 (25)
SNAI1		transcription regulator		1.406	0.00076	ACTN1,CXCL8,FLNB,FOXC2,ITGA2,PFKP,PTGS2,TGFB1,VASP	97 (7)
TAF4		transcription regulator	Inhibited	-2.401	0.000764	EGFR,HBEGF,ID2,LRRC15,MAFF,PPARGC1A,RUNX1,TGFB1
KDM5B		transcription regulator		1.172	0.000791	CDK1,CLCF1,EHD1,FGFR2,FST,GAL,MCM2,REEP1,SMARCA2,TGFB1	67 (7)
HTATIP2		transcription regulator			0.000808	ANGPT2,EGFR,MYC,VEGFA	141 (14)
SMARCD3		transcription regulator			0.000808	ITGA3,MITF,SOX6,WNT5A
HOXA5		transcription regulator			0.000808	CXCL8,GADD45B,IER2,TGFB1
HDAC3		transcription regulator			0.000822	CXCL8,ENPP2,G6PD,IL6,MYC,PTGS2,SERPINE1,SMARCA2	138 (22)
ZNF217		transcription regulator		-0.816	0.000953	ANK3,GPRC5A,MYC,NMNAT2,RGS20,SEC14L2,SEMA3A
TFE3		transcription regulator			0.000981	DCT,MYH9,SERPINE1,TYR
RUNX3		transcription regulator		-1.987	0.000985	CXCL8,JAG1,MYC,RUNX1,ST3GAL5,TGFB1	171 (16)
NKX2-3		transcription regulator		-0.277	0.00101	ANGPT2,CSRNP1,CXCL8,F2RL1,FBN2,MYH11,PKIA,PTGS2,REEP1,SEMA3A,SLC40A1,TNFRSF10D,TYMP
FOSL1		transcription regulator		-0.14	0.00103	CXCL8,EGR2,FOSB,IL6,MMP1,PLAU,SERPINE1	147 (16)
HOXB7		transcription regulator			0.00109	ANGPT2,CXCL8,VEGFA
GBX2		transcription regulator			0.00109	EGR2,ENPP2,OTX2
TAL1		transcription regulator		0.632	0.00115	AATF,CEP70,ID2,MAP3K4,MCM2,MEST,MYC,RIPK4,RUNX1,SOX4,TNFAIP1,TNFAIP3,YARS	15 (2)
PRDM1		transcription regulator		-1.537	0.00115	ATP9A,CADPS2,CCL20,CFH,DDIT4,EGR2,IL6,LRRN1,METTL7A,MYC,PCDH18,SLC25A37,TNFRSF10D	151 (17)
HDAC4		transcription regulator		-1.231	0.00117	ATF3,CNTN1,DLG2,FGF13,FST,IL6,NTM,PTGS2,VEGFA	136 (15)
PLAG1		transcription regulator		0.115	0.0012	CDKN1C,CRLF1,EFNB1,KRT19,PTP4A3,VEGFA
IFI16		transcription regulator		1.915	0.00121	CCL20,CXCL8,DHFR,ID2,IL6,MAP2K1,TYR	183 (18)
E2F5		transcription regulator			0.0014	CDK1,DHFR,MYC,SERPINE1
CCNT1		transcription regulator			0.00148	CXCL8,MYC,PPARGC1A	113 (6)
PITX2		transcription regulator		-0.884	0.00156	ATP1A1,DACH1,FMO2,LHX2,MYC,NDUFC1,TRIO,WNT2B,WNT5A
CLOCK		transcription regulator			0.00158	ACSL4,BHLHE40,DBP,EGFR,GADD45B,LIG3,PER3,POMGNT1,ST3GAL5,TNFAIP1
NFE2L2		transcription regulator		0.777	0.00167	ATF3,ATP1A1,COL3A1,CXCL8,FGF13,G6PD,HERPUD1,IL6,MAFF,NGEF,NQO1,PKIA,PPARGC1A,PTGS2,RAN,SERPINE1,TGFB1,TXN,VEGFA	171 (21)
ATF6		transcription regulator		1.109	0.00173	FDPS,IL6,PVR,RAN,TNFRSF10B,VEGFA	205 (20)
NFATC3		transcription regulator		0.382	0.00173	ATF3,DDIT4,EGR2,EGR3,IL6,PTGS2	14 (2)
BCL6		transcription regulator		-1.45	0.00176	BCL3,DUSP6,IL6,ITGA3,ITPRIP,MAF,MITF,MYC,NFKB1,SERPINE1,SOX6,TGFB1	174 (20)
IRF6		transcription regulator		1.503	0.00186	CXCL8,ENPP2,IL6,PLAU,PTGS2	177 (20)
SMAD1		transcription regulator		0.849	0.00186	GADD45B,IRF1,MYC,PDGFB,VEGFA	197 (20)
FOXF1		transcription regulator			0.00194	ITGB3,MYH11,WNT5A
FOXF2		transcription regulator			0.00194	MYH11,PDGFB,WNT5A
ACTN4		transcription regulator			0.00194	CXCL8,MMP1,RHOA	127 (12)
MTPN		transcription regulator		1.942	0.00204	ANXA1,CDK1,IL6,MYC,NFKB1,SERPINE1,TGFB1	130 (9)
HIC1		transcription regulator		-0.447	0.00206	CA12,CDKN1C,CDO1,FST,GPR161,LIF
TFAP2C		transcription regulator		-0.492	0.00206	EGR3,FST,HK1,JAG1,MYC,TNFAIP3
KAT5		transcription regulator		-0.728	0.00207	CXCL8,EGFR,IL6,MYC,NT5E,PLCH1,PTPRZ1,SCN2A	166 (18)
HOXC6		transcription regulator		-1	0.00208	BMP7,CNTN1,FGFR2,MME,RUNX1
PSMD10		transcription regulator		1	0.00225	CXCL8,EIF4EBP1,IL6,PIK3R1	59 (7)
TAF4B		transcription regulator			0.00225	FST,IRF1,TGFB1,TNFAIP3
EBF1		transcription regulator		1.941	0.00228	EIF4EBP1,IL6,IRF1,IRS1,MAP2K1,PFKP,PIK3CD,PIK3R1,PPARGC1A	167 (20)
SQSTM1		transcription regulator		0.382	0.00231	HBEGF,IL6,IRF1,LHX2,NQO1	93 (10)
TLE1		transcription regulator			0.00248	ATF3,DUSP1,MEIS2
KLF10		transcription regulator			0.00248	EGFR,SERPINE1,TGFB1
OTX1		transcription regulator			0.00248	ENPP2,MITF,TYR
SMAD5		transcription regulator			0.0026	PDGFB,RUNX1,SERPINE1,VEGFA	144 (15)
HDAC2		transcription regulator		-1.222	0.00266	CXCL8,IL6,ITGB8,MCM7,MYC,PDGFB,PLAU,PTGS2,SCN2A	181 (23)
MYOD1		transcription regulator		-1.051	0.0028	CDKN1C,CDO1,DHFR,DUSP1,ENPP2,ID2,MAP2K1,PNP,PPARGC1A,RUNX1,TGFB1	155 (18)
ZFP36		transcription regulator		-1.078	0.00286	COL3A1,IL6,IRF1,MMP1,PLAU,PTGS2,SOX6	156 (18)
ETS1		transcription regulator		1.003	0.00292	BCL11A,ID2,ITGB3,MMP1,MYC,NQO1,PHLDA2,PLAU,PVR,RUNX1,SERPINE1,VEGFA	187 (22)
SRF		transcription regulator		0.391	0.00305	AKAP12,ARHGAP20,CCM2,EGR2,EGR3,FGF1,FOSB,FST,IER2,LAMA3,MCF2L,MYH11,MYH9,PTGS2,SEMA3A,SOSTDC1	99 (7)
MAX		transcription regulator			0.00305	DHFR,DUSP2,GADD45B,HMGA1,ID2,MYC,RHOA	89 (3)
PIAS4		transcription regulator			0.0031	IRF1,ITGB8,SERPINE1	84 (7)
ELF3		transcription regulator		1.993	0.0034	CCL20,IL6,NFKB1,PTGS2	158 (16)
HOXB13		transcription regulator	Inhibited	-2	0.0034	EPHA4,LRRN1,MYC,SEMA3A
FOXC2	3.483	transcription regulator		1.114	0.00376	IRS1,ITGB3,PPARGC1A,PTGS2,WNT5A	81 (7)
NRF1		transcription regulator		-0.762	0.00376	ATP1A1,CCL20,CXCL8,NQO1,PVR
GPS2		transcription regulator		-1.387	0.00376	CCL20,CXCL8,HIVEP2,MYC,RGL1	129 (12)
IRF3		transcription regulator		0.943	0.00385	ANOS1,CXCL8,DAXX,FGF1,FST,IFIT1,IL6,IRF1,PNP,PVR,TNFAIP3	147 (18)
CBL		transcription regulator			0.00449	EGFR,EPHA4,FGFR2,IL6,PXN	172 (19)
TAF9		transcription regulator			0.00451	CXCL8,IRF1
DNMT3L		transcription regulator			0.00451	IGF2R,MEST
RBM14		transcription regulator			0.00451	MYC,SOX6
TRIM33		transcription regulator			0.00451	MYC,RUNX1
CBX4		transcription regulator			0.00462	DHFR,MYC,VEGFA
TGIF1		transcription regulator			0.00462	CXCL8,IL6,SOX3	185 (20)
POU2F1		transcription regulator			0.00496	CDO1,CXCL8,DDIT4,IL6,NDRG4,NFKB1,RPE65,TNFAIP3	86 (7)
CEBPD		transcription regulator		0.898	0.00524	CCL20,CDKN1C,CXCL8,IL6,MITF,MYC,PTGS2	192 (23)
NKX3-1		transcription regulator			0.00532	CA12,MYC,PIK3R1,RUNX1,SOX4	69 (5)
HMGA1	5.727	transcription regulator		0.426	0.00536	CTSC,FOSL2,IER2,IL6,MYC,PHLDA2,PTGS2,RAN,SOX4	177 (22)
FBXW7		transcription regulator		0.447	0.00546	MYC,NQO1,PPARGC1A,SERPINE1	179 (17)
MXI1		transcription regulator			0.00552	ID2,MYC,SLC7A1	18 (3)
T		transcription regulator			0.00552	ITGA3,MITF,SOX6
DAXX	2.169	transcription regulator			0.00552	IL6,MMP1,SERPINE1	196 (20)
SMAD6		transcription regulator			0.00552	IL6,SERPINE1,TGFB1	117 (16)
YAP1		transcription regulator			0.00554	CDK1,EGFR,FGF1,ID2,MYC,PDGFB,PTGS2	183 (20)
NOTCH3		transcription regulator			0.00577	ACTN1,CDKN1C,MYH11,PBX1,PRKCQ
RBL1		transcription regulator		-0.059	0.0058	CDK1,DHFR,MCM2,MCM7,MYC,PPARGC1A	199 (17)
CEBPA		transcription regulator		1.348	0.00586	AKAP12,ANXA1,CCL20,CXCL8,DHFR,EGR2,GAL,HMGA1,ID2,IL6,IRS1,MYC,OTX2,PPARD,PPARGC1A,PTGS2,SERPINE1,VCAN	178 (22)
TBX2		transcription regulator		0	0.00618	ATF3,BHLHE40,CDK1,DBP,MCM2,MCM7	118 (11)
NFKBIB		transcription regulator		1.177	0.00625	CXCL8,IL6,PLAU,TYR,VEGFA	130 (12)
KLF5		transcription regulator		0.721	0.00625	CDK1,DUSP1,MYC,PDGFB,RUNX1	164 (12)
GLIS2		transcription regulator			0.00652	LTBP2,SERPINE1,TGFB1
LYL1		transcription regulator			0.00652	ANGPT2,ITGA2,NFKB1
ETV3		transcription regulator			0.00667	MMP1,MYC
PAX4		transcription regulator			0.00667	ID2,MYC
ILF3		transcription regulator			0.00667	ILF2,PLAU
TRIM28		transcription regulator		-0.692	0.00675	DCT,IL6,MITF,NFKB1,SOX6	64 (7)
TFDP1		transcription regulator			0.00676	CDK1,DHFR,FGFR2,MYC	158 (15)
FOSB	3.224	transcription regulator			0.00676	FOSB,MMP1,SERPINE1,TIMP1	116 (9)
HMGB1		transcription regulator		1.802	0.00701	CCL20,CXCL8,IFIT1,IL6,MMP1,PTGS2	140 (17)
PKNOX1		transcription regulator			0.00762	PBX1,PLAU,PPARGC1A
NAB2		transcription regulator			0.00762	ID2,PLAU,TGFB1	71 (6)
MSC		transcription regulator		-1.342	0.00785	BMP7,DCT,IFIT1,POU2F2,SYNE2
MYCN		transcription regulator		-1.122	0.00811	ARPC1B,DUSP2,EGFR,EIF4A1,FGFR2,HMGA1,ID2,ITGA2,ITGA3,MYH9,SERPINE1,TNFRSF10B,TUBA1B	164 (10)
STAT1		transcription regulator		1.766	0.00865	ANGPT2,CCL20,CXCL8,IFIT1,IL6,IRF1,LRRTM2,MYC,PCDH17,PTGS2,RUNX1,SMAGP,TNFRSF10B,TP53BP2,TYMP	162 (19)
IRF1	1.856	transcription regulator		-0.293	0.00876	CCL20,CXCL8,IFIT1,IL6,IRF1,MYC,PCDH7,PTGS2,TGFB1	152 (15)
HOXD3		transcription regulator			0.00882	DSP,ITGB3,SERPINE1
IRF8		transcription regulator		0.053	0.00903	ATF3,EGR2,IL6,LHX2,LIF,MAF,MYC,PCDH7	178 (19)
ATN1		transcription regulator			0.00903	ATP1A1,BHLHE40,DBP,FGF1,HBEGF,LTBP2,SOX4,TUBA4A
CYLD		transcription regulator		-0.068	0.00906	CXCL8,IL6,SERPINE1,TGFB1	104 (17)
DDIT3		transcription regulator	Activated	2.149	0.00906	ATF3,CXCL8,IL6,PPARGC1A,TNFRSF10B	206 (20)
USF2		transcription regulator		0.933	0.00906	IGF2R,MYC,MYH9,SERPINE1,TGFB1	85 (7)
SIN3A		transcription regulator			0.00906	GADD45B,MYC,PEG3,PTGS2,SCN2A	146 (11)
HDAC10		transcription regulator			0.0092	DCT,MITF	107 (5)
SNW1		transcription regulator			0.0092	PLAU,SERPINE1
RBCK1		transcription regulator			0.0092	MYC,TNFAIP3	134 (9)
CARM1		transcription regulator			0.00992	DHFR,EGR3,EPHX2,MYC	82 (7)
SPIB		transcription regulator	Activated	2.449	0.00995	ATF3,EGR2,KDM6B,NAV2,NFKB1,P2RY6
PYCARD		transcription regulator			0.0101	CXCL8,IL6,PTGS2
SMARCE1		transcription regulator			0.0101	CDK1,MYC,SCN2A
SIN3B		transcription regulator			0.0101	DHFR,GADD45B,MYC
POU4F1		transcription regulator		0.069	0.0102	DLG2,FGF13,GAL,LHX2,NTRK2,PRPH,RUNX1
SMAD2		transcription regulator	Activated	2.203	0.0105	FSTL3,GADD45B,IL6,PDGFB,SERPINE1,SPHK1
WWTR1		transcription regulator		-1	0.0108	CXCL8,ID2,IL6,SERPINE1
E2F6		transcription regulator			0.0111	DHFR,EFNA5,MCM2,MYC,SERPINE1
MEF2D		transcription regulator			0.0111	COL3A1,EGR2,FOSB,PPARGC1A,TGFB1
MECOM		transcription regulator			0.0115	ITGB3,PBX1,SERPINE1
GSC		transcription regulator			0.0121	FOXC2,TGFB1
GATA1		transcription regulator		0.128	0.0122	ACTN1,ANGPT2,FOSB,GART,HNRNPAB,ITGB3,MITF,MYC,PLXNA2,SCIN,SOX6
GLI3		transcription regulator			0.0128	FOXC2,PVR,WNT2B,WNT5A
NFIB		transcription regulator			0.0128	DCT,EFNB1,NT5E,SLC16A14
EHMT2		transcription regulator			0.0128	C8orf44-SGK3/SGK3,MYC,PTGS2,TGFB1
ATF3	2.153	transcription regulator		0.49	0.013	ATF3,CDK1,IL6,MMP1,SERPINE1,TNFRSF10B
ETS2		transcription regulator		1.342	0.0143	DUSP6,FGF1,MMP1,MYC,PLAU
SOX9		transcription regulator		0	0.0143	CYP26B1,DCT,MITF,TYR,VEGFA
MECP2		transcription regulator			0.0146	ANXA1,EFNA5,IRAK1,MYC,PTGS2,SCN2A,VEGFA
GRHL2		transcription regulator			0.0147	MMP1,MYC,NRP2
VAV2	2.592	transcription regulator			0.0147	HBEGF,IL6,RHOA
MTA1		transcription regulator			0.015	CDKN1C,HUNK,MYC,PIK3R1
IRF4		transcription regulator		-0.74	0.0152	CCL20,CDK1,IL6,IRF1,MAPRE1,MYC,PRKCQ,RHOA
RELB		transcription regulator		0.826	0.0152	CCL20,CXCL8,IL6,MYC,PTGS2
CDKN2B		transcription regulator			0.0153	DHFR,SERPINE1
ING4		transcription regulator			0.0153	IL6,MYC
CRTC1		transcription regulator			0.0153	NQO1,PPARGC1A
SUPT16H		transcription regulator			0.0164	ID2,MSN,PLAU
NKX2-1		transcription regulator			0.0172	ENPP2,EPHB1,MTUS1,MYH11,PARD6B,SEC14L2,SERPINE1,TGFB1,VEGFA
FOXA1		transcription regulator		-1.725	0.0176	ANXA1,DCT,HK1,IL6,JAG1,MYC,MYH11,PPP1R14C
NFKB2	2.935	transcription regulator			0.0181	CCL20,CXCL8,MYC,PTGS2,PXN
VAV1		transcription regulator			0.0183	IL6,PTGS2,VEGFA
PROX1		transcription regulator			0.0183	ANGPT2,CDKN1C,FOXC2
TFAP2A		transcription regulator		-0.713	0.0183	ANXA1,EGFR,PLAU,PPARD,SESN3,VEGFA
BMI1		transcription regulator			0.0188	CADM1,DLC1,NFKB1,NID1
FOXO4		transcription regulator			0.0188	GADD45B,JAG1,SERPINE1,VEGFA
WWC1		transcription regulator			0.0189	FGF1,PDGFB
PRDM16	-1.595	transcription regulator			0.0189	PPARGC1A,SERPINE1
ZFP57		transcription regulator			0.0189	IGF2R,PEG3
ETV6		transcription regulator			0.0189	SPRY4,VEGFA
NFKBIE		transcription regulator			0.0189	CXCL8,LIF
CDX2		transcription regulator		0.447	0.0195	FGF1,LAMC2,MTUS1,MYC,NR2F2,PARD6B,TGFB1
SP4		transcription regulator			0.0202	EGFR,NFKB1,VEGFA
FHL2		transcription regulator			0.0202	CXCL8,MITF,WNT5A
NFIL3		transcription regulator			0.0202	GADD45B,ID2,PTGS2
FOSL2	3.392	transcription regulator			0.0216	CXCL8,MMP1,SOX4,TIMP1
ZGPAT		transcription regulator			0.0217	EGFR
DEPDC1		transcription regulator			0.0217	TNFAIP3
CAVIN1		transcription regulator			0.0217	MYC
NFE2L3		transcription regulator			0.0217	NQO1
MED7		transcription regulator			0.0217	TNFAIP3
MED21		transcription regulator			0.0217	TNFAIP3
Sin3b		transcription regulator			0.0217	MYC
PRDM2		transcription regulator			0.0217	MYC
SMARCD1		transcription regulator			0.0217	MMP1
ZBTB14		transcription regulator			0.0217	MYC
IRX5		transcription regulator			0.0217	KCND2
GLI2		transcription regulator		1.091	0.0219	CDK1,FOXC2,IL6,JAG1,MITF,MYC
RCAN1		transcription regulator			0.0223	CXCL8,IL6,PTGS2
PIAS2		transcription regulator			0.0228	IRF1,ITGA2
FOXD1		transcription regulator			0.0228	EPHB1,SERPINE1
CEBPG	-0.897	transcription regulator			0.0228	CXCL8,IL6
RCOR1		transcription regulator			0.0228	PTGS2,SCN2A
NCOA2		transcription regulator		1.732	0.0236	FST,IL6,KRT19,PARD6B,PTGS2
SIAH2		transcription regulator			0.0245	FGF1,MME,TP53BP2
HNRNPK		transcription regulator			0.0245	G6PD,MYC,PTGS2
STAT2		transcription regulator		-0.283	0.0246	CXCL8,IFIT1,IL6,IRF1
NCOA1		transcription regulator		0.321	0.026	FGFR2,IL6,MYC,PARD6B,PPARD,SERPINE1
LHX1		transcription regulator		-1.664	0.026	CADPS2,CUBN,JAG1,OTX2,SOSTDC1,TMEM27
ELK1		transcription regulator		1.109	0.0262	EGR2,PTGS2,TNFRSF10B,TPD52L1
NCOA4		transcription regulator			0.0268	FGFR2,JAG1,MME
HSF4		transcription regulator			0.0269	FGF1,LIF
SATB1		transcription regulator		-0.216	0.0272	ACTN1,FOSB,GADD45B,PSMD2,PTGS2,RUNX1,TMEM117,TUBA4A
HEY2		transcription regulator			0.0292	IL6,MYH11,NR2F2
HOXC8		transcription regulator			0.0292	ADAM19,KRT19,NQO1
IKZF1		transcription regulator		-0.42	0.0292	ADAM19,FGF13,MYC,POU2F2,PRKCQ,RUNX1,SH3BP5
FOXG1		transcription regulator			0.0314	FST,SERPINE1
PER2		transcription regulator			0.0314	DBP,PER3
ELK4		transcription regulator			0.0314	EGR2,EGR3
UXT		transcription regulator			0.0317	CXCL8,TNFAIP3,TNFRSF10B
ZBTB17		transcription regulator			0.0317	BHLHE40,CDKN1C,RHOA
PPARGC1B		transcription regulator			0.0333	ENO1,FDPS,MITF,VEGFA
HLX		transcription regulator			0.0343	CDKN1C,CXCL8,MYC
APBB1		transcription regulator			0.0361	EGFR,MYC
ARNT2		transcription regulator	Activated	2.333	0.0366	ANGPT2,EGFR,ITGB3,MCM7,MRPL37,NGEF,PDLIM4,PFN1,VEGFA
SREBF1		transcription regulator		0.681	0.0366	ACSL4,BHLHE40,FDPS,G6PD,IL6,PTGS2,SERPINE1,TGFB1,VEGFA
HOXA9		transcription regulator			0.0367	ARHGAP11A,DCT,HMGN2,ID2,IER2,MYC,PCDH1,SOX4
MYOCD		transcription regulator		-0.662	0.0378	COL3A1,KCNJ3,MYH11,VCAN,VEGFA
MBD2		transcription regulator			0.0392	COX6C,EFNA5,G6PD,PLAU
KMT2A		transcription regulator		0	0.0394	ABTB2,FOXC2,MEIS2,MYC,PBX1
PURA		transcription regulator			0.041	DHFR,MYC
MAZ		transcription regulator			0.041	MMP1,MYC
HOXB4		transcription regulator			0.041	ITGB3,MYC
SP2		transcription regulator			0.041	DHFR,SERPINE1
SERTAD2		transcription regulator			0.041	PPARD,PPARGC1A
CBX3		transcription regulator			0.041	CDK1,MYC
Fus		transcription regulator			0.041	KANK2,TUBA4A
NDN		transcription regulator			0.041	CDK1,MYC
PRDM5		transcription regulator			0.0411	GADD45B,ID2,MYC,NAV2,RUNX1
NCOR1		transcription regulator			0.0428	BCL3,DUSP1,HK1,MME,PTGS2
EED		transcription regulator			0.0429	EGFR,MYC,PTGS2
PCGF2		transcription regulator			0.0429	JAG1,MYC,NFKB1
FOXQ1		transcription regulator			0.043	DACH1
ISL2		transcription regulator			0.043	EPHB1
VAX2		transcription regulator			0.043	EPHB2
MESP1		transcription regulator			0.043	MEIS2
HLTF		transcription regulator			0.043	SERPINE1
CNBP		transcription regulator			0.043	MYC
SS18		transcription regulator			0.043	FGFR2
SALL1		transcription regulator			0.043	VEGFA
ZHX2		transcription regulator			0.043	MYH11
ING2		transcription regulator			0.043	SERPINE1
MXD4		transcription regulator			0.043	ID2
FOXL1		transcription regulator			0.043	WNT5A
EZH2		transcription regulator	Activated	2.126	0.0452	ATF3,BMP7,CXCL8,EGFR,IL6,LAMC2,MYC,PRICKLE1,PTGS2,RUNX1,TGFB1,VEGFA
SIRT1		transcription regulator		-0.834	0.0453	DBP,IL6,MMP1,MTHFD1L,MYC,NEDD4L,NTRK2,PPARGC1A,SERPINE1,TNFRSF10B
E2F7		transcription regulator			0.0462	CDK1,DHFR
PHB2		transcription regulator			0.0462	CDKN1C,TXN
HOXD10		transcription regulator		1	0.048	HBEGF,ITGA3,SERPINE1,TIMP1
POU2F2	1.06	transcription regulator		1.342	0.0483	ENO1,MCM7,MYC,POU2F2,SYDE2
FOXM1		transcription regulator		-0.485	0.0487	ANXA1,CDK1,IL6,MYC,VCAN,VEGFA
SPI1		transcription regulator		-0.014	0.0493	BCL11A,CDK1,DUSP6,EGR2,ID2,MME,MMP1,MYC,PTGS2
MED1		transcription regulator			0.0499	BCL11A,BCL3,BHLHE40,CDK1,ID2,LIF,MYC
SIM1		transcription regulator	Activated	2.828	0.0922	ANGPT2,EGFR,ITGB3,MCM7,MRPL37,NGEF,PDLIM4,PFN1
STAT4		transcription regulator		1.941	0.116	BCL3,IL6,IRF1,KDM6B,MYC,SERPINE1,TIMP1,VEGFA
PPARGC1A	-3.742	transcription regulator	Inhibited	-2.413	0.144	COX6C,IL6,MITF,PIK3R1,PPARGC1A,PTGS2,TYR,VEGFA
HNF1A		transcription regulator		-1.89	0.172	ACAT2,ARHGAP11A,CD302,CDO1,COL3A1,DCT,DUSP6,PFKP,SEMA4A,SERPINE1,SLC40A1,SULT1C2,TMEM27
PTEN		phosphatase		-1.108	1.03e-07	ANGPT2,ANXA1,BCL3,CA12,CXCL8,DHFR,DUSP1,EGFR,EGR2,EIF4EBP1,IL6,JAG1,KRT19,MME,MYC,NDUFC1,NFKB1,PIK3R1,PLAU,PPARGC1A,PTGS2,PXN,RUNX1,SERPINE1,SOX4,TGFB1,TNFAIP1,TNFRSF10D,TP53BP2,VEGFA	131 (19)
DUSP1	4.873	phosphatase		-0.919	1.99e-06	CCL20,COL3A1,CXCL8,DUSP1,DUSP6,EGFR,IL6,MMP1,PDGFB,PIK3R1,PTGS2,SERPINE1	174 (18)
NT5E	1.526	phosphatase	Inhibited	-2	1.7e-05	COL3A1,IL6,SERPINE1,TGFB1,TIMP1	184 (20)
CDKN3		phosphatase			2.54e-05	CDK1,IGF2R,MEST,PEG3
PTPN6		phosphatase		-0.954	0.000181	CXCL8,DHFR,IL6,IRF1,MYC,TIMP1	186 (21)
DUSP4		phosphatase			0.000776	DUSP1,IL6,MMP1	109 (17)
DUSP5		phosphatase		-1	0.000808	DUSP2,EGR3,FAM83G,ID2
PTPN1		phosphatase		0.218	0.00089	DUSP1,DUSP2,IRS1,LHX2,PIK3R1,PPARGC1A	183 (18)
SOCS3		phosphatase		-1.166	0.00204	ATF3,IFIT1,IL6,IRF1,IRS1,PPARGC1A,TGFB1	200 (19)
PPP2CA		phosphatase		1	0.00208	EIF4EBP1,IRF1,MYC,PTGS2,UPP1	167 (21)
Ppp1cc		phosphatase			0.00667	ID2,IL6
PTP4A3	-1.63	phosphatase			0.00762	ITGB3,MYC,PXN	92 (10)
LPIN1	-0.183	phosphatase			0.0202	FDPS,IL6,PTGS2
LPIN2		phosphatase			0.0217	IL6
PPP2R3A		phosphatase			0.0217	MYC
SIRPA		phosphatase			0.0269	CXCL8,IL6
PTPRJ		phosphatase		1	0.0279	HBEGF,IL6,LHX2,PTGS2
INPP5D		phosphatase			0.0292	CXCL8,IL6,MITF
Ptprd		phosphatase			0.0361	CDK1,MYC
SGPP1		phosphatase			0.0361	IL6,PTGS2
SSH2		phosphatase			0.043	SSH1
PTPA		phosphatase			0.043	MYC
DUSP2	2.003	phosphatase			0.043	MMP1
PPP2R5A		phosphatase			0.043	MYC
F2		peptidase	Activated	4.592	3.56e-16	ADAMTS9,ANGPT2,BCL3,CCL20,CITED4,CLIC1,CXCL8,DUSP1,ECE1,EHD4,EIF4A1,F2RL1,FOSB,FOSL2,HBEGF,HMGA1,IER2,IL6,MMP1,MYC,MYH11,MYH9,PDGFB,PTGS2,RHOA,SERPINE1,SLC7A1,SPOCD1,TAGLN2,TNFAIP3,TRIO,VASP,VEGFA	187 (19)
F7		peptidase		1.923	3.11e-07	CXCL8,HBEGF,IER2,IL6,JAG1,LIF,MYC,VEGFA	170 (17)
PSEN1		peptidase		-1.219	1.24e-05	CTSC,DBP,DUSP1,EGFR,ENO1,ENPP2,ERMP1,FKBP1A,GADD45B,HK1,MME,MTHFD1L,MYC,PER3,PIK3R1,PTGS2,TGFB1,TNFRSF10B,TUBA1B,TUBA1C,TUBA4A,TUBB6,TXN	162 (18)
SHH		peptidase		0.981	2.84e-05	ANGPT2,DHFR,EGFR,FOXC2,HMGA1,IL6,MCM2,MYC,NR2F2,OTX2,PFN1,PVR,SERPINE1,SOSTDC1	199 (22)
MMP14		peptidase		-0.505	5.71e-05	ATF3,IL6,JAG1,PIK3CD,PTGS2,VEGFA	143 (17)
PSMB8		peptidase			9.48e-05	IL6,IRS1,NFKB1,TNFAIP3	134 (8)
MMP2		peptidase	Activated	2.213	0.000114	EGFR,EPHB1,ITGA3,MMP1,MYC,TGFB1	184 (24)
MMP9		peptidase		0.87	0.000265	EGFR,EPHB1,IL6,JAG1,MYC,TGFB1,TIMP1,VEGFA	142 (16)
TPSD1		peptidase			0.000334	CXCL8,IL6,PTGS2	155 (19)
F10		peptidase		0.132	0.000808	CXCL8,IL6,TNFAIP3,VEGFA	105 (14)
ZMPSTE24		peptidase		-1.409	0.00145	ATF3,DDIT4,FMO2,GADD45B,IL6,SEC14L2	81 (7)
DPP4		peptidase		0.674	0.00194	EGR2,PLAU,TGFB1,TIMP1	175 (21)
MEP1A		peptidase			0.00275	CXCL8,IL6
CTSK		peptidase			0.00275	IL6,PTGS2
ADAM15		peptidase			0.0031	EGFR,IL6,VEGFA	136 (21)
PROC		peptidase		-0.304	0.00312	ANGPT2,CXCL8,IL6,SERPINE1,TNFAIP3	180 (18)
PLAU	5.064	peptidase		0.963	0.00358	EGFR,IL6,MMP1,PLAU,PLK3,SERPINE1	188 (23)
PLAT		peptidase		1.941	0.00385	MMP1,MYC,SERPINE1,TGFB1	159 (18)
SENP6		peptidase			0.00451	CXCL8,IL6	79 (10)
ADAM9		peptidase			0.00451	ITGA3,TIMP1	108 (7)
Ren2		peptidase			0.00462	COL3A1,TIMP1,VEGFA	159 (13)
PLG		peptidase	Activated	2.34	0.00543	IL6,MMP1,PLAU,PTGS2,RHOA,SERPINE1	131 (18)
ELANE		peptidase		1.98	0.00546	CXCL8,EGFR,F2RL1,IL6	180 (18)
RAB7B		peptidase			0.00667	IGF2R,IL6	128 (7)
HTRA1		peptidase			0.00667	EGFR,MMP1	103 (12)
PRTN3		peptidase			0.0092	CXCL8,IL6	115 (15)
ST14		peptidase			0.0092	CXCL8,MMP1	144 (13)
ADAM10		peptidase			0.0111	EGFR,IRAK1,KLC2,NR2E1,SCN2A,TGFB1
SENP7		peptidase			0.0121	CXCL8,DHFR
MMP8		peptidase			0.0121	CXCL8,IL6
ADAM17		peptidase		1.195	0.0128	COL3A1,CXCL8,EGFR,IL6
PSMB9		peptidase			0.0153	NFKB1,TNFAIP3
ADAM12		peptidase			0.0189	EGFR,SERPINE1
CTSB	1.521	peptidase			0.0202	MYC,SPHK1,VEGFA
FCN1		peptidase			0.0217	CXCL8
USP36		peptidase			0.0217	MYC
DPP3		peptidase			0.0217	NQO1
ADAM19	1.868	peptidase			0.0217	EGR2
ACE2		peptidase			0.0269	IL6,SERPINE1
FURIN	1.661	peptidase			0.0269	TGFB1,VEGFA
PSMB10		peptidase			0.0361	IL6,TNFAIP3
C1QA		peptidase			0.041	IL6,SERPINE1
CAPN3		peptidase			0.041	DUSP1,PTGS2
SENP5		peptidase			0.043	CXCL8
ADAMTS9	2.009	peptidase			0.043	VEGFA
ENC1		peptidase			0.043	NQO1
ADAMTS5	-1.013	peptidase			0.043	VCAN
CASP10		peptidase			0.043	IL6
TMPRSS4		peptidase			0.043	PLAU
Usp17la (includes others)		peptidase			0.043	MYC
PSEN2		peptidase		-1.411	0.0446	CTSC,DBP,EGFR,ENPP2,PTGS2
MMP12		peptidase			0.0462	IL6,LIF
APP		other	Activated	2.126	3.11e-15	ATP2B2,CA12,CCL20,CDK1,CLIC1,CRLF1,CXCL8,CYP26B1,DAXX,EGFR,ENO1,ENPP2,EPHB2,ERMP1,F2RL1,FKBP1A,FOSB,GLIS3,HERPUD1,HK1,HMGA1,IGF2BP2,IGF2R,IL6,IRF1,ITGA2,ITGA3,ITGB3,KCND2,MAF,MAFF,MME,MMP1,MTHFD1L,MYC,NFKB1,NRP2,PDGFB,PFKP,PIK3R1,PLAU,PPARD,PTGS2,RAN,RHOA,RUNX1T1,SERPINE1,SMARCA2,ST3GAL5,TGFB1,TNFRSF10B,TPD52L1,TUBA1B,TUBA1C,TUBA4A,TUBB6,TXN,VASP,VCAN,VEGFA	196 (17)
PDLIM2		other		0.258	1.75e-09	C4orf19,CCL20,CLCN4,CXCL8,ENPP2,F2RL1,FXYD6,HBEGF,MME,NAV1,PHLDA3,PRUNE2,SLC40A1,SLC43A3,SPOCD1
COL18A1		other	Inhibited	-2.613	7.42e-09	DDIT4,EGFR,EPHB1,EPHB2,F2RL1,IL6,ITGB3,MMP1,MYC,PLAU,PTGS2,SERPINE1,SPOCK1,VEGFA	174 (20)
CYR61		other		1.477	3.13e-08	CXCL8,IL6,ITGA2,ITGA3,ITGB3,MMP1,MYC,PLAU,SERPINE1,TGFB1,TIMP1,VEGFA,WNT5A	207 (21)
S100A8		other		0.327	5.46e-08	AKAP12,ATF3,BCL3,BHLHE40,CCL20,CXCL8,DDIT4,ENPP2,FBLIM1,GPRC5A,IL6,LTBP1,MCF2L,MMP1,NFKB1,PLAU,PLK3,VCAN	147 (11)
DCN	-2.025	other		0.394	1.49e-07	CDKN1C,DUSP1,FST,IL6,IRS1,MMP1,SEMA3A,SERPINE1,TGFB1,VEGFA	179 (22)
VTN		other		0.061	2.38e-07	BHLHE40,IRS1,ITGB3,MMP1,PLAU,PTGS2,PXN,SERPINE1	161 (19)
PTH		other	Activated	3.219	2.61e-07	ANK3,BHLHE40,DUSP1,EGFR,EGR2,FOSB,FOSL2,IL6,MME,MMP1,PLAU,PTGS2,PXN,RUNX1,STC1,TGFB1	196 (20)
COL4A3		other			5.49e-07	COL3A1,ITGA2,ITGB3,LAMC1,PTGS2,TGFB1,TIMP1	154 (16)
S100A9		other		0.715	7.26e-07	AKAP12,ATF3,BCL3,BHLHE40,CXCL8,DDIT4,ENPP2,FBLIM1,GPRC5A,IL6,LTBP1,MCF2L,MMP1,PLAU,PLK3,VCAN	178 (19)
ADCYAP1		other		0.031	4.23e-06	ACTN1,CLCF1,COL3A1,EFHC1,EGR2,EGR3,ENPP2,FGFR2,FST,HK1,IL6,IRF1,MCM2,MEST,MME,MYC,NQO1,NTRK2	181 (22)
EZR	-0.152	other		0.658	4.59e-06	ATF3,DDIT4,EIF4EBP1,IL6,MYC,PTGS2,SMOC2	181 (21)
TNC		other		1.026	5.72e-06	CCL20,EGFR,ID2,IL6,MMP1,MYC,RHOA	182 (18)
CDH1		other		-0.479	7.15e-06	BMP7,EGFR,EIF4EBP1,ITGB3,KRT19,MMP1,MYC,PIK3R1,TGFB1,VEGFA	194 (25)
ZNF300		other			1.02e-05	CXCL8,IL6,MYC	108 (7)
NREP		other		0.156	1.19e-05	COL3A1,ITGA3,PDGFB,TGFB1,VEGFA	59 (7)
TICAM1		other	Activated	2.837	1.19e-05	BCL3,CXCL8,DUSP1,IFIT1,IL6,IRF1,JAG1,MAFF,MCM2,NFKB1,PTGS2,SERPINE1,TNFAIP3	131 (13)
TAC1		other	Activated	3.074	1.25e-05	CXCL8,EGFR,FOSB,IL6,KCND2,MME,NFKB1,PTGS2,SERPINE1,TGFB1	156 (21)
HNRNPA2B1		other			1.62e-05	ARSJ,CA12,CADM1,IL6,MEIS2,MEST,MYC,PBX1,PLCB4,PPARGC1A,S1PR3,UBASH3B,VCAN	75 (7)
CD9		other		0.606	1.62e-05	ITGA2,ITGA3,MYC,VEGFA,WNT2B,WNT5A	179 (22)
ARRB1		other			2.04e-05	CXCL8,EGFR,IL6,MYC,PTGS2,SERPINE1	163 (22)
PTHLH		other		1.854	2.53e-05	CDK1,CXCL8,FOSL2,IL6,PLAU,PTGS2,RUNX1,SERPINE1,VEGFA	180 (19)
TPM3		other		-1	2.54e-05	ITGA3,MMP1,TNFRSF10B,VEGFA	62 (7)
THBS1		other		1.452	2.56e-05	IL6,PLAU,TGFB1,TIMP1,TNFRSF10B,VEGFA	164 (20)
PTX3		other	Inhibited	-2.355	3.88e-05	CXCL8,EGR2,EGR3,IL6,IRAK1,NFKB1	159 (14)
KNG1		other	Activated	2.209	4.73e-05	ASIC2,CXCL8,EGFR,IL6,PTGS2,TGFB1	133 (18)
Ins1		other		1.064	6.34e-05	ATP1A1,DHFR,EGR2,EIF4EBP1,FOXC2,G6PD,IL6,IRS1,MMP1,MYC,PIK3R1,PPARD,PRKCQ,PTGS2,RHOA,SERPINE1,TIMP1,VEGFA,ZNF106	206 (22)
ITGA3	3.967	other		1.859	6.43e-05	ITGA2,PLAU,PTGS2,SERPINE1	139 (17)
MYD88		other	Activated	3.335	6.52e-05	BCL3,CXCL8,DAXX,DUSP1,IL6,IRF1,JAG1,MAFF,MCM2,MYC,NFKB1,PTGS2,SERPINE1,SH3BP5,TGFB1,TIMP1,TNFAIP3	95 (12)
ADIPOQ		other		1.39	0.000118	CCL20,COL3A1,CXCL8,DUSP1,HBEGF,IL6,MMP1,PPARD,PPARGC1A,PTGS2,TGFB1,TIMP1	109 (19)
MYOC		other	Activated	2	0.000125	ANXA1,DDIT4,EGR2,LAMC1,PHLDA2,SOSTDC1,SOX3,STC1,UPP1
LGALS3		other		-0.818	0.000125	COL3A1,DUSP6,ENPP2,IL6,KRT19,MAP2K1,MYC,PPARGC1A,TGFB1	203 (23)
VCAN	-1.226	other		0.194	0.000138	ADAMTS9,CCL20,EGFR,ENPP2,FST,ITGA3,NFKB1,TGFB1,TIMP1,VCAN,VEGFA	164 (18)
RASSF1		other		-0.426	0.000149	BHLHE40,DACH1,EGFR,HBEGF,LIF,MTUS1,MYC,PCDH7,PTGS2	182 (18)
NEDD9		other		0	0.000156	BHLHE40,DDIT4,ITGA2,PFKP,SERPINE1,STC1	134 (7)
DNAJA3		other			0.000194	CXCL8,EGFR,VEGFA	181 (21)
INS		other		0.563	0.000317	EGR2,EIF4EBP1,FOSB,FOSL2,IER2,IL6,IRS1,PPARGC1A,PTGS2,TGFB1,VEGFA	167 (21)
AKIRIN2		other			0.000334	DUSP1,IL6,MYC	143 (13)
RAPGEF1		other			0.000334	IL6,PTGS2,PXN	174 (21)
TXNIP		other		-0.162	0.000404	DDIT4,IL6,NFKB1,PPARGC1A,PTGS2,VEGFA	183 (21)
ITGB6		other		1.091	0.000418	COL3A1,RHOA,SERPINE1,TGFB1	178 (14)
PPP2R5C		other	Inhibited	-2	0.000418	BCL3,CXCL8,NFKB1,TNFAIP3	139 (11)
ARRB2		other			0.000431	IL6,MYC,PTGS2,SERPINE1,VEGFA	173 (22)
AFAP1L2		other			0.000471	CXCL8,IL6	192 (22)
PSG1		other			0.000471	TGFB1,VEGFA
RPL15		other			0.000471	HMGA2,MYC
WASHC1		other			0.000471	EGFR,MYC	81 (7)
TMEM9B		other			0.000471	CXCL8,IL6	77 (7)
COL17A1		other			0.000471	CXCL8,IL6	57 (7)
VIP		other		-1.6	0.000475	CLCF1,CXCL8,EGR2,EGR3,IL6,IRAK1,IRF1,MYC,PTGS2	159 (21)
Tlr13		other			0.000526	CXCL8,IL6,NFKB1	145 (14)
PKP2		other			0.000526	COL3A1,DSP,TGFB1
IL18BP		other			0.000526	CXCL8,IL6,VEGFA	106 (11)
NOD1		other		1.953	0.000528	CXCL8,DUSP1,IL6,NFKB1	175 (18)
PDCD4		other		-1.98	0.000528	IL6,MYC,PLAU,PTGS2	194 (16)
MAPT		other			0.000536	ENO1,ERMP1,FKBP1A,HK1,IL6,MTHFD1L,NFKB1,NMNAT2,NTRK2,PCLO,TUBA1B,TUBA1C,TUBA4A,TUBB6,TXN	163 (10)
ANXA2	2.393	other		1.264	0.00068	IL6,MMP1,MYC,PTGS2,TNFRSF10B	160 (21)
FAT1		other			0.000776	IL6,PLAU,PTGS2	132 (7)
SERPINE1	6.804	other		-1.131	0.000898	CXCL8,IL6,ITGB3,PLAU,TGFB1	177 (20)
FBN1		other		0.152	0.000981	COL3A1,LTBP1,MMP1,SERPINE1	177 (12)
IGFBP5	-1.797	other		-0.18	0.000981	BHLHE40,IRS1,LAMC1,SERPINE1	97 (9)
POMC		other		-0.397	0.00102	ACSL4,DCT,DUSP1,FOSL2,IL6,MITF,PPARGC1A,TYR	142 (18)
SART1		other			0.00109	DDIT4,SERPINE1,VEGFA	133 (7)
CST5		other		-1.846	0.00115	ACAT2,AKAP12,ANK3,ARHGEF2,DSP,GPRC5A,LAMC1,MSN,NT5E,RUNX1,S100A11,SOX4,TXN,VASP,VCAN
TANK		other		-0.717	0.00116	CXCL8,IFIT1,IL6,NFKB1,PTGS2	165 (18)
Mt2		other		-1.982	0.00118	ATF3,IL6,MYC,SERPINE1	190 (19)
SPON2	0.865	other			0.00139	IL6,NFKB1	84 (7)
PROS1		other			0.00139	CXCL8,IL6	135 (14)
STRAP		other			0.00139	MYC,SERPINE1	84 (11)
ERC1		other			0.00139	CXCL8,PTGS2	53 (7)
CRIP2		other			0.00139	CXCL8,IL6
BAG1		other			0.00165	EGFR,NEDD4L,PLAU,PTGS2	163 (16)
Mt1		other		-1.982	0.00194	ATF3,IL6,MYC,SERPINE1	171 (17)
CDC73		other			0.00194	HMGA1,IRF1,MYC,RUNX1	143 (12)
NELFB		other			0.00194	ATF3,GADD45B,VEGFA
AIF1		other			0.00194	COL3A1,IL6,TGFB1	141 (12)
CDK2AP1		other			0.00231	MYC,PPARD,PRICKLE1,WNT2B,WNT5A	114 (8)
CD24		other			0.00247	ATF3,CXCL8,MTUS1,PDGFB,PLAU,SLC4A4,SPHK1,SYNE2	135 (7)
ORMDL3		other			0.00248	CCL20,CXCL8,TGFB1	147 (10)
RLN2		other			0.00248	MMP1,TIMP1,VEGFA	141 (13)
FADD		other		-0.378	0.00251	CDK1,CXCL8,GADD45B,IL6,MYC,NFKB1,TNFAIP3	115 (14)
FEZF1		other			0.00275	MMP1,TIMP1	108 (7)
TNIP3		other			0.00275	CXCL8,IL6	128 (7)
RPS11		other			0.00275	HMGA2,IGF2BP1
MUC2		other			0.00275	IL6,PTGS2
NUCB2		other			0.00275	IL6,PTGS2	186 (23)
SIGLEC1		other			0.00275	IL6,TGFB1	81 (9)
IRAK1BP1		other			0.00275	IL6,NFKB1	53 (7)
RPS18		other			0.00275	HMGA2,IGF2BP1
RPL35A		other			0.00275	HMGA2,IGF2BP1
RPL12		other			0.00275	HMGA2,IGF2BP1
BCL2L1		other		0.758	0.00285	CXCL8,DHFR,ITGA3,NQO1,TIMP1,TNFRSF10B	173 (19)
TRADD		other		1.964	0.00298	CXCL8,IL6,IRF1,TNFAIP3	106 (17)
CIDEC		other		-1	0.00298	FOXC2,IL6,PPARGC1A,SERPINE1	67 (7)
AVP		other		1.467	0.00343	ATF3,ATP1A1,COL3A1,IL6,TGFB1	169 (18)
SAMSN1		other		1.134	0.00368	DAXX,HBEGF,IL6,IRF1,LHX2,PTGS2,SH3BP5	89 (10)
PNN		other			0.00382	MYC,RHOA,TIMP1
FANCC		other			0.00385	CDK1,DLG2,JAG1,PCLO,PHLDA2,PTGS2
NPPB		other		-1.091	0.00385	ACAT2,COL3A1,PPARGC1A,TGFB1	51 (4)
TIRAP		other			0.00385	CXCL8,IL6,IRF1,PTGS2	129 (16)
PLP1		other			0.00435	CCL20,ENPP2,PRKCQ,TIMP1	107 (14)
ZMIZ1		other			0.00451	MYC,SERPINE1	64 (7)
TOX		other			0.00451	CDKN1C,ID2
Tlr12		other			0.00451	CXCL8,IL6	145 (16)
AHSG		other			0.00451	CXCL8,IL6	66 (7)
HAMP		other			0.00451	IL6,SLC40A1
CDH4		other			0.00451	MMP1,PTGS2
TNFAIP8		other			0.00451	IL6,MMP1
PLAA		other			0.00451	IL6,PTGS2	144 (13)
RPS12		other			0.00451	HMGA2,IGF2BP1
RPS15		other			0.00451	HMGA2,IGF2BP1	52 (4)
CGB3 (includes others)		other			0.00462	DUSP6,PTGS2,RUNX1
TIMP3		other			0.00462	EGR2,IL6,LAMC2	97 (7)
GCG		other		0.6	0.00475	FDPS,FOSL2,FST,HK1,PLK3,PPARGC1A	139 (16)
SOCS1		other		-0.396	0.00496	CXCL8,DUSP1,IFIT1,IL6,IRF1,IRS1,MMP1,PTGS2	116 (14)
SLC9A3R1		other			0.00552	EGFR,KRT19,MSN
THY1		other			0.00552	PDGFB,TGFB1,VEGFA	117 (15)
ELAVL1		other		0.963	0.00651	ATF3,DUSP1,IL6,IRF1,MYC,PTGS2,VEGFA	188 (21)
ARHGDIG		other			0.00652	ANXA1,DUSP6,PALLD
BID		other			0.00652	CXCL8,IL6,TIMP1	157 (17)
RETNLB		other		0.647	0.00658	IRS1,MSN,MYC,TGFB1,TIMP1,WNT5A	183 (18)
BICC1		other			0.00667	EGFR,HBEGF
PIWIL4		other			0.00667	FGFR2,TGFB1
SPTAN1		other			0.00667	ITGA3,ITGB3
HSPB2		other			0.00667	CXCL8,TGFB1
KCNIP2		other			0.00667	FOSB,KCND2
WIF1		other			0.00667	MITF,TYR	70 (7)
SRSF3		other			0.00667	CXCL8,VEGFA	132 (7)
IKBKAP		other			0.00667	RHOA,VEGFA
RPL11		other			0.00667	HMGA2,IGF2BP1
GAST		other		0.829	0.00745	HBEGF,HERPUD1,JAG1,PIK3R1,PTGS2,RHOA	162 (14)
GNRH1		other	Activated	2.172	0.00785	EGR2,FOSB,FST,PRKCQ,PTGS2	182 (22)
SERPINF1		other		-1.342	0.00785	CXCL8,MYC,NFKB1,PPARGC1A,TGFB1	161 (20)
ERVW-1		other			0.00882	CXCL8,IL6,MCM2	159 (13)
LY6E		other			0.00882	CXCL8,IL6,SERPINE1	116 (16)
SUMO3		other		1	0.00906	HMGA1,IL6,IRS1,PNP	73 (5)
ZNF652		other			0.0092	EGFR,TGFB1
DVL1		other			0.0092	MYC,PTGS2	123 (19)
MFAP2		other			0.0092	ITGB3,VCAN
HSPA9		other			0.0101	MYC,NAV2,PBX1
KIAA1524		other	Inhibited	-2	0.0111	CRLF1,GPNMB,MYC,SCIN,TUBA4A
GADD45A		other			0.0115	FOSB,IL6,PIK3CD
S100A10		other			0.0121	IL6,MMP1
TIA1		other			0.0121	PTGS2,VEGFA
LPA		other			0.0121	CXCL8,SERPINE1
WNT7B		other			0.0121	MYC,VEGFA
CAMP		other		1.076	0.013	CCL20,CXCL8,IL6,NFKB1,PTGS2,TNFAIP3
MBP		other			0.0131	IL6,MYC,TGFB1
CFLAR		other			0.0131	CXCL8,NFKB1,TNFRSF10B
EFNA1		other		-0.447	0.0135	DUSP6,NEDD4L,NT5E,NTM,PXN
CD44		other		0.061	0.0136	COL3A1,IL6,ITGA3,LAMC1,LTBP1,LTBP2,MYC,PLAU,PTP4A3,WNT5A
BGN		other			0.0147	CXCL8,EGFR,SERPINE1
DMD		other			0.015	ARHGAP20,CSRNP3,LIF,PLAU,PPARGC1A,PPP1R14C,RAP1GAP2,SCIN,SLC9A7
CALCA		other		1.53	0.0151	ANK3,COL3A1,CXCL8,IL6,MME,PXN
FBXO42		other			0.0153	CXCL8,IL6
TOLLIP		other			0.0153	IL6,NFKB1
FSTL1		other			0.0153	IL6,NFKB1
SCUBE3		other			0.0153	SERPINE1,TGFB1
ELN		other			0.0153	IL6,MMP1
SPRY2		other			0.0164	EGFR,ID2,MEST
SPRY1		other			0.0164	FGF1,ID2,MEST
DOCK8		other		1.342	0.0171	DAXX,IL6,IRF1,PTGS2,SH3BP5
COLQ		other		-1.342	0.0171	LTBP1,NID1,TGFB1,TIMP1,VCAN
PRNP		other		-0.218	0.0181	FST,ID2,IL6,IRS1,MYC
DLL4		other			0.0183	MAF,NR2F2,PDGFB
FRMD6		other			0.0189	FGF1,PDGFB
RB1CC1		other			0.0189	MYC,SERPINE1
DDB2		other			0.0189	SEMA3A,VEGFA
LUM		other			0.0189	IL6,TGFB1
PRKRA		other			0.0189	IRF1,MAF
Igkv1-117		other			0.0189	FOSL2,MYC
LAT2		other			0.0189	CXCL8,IL6
SASH1		other		1.342	0.0191	DAXX,IL6,IRF1,PTGS2,SH3BP5
NOD2		other		1.121	0.0202	CXCL8,IL6,NFKB1,RASGRP3,TNFAIP3
LGALS1		other		0.129	0.0216	HBEGF,IL6,MAF,SERPINE1
RCC1		other			0.0217	RAN
TCHP		other			0.0217	VEGFA
Pad2		other			0.0217	PTGS2
RNF217-AS1		other			0.0217	INTU
TNS4		other			0.0217	EGFR
PRG3		other			0.0217	CXCL8
NYX		other			0.0217	TRPM1
TMEM184A		other			0.0217	DUSP1
CHMP6		other			0.0217	EGFR
CUZD1		other			0.0217	ID2
CCM2	1.666	other			0.0217	RHOA
ZNF580		other			0.0217	CXCL8
SAMD4B		other			0.0217	NANOS1
CHMP3		other			0.0217	IGF2R
KIF26B		other			0.0217	NQO1
LRRC4C		other			0.0217	IL6
TRI-AAT9-1		other			0.0217	EGFR
GLIPR1		other			0.0217	MYC
PARD3		other			0.0217	IL6
NSMCE3		other			0.0217	MYC
PRCC		other			0.0217	SERPINE1
DYNLRB1		other			0.0217	SERPINE1
MPRIP		other			0.0217	RHOA
RBMS1		other			0.0217	MYC
ARHGAP26		other			0.0217	RHOA
OSTN		other			0.0217	PPARGC1A
MED25		other			0.0217	MMP1
AKAP11		other			0.0217	RHOA
CDC45		other			0.0217	MYC
SIGLEC9		other			0.0217	PTGS2
ZNF613		other			0.0217	ID2
Muc16		other			0.0217	IL6
LGALS4		other			0.0217	IL6
RHPN2		other			0.0217	RHOA
GRAMD4		other			0.0217	IL6
TFF1		other			0.0217	PTGS2
Pla2g2a		other			0.0217	PTGS2
RSL1D1		other			0.0217	PLAU
VPS25		other			0.0217	EGFR
TBC1D23		other			0.0217	IL6
NRN1		other			0.0217	KCND2
ARAP1		other			0.0217	EGFR
PRC1		other			0.0217	PTGS2
RPS20		other			0.0217	MYC
Prg4		other			0.0217	IL6
SYNCRIP		other			0.0217	RHOA
Marcks		other			0.0217	IL6
TPM2		other			0.0217	RHOA
Crxos		other			0.0217	CRX
RPL21		other			0.0217	MYC
Peg3		other			0.0217	VEGFA
CRYAB		other			0.0223	IL6,MME,VEGFA
TRIM38		other			0.0228	CXCL8,IL6
S100A12		other			0.0228	IL6,PDGFB
NCKAP1L		other			0.0228	ANK3,IL6
SH3KBP1		other			0.0228	MYC,SERPINE1
LIMA1		other			0.0228	ID2,VCAN
HIST2H3C		other			0.0228	ADGRL3,RUNX1
S100A7		other			0.0228	CXCL8,VEGFA
FST	1.988	other		-1.963	0.0231	BMP7,FST,IL6,PPARGC1A
PELP1		other			0.0231	EGFR,MYC,PPARGC1A,PRKCQ
NF1		other			0.0245	MYC,PDGFB,TNFRSF10B
RTN4		other		0.919	0.0262	FGF1,IL6,NQO1,VEGFA
UPF2		other			0.0268	DSP,PTGS2,TNFAIP3
CLU		other			0.0268	CDK1,CXCL8,IL6
SPINT2		other			0.0269	PLAU,TGFB1
SHC1		other		1.131	0.0279	FST,NQO1,SERPINE1,TXN
PRKAG3		other			0.0289	FXYD6,HIVEP2,METTL7A,PEG3,PHLDA3,PPARGC1A,PPP1R14B,SLC40A1
CGA		other			0.0292	CXCL8,PARM1,PTGS2
BPIFA1		other			0.0314	CCL20,IL6
LILRA2		other			0.0314	CXCL8,IL6
GAB2		other			0.0317	IL6,ITGB3,SERPINE1
CR1L		other			0.0317	COL3A1,SERPINE1,TGFB1
SSRP1		other			0.0343	ID2,MSN,PLAU
STOX1	-2.548	other			0.0361	GADD45B,WNT2B
LAMC1	2.023	other			0.0361	EGR2,WNT5A
MVP	1.845	other			0.0361	CXCL8,IL6
ZBED6		other			0.0371	DDIT4,FOSL2,UPP1
MAVS		other		0.396	0.0392	CXCL8,IFIT1,IL6,NFKB1
HIST1H1T		other		1.342	0.0394	BCL3,FDPS,MARS,PRKCQ,TEX2
Hist1h1a		other		1.342	0.0394	BCL3,FDPS,MARS,PRKCQ,TEX2
NLRP12		other			0.0399	BCL3,CXCL8,IL6
PROCR	0.973	other			0.041	ANGPT2,LIF
SMC3		other			0.041	MYC,SOX4
INSIG2		other			0.041	FDPS,G6PD
TNFAIP2	1.244	other			0.041	IRF1,LHX2
VIM		other			0.041	PLAU,TGFB1
ITIH1		other			0.041	SPHK1,TGFB1
LMNA		other			0.0413	COL3A1,GLIS3,IGF2R,IL6,IRF1,MAFF,PCDH7,PIP5K1B,PPM1H,SMARCA2
MUC1		other		0.826	0.0413	CXCL8,IL6,MYC,PLAU
TRH		other			0.0429	ANGPT2,DUSP1,MITF
ARHGEF12		other			0.043	RHOA
CNMD		other			0.043	VEGFA
RBMS3		other			0.043	MYC
PDCD10		other			0.043	RHOA
TTC7A		other			0.043	EGFR
SOCS7		other			0.043	IRS1
RPRD1B		other			0.043	MYC
KLF14		other			0.043	SPHK1
SEMA4A	-1.344	other			0.043	VEGFA
EPN3		other			0.043	EHD1
L3MBTL1		other			0.043	RUNX1
BCAS3		other			0.043	MYC
MTSS1		other			0.043	EGFR
FKRP		other			0.043	LAMC1
PACS1		other			0.043	IGF2R
UCN3		other			0.043	VEGFA
FBLIM1	1.137	other			0.043	EGFR
NOSIP		other			0.043	MYC
MCF2L	-1.419	other			0.043	RHOA
NEFL		other			0.043	PRPH
GPC3		other			0.043	MYC
ZNF224		other			0.043	TNFAIP3
GH2		other			0.043	PIK3R1
MLIP		other			0.043	HK1
AKAP10		other			0.043	IL6
LAMA1		other			0.043	PLAU
LAMA3	1.051	other			0.043	MMP1
STAM		other			0.043	MYC
RILP		other			0.043	IGF2R
BTG3		other			0.043	KDM6B
CENPX		other			0.043	MYC
CLEC5A		other			0.043	IL6
CALM1 (includes others)		other			0.043	TNFAIP3
CEACAM5		other			0.043	IL6
ELAVL2		other			0.043	NR2E1
COL7A1		other			0.043	WNT5A
BCAN		other			0.043	ITGB3
ZNF410		other			0.043	MMP1
SH2D3C		other			0.043	IL6
SOS1		other			0.043	PLAU
CRADD		other			0.043	IL6
RPA2		other			0.043	MYC
STAM2		other			0.043	MYC
COL1A2		other			0.043	TGFB1
CTTN		other			0.043	EGFR
FAM103A1		other			0.043	MYC
RPLP2		other			0.043	IGF2BP1
SH3GLB2		other			0.043	PTGS2
TSC1		other			0.0459	EGR2,IL6,IRS1
FLCN		other			0.0462	PPARGC1A,SERPINE1
DLK1		other			0.0462	IL6,IRF1
DSP	1.044	other			0.0462	COL3A1,TGFB1
INSIG1		other	Inhibited	-2.2	0.0716	ACSL4,FDPS,G6PD,IL6,TGFB1
let-7		microrna		-1.975	1.3e-06	CDK1,COL3A1,DLC1,HMGA2,ID2,IGF2BP1,IL6,ITGB3,MCM2,MCM7,MYC,NFKB1,NR2E1,PTGS2,STARD13	157 (20)
mir-122		microrna	Inhibited	-3.305	3.21e-06	FBLIM1,FKBP1A,FOSL2,G6PD,IL6,LAMC1,MAPRE1,PXN,SLC1A5,SLC7A1,YARS
mir-146		microrna	Inhibited	-2.083	3.48e-06	CXCL8,DUSP1,EGFR,IL6,IRAK1,MYC,PTGS2,RUNX1	126 (16)
mir-126		microrna			0.000214	IRS1,MITF,TAGLN2,TYR,VEGFA
mir-30		microrna		-0.447	0.000783	IL6,ITGA2,ITGB3,NEDD4L,SERPINE1
mir-373		microrna			0.00194	CXCL8,IL6,SERPINE1	135 (9)
mir-145		microrna	Inhibited	-2.183	0.00231	EGFR,IL6,IRS1,MYC,MYH11	170 (19)
mir-15		microrna		-1.133	0.00308	EGFR,FGF1,IFIT1,IL6,PTGS2,TIMP1
mir-515		microrna			0.0031	CXCL8,IL6,SERPINE1	159 (13)
mir-9		microrna			0.00552	MEIS2,NFKB1,NR2E1
mir-24		microrna		0	0.00748	IL6,MYC,SERPINE1,TGFB1	202 (17)
mir-155		microrna		0.575	0.00762	CXCL8,EGFR,IL6,MAF,MME,PTGS2,SERPINE1	175 (22)
mir-21		microrna		-1.161	0.0105	COL3A1,DBP,EGR2,HMGA2,IL6,IRAK1,IRF1,JAG1,PER3,SLC25A37,TGFB1,TYMP
mir-185		microrna			0.0121	EPHB2,NTRK2
mir-29		microrna		-0.108	0.0171	ADAMTS9,COL3A1,NID1,PIK3R1,TNFAIP3
mir-25		microrna			0.0223	IL6,ITGB3,MYLIP
mir-193		microrna			0.0223	MIR31HG,PLAU,VEGFA
mir-101		microrna			0.0228	DUSP1,PTGS2
mir-27		microrna			0.0262	EGFR,IL6,PTGS2,RUNX1
mir-127		microrna			0.0314	DUSP1,IL6
mir-196		microrna			0.0361	ANXA1,HMGA2
mir-652		microrna			0.043	JAG1
mir-383		microrna			0.043	MYC
mir-221		microrna			0.0462	CDKN1C,PIK3R1
miR-16-5p		mature microrna	Inhibited	-2.916	5.94e-07	CA12,CADM1,EGFR,HMGA1,IGF2R,IL6,ITGA2,LAMC1,LUZP1,MAP2K1,PANX1,PNP,PTGS2,SLC7A1,TMEM43,TNFSF9,TOMM34,VEGFA
miR-204-5p (and other miRNAs w/seed UCCCUUU)		mature microrna		-1.633	5.65e-06	ARPC1B,CTSC,EFNB1,FBN2,HMGA2,SOX4
miR-34a-5p (and other miRNAs w/seed GGCAGUG)		mature microrna		-0.614	0.000142	ATF3,CDK1,DHFR,JAG1,MAP2K1,MYC,VEGFA
miR-24-3p (and other miRNAs w/seed GGCUCAG)		mature microrna		-0.393	0.000176	CDK1,DHFR,IL6,MYC,TGFB1
miR-155-5p (miRNAs w/seed UAAUGCU)		mature microrna		-1.16	0.000192	CCL20,CXCL8,EGFR,IL6,MAF,METTL7A,NT5E,PIK3R1,PTGS2,RHOA,SERPINE1,SYNE2	125 (15)
miR-221-3p (and other miRNAs w/seed GCUACAU)		mature microrna		1.398	0.000308	CDKN1C,DDIT4,MITF,MMP1,PIK3R1
miR-92a-3p (and other miRNAs w/seed AUUGCAC)		mature microrna		-0.246	0.000308	CDKN1C,IL6,ITGB3,MAPRE1,MYLIP
miR-17-5p (and other miRNAs w/seed AAAGUGC)		mature microrna		-0.345	0.000346	CXCL8,EGR2,ITGB8,MYLIP,RHOA,RUNX1,VEGFA	89 (7)
miR-185-3p (and other miRNAs w/seed GGGGCUG)		mature microrna			0.000471	MYC,NTRK2
miR-150-5p (and other miRNAs w/seed CUCCCAA)		mature microrna			0.000776	EGR2,PDGFB,VEGFA
miR-199a-5p (and other miRNAs w/seed CCAGUGU)		mature microrna		-1.673	0.000804	GPRC5A,ITGA3,ITGB3,JAG1,LAMC2,MMP1,MYH11
miR-2682-5p (and other miRNAs w/seed AGGCAGU)		mature microrna			0.00139	MYC,VEGFA
let-7a-5p		mature microrna	Inhibited	-2.361	0.00184	COL3A1,DSP,HMGA1,HMGA2,IGF2BP1,IGF2BP2,ITGB3,KRT19,MYC,PTGS2
miR-96-5p (and other miRNAs w/seed UUGGCAC)		mature microrna			0.00194	IRS1,MITF,MYRIP
miR-200b-3p (and other miRNAs w/seed AAUACUG)		mature microrna		0	0.00225	FHOD1,JAG1,PTPN13,PTPRD
miR-30c-5p		mature microrna	Inhibited	-2.121	0.00262	CDCP1,IL6,ITGA2,NT5E,PNP,SLC7A1,TNFRSF10B,WNT5A
miR-515-5p (and other miRNAs w/seed UCUCCAA)		mature microrna			0.00275	FGFR2,SPHK1
miR-199a-3p (and other miRNAs w/seed CAGUAGU)		mature microrna			0.00552	PTGS2,RUNX1,VCAN
miR-145-5p (and other miRNAs w/seed UCCAGUU)		mature microrna		-1.429	0.00785	IRS1,MMP1,MYC,MYH11,SERPINE1	130 (7)
miR-296-5p (miRNAs w/seed GGGCCCC)		mature microrna			0.00882	HMGA1,MMP1,VEGFA
miR-138-5p (miRNAs w/seed GCUGGUG)		mature microrna			0.0092	KRT19,VCAN
miR-185-5p (and other miRNAs w/seed GGAGAGA)		mature microrna			0.0092	HMGA2,RHOA
miR-126a-5p (and other miRNAs w/seed AUUAUUA)		mature microrna			0.0092	MITF,TYR
miR-140-5p (and other miRNAs w/seed AGUGGUU)		mature microrna			0.0121	EGR2,VEGFA
miR-126a-3p (and other miRNAs w/seed CGUACCG)		mature microrna			0.0121	IRS1,VEGFA
miR-29b-3p (and other miRNAs w/seed AGCACCA)		mature microrna		-0.232	0.0126	COL3A1,DUSP2,LAMC1,PIK3R1,TNFAIP3
miR-193a-3p (and other miRNAs w/seed ACUGGCC)		mature microrna			0.0153	MIR31HG,PLAU
miR-147a (miRNAs w/seed UGUGUGG)		mature microrna			0.0217	VEGFA
miR-615-5p (and other miRNAs w/seed GGGGUCC)		mature microrna			0.0217	KRT19
miR-133a-5p (and other miRNAs w/seed CUGGUAA)		mature microrna			0.0217	RHOA
miR-499-5p (and other miRNAs w/seed UAAGACU)		mature microrna			0.0217	SOX6
miR-504-5p (and other miRNAs w/seed GACCCUG)		mature microrna			0.0217	VEGFA
miR-657 (miRNAs w/seed GCAGGUU)		mature microrna			0.0217	IGF2R
miR-217-5p (and other miRNAs w/seed ACUGCAU)		mature microrna			0.0228	IRS1,PPARGC1A
miR-133a-3p (and other miRNAs w/seed UUGGUCC)		mature microrna		-1.951	0.0246	FBN2,MSN,RHOA,TNFRSF10B
miR-21-5p (and other miRNAs w/seed AGCUUAU)		mature microrna		0.422	0.0392	C8orf44-SGK3/SGK3,IRAK1,JAG1,PIK3R1
miR-101b-3p (miRNAs w/seed UACAGUA)		mature microrna			0.043	STC1
miR-146a-5p (and other miRNAs w/seed GAGAACU)		mature microrna		-0.581	0.0446	CFH,CXCL8,EGFR,IRAK1,METTL7A
miR-132-3p (and other miRNAs w/seed AACAGUC)		mature microrna			0.0462	HBEGF,SOX4
miR-205-5p (and other miRNAs w/seed CCUUCAU)		mature microrna			0.0462	ATP1A1,VEGFA
miR-1-3p		mature microrna	Inhibited	-2.78	0.062	CDCP1,CTSC,EGFR,G6PD,LRRC8A,PNP,SPHK1,TAGLN2
miR-124-3p		mature microrna	Inhibited	-2.8	0.136	APEX2,ARPC1B,JAG1,LAMC1,MYH9,NID1,OAF,TUBB6
ESR1		ligand-dependent nuclear receptor	Inhibited	-3.527	1.54e-12	AATF,ANK3,ARHGEF2,ATF3,BYSL,CCL20,CDK1,CDKN1C,CEP70,CTSC,CXCL8,CYP26B1,DDIT4,DLG2,EGFR,ENO1,ENPP2,F2RL1,FGFR2,FOSB,FOSL2,FST,FXYD6,G6PD,GADD45B,GAL,HBEGF,HMGA2,IL6,IRF1,IRS1,KCNJ13,KRT19,LTBP1,MAP3K4,MCF2L,METTL7A,MME,MMP1,MYC,MYO9B,NFKB1,NQO1,OTX2,PALLD,PCDH18,PLAU,PLCE1,PLXNA2,PPARD,PPARGC1A,PTGS2,PTPN13,PVR,SCIN,SERPINE1,SLC4A5,SLC7A1,SMURF1,SOSTDC1,SOX4,SPRY4,SULT1C2,TGFB1,TNFAIP3,TNFSF9,TPD5…	208 (20)
NR3C1		ligand-dependent nuclear receptor		-1.224	2.6e-10	ACTN1,ANXA1,BHLHE40,CDKN1C,CLCF1,CSRNP1,CXCL8,DAXX,DDIT4,DUSP1,F2RL1,GADD45B,HERPUD1,IER2,IL6,IRF1,LIF,LRRC8A,MEST,MMP1,MYC,NFKB1,PHLDA2,PIK3CD,PIK3R1,PPP1R14C,PPP3CC,PRPH,PTGS2,RELT,SERPINE1,SOX4,STON1,TGFB1,TNFAIP1,TNFAIP3,TNFRSF10B,TNFSF9,TP53BP2,TPST2,TUBA4A,TXN,WNT5A	209 (16)
AHR		ligand-dependent nuclear receptor		0.752	8.03e-09	ACTN1,ADAM19,CDK1,COL3A1,DHFR,DUSP6,EHD1,FBN2,FGFR2,FMO2,HUNK,IL6,IRF1,JAG1,LTBP1,LTBP2,MYC,NID1,NQO1,PDGFB,PLXNA2,PTGS2,SEMA3A,SERPINE1,TGFB1,TXN,VEGFA	200 (22)
PGR		ligand-dependent nuclear receptor		1.36	2.09e-07	CA12,CDK1,CDKN1C,EGFR,F2RL1,GAL,GPRC5A,HBEGF,IRS1,MYC,PCDH1,PFKP,PIP5K1B,PLAU,PPM1H,PTGS2,RUNX1,SERPINB8,ST3GAL1,STC1,VASP,VCAN	169 (17)
ESR2		ligand-dependent nuclear receptor		1.676	8.11e-06	AKAP12,ATF3,CA12,CDKN1C,CXCL8,CYP26B1,EGFR,EGR3,ENPP2,F2RL1,FAM84A,HMGA2,ITGA2,JAG1,KCNJ3,KRT19,LTBP1,MME,MMP1,MYC,PTGS2,SOX4,STON1,TIMP1,VEGFA	200 (19)
NR3C2		ligand-dependent nuclear receptor		0.381	0.000114	COL3A1,DDIT4,FKBP1A,IL6,NRIP3,PTGS2,SERPINE1,TGFB1,TUBA4A,VEGFA	144 (19)
RARA		ligand-dependent nuclear receptor		-1.565	0.000208	CA12,CDK1,CXCL8,DUSP1,EGR2,EGR3,FOSL2,IL6,IRF1,METTL7A,MYC,NAV2,PLXNA2,PTGS2,PVR,RUNX1,TGFB1,TNFRSF10B	166 (20)
RARB		ligand-dependent nuclear receptor		-1.673	0.000658	CXCL8,IFIT1,IL6,ILF2,MMP1,PTGS2,TGFB1,VEGFA	211 (20)
PPARG		ligand-dependent nuclear receptor		0.263	0.00131	ACSL4,CXCL8,DGKA,EGFR,EIF4EBP1,FDPS,FGF1,FST,HIVEP2,IL6,IRS1,KRT19,MCM7,NR2F2,PCLO,PPARD,PPARGC1A,PTGS2,RGL1,SERPINE1,VEGFA	173 (20)
NR1H3		ligand-dependent nuclear receptor		-1.352	0.0022	ATF3,FDPS,HK1,IL6,MYLIP,PPARGC1A,PTGS2,VEGFA	181 (22)
RARG		ligand-dependent nuclear receptor			0.0139	DUSP1,EGR2,IL6,MYC
AR		ligand-dependent nuclear receptor	Inhibited	-2.451	0.0175	COL3A1,EGFR,FGFR2,IL6,ITGA2,KCNJ3,MCM2,MME,MYC,NMRK2,PLAU,S1PR3,SERPINE1,TGFB1,TPD52L1,VCAN,VEGFA
NR1I3		ligand-dependent nuclear receptor	Activated	2.39	0.0239	EIF4EBP1,GADD45B,IGF2R,MAFF,MYC,TUBA4A
NR4A2		ligand-dependent nuclear receptor		-1.029	0.0302	CCL20,CXCL8,MMP1,PTGS2,SESN3
NR1H2		ligand-dependent nuclear receptor		-1.702	0.0483	FDPS,HK1,IL6,PTGS2,VEGFA
RAF1		kinase	Activated	3.861	6.01e-18	ACAT2,AKAP12,ANXA1,DUSP2,DUSP6,EGR3,FAM13A,HBEGF,HMGA2,HNRNPAB,IER2,IL6,ITGA2,ITGB3,LAMA3,LIF,MCF2L,MMP1,MYC,NFKB1,NQO1,PHLDA2,PLAU,PNP,PTGS2,RAN,SEC14L2,SMAGP,ST6GALNAC2,TIMP1,TUBA4A,VEGFA	207 (22)
ERBB2		kinase	Activated	2.519	1.67e-16	ACSL4,ADAM19,BCL3,BHLHE40,BMP7,CADM1,CCL20,CDCP1,CDK1,COL3A1,CXCL8,DHFR,DUSP6,DZIP3,EGFR,EIF4EBP1,EPHB2,EPHX2,FSTL3,GART,HBEGF,HMGA2,ID2,IGF2R,IL6,ITGA2,ITGB3,JAG1,LAMC2,LIG3,LTBP2,MACF1,MCM2,MCM7,MITF,MME,MMP1,MYC,NDRG4,NFKB1,NID1,PBX1,PDE8A,PDLIM4,PHLDA2,PIK3CD,PLAU,PTGS2,SERPINE1,SOX4,SPOCK1,TMEM43,TNFRSF10B,TPD52L1,VCAN,VEGFA,WNT5A	199 (21)
EGFR	1.351	kinase	Activated	2.714	1.4e-10	ANXA1,CDCP1,CDK1,COL3A1,CXCL8,DUSP1,EGFR,EGR3,F2RL1,FOSL2,HBEGF,HERPUD1,HMGA1,HMGA2,IER2,IL6,IRF1,ITGA2,JAG1,MACF1,MME,MMP1,MYC,PBX1,PLAU,PTGS2,RUNX1,SERPINE1,SPHK1,TUBA4A,VCAN,VEGFA	193 (19)
MAP3K1		kinase	Activated	2.432	2.16e-07	ATF3,COL3A1,CXCL8,DUSP1,PLAU,PPARD,PTGS2,SERPINE1,TGFB1,TIMP1	169 (18)
PRKCA		kinase		0.312	3.52e-07	BCL11A,ID2,IFIT1,MMP1,MYC,NFKB1,NQO1,PHLDA2,PTGS2,PVR,RUNX1,SERPINE1,TYR,VEGFA	187 (21)
IKBKB		kinase		1.878	4.38e-07	ATF3,CCL20,CXCL8,DGKA,DUSP6,ENPP2,IL6,IRF1,ITGB3,MMP1,MYC,NFKB1,NID1,PCDH7,PLAU,PTGS2,PTPN13,SMURF1,TGFB1,VCAN,VEGFA	160 (14)
ACVRL1		kinase		-0.896	5.17e-07	ANGPT2,CXCL8,ID2,MYC,PLAU,PXN,SERPINE1,VEGFA	153 (18)
MAPK1		kinase	Activated	2.135	5.67e-07	ARHGAP11A,ATF3,BCL11A,CXCL8,DUSP1,DUSP2,EGR2,EHD1,FOSB,IFIT1,IL6,ITGB3,LIF,MITF,MMP1,MNS1,NT5E,PDGFB,PLAU,POU2F2,PTGS2,SPOCK1,SPRY4,TNFRSF10B	191 (20)
PIK3R1	-1.351	kinase		0.184	9.49e-07	ATP1A1,CXCL8,IL6,MITF,MYC,PIK3CD,PIK3R1,PLAU,PTGS2,SERPINE1,VEGFA	189 (21)
MAP2K1	1.148	kinase	Activated	2.188	1.36e-06	ATF3,COL3A1,CXCL8,DUSP1,DUSP6,EGR2,ENO1,IL6,IRS1,ITGB3,MITF,MMP1,MYC,PTGS2,PTPN13,VEGFA	168 (20)
MAPK8		kinase		1.474	1.95e-06	ACSL4,CXCL8,DUSP1,DUSP6,FOSL2,IL6,LIF,MMP1,MYC,PLAU,PPARD,PPARGC1A,PTGS2,TNFAIP3,WNT5A	177 (17)
MAPK3		kinase		1.944	2.63e-06	CXCL8,FOSB,IL6,MMP1,MYC,PDGFB,PPARGC1A,PTGS2,TIMP1,TNFRSF10B	201 (18)
FGFR1		kinase	Activated	3.104	3.21e-06	BMP7,EIF4EBP1,FGF1,IL6,LIF,MMP1,MYC,PLAU,POU2F2,PTGS2,SOX3	159 (18)
MAPK14		kinase		0.773	3.27e-06	CXCL8,DUSP1,DUSP6,EGFR,FDPS,FOSL2,IL6,ITGB8,MMP1,MYH11,PLAU,PPARGC1A,PTGS2,TGFB1,TIMP1,VEGFA	182 (17)
CHUK		kinase		1.562	3.48e-06	ATF3,CRLF1,CXCL8,DUSP6,ENPP2,FOXC2,GADD45B,IL6,ITGB3,MYC,NID1,PCDH7,PLAU,PTGS2,SMOC2,TNFAIP3,VEGFA	165 (15)
MAP2K4		kinase	Activated	2.957	3.56e-06	ATF3,CXCL8,EGFR,IL6,MMP1,PLAU,PPARD,PTGS2,TGFB1	148 (17)
IRAK4		kinase			4.41e-06	ATF3,CCL20,CSRNP1,CXCL8,FOSB,IER2,IL6,IRF1,LIF,TNFAIP3	168 (14)
BMX		kinase		1.287	5.28e-06	COL3A1,CXCL8,IL6,PPARGC1A,TIMP1	116 (19)
SRC	1.219	kinase	Activated	2.163	5.95e-06	CDK1,CXCL8,DUSP1,EGFR,ENO1,IL6,MMP1,MYC,NFKB1,PLAU,PTGS2,VEGFA	178 (17)
MAP3K7		kinase		1.173	6.35e-06	CCL20,CXCL8,IFIT1,IL6,IRF1,MMP1,PDGFB,PTGS2,SERPINE1,WNT5A	153 (20)
AKT1		kinase		1.615	7.47e-06	ACAT2,CXCL8,ENO1,FOSB,HUNK,IL6,IRS1,MYC,MYH11,NFKB1,NQO1,PIK3R1,PPARGC1A,PTGS2,SERPINE1,TIMP1,TPD52L1,VCAN,VEGFA	173 (22)
ATM		kinase		1.777	9.53e-06	CXCL8,DUSP1,GADD45B,IL6,IRF1,SERPINE1,TNFAIP3,TNFRSF10B,TNFSF9	160 (19)
BRD4		kinase	Activated	2.402	1.02e-05	BCL3,BHLHE40,FOSL2,ID2,MTHFD1L,MYC,NAV1,NQO1,PDGFB,PLAU,TIMP1,WNT5A	133 (7)
MET		kinase		0.855	1.24e-05	CDK1,CXCL8,HBEGF,IL6,ITGA3,MYC,PTGS2,RUNX1,SH3BP5,TGFB1,VEGFA	142 (17)
ERBB4		kinase		-0.107	1.72e-05	ADAM19,CADM1,COL3A1,DUSP1,EGFR,HBEGF,HMGA2,MYC,NID1,PTGS2	201 (18)
CDK9		kinase	Activated	2.406	1.76e-05	CXCL8,G6PD,IL6,MYC,PPARGC1A,RUNX1,TNFAIP3,WNT5A	179 (20)
MAP2K3		kinase		0.684	2.01e-05	COL3A1,CXCL8,IL6,MMP1,PLAU,PPARGC1A,PTGS2,SERPINE1,VEGFA	176 (18)
FGFR2	-3.335	kinase		-0.177	2.53e-05	AMOT,CTSC,CUBN,FGFR2,FLRT3,FST,ID2,IL6,MEST,MYC,SOX3,SOX7	107 (13)
RPS6KA5		kinase		1.172	3.21e-05	CCL20,DUSP1,IL6,MYC,PTGS2	169 (19)
RET		kinase		1.979	3.3e-05	ANXA1,CCL20,CXCL8,DUSP6,IL6,MAF,MMP1,PER3,PLAU,PTPN13,STC1	161 (18)
PDPK1		kinase		-1.615	3.88e-05	CXCL8,DCT,IL6,MYC,SERPINE1,TYR	156 (20)
PRKCD		kinase	Activated	2.333	3.88e-05	C3orf52,CCL20,CXCL8,FOSL2,GPRC5A,IL6,LIF,MYC,MYO9B,NAV2,PTGS2,SERPINE1,SPHK1,VEGFA	158 (18)
MTOR		kinase		-0.412	5.43e-05	DDIT4,DHFR,EGFR,ENO1,FDPS,FKBP1A,FST,IL6,IRAK1,IRF1,KCND2,MYC,PFKP,PFN1,PPARD,RHOA,SOX4,VEGFA	207 (22)
INSR		kinase	Activated	2.415	5.52e-05	ACSL4,ARHGEF2,ATF3,CDK1,DUSP1,EGR2,FDPS,FOXC2,HBEGF,IER2,IGF2R,IL6,IRS1,MCM2,MCM7,MYC,PDGFB,PHLDA2,PPARGC1A,PRKCQ,SERPINE1,TGFB1	189 (24)
MAPK7		kinase	Activated	2.619	8.52e-05	CXCL8,DLC1,DUSP1,IL6,NQO1,PTGS2,VEGFA	193 (21)
MAPK10		kinase		1.954	9.48e-05	CXCL8,IL6,MMP1,PTGS2	172 (19)
STK11		kinase		0.026	0.00011	ATF3,CNTN1,FGFR2,GADD45B,IL6,MYC,PTGS2,PTPRZ1,SERPINE1,SLC16A4,TNFAIP3,VEGFA,WNT5A	209 (23)
ERBB3		kinase		-0.469	0.000125	ADAM19,DUSP1,EGFR,HBEGF,HMGA2,IER2,NID1,PTGS2,VEGFA	177 (17)
MAP2K6	-1.423	kinase			0.000182	CXCL8,IL6,IRS1,MMP1,MYH11,PLAU,PPARGC1A,PTGS2	164 (20)
EFNA5	-2.185	kinase		-0.896	0.000404	DUSP6,EGFR,IRF1,NT5E,NTM,RHOA
SYK		kinase		0.357	0.000408	AKAP12,CXCL8,FST,IL6,IRF1,ITGB3,TGFB1,VEGFA	137 (17)
CDK5R1		kinase		1	0.000418	CXCL8,IL6,SERPINE1,SOX6	172 (21)
PIK3CA		kinase		0	0.000466	ATP1A1,IRS1,JAG1,PDGFB,PIK3CD,SERPINE1,TGFB1	197 (23)
Map3k7		kinase		0.956	0.000513	BHLHE40,EGR2,HBEGF,IL6,PTGS2,RUNX1T1,SPHK1	168 (19)
EIF2AK2		kinase		0.981	0.000609	ATF3,BHLHE40,CXCL8,IFIT1,IL6,IRF1,MYC,TNFAIP3	122 (15)
IKBKG		kinase		-0.051	0.000665	CXCL8,DUSP6,ENPP2,FOXC2,IL6,KCND2,NID1,PCDH7,TNFAIP3,VEGFA	169 (16)
CAMK4		kinase		1.457	0.00068	ATF3,FOSB,FOSL2,IL6,PPARGC1A	186 (20)
EPHB4		kinase		0.218	0.000801	BMP7,FGFR2,MYC,RUNX1,TGFB1,WNT5A
MAP2K2		kinase			0.000808	IL6,IRS1,ITGB3,VEGFA	174 (21)
FGFR4		kinase			0.000981	CDK1,MMP1,PLAU,SERPINE1	178 (17)
PRKCE		kinase		1.52	0.00103	CXCL8,EGFR,IL6,MYC,NFKB1,PTGS2,VEGFA	186 (22)
TYRO3		kinase			0.00109	EGR2,IL6,MITF	189 (21)
MAP2K7		kinase			0.00132	ANGPT2,ATF3,CXCL8,ENPP2,MYC,PLAU	143 (15)
STK16		kinase			0.00139	SERPINE1,VEGFA
BMPR2		kinase			0.0014	CXCL8,EFNB1,EPHA4,ID2
PRKCB		kinase	Activated	2.19	0.00145	IL6,MYC,PPARGC1A,PTGS2,SERPINE1,TGFB1	109 (19)
EPHB1	1.957	kinase			0.00148	EGR2,PTGS2,SERPINE1	182 (22)
JAK2		kinase		1.89	0.00148	ACTN1,BMP7,CXCL8,IL6,IRF1,MYC,PFN1,PHLDA3,PTGS2	175 (20)
TGFBR1		kinase		1.352	0.00153	BHLHE40,EGR2,JAG1,LTBP1,PDGFB,RUNX1,SERPINE1	162 (17)
RIPK1		kinase		0.856	0.00165	CXCL8,EGFR,IL6,NFKB1	108 (18)
MAP3K3		kinase			0.00165	CXCL8,IL6,TGFB1,TNFAIP3	171 (16)
MAPK9		kinase		1.04	0.00193	CXCL8,FOSL2,GADD45B,HMGA1,HMGN2,IER2,IL6,LIF,MYC,TNFAIP3	127 (16)
HSPB8		kinase			0.00194	CXCL8,IL6,MITF	169 (19)
TBK1		kinase		0.411	0.00204	CXCL8,IFIT1,IL6,NFKB1,PTGS2,SH3BP5,VEGFA	154 (21)
SPHK1	6.085	kinase	Activated	2.187	0.00208	CXCL8,IL6,PTGS2,SERPINE1,TIMP1	153 (21)
BMPR1B		kinase		-0.762	0.00225	NR2E1,PTGS2,SERPINE1,SOX6	101 (7)
CDK7		kinase			0.00248	EGFR,TGFB1,TNFAIP3	107 (7)
TGFBR2		kinase		1.032	0.00258	BHLHE40,EXT2,FST,GADD45B,GAL,IL6,PDGFB,SERPINE1,TGFB1,TIMP1,VEGFA	174 (16)
PIP5K1A		kinase			0.00275	CXCL8,PIP5K1B
PELI2		kinase			0.00275	CXCL8,IL6	138 (14)
FYN		kinase	Activated	2	0.00283	DUSP1,EGFR,EGR2,IL6,PTGS2	170 (19)
CDKN1A		kinase		-0.452	0.00304	CDK1,DUSP1,IL6,ITGB3,JAG1,MAF,MCM2,MCM7,MMP1,MYC,SERPINE1,VEGFA	180 (21)
MAP3K14		kinase	Activated	2.164	0.00308	CXCL8,EGFR,IL6,NFKB1,PTGS2,TNFAIP3	142 (15)
CDKN1B		kinase		-0.581	0.00365	BCL11A,IGF2BP1,MCM7,MEIS2,MYC,PALD1,RUNX1,SERPINE1	188 (19)
PIM2		kinase			0.00382	CDKN1C,MYC,PPARGC1A
MAPK11		kinase		0.849	0.00385	IL6,PPARGC1A,PTGS2,TIMP1	162 (20)
PRKG1		kinase			0.00385	COL3A1,RHOA,SERPINE1,TGFB1	149 (16)
IRAK2	2.923	kinase			0.00462	CXCL8,IL6,NFKB1	107 (18)
PTK2		kinase		0.75	0.00532	DSP,IL6,IRS1,PALLD,TIMP1	192 (21)
NDRG1		kinase		-0.034	0.00609	ATF3,CXCL8,MMP1,VEGFA	149 (10)
EIF2AK3		kinase			0.00618	ATF3,CTSC,EIF4EBP1,HERPUD1,MYC,VEGFA,YARS	204 (23)
PRKD2	1.159	kinase			0.00667	CXCL8,ITGA2	89 (11)
ROCK2		kinase		1	0.00676	CXCL8,DSP,MSN,SERPINE1	87 (7)
EFNA2		kinase		-0.447	0.00785	DUSP6,NEDD4L,NT5E,PXN,RUNX1
ABL1		kinase		1	0.00824	DHFR,MMP1,MYC,VEGFA	198 (22)
LYN		kinase			0.00839	DAXX,IL6,MITF,MYC,NFKB1,SPHK1	140 (19)
NTRK2	-2.318	kinase		1.159	0.00844	CDK1,JAG1,MYC,TP53BP2,VEGFA	177 (20)
MAP3K5		kinase			0.00882	CXCL8,IL6,TGFB1	144 (20)
CKS1B		kinase			0.0092	CDK1,CXCL8
GSK3B		kinase		-0.805	0.00975	IL6,MAPRE1,MYC,PTGS2,SERPINE1,TNFRSF10B,TYR	129 (20)
RPS6KB1		kinase			0.0108	ATP1A1,IRS1,MYH11,SERPINE1
IPMK		kinase			0.0115	FOSB,PFN1,TAGLN2
MAPK13		kinase			0.0115	IL6,PPARGC1A,VEGFA
STK40		kinase			0.0118	CXCL8,FGF1,PTGS2,ST3GAL1
CSNK2B		kinase			0.0121	MYC,TYR
PFKFB3		kinase			0.0121	CDK1,IL6
EFNA4		kinase		-1	0.0128	DUSP6,IRF1,NT5E,NTM
IKBKE		kinase		1.407	0.0135	CXCL8,IFIT1,IL6,MYC,PTGS2
EFNA3		kinase		-1	0.0139	DUSP6,IRF1,NT5E,NTM
Brd4		kinase			0.0139	COL3A1,IL6,PLAU,TIMP1
RSPO3	-0.736	kinase			0.0153	IL6,PTGS2
NEK6		kinase			0.0153	IL6,PTGS2
MAP3K8		kinase		1.596	0.0163	CCL20,COBLL1,CXCL8,DUSP6,FLNB,IL6,PTGS2,SLCO4A1
ERN1		kinase		-0.749	0.018	ATF3,CNTN1,LPCAT2,PVR,SLC7A1,TNFRSF10B,VEGFA
GRB2		kinase	Activated	2	0.0188	IL6,OTX2,PLAU,SLC7A1
RPS6KA4		kinase			0.0189	DUSP1,IL6
CDK6		kinase			0.0189	DHFR,VEGFA
PIM3		kinase			0.0189	MYC,PPARGC1A
PRKAA1		kinase		0.186	0.0201	ATF3,CD302,CXCL8,FGFR2,IL6,PPARGC1A
KSR2		kinase			0.0217	CXCL8
MOS		kinase			0.0217	CDK1
GAK		kinase			0.0217	EGFR
HUNK	-1.225	kinase			0.0217	MYC
YES1		kinase			0.0217	IL6
MAP3K20		kinase			0.0217	SOX6
Flt1		kinase			0.0217	ATF3
PIK3C2A		kinase			0.0217	VEGFA
PRKCI		kinase			0.0223	HK1,IL6,PTGS2
ACVR1B		kinase			0.0228	FST,SERPINE1
RPS6KA3		kinase			0.0228	MYC,TNFRSF10B
MAP3K11		kinase			0.0228	CXCL8,MYC
LCK		kinase			0.0268	ANXA1,CDK1,IRF1
PRKD1		kinase			0.0268	MMP1,PTGS2,TNFAIP3
PIK3R2		kinase			0.0269	PIK3R1,PLAU
BRAF		kinase			0.0288	CDK1,CXCL8,IL6,MMP1,MYC
PDGFRB		kinase			0.0314	EGFR,MYH11
PIM1	1.033	kinase		0.068	0.0314	ID2,IL6,MYC,PPARGC1A
PRKCZ		kinase			0.0317	CXCL8,MYC,VEGFA
PKM		kinase			0.0343	ENO1,IL6,MYC
CDK4		kinase			0.0357	DHFR,ENPP2,KDM6B,LRRTM2,MCM7,MNS1,NT5E
GAB1		kinase			0.0361	EGR2,IL6
FGFR3		kinase			0.0371	DUSP6,MAF,SOX3
CDK2		kinase			0.0371	DHFR,MYC,TNFAIP3
DDR1		kinase			0.041	COL3A1,MMP1
PDK4		kinase			0.041	IL6,PPARGC1A
IRAK1	2.586	kinase			0.0429	CXCL8,IL6,MMP1
VRK2		kinase			0.043	PTGS2
PBK		kinase			0.043	NFKB1
PIKFYVE		kinase			0.043	ATF3
NME2		kinase			0.043	MYC
CDK11B		kinase			0.043	VEGFA
FLT3		kinase			0.0459	IL6,LIG3,MYC
STK3		kinase			0.0462	IL6,SOX4
PDGFRA		kinase			0.0462	MYC,PRKCQ
GSK3A		kinase			0.0462	IRS1,SERPINE1
MKNK1		kinase	Activated	2	0.177	FLNB,FOSB,LAMC1,MYC
CFTR		ion channel		-1.444	1.25e-05	CFH,CFI,CUBN,CXCL8,EPHX2,FDPS,NFKB1,OSBPL1A,PTGS2,TNFAIP3	133 (7)
PKD1		ion channel		-1.63	0.000172	ATP1A1,CLCF1,EGFR,EIF4EBP1,ENPP5,FOSB,HBEGF,IER2,LTBP1,PCDH7,SLC16A4,SMURF1,SOX6
NOX1		ion channel		0.594	0.000528	CXCL8,EGFR,NFKB1,VEGFA	151 (20)
CLCN3		ion channel			0.00139	NFKB1,TGFB1
TRPV4	-1.492	ion channel		1.974	0.00165	IL6,PPARGC1A,RHOA,TIMP1
CLCN5		ion channel			0.00382	CUBN,IL6,TXN
CACNA1C		ion channel			0.00667	ENO1,PTGS2
P2RX7		ion channel			0.00882	CCL20,IL6,TGFB1	164 (15)
KCNE3		ion channel			0.0171	CSRNP1,DUSP6,FOSB,PLK3,PTGS2
CNGA2		ion channel			0.0217	CYP26B1
KCNJ9		ion channel			0.0217	KCNJ3
GRID2		ion channel			0.0217	CDK1
CACNA1A		ion channel			0.0228	ATP2B2,IL6
TRPV1		ion channel			0.0314	IL6,PTGS2
RYR3		ion channel			0.043	ATF3
KCNJ5		ion channel			0.043	KCNJ3
KCNJ6		ion channel			0.043	KCNJ3
STIM1		ion channel			0.0462	IL6,NQO1
TGFB1	3.045	growth factor	Activated	3.581	1.05e-26	ACTN1,ADAM19,ANKLE2,ARHGEF2,BCL3,BHLHE40,BMP7,CADM1,CCL20,CDK1,CDKN1C,CFH,CFI,COL3A1,CTSC,CXCL8,DACH1,DAXX,DBP,DDIT4,DSP,DUSP1,DZIP3,ECE1,EGR2,EGR3,EPHB2,EXT2,F2RL1,FGFR2,FLNB,FOSB,FOSL2,FOXC2,FSTL3,FXYD6,GADD45B,GAL,GPRC5A,HBEGF,HMGA1,HMGA2,HMGN2,ID2,IER2,IL6,IRF1,IRS1,ITGA2,ITGA3,ITGB3,JAG1,KCNJ3,KDM6B,KRT19,LAMC1,LAMC2,LIF,LTBP1,LTBP2,MAF,MAP2K1,MCM2,MITF,MMP1,MSN,MYC,MYH11,MYH9,NDRG4,NMNAT2,N…	240 (18)
EGF		growth factor	Activated	4.053	9.49e-16	ACSL4,ACTN1,ARHGEF2,ATF3,CCL20,CDK1,COL3A1,CXCL8,DUSP1,DUSP6,EGFR,EGR2,EGR3,FOSB,FST,HBEGF,ID2,IER2,IL6,IRS1,ITGA2,ITGB3,KRT19,MMP1,MYC,PHLDA2,PLAU,PPARD,PTGS2,RHOA,RUNX1,S100A11,SERPINE1,SH2B3,SMURF1,SOX4,SPHK1,SPRY4,ST3GAL1,TGFB1,TIMP1,TNFAIP1,VASP,VCAN,VEGFA	216 (19)
HGF		growth factor	Activated	2.969	1.93e-13	AKAP12,ANGPT2,ANK3,ATF3,CDK1,CLCF1,COL3A1,CRLF1,CXCL8,DUSP6,EPHA4,FOSB,HBEGF,HK1,IL6,ITGA2,ITGB8,KRT19,LAMC2,MCM2,MMP1,MYC,NFKB1,PHLDA2,PLAU,PLXNA2,PPARD,PTGS2,PVR,RGS20,SEMA3A,SERPINE1,SLC7A1,STC1,STK10,TAGLN2,TGFB1,TIMP1,TNFAIP3,TNFRSF10B,VEGFA	200 (19)
AGT		growth factor	Activated	2.513	1.62e-11	ACAT2,ANGPT2,ANK3,ANXA1,ATF3,ATP1A1,CDK1,COL3A1,CXCL8,DHFR,DUSP1,EGFR,FGF13,HBEGF,IL6,ITGA2,ITGB3,JAG1,LIF,MYC,NMNAT2,PALLD,PFN1,PIK3R1,PLAU,PPARGC1A,PTGS2,RHOA,SCN2A,SERPINE1,SOX4,SOX6,STC1,TGFB1,TIMP1,VEGFA	194 (18)
TGFB3		growth factor		1.443	1.1e-08	ADAM19,BHLHE40,COL3A1,F2RL1,FOSB,FOSL2,ITGB3,LTBP2,MICAL2,MMP1,PALLD,PPARGC1A,SERPINE1,TGFB1,VEGFA	167 (20)
IGF2		growth factor		0.489	2.9e-08	ARHGEF2,CDK1,DUSP1,EGR2,HBEGF,IER2,IGF2R,IL6,MCM2,MCM7,MMP1,MYC,PDGFB,PIK3R1,PRKCQ,PTGS2,SERPINE1,VEGFA	174 (20)
INHA		growth factor		-0.145	5.74e-08	COL3A1,CYP26B1,EGFR,FST,ITGA3,KRT19,LTBP1,MYC,MYH11,PCDH7,PIK3CD,PIK3R1,PTGS2,SERPINE1	106 (7)
PGF		growth factor		1.436	7.23e-08	CCL20,CDK1,CXCL8,FOSB,FST,IL6,NANOS1,NRP2,SERPINE1	189 (21)
NRG1		growth factor	Activated	2.101	9.26e-08	ACTN1,ARHGEF2,CXCL8,DUSP1,DUSP6,EGR2,EGR3,FGF1,FOSB,HMGA1,IER2,ITGB3,MYC,PLAU,PTGS2,PXN,RUNX1,SOX4,TNFAIP1,VEGFA	201 (20)
FGF2		growth factor	Activated	3.607	1.09e-07	ANGPT2,CCL20,COL3A1,EGFR,ENO1,ENPP2,FGFR2,GPNMB,HBEGF,IL6,IRS1,ITGA3,MITF,MMP1,MYC,PDGFB,PLAU,PTGS2,RUNX1,SERPINE1,SPHK1,SPRY4,ST3GAL1,TGFB1,TIMP1,VEGFA	177 (18)
NGF		growth factor		0.024	1.39e-07	ASIC2,ATF3,CDK1,DUSP1,EGFR,EGR2,EHD4,FOSL2,GAL,ITGA2,MYC,SCN2A,SLC40A1,TGFB1,TRIO,TXN,VEGFA,WNT5A	223 (22)
VEGFA	-1.867	growth factor	Activated	2.538	1.85e-07	ANGPT2,CXCL8,FOSB,GART,HBEGF,HK1,IL6,ITGA2,ITGB3,MMP1,NR2F2,PDGFB,PLAU,PPARGC1A,PTGS2,RASGRP3,RUNX1,SERPINE1,STC1,TGFB1,TIMP1,VEGFA	193 (19)
TGFB2		growth factor		0.965	3.68e-07	BHLHE40,COL3A1,EGR2,HBEGF,JAG1,RUNX1,RUNX1T1,SERPINE1,SPHK1,TGFB1,TIMP1,VCAN,VEGFA	138 (17)
TGFA		growth factor	Activated	2.19	1.4e-06	CCL20,CXCL8,EGFR,FOSL2,IL6,LAMC2,PTGS2,SERPINE1,TGFB1,VEGFA,WNT5A	182 (18)
IGF1		growth factor		-0.536	1.01e-05	ANGPT2,BHLHE40,CDK1,COL3A1,CRX,CXCL8,DAXX,DDIT4,EGR2,FOSB,FOXC2,HMGA1,ID2,IL6,IRS1,MMP1,MYC,MYH11,NTRK2,PLAU,PTGS2,SERPINE1,TGFB1,VEGFA	182 (22)
NOG	-2.448	growth factor		-0.342	1.31e-05	BMP7,FST,MITF,MYC,PTGS2,VCAN,VEGFA,WNT5A	202 (23)
CTGF		growth factor		0.866	1.8e-05	ENO1,FLNB,IL6,MMP1,MYC,PDGFB,SERPINE1,SOX4,TGFB1,TIMP1,VEGFA	138 (18)
AREG		growth factor		1.893	2.11e-05	ARHGAP11A,CCL20,EGFR,IL6,ITGB8,MMP1,NIPAL4,PLAU,PTGS2,RUNX1	184 (18)
BMP2		growth factor		-0.241	3.58e-05	BHLHE40,EPHX2,FGFR2,FOSB,FST,GADD45B,ID2,MYC,PLXNA2,PTGS2,SOSTDC1,SOX6,TIMP1,VCAN,VEGFA	165 (21)
BMP7	-2.573	growth factor		-1.48	8.44e-05	BMP7,CXCL8,FOXC2,ID2,IL6,IRS1,PIK3R1,PPARGC1A,SERPINE1,SOSTDC1,VEGFA	156 (23)
BTC		growth factor	Activated	2	9.48e-05	CCL20,CXCL8,IL6,PTGS2	174 (21)
GRP		growth factor		1.232	0.000176	CXCL8,FOSB,MYC,PTGS2,VEGFA	197 (23)
ANGPT1		growth factor			0.000181	ANGPT2,COL3A1,DUSP1,JAG1,NFKB1,VEGFA	177 (20)
PDGFD		growth factor			0.000194	MMP1,PTGS2,VEGFA	175 (23)
ANGPT2	1.026	growth factor		1.502	0.000292	ARHGEF2,COL3A1,EGFR,EPHX2,EXT2,IL6,KDM6B,MAP2K1,MMP1,PLAU,PTGS2,SERPINE1,TNFRSF10B	162 (16)
INHBB		growth factor		0.469	0.000325	COL3A1,FST,SERPINE1,TIMP1	102 (7)
PROK1		growth factor			0.000334	CXCL8,PTGS2,SPHK1	170 (21)
PDGFB	3.18	growth factor		1.763	0.000383	CXCL8,FGF1,IL6,MYC,PTGS2,TIMP1,VEGFA	198 (21)
LTBP4		growth factor			0.000526	ID2,MYC,TGFB1
GDF2		growth factor		0.686	0.000658	ATP1A1,CXCL8,EGFR,ENPP2,FOXC2,GADD45B,ID2,MYC	140 (14)
NRTN		growth factor		1.057	0.000658	ASIC2,EGR2,FOSB,IL6
PDGFC		growth factor		1	0.000981	MYC,TGFB1,TIMP1,VEGFA	154 (12)
BMP4		growth factor		-0.77	0.000989	EGFR,FGFR2,HMGA2,ID2,IL6,MITF,MYC,TYR,VEGFA,WNT5A	126 (18)
INHBA		growth factor		0.805	0.001	ACTN1,CXCL8,DACH1,FST,FSTL3,IL6,IRF1,MAF,SERPINE1,SOX4,TIMP1,VEGFA	140 (21)
BMP6		growth factor		0.998	0.00109	HBEGF,ID2,IL6,PTGS2,SEMA3A,SERPINE1,TIMP1,VEGFA	188 (21)
GDF9		growth factor		-0.651	0.00116	ID2,PLAU,PTGS2,PXN,VCAN
HDGF		growth factor			0.00139	SERPINE1,TGFB1
JAG2		growth factor		0.277	0.00148	BMP7,CCL20,IL6,JAG1,MMP1	49 (6)
LEP		growth factor		0.434	0.00152	ANGPT2,COL3A1,DUSP6,EGR2,EPHX2,FGFR2,GAL,IL6,IRS1,LIF,MLX,MMP1,MYC,PPARGC1A,PTGS2,SERPINE1,TGFB1,TIMP1,VEGFA,WNT5A	190 (22)
FGF1	2.326	growth factor		0.647	0.00165	DUSP6,IL6,IRS1,MYC,NQO1,PRICKLE1,PTGS2,TGFB1,VEGFA	194 (23)
FGF21		growth factor		-0.424	0.00283	FGFR2,MYLIP,PPARGC1A,SERPINE1,TGFB1	75 (7)
FGF7		growth factor		0.913	0.00385	EGFR,FGFR2,IRF1,PLAU,SERPINE1,VEGFA	180 (18)
KITLG		growth factor		1.226	0.0045	CLIC1,CXCL8,ID2,IL6,ITGB3,MAP2K1,MME,OSBPL1A,PRKCQ,PTGS2,TYR,XRCC4	203 (21)
PTN		growth factor			0.00451	ITGB3,PTPRZ1
GDF15		growth factor			0.00552	IL6,PLAU,RHOA	144 (17)
EREG		growth factor			0.00552	HBEGF,IL6,PTGS2	187 (20)
FGF4		growth factor			0.0115	JAG1,SOSTDC1,VEGFA
NOV		growth factor			0.0115	ITGA2,MMP1,SERPINE1
NDP		growth factor			0.0121	ANGPT2,LIF
GDNF		growth factor		1.422	0.0143	EGR2,FOSB,SPHK1,STC1,VASP
MST1		growth factor			0.0147	IL6,PTGS2,SOX4
BDNF		growth factor		0.205	0.0191	BHLHE40,BMP7,DUSP1,DUSP6,EGR2,FLNB,FOSB,IL6,LAMC1,MMP1,NTRK2,RHOA,SOSTDC1
EDN2		growth factor			0.0217	PTGS2
TYMP	1.752	growth factor			0.0217	CXCL8
GDF10		growth factor			0.0217	SERPINE1
WISP2		growth factor		-1.067	0.0231	DSP,LAMC2,SERPINE1,TGFB1
MSTN		growth factor		1.067	0.0246	IL6,PPARGC1A,TGFB1,VEGFA
JAG1	2.027	growth factor			0.0268	ITGB3,MYC,NR2F2
HBEGF	4.397	growth factor			0.0371	EGFR,PTGS2,VEGFA
DKK1		growth factor		-0.927	0.0392	ANGPT2,EPHB2,MYC,WNT5A
FGF20		growth factor			0.043	MAP3K4
GRN		growth factor			0.0462	IL6,VEGFA
GH1		growth factor		1.912	0.047	ATF3,COL3A1,FDPS,ID2,IL6,IRF1,MYC,RHOA,STC1
estrogen receptor		group		-0.464	9.92e-15	ANXA1,BMP7,CA12,CXCL8,DSP,EGFR,FGF1,FGF13,FGFR2,GAL,HBEGF,IL6,IRS1,ITGA3,JAG1,KRT19,LAMC2,MMP1,MSN,MYC,NT5E,PCDH1,PCDH18,PCDH7,PLAU,SERPINE1,TGFB1,TIMP1,VEGFA,WNT5A	219 (24)
ERK		group	Activated	3.376	4.88e-14	ACTN1,COL3A1,CXCL8,DUSP1,EGFR,EGR2,FOSL2,FST,HBEGF,HMGA1,IL6,IRS1,ITGB3,JAG1,LIF,MAFF,MMP1,MYC,PLAU,PPARD,PTGS2,SERPINE1,SOX4,TIMP1,TNFRSF10B,TYMP,VASP,VCAN,VEGFA	187 (19)
Mek		group	Activated	3.109	7.64e-13	CDCP1,CXCL8,DCT,DUSP6,EGR2,EGR3,EPHB2,HMGA2,ID2,IER2,IL6,ITGB3,MAFF,MYC,NQO1,OTX2,PHLDA2,PPARGC1A,PTGS2,RUNX1,SERPINE1,SH2B3,SLC43A3,SPRY4,STON1,TNFAIP3	190 (22)
Vegf		group	Activated	2.508	6.74e-12	AKAP12,ANGPT2,ATF3,BMP7,CDK1,CLCF1,CRLF1,CXCL8,DUSP6,EGR3,ENPP2,EPHA4,FOSB,FST,HBEGF,HERPUD1,IL6,IRF1,ITGA2,ITGB8,MCM2,MFSD4A,MYC,NFKB1,NR2F2,PHLDA2,PLAU,PLXNA2,PPARD,PTGS2,PVR,RGS20,SLC7A1,STC1,STK10,TGFB1,TIMP1,TNFRSF10B,VEGFA	148 (17)
ERK1/2		group	Activated	3.827	7.87e-11	ANGPT2,CCL20,CDK1,COL3A1,CXCL8,DUSP1,ECE1,ENO1,FGFR2,FOSB,HBEGF,HMGA1,IFIT1,IL6,ITGA2,ITGA3,ITGB3,MMP1,MYC,PLAU,PTGS2,SERPINE1,SPRY4,TIMP1,TNFRSF10B,TYMP,VCAN,VEGFA	166 (18)
Raf		group			1.19e-10	DUSP6,HMGA2,ID2,IER2,MAFF,MYC,MYH11,PHLDA2,PPARGC1A,SH2B3,SLC43A3,SPRY4,STON1,TNFAIP3	134 (12)
Ras		group	Activated	2.224	1.63e-09	ARHGEF2,CXCL8,HMGA1,LIF,MITF,MMP1,MYC,MYH11,NFKB1,PDGFB,PLAU,PPARD,PTGS2,PVR,SERPINE1,UPP1,VEGFA	179 (21)
Tgf beta		group	Activated	2.504	3.08e-09	BHLHE40,CXCL8,EGR2,FST,GADD45B,HNRNPAB,IL6,ITGB3,JAG1,KDM6B,LAMA3,LIF,MAF,MMP1,MYC,PDGFB,PLAU,PTGS2,RUNX1,SERPINE1,TGFB1,TIMP1,VEGFA	160 (18)
P38 MAPK		group		1.735	3.36e-08	ATF3,COL3A1,CXCL8,DGKA,DUSP1,EGR2,FST,IL6,ITGB3,ITGB8,LAMA3,MITF,MMP1,MYC,MYH11,NFKB1,PLAU,PPARGC1A,PTGS2,RUNX1,SERPINE1,TGFB1,TIMP1,TNFRSF10B,TYR,VEGFA,WNT5A	169 (17)
Pkc(s)		group	Activated	2.064	4.66e-08	ATF3,COL3A1,CXCL8,DBP,DUSP1,EGFR,EGR2,GADD45B,ID2,IL6,IRS1,MMP1,NFKB1,NQO1,POU2F2,PTGS2,SERPINE1,STC1,TGFB1,VEGFA	189 (21)
PI3K (family)		group		-0.053	3.68e-07	CXCL8,DDIT4,HK1,IFIT1,IL6,NQO1,PDGFB,PTGS2,PXN,SERPINE1,SOX4,TNFRSF10B,VEGFA	145 (20)
IL1		group	Activated	3.534	3.91e-07	BHLHE40,CCL20,CTSC,CXCL8,DUSP1,EGFR,FST,IL6,IRF1,LIF,MMP1,MYC,NRP2,PANX1,PPARGC1A,PTGS2,SERPINE1,TGFB1,TIMP1,TNFAIP3,TYMP,VCAN,VEGFA,WNT5A	171 (16)
Jnk		group	Activated	2.093	8.46e-07	COL3A1,CXCL8,DUSP1,F2RL1,FOSB,IL6,MMP1,MYC,NQO1,PDGFB,PLAU,PPARD,PTGS2,SERPINE1,TGFB1,TIMP1,TNFRSF10B,VCAN	190 (19)
Tlr		group	Activated	2.054	1.47e-06	CXCL8,DUSP1,HBEGF,ID2,IL6,IRF1,JAG1,PTGS2,RGS20,SEMA3A,SPHK1,TNFAIP3,WNT5A	152 (18)
Tnf receptor		group		0.6	5.65e-06	CCL20,CXCL8,IL6,SERPINE1,TGFB1,TIMP1	144 (18)
MAP2K1/2		group		1.556	7.15e-06	ATF3,CDK1,DUSP1,EGR2,HERPUD1,JAG1,MYC,NFKB1,TGFB1,VEGFA	140 (22)
Gm-csf		group	Activated	2.19	1.52e-05	BCL3,CXCL8,IL6,IRAK1,MMP1,MYC,PTGS2,TGFB1	180 (22)
Angiotensin II receptor type 1		group		1	2.36e-05	ATP1A1,CXCL8,SERPINE1,TIMP1,VEGFA	151 (15)
MIRLET7		group		-1.964	2.54e-05	BCL11A,HMGA2,IL6,MYC
Akt		group		1.527	2.67e-05	AMOT,BHLHE40,CDKN1C,COL3A1,CXCL8,EGFR,EGR2,IL6,MYC,NFKB1,NRP2,PPARD,PPARGC1A,PTGS2,SERPINE1,SOX4,VCAN,VEGFA	179 (22)
Nfat (family)		group	Activated	3.111	2.84e-05	CXCL8,EGR2,EHD4,F2RL1,HBEGF,PDGFB,PTGS2,SERPINE1,SLC7A1,SPOCD1	144 (12)
Sos		group			3.8e-05	ANK3,CADM1,COBLL1,FBLIM1,LAMA3,MYH9,PFN1,PIP5K1B,PLAU,PTGS2,PTPRZ1,RIPK4,RUNX1,SMURF1,TGFB1
Notch		group		1.441	4.35e-05	DUSP1,GADD45B,ID2,IL6,JAG1,MYC,S100A11,SMURF1,VEGFA	183 (21)
ADRB		group		-1.236	6.09e-05	ACAT2,ATF3,BHLHE40,DDIT4,FDPS,LTBP1,NQO1,PDGFB,PPARGC1A,RAN,SLC40A1,SLCO4A1
SRC (family)		group	Activated	2.176	8.52e-05	ATP1A1,CDKN1C,IL6,ITGB3,PTGS2,PXN,TGFB1	126 (19)
Cpla2		group			9.86e-05	MYC,PTGS2,VEGFA	152 (15)
SYK/ZAP		group		1.951	0.000135	IL6,MMP1,PTGS2,TIMP1	174 (17)
Ikb		group		0.728	0.000143	IL6,MMP1,NFKB1,PTGS2,TNFAIP3	167 (14)
Histone h3		group			0.000215	AKAP12,CXCL8,DUSP2,FGFR2,G6PD,ID2,IGF2R,IL6,MCM2,MEIS2,MTUS1,OTX2,PALLD,PTGS2,RUNX1T1,SPHK1,SYNE2,TNFAIP3,TP53BP2,UPP1,VEGFA,WLS	174 (18)
Hdac		group		-1.533	0.000228	ADGRL3,ATF3,CXCL8,EGFR,EGR3,GADD45B,HNRNPAB,IL6,MYC,NDRG4,PBX1,PPARGC1A	197 (24)
Interferon alpha		group		1.128	0.000237	ADAM19,ATF3,BCL3,CXCL8,DAXX,DDIT4,DUSP6,EGFR,ENPP2,FOSL2,IFIT1,IL6,IRF1,LIF,MYC,MYLIP,NT5E,PTGS2,SLC1A5,SPRY4,TGFB1,TYMP	130 (16)
Tnf (family)		group	Activated	2.778	0.000298	ATF3,CXCL8,ENPP2,FST,IL6,JAG1,NT5E,PTGS2,SERPINE1,TNFAIP3,TYMP	168 (17)
sphingomyelinase		group			0.000334	MMP1,MYC,PTGS2	180 (22)
PLC		group		1	0.000418	CXCL8,EGR3,MYC,PTGS2	142 (18)
p85 (pik3r)		group			0.000418	IL6,PIK3CD,PTGS2,VEGFA	190 (22)
Histone h4		group			0.000449	AKAP12,CDK1,CXCL8,DHFR,G6PD,IL6,IRF1,NEDD4L,NTRK2,PTGS2,SPHK1	157 (18)
Plc beta		group			0.000471	IL6,NFKB1	136 (12)
Par		group			0.000471	CCL20,IL6
Insulin		group		1.829	0.000567	DDIT4,DUSP1,EGFR,EGR2,FOSB,FOXC2,G6PD,IL6,IRS1,KCNJ3,MCM7,MYC,PIK3R1,PPARD,PPARGC1A,SERPINE1,SLC7A1,TGFB1,VEGFA	204 (22)
Fgf		group		1.951	0.000588	IL6,MITF,OTX2,PTGS2,SPRY4	204 (21)
TMSB4		group		0.882	0.000658	IRAK1,ITGA2,ITGA3,SERPINE1
Ras homolog		group			0.000808	ITGB3,MYC,PLAU,PTGS2	192 (20)
STAT5a/b		group		0.647	0.000822	DUSP1,DUSP2,EPHA4,ID2,IRF1,MAF,MYC,PTGS2	138 (15)
IL12 (family)		group		1.488	0.00104	ADAM19,ATF3,BCL3,DDIT4,ENPP2,FOSL2,IL6,IRF1,LIF	167 (17)
Creb		group		0.012	0.00107	ANK3,ATF3,CXCL8,DUSP1,EGR3,FLNB,IL6,MAP2K1,MITF,MMP1,NMNAT2,PPARGC1A,PTGS2,SESN3,SOX4,VEGFA	207 (20)
Alpha catenin		group		-1.842	0.00117	BCL3,COL3A1,IL6,IRF1,MYC,PLAU,PTGS2,TIMP1,TNFAIP3	162 (19)
Gsk3		group		-0.293	0.00121	CXCL8,IL6,IRS1,MYC,PTGS2,TNFAIP3,TNFRSF10B	127 (19)
NIK		group			0.00139	CXCL8,IL6	71 (10)
TH17 Cytokine		group			0.00139	CXCL8,IL6
Hspg		group			0.00139	MMP1,VEGFA	174 (15)
Rac		group			0.00148	IL6,MMP1,PTGS2	156 (18)
Collagen Alpha1		group			0.00148	EGFR,PLAU,PTGS2	113 (12)
Hsp27		group		1.573	0.00148	CXCL8,EIF4EBP1,IL6,PTGS2,TGFB1	155 (20)
Nr1h		group	Inhibited	-2.023	0.00151	BCL3,CXCL8,ECE1,FGF1,IL6,MYLIP,PPARGC1A,PRKCQ,PTGS2,RPE65	164 (20)
Mapk		group		0.662	0.00207	CXCL8,DBP,IL6,IRS1,MYC,PPARD,PTGS2,VEGFA	186 (22)
DNA-methyltransferase		group			0.00248	EPHX2,MMP1,PTGS2	107 (7)
IFN Beta		group		1.593	0.0028	ATF3,CXCL8,DUSP1,IFIT1,IL6,IRF1,MYC,SPRY4,TGFB1	109 (13)
NFkB (family)		group			0.0031	CXCL8,PTGS2,TNFAIP3	89 (7)
Cdk		group			0.0031	CXCL8,IL6,PPARGC1A	118 (13)
MIR101		group			0.00382	DUSP1,MITF,PTGS2
Focal adhesion kinase		group		0.306	0.00385	CDKN1C,DSP,IL6,PALLD	66 (6)
Fc gamma receptor		group		1.686	0.00435	CXCL8,IL6,TGFB1,TNFAIP3	137 (14)
CDK4/6		group		-0.816	0.00443	ARHGEF2,ENO1,MACF1,PDLIM4,TUBA1B,TUBA1C
Nfatc		group			0.00667	PPARGC1A,PTGS2
Dgk		group			0.00667	CXCL8,TYR
Rxr		group			0.00687	BMP7,EFNA5,IL6,KDM6B,MMP1,MYC,PTGS2	191 (20)
SAA		group			0.00748	CXCL8,IL6,MMP1,PTGS2	166 (21)
cyclooxygenase		group			0.00762	IL6,LIF,PTGS2	178 (22)
Ptk		group			0.0092	IL6,TGFB1	86 (12)
PRKAA		group		0.283	0.00992	DUSP1,DUSP2,IL6,PPARGC1A	120 (7)
ADCY		group			0.0115	COL3A1,IL6,TXN
Wnt		group			0.0118	EGFR,ID2,MYC,PPARGC1A
CD3 group		group			0.0118	ACSL4,DGKA,EGR2,LPCAT2
Cyclin A		group			0.0121	CDK1,MYC
tryptase		group			0.0121	F2RL1,TNFAIP3
TCF		group			0.0144	IRS1,MME,MYC,PTGS2,SERPINE1,SLC1A5
GNRH		group			0.0147	ATF3,DUSP1,PTGS2
BMP		group			0.0164	ID2,IL6,IRF1
Rock		group			0.0175	COL3A1,CXCL8,MYC,TGFB1
IL-1R		group			0.0183	COL3A1,IL6,MMP1
TCF/LEF		group			0.0189	MYC,PTGS2
IFN type 1		group		1.098	0.0202	CXCL8,IFIT1,IL6,IRF1
LTB4R/LTB4R2		group			0.0217	CXCL8
Gαq		group			0.0217	PTGS2
NDPK		group			0.0217	CXCL8
RhoGap		group			0.0217	RHOA
Cofilin		group			0.0217	MYC
Frizzled		group			0.0217	EGFR
PI3K p85		group			0.0217	IL6
DNAJ		group			0.0217	ENPP2
MAP2K4/7		group			0.0217	PTGS2
Flotillin		group			0.0217	EGFR
Daf		group			0.0217	IL6
RPS6KA		group			0.0217	CXCL8
Serine Protease		group			0.0217	IL6
Mucin		group			0.0217	PTGS2
MEF2		group			0.0223	MYH11,PPARGC1A,PTGS2
Rb		group		-0.283	0.0224	CDK1,DHFR,FGFR2,MCM7,MYC
mGluR		group			0.0228	EGFR,NTRK2
trypsin		group			0.0228	CXCL8,PTGS2
Hedgehog		group			0.0231	FOXC2,JAG1,KRT19,MYC
C/ebp		group		0	0.0246	IL6,MMP1,PTGS2,TGFB1
Il8r		group			0.0269	CXCL8,EGFR
Ppp2c		group			0.0269	DUSP1,EIF4EBP1
caspase		group			0.0292	CDK1,EGFR,HERPUD1
Aldose Reductase		group			0.0361	G6PD,MYC
SCAVENGER receptor CLASS A		group			0.0361	CXCL8,IL6
Nos		group			0.041	TIMP1,VEGFA
STAT		group			0.0429	IRF1,MMP1,TIMP1
HP1		group			0.043	PTGS2
opioid receptor		group			0.043	TXN
MSK1/2		group			0.043	DUSP1
Rab5		group			0.043	IL6
sPla2		group			0.043	PTGS2
Ifn gamma receptor		group			0.043	IRF1
FPR		group			0.043	IL6
PTPase		group			0.043	IRS1
C-type LECTIN		group			0.043	IL6
Ifn		group		1.172	0.0456	CFH,IFIT1,IRF1,NTRK2,SERPINE1,TYMP
F2R		g-protein coupled receptor	Activated	2.298	9.7e-07	ANGPT2,CXCL8,DUSP1,ECE1,EGR3,IL6,PTGS2,RHOA,TNFAIP3,VEGFA	198 (21)
AGTR1		g-protein coupled receptor		-0.218	1.59e-06	COL3A1,DUSP1,EGFR,IL6,PTGS2,RHOA,SERPINE1,TGFB1	134 (18)
LPAR1		g-protein coupled receptor	Activated	2.213	5.28e-06	CXCL8,IL6,PTGS2,S1PR3,SPHK1	105 (18)
CYSLTR2		g-protein coupled receptor			1.44e-05	CXCL8,DCT,MITF,TYR
S1PR2		g-protein coupled receptor	Activated	2.177	1.7e-05	PDGFB,PTGS2,SPHK1,TGFB1,TIMP1	151 (17)
C5AR1		g-protein coupled receptor	Activated	2.178	3.46e-05	CXCL8,IL6,LTBP1,LTBP2,MMP1,PDGFB,SERPINE1,TGFB1	205 (23)
LPAR3		g-protein coupled receptor			4.01e-05	CXCL8,EGFR,IL6
F2RL1	3.503	g-protein coupled receptor		1.841	4.44e-05	CXCL8,DUSP6,F2RL1,HBEGF,IL6,LIF,PTGS2,VEGFA	200 (21)
ADRA1D		g-protein coupled receptor			6.48e-05	CDK1,COL3A1,DUSP1,EGR2,IL6,LIF,VEGFA	182 (20)
C3AR1		g-protein coupled receptor		1.885	7.44e-05	CXCL8,IL6,LTBP1,LTBP2,PDGFB,SERPINE1,TGFB1	167 (17)
ADRA1A		g-protein coupled receptor			9.73e-05	CDK1,COL3A1,DUSP1,EGR2,IL6,LIF,VEGFA	173 (20)
ADORA2B		g-protein coupled receptor		0.936	0.000134	CXCL8,IL6,SERPINE1,TGFB1,TIMP1,VEGFA	128 (18)
PTGER1		g-protein coupled receptor		1.153	0.000135	CXCL8,EGR2,IL6,PTGS2	183 (20)
PTAFR		g-protein coupled receptor		1.957	0.000248	CXCL8,EGFR,IL6,PTGS2	176 (23)
CXCR4		g-protein coupled receptor	Activated	2.608	0.000252	CXCL8,EGFR,ID2,IL6,MYC,TNFRSF10B,TNFRSF10D	191 (20)
LPAR2		g-protein coupled receptor			0.000334	CXCL8,IL6,PTGS2	169 (22)
PTGER4		g-protein coupled receptor		-0.863	0.000378	CCL20,CXCL8,DAXX,GLIS3,HERPUD1,IGF2BP2,IL6,IRF1,MAFF,PDGFB,PTGS2	161 (18)
GPR32		g-protein coupled receptor			0.000471	CXCL8,IL6	96 (10)
ADRA1B		g-protein coupled receptor			0.000514	COL3A1,DUSP1,EGR2,IL6,LIF,VEGFA	189 (22)
FFAR4		g-protein coupled receptor			0.00109	CXCL8,IRS1,PTGS2	105 (13)
EDNRB	-0.577	g-protein coupled receptor			0.00194	RHOA,TYR,VEGFA
RHO		g-protein coupled receptor		0.816	0.00206	GNGT1,NID1,NT5E,PRPH,SPOCK1,TNFAIP3
ADORA2A		g-protein coupled receptor		-1.391	0.00228	COL3A1,DUSP1,EGR2,IL6,NTRK2,PEG3,PTGS2,TGFB1,VEGFA	158 (18)
NPSR1		g-protein coupled receptor			0.00275	MYC,NFKB1
GPR68		g-protein coupled receptor			0.00451	DUSP1,PTGS2	57 (7)
S1PR1		g-protein coupled receptor			0.00552	IL6,MAF,PTGS2	151 (21)
SMO		g-protein coupled receptor			0.00658	FOXC2,LHX2,MYC,NRP2,RUNX1,VCAN	141 (19)
PTGER2		g-protein coupled receptor		-0.184	0.00801	CXCL8,IL6,PTGS2,PXN,SERPINE1,TIMP1,VEGFA	201 (23)
TBXA2R		g-protein coupled receptor			0.0092	PTGS2,TGFB1
CNR1		g-protein coupled receptor		-0.096	0.012	BMP7,CDK1,IL6,PLAU,PTGS2,SMURF1,SOX6,TIMP1
MC1R		g-protein coupled receptor			0.0153	MITF,TYR
LTB4R2		g-protein coupled receptor			0.0189	CXCL8,MMP1
DRD2		g-protein coupled receptor			0.0202	FOSB,TGFB1,VEGFA
OPN4		g-protein coupled receptor			0.0217	VEGFA
FZD2		g-protein coupled receptor			0.0217	WNT5A
P2RY14		g-protein coupled receptor			0.0223	GAL,PLCH1,RASL10B
CHRM3		g-protein coupled receptor			0.0228	ITGA2,ITGA3
TAS1R3		g-protein coupled receptor			0.0228	DDIT4,SLC1A5
CHRM1		g-protein coupled receptor			0.0314	EGR2,EGR3
OPRM1		g-protein coupled receptor			0.0314	EGFR,IL6
FPR2		g-protein coupled receptor			0.0361	CXCL8,IL6
P2RY2		g-protein coupled receptor			0.041	CXCL8,SERPINE1
BDKRB2	0.358	g-protein coupled receptor			0.041	PTGS2,TGFB1
LPAR5		g-protein coupled receptor			0.043	PTGS2
ADGRG1	5.066	g-protein coupled receptor			0.043	VEGFA
OMG		g-protein coupled receptor			0.043	MYC
KRAS		enzyme		1.278	2.04e-11	ATF3,COL3A1,CXCL8,DHFR,DUSP1,DUSP6,EGFR,EGR2,ENO1,F2RL1,FOSB,G6PD,HBEGF,HMGA1,IFIT1,IGF2BP2,IL6,IRF1,ITGB3,LIF,MAP2K1,MYC,NGEF,NQO1,NT5E,PALD1,PALLD,PEG3,PPARD,PRPH,PTGS2,RHOA,SLCO4A1,TNFRSF10B,TUBA4A,UPP1,VCAN,VEGFA	179 (16)
GNA12		enzyme		1.36	1.03e-09	CXCL8,EGFR,G6PD,IRS1,MAP2K1,MYC,MYH11,PIK3CD,PIK3R1,PTGS2,PXN,RHOA,VAV2,VEGFA	172 (21)
HRAS		enzyme		1.967	2.37e-09	BTBD11,CDK1,CLCF1,COL3A1,CTSC,CXCL8,DUSP1,DUSP6,EGFR,EIF4EBP1,FOSB,FOSL2,FSTL3,ID2,IL6,KRT19,MMP1,MTHFD1L,MYC,MYH11,NID1,NQO1,PFN1,PLAU,PTGS2,PXN,RHOA,SERPINE1,SESN3,SMARCA2,SOX4,STK10,TGFB1,TNFRSF10B,TYMP,UBASH3B,VCAN,VEGFA	187 (21)
RHOB		enzyme		0.896	1.54e-07	EGFR,IL6,ITGB3,NFKB1,PTGS2,RHOA	148 (20)
TERT		enzyme		1.982	3.12e-07	ATF3,BTBD11,CTSC,CXCL8,DUSP6,EGFR,IFIT1,IL6,KRT19,MMP1,MTHFD1L,MYC,PTGS2,PXN,UBASH3B	165 (22)
NRAS		enzyme		0.451	6.41e-07	DUSP2,DUSP6,GALE,IFIT1,ITGA2,MITF,OSBPL1A,PLAU,PTGS2,PTP4A3,SESN3,VEGFA	196 (20)
GNA15		enzyme			1.44e-06	AKAP12,CCL20,CDO1,CXCL8,IL6,MYC,MYH11,NFKB1,SCN2A,SLC7A1,TIMP1,VCAN	104 (17)
SND1		enzyme			2.25e-06	DHFR,JAG1,LTBP1,PTGS2,SLCO4A1,SMURF1,SOX4
RAC1		enzyme		1.203	1.97e-05	ATF3,CXCL8,DUSP1,IL6,MMP1,MYC,PTGS2,RHOA,SOX6,TGFB1,VEGFA	159 (20)
MGEA5		enzyme		-0.853	2.05e-05	ACSL4,ADAM19,CCL20,CD302,COX6C,CXCL8,EFNB1,EGR2,EPHA4,FDPS,FGF13,FLNB,G6PD,HIVEP2,ITGA2,PIK3R1,PLAU,PLCE1,TGFB1,TIMP1,TPD52L1,TUBA4A
TAB1		enzyme		-0.068	2.56e-05	CCL20,CXCL8,IFIT1,IL6,PTGS2,SERPINE1	181 (19)
HMOX1		enzyme		0.418	3.04e-05	ANGPT2,CXCL8,FGF1,G6PD,IL6,ITGB3,NQO1,PTGS2,TGFB1,TYMP,VEGFA	194 (21)
PIN1		enzyme	Activated	2.121	3.92e-05	COL3A1,IL6,MYC,PPARD,PPARGC1A,PTGS2,TGFB1,TIMP1	160 (19)
DICER1		enzyme		-1.438	3.93e-05	ANGPT2,CXCL8,EGR2,EGR3,IGF2BP1,IGF2BP2,IGF2R,ITGA2,MAF,MITF,MYC,NANOS1,PLAU,PRKCQ,RUNX1,SERPINE1,SLC40A1,SLC4A4	195 (20)
MYH9	2.196	enzyme			4.01e-05	MYC,PXN,VEGFA	82 (7)
FN1		enzyme	Activated	3.034	4.5e-05	CXCL8,EGFR,HK1,IL6,IRS1,ITGB3,MMP1,MYC,PDGFB,PLAU,PXN,SERPINE1,TGFB1,TNFRSF10B,VAV2	182 (21)
TAZ		enzyme			5.02e-05	ANXA1,ENPP2,F2RL1,IRS1,PCLO,SERPINE1,TGFB1,UPP1	24 (3)
PTGS2	1.398	enzyme		1.034	5.97e-05	ANGPT2,ANXA1,CXCL8,DUSP1,IL6,MMP1,MYC,PTGS2,RHOA,ST3GAL1,STC1,TNFRSF10B,VEGFA	196 (22)
SETDB1		enzyme			6.85e-05	ANGPT2,CADM2,ID2,KCND2,PTPRZ1,TP53BP2
TRAF2		enzyme		1.256	7.18e-05	CDK1,CXCL8,EGFR,IL6,NFKB1,PDE8A,PPARGC1A,PPFIBP2,TNFAIP3	118 (19)
PTGS1		enzyme		0.172	9.68e-05	ANGPT2,ATF3,IL6,PTGS2,STC1,VEGFA	165 (16)
CAT		enzyme		-2	0.000111	CXCL8,IL6,MMP1,PTGS2,SERPINE1,TIMP1,TNFRSF10B	164 (17)
GNB1		enzyme			0.000181	DUSP1,FOSB,FOSL2,MYH11,NFKB1,PLAU	143 (19)
PLCE1	-1.523	enzyme		1.936	0.000185	CCL20,CXCL8,IL6,PTGS2	185 (20)
PLA2G4A		enzyme		1.051	0.000185	CXCL8,IL6,MYC,PTGS2	112 (16)
SIRT6		enzyme		1.246	0.000202	ACSL4,CXCL8,DBP,IGF2R,IL6,PPARGC1A,PTGS2	182 (26)
NOS2		enzyme		1.089	0.000225	CTSC,CXCL8,G6PD,IL6,IRAK1,IRS1,PPARGC1A,PTGS2,SLC1A5,SLC40A1,TGFB1,TIMP1,VEGFA	164 (18)
PADI2		enzyme		1.715	0.000248	ADAMTS9,CXCL8,IL6,PTGS2	84 (7)
GNA13		enzyme			0.000248	CXCL8,MYH11,PTGS2,VEGFA	159 (22)
ADA	1.258	enzyme		-1.446	0.000308	IL6,SERPINE1,TGFB1,TIMP1,VEGFA	148 (19)
EGLN1		enzyme		1.054	0.000312	ANGPT2,CCL20,IL6,MYC,PTGS2,TGFB1,VEGFA	174 (21)
ENO1	1.673	enzyme			0.000334	ENO1,MYC,PTGS2	108 (7)
PLA2G2A		enzyme			0.000334	CXCL8,IL6,PTGS2	156 (19)
RHOC	3.352	enzyme			0.000334	ATF3,CDKN1C,RHOA	58 (7)
MBD3		enzyme			0.000345	COX6C,EFNA5,MYC,PEG3,PPARD,PRICKLE1,WNT2B,WNT5A
ACSL5		enzyme		0	0.000418	ANOS1,GPRC5A,MYRIP,PHLDA2
GNA14		enzyme			0.000471	CXCL8,IL6	88 (11)
HS6ST1		enzyme			0.000526	CXCL8,IL6,VEGFA	108 (7)
PLA2G5		enzyme			0.000526	COL3A1,PTGS2,VEGFA	126 (13)
RHOA	1.54	enzyme	Activated	2.2	0.000609	COL3A1,CXCL8,IL6,MMP1,NFKB1,PLAU,RHOA,TGFB1	157 (18)
KL		enzyme		-1.52	0.000783	IL6,MITF,MYC,TYR,VEGFA	221 (27)
GNAQ		enzyme			0.000783	CXCL8,MYC,PTGS2,SERPINE1,VEGFA	167 (22)
CYBA		enzyme			0.00109	IL6,SERPINE1,VEGFA	174 (20)
SOD2		enzyme		-0.104	0.00125	ATP1A1,ID2,IL6,MMP1,MYC,PTGS2,SERPINE1,TGFB1	185 (20)
TRAF6		enzyme	Activated	2.383	0.00132	CXCL8,EGFR,IL6,NFKB1,TGFB1,TNFAIP3	96 (13)
GNG2		enzyme			0.00139	MYH11,NFKB1	100 (7)
GPX4		enzyme			0.00139	IL6,MMP1	99 (13)
PNPT1		enzyme			0.00148	CXCL8,IL6,MYC	137 (13)
SCD		enzyme		0.26	0.00159	ATF3,CXCL8,HERPUD1,IL6,PPARD,PPARGC1A	161 (23)
XIAP		enzyme		1.706	0.00165	CXCL8,IL6,PTGS2,SERPINE1	108 (21)
TXN	2.038	enzyme		-0.468	0.00186	CXCL8,IL6,NFKB1,TXN,VEGFA	98 (16)
FH		enzyme			0.00194	AATF,LTBP2,NQO1
PDE3B		enzyme			0.00194	IL6,PPARGC1A,SERPINE1	190 (22)
CHI3L1		enzyme			0.00225	BHLHE40,CXCL8,SERPINE1,VEGFA	84 (7)
FBXO32		enzyme		-1.153	0.00235	CADM1,CCL20,HERPUD1,IL6,ITGA3,KRT19,PTGS2
XRN2		enzyme			0.00275	CXCL8,MYC
A4GALT		enzyme			0.00275	IL6,IRF1
ACOD1		enzyme			0.00275	IL6,TNFAIP3	127 (12)
HS6ST2		enzyme			0.00275	CXCL8,IL6	108 (7)
LPL		enzyme		-0.271	0.00283	CXCL8,IL6,IRS1,TGFB1,VEGFA	151 (16)
TNFAIP3	3.124	enzyme		-1.946	0.00283	CCL20,CXCL8,IL6,TGFB1,TNFAIP3	150 (16)
SMPD1		enzyme			0.0031	IL6,MMP1,TGFB1	162 (20)
TET2		enzyme	Activated	2.121	0.00365	BCL3,BHLHE40,FOSL2,ITGA2,MAFF,NAV1,SH2B3,TIMP1
ENPP2	-1.186	enzyme			0.00382	ENPP2,IL6,PPARGC1A	67 (7)
ANXA1	3.695	enzyme		-0.586	0.00385	ANXA1,IL6,PLAU,PTGS2	194 (21)
SNCA		enzyme	Activated	2.547	0.00413	EGFR,FGF13,IL6,IRF1,LRRTM2,MMP1,PBX1,SERPINE1,TMEM117,VAT1L	166 (17)
RNF187		enzyme			0.00451	CDK1,HBEGF
BUD23		enzyme			0.00451	CXCL8,IL6
TRIM71		enzyme			0.00451	EPHA4,MYC
NAA10		enzyme			0.00451	EGFR,VEGFA	162 (15)
DHX9		enzyme			0.00462	ID2,IL6,PTPN13
DGCR8		enzyme		-0.277	0.00489	EGR2,ID2,JAG1,MITF,MYC
CYP19A1		enzyme		-1.501	0.00543	EGFR,IL6,IRS1,PXN,TGFB1,VEGFA	192 (22)
IRS1	1.496	enzyme		0.356	0.00547	COL3A1,ID2,IRS1,MYC,PIK3R1,PPARGC1A,VEGFA,WNT5A	190 (25)
APC		enzyme		-0.093	0.00574	ID2,IL6,JAG1,MYC,PPARD,PTGS2,TIMP1,VEGFA	193 (24)
PTGES	0.561	enzyme			0.00577	ANXA1,IL6,MYC,PTGS2,RHOA	140 (17)
STUB1		enzyme		1.96	0.00748	CDK1,IL6,MYH11,VEGFA	190 (22)
XDH		enzyme		-0.152	0.00748	CXCL8,DUSP1,PLAU,SERPINE1	185 (19)
RHOJ		enzyme			0.00762	AKAP12,ANXA1,MYH9
WWOX		enzyme			0.00762	IL6,ITGA3,VEGFA	143 (14)
SUMO2		enzyme		1	0.00824	HMGA1,IL6,IRS1,PNP	13 (3)
GNB2		enzyme			0.00824	DUSP1,FOSB,FOSL2,PLAU
DDX58		enzyme		0.559	0.00844	CXCL8,IFIT1,IL6,IRF1,PTGS2	113 (16)
DDX5		enzyme			0.00882	MYC,TGFB1,TIMP1	166 (17)
CHD4		enzyme		-0.6	0.00906	BCL11A,CLCF1,ID2,PRPH,RIPK4
REV1		enzyme			0.0092	IL6,TNFRSF10B
TDO2		enzyme			0.0092	PTGS2,SLC1A5
CYP4F2		enzyme			0.0092	IL6,VEGFA	80 (9)
GNAI3		enzyme			0.0101	CXCL8,IL6,VEGFA
HMGA2	2.659	enzyme			0.0101	ID2,IGF2BP2,MMP1
IRS2		enzyme			0.0108	IRS1,MYC,PPARGC1A,VEGFA
RNASEH2A		enzyme			0.0118	IL6,IRF1,NFKB1,PTGS2
GLRX		enzyme			0.0121	PDGFB,VEGFA
HAS2		enzyme			0.0121	IL6,TIMP1
LCAT		enzyme			0.0147	MYC,PPARGC1A,RHOA
PLA2G1B		enzyme			0.0153	CXCL8,PPARD
PTGES3		enzyme			0.0153	MYC,SOX3
MGAT3		enzyme			0.0153	ITGA2,ITGA3
KIF3A		enzyme			0.0153	MYC,VEGFA
BRMS1		enzyme			0.0153	IL6,PLAU
PPIF		enzyme		0.816	0.0175	CCL20,IL6,LIF,MEIS2,SLCO4A1,WNT5A
PLCL2		enzyme			0.0189	PPARD,PPARGC1A
PELI1		enzyme			0.0189	CXCL8,IL6
NCF4		enzyme			0.0189	IL6,ST3GAL1
WWP2		enzyme			0.0189	EGR2,IL6
ENTPD1		enzyme			0.0189	CXCL8,SERPINE1
HPSE		enzyme			0.0189	IRS1,PTGS2
NOX4		enzyme			0.0202	CXCL8,SERPINE1,VEGFA
HSPA6		enzyme			0.0217	SPHK1
TXNDC2		enzyme			0.0217	IL6
EHD4	2.155	enzyme			0.0217	EHD1
GBP1		enzyme			0.0217	MMP1
MYH10		enzyme			0.0217	MYH9
TYRP1		enzyme			0.0217	TYR
ACSL4	1.222	enzyme			0.0217	PTGS2
DEGS1		enzyme			0.0217	EGFR
RAB9A		enzyme			0.0217	IGF2R
THEM4		enzyme			0.0217	PTGS2
TPST1		enzyme			0.0217	IL6
DDT		enzyme			0.0217	IL6
PRDX6		enzyme			0.0217	PLAU
KAT6B	-1.935	enzyme			0.0217	SMARCA2
GBA		enzyme			0.0217	IL6
GPNMB	-1.287	enzyme			0.0228	IL6,MITF
PLCL1		enzyme			0.0228	PPARD,PPARGC1A
HSPA1A/HSPA1B	-0.199	enzyme			0.0228	CDK1,CXCL8
PLA2G10		enzyme		0.215	0.0229	BYSL,IL6,KDM6B,LHX2,PTGS2,VEGFA
PARP1		enzyme			0.0249	ECE1,IL6,LIF,MYC,PTGS2,TNFRSF10B
ATG7	1.237	enzyme		-1.543	0.0262	CXCL8,IL6,NQO1,TGFB1
XRCC5		enzyme			0.0269	NFKB1,SEMA3A
SUZ12		enzyme			0.0272	LAMC2,MYC,PLAU,PLCB4,RAN,TGFB1,VASP
ALDH1A2		enzyme			0.0292	ATF3,COL3A1,TIMP1
ALOX5		enzyme			0.0292	ITGB3,MYC,PTGS2
NDUFA13		enzyme			0.0314	CDK1,DHFR
PLD1		enzyme			0.0314	MYC,PTGS2
CRY2		enzyme			0.0314	DBP,IL6
CRY1		enzyme			0.0314	DBP,IL6
ICMT		enzyme			0.0317	GNGT1,HBEGF,RHOA
POLR2A		enzyme			0.0352	EGR2,MYC,TNFAIP3,VEGFA
SAT1		enzyme			0.0361	DHFR,PPARGC1A
VCP		enzyme			0.0361	CXCL8,DUSP1
SDCBP		enzyme			0.0361	EGFR,SOX4
GAPDH		enzyme			0.0399	CCL20,DUSP1,ENO1
PARK7		enzyme			0.041	CXCL8,TXN
TRIM21		enzyme			0.041	IL6,MYC
TRAF3		enzyme		1.2	0.0428	EGFR,IL6,PDE8A,PPFIBP2,TNFAIP3
PRKN		enzyme			0.0429	EGFR,IGF2R,MYC
GSTZ1		enzyme			0.043	NQO1
DUOX1		enzyme			0.043	CXCL8
CP		enzyme			0.043	SLC40A1
ZCCHC11		enzyme			0.043	IL6
OAS1		enzyme			0.043	IRF1
CSDE1		enzyme			0.043	MYC
GSTM1		enzyme			0.043	CXCL8
AMD1		enzyme			0.043	MYC
PLA2G2F		enzyme			0.043	PTGS2
GNAT1		enzyme			0.043	NFKB1
FBXW8		enzyme			0.043	IRS1
CBR1		enzyme			0.043	PTGS2
ARHGDIB		enzyme			0.043	PTGS2
STAMBP		enzyme			0.043	MYC
AGXT		enzyme			0.043	COL3A1
KMT5A		enzyme			0.043	RUNX1
PLCD4		enzyme			0.043	EGFR
CHD7		enzyme			0.0462	EGFR,JAG1
DIRAS3		enzyme			0.0462	FOSB,HMGA1
NSD2		enzyme			0.0491	GLS2,IGF2BP2,SETDB2
FASN		enzyme			0.0491	CXCL8,IL6,PTGS2
TGM2		enzyme		1.937	0.121	CSRNP1,CXCL8,EHD1,IFIT1,IL6,ITGB3,MYC,TGFB1
TNF		cytokine	Activated	4.593	1.07e-15	ABTB2,AKAP12,ANGPT2,ANK3,ANXA1,ATF3,ATP1A1,BCL3,BHLHE40,CA12,CCL20,CDO1,CLCF1,COL3A1,CRLF1,CTSC,CXCL8,CYP26B1,DAXX,DUSP1,DUSP2,DUSP6,EGFR,EGR2,EGR3,EHD1,ENPP2,EPHB2,F2RL1,FDPS,FGFR2,FOSB,FOSL2,FOXC2,FST,GADD45B,HBEGF,IER2,IFIT1,IL6,IRF1,IRS1,ITGA2,ITGB3,ITGB8,JAG1,LAMA3,LAMC1,LAMC2,LIF,LTBP2,MAFF,MMP1,MYC,MYH9,MYO9B,NFKB1,NID1,NQO1,P2RY6,PCDH7,PDGFB,PIK3CD,PLAU,PLK3,PPARD,PPARGC1A,PTGS2,RGS20,RHO…	212 (17)
EDN1		cytokine	Activated	2.623	2.5e-14	ADAM19,ANXA1,CDK1,CXCL8,DCT,EGFR,FOSB,FST,HBEGF,IL6,ITGA2,ITGB3,MAP2K1,MITF,MMP1,MSN,MYC,MYO9B,PLAU,PLCB4,PTGS2,PXN,SERPINE1,TIMP1,TYR,VCAN,VEGFA	184 (18)
IL1B	1.924	cytokine	Activated	3.136	4.04e-12	ANXA1,ATF3,ATP1A1,BCL3,CCL20,CSRNP1,CXCL8,DBP,DDIT4,DUSP1,ENPP2,F2RL1,FGFR2,FOSB,FST,G6PD,GADD45B,HBEGF,HMGA1,IER2,IFIT1,IL6,IRAK1,IRF1,IRS1,ITGB3,ITGB8,KRT19,LAMA3,LAMC2,LIF,MMP1,MYC,MYH11,NFKB1,NQO1,PCDH7,PDGFB,PFKP,PLAU,PLK3,PPARGC1A,PTGS2,RAN,SEMA3A,SERPINE1,TGFB1,TIMP1,TNFAIP3,TYMP,VASP,VCAN,VEGFA,WNT5A	186 (15)
IFNG		cytokine	Activated	3.927	2.22e-10	ADAMTS9,ATF3,ATP1A1,BCL3,CCL20,CRLF1,CTSC,CXCL8,DAXX,DBP,DCT,DUSP1,ECE1,EGR2,EGR3,ENO1,F2RL1,FGF1,FOSB,GART,HBEGF,HMGA1,IER2,IFIT1,IL6,IRAK1,IRF1,ITGB3,JAG1,KRT19,LAMC1,LAMC2,LIF,MAFF,MAP2K1,MITF,MMP1,MYC,MYH9,NDRG4,NFKB1,NQO1,NTRK2,P2RY6,PANX1,PCDH17,PDGFB,PLAU,PPARD,PPARGC1A,PRKCQ,PTGS2,S1PR3,SEMA4A,SERPINE1,SLC40A1,SLC4A4,SMAGP,SMURF1,TGFB1,TIMP1,TNFRSF10B,TYMP,TYR,VEGFA,WNT5A	189 (15)
IL6	2.667	cytokine		1.657	2.99e-10	ANXA1,ATF3,BCL3,CCL20,CDK1,COL3A1,CRLF1,CTSC,CXCL8,DHFR,DUSP1,DUSP6,EGFR,EGR2,ENPP2,GADD45B,GAL,GALE,ID2,IFIT1,IL6,IRF1,IRS1,ITGB3,LIF,MAF,MAP2K1,MMP1,MYC,NFKB1,OSBPL1A,PDGFB,PLAU,PRPH,PTGS2,PTP4A3,SEMA4A,SERPINE1,SLC40A1,TGFB1,TIMP1,TNFRSF10B,VASP,VEGFA,WNT5A	162 (16)
OSM		cytokine		1.059	5.23e-10	ANGPT2,ANXA1,ARHGEF2,ATP9A,BHLHE40,CCL20,COL3A1,CRLF1,CXCL8,EIF4EBP1,EPHB2,GART,GPNMB,HBEGF,ID2,IL6,IRAK1,IRF1,IRS1,JAG1,KRT19,LIF,MCM7,MMP1,MYC,NEDD4L,PLAU,PLCB4,PPP3CC,PTPRZ1,RUNX1,SERPINB8,SERPINE1,TIMP1,TYMP,VEGFA,WNT5A	191 (20)
IL13		cytokine	Activated	2.057	6.38e-10	ADAM19,ATF3,BCL3,CCL20,CFI,COL3A1,CTSC,CXCL8,EGFR,ENPP2,FKBP1A,G6PD,GPNMB,HK1,IL6,JAG1,LTBP1,MAF,MMP1,NID1,PFKP,PLAU,PPARGC1A,PTGS2,RHOA,SERPINE1,SLC43A3,SPHK1,TGFB1,TIMP1,WNT5A	173 (16)
SPP1		cytokine		1.787	2.37e-09	CCL20,CXCL8,DSP,EGFR,FGFR2,IL6,ITGA2,ITGA3,ITGB3,JAG1,LIF,MMP1,MYC,PIK3R1,PLAU,PTGS2,SERPINE1,TGFB1,TIMP1,VEGFA	195 (19)
IL15		cytokine	Activated	3.341	5.29e-09	ANXA1,COX6C,CXCL8,EGR2,ENO1,EPHB1,FKBP1A,G6PD,GPRC5A,HK1,IFIT1,IL6,IRF1,LIF,MAF,MAP2K1,MYC,NFKB1,PFKP,PFN1,PIK3R1,PNP,PPARD,PPARGC1A,PTPN13,S100A11,TIMP1,TNFRSF10B,UPP1,VEGFA,YARS	207 (22)
IL2		cytokine	Activated	2.941	6.64e-09	ANXA1,BHLHE40,CDKN1C,CSRNP1,CTSC,CXCL8,DUSP2,DUSP6,ENPP2,EPHA4,FGF13,FGFR2,GADD45B,GART,IL6,IRF1,ITGA2,LIF,MAF,MAP2K1,MME,MYC,NAV1,NFKB1,PHLDA2,PNP,PTGS2,SESN3,TGFB1,TIMP1,TNFRSF10B,TNFRSF10D,TNFSF9,UPP1,VEGFA,YARS	179 (18)
IL1A		cytokine	Activated	3.749	2.21e-08	ASIC2,BCL3,CCL20,CXCL8,F2RL1,IL6,IRAK1,ITGB3,LIF,MMP1,MYC,NFKB1,NR2F2,P2RY6,PDGFB,PLAU,PTGS2,SERPINE1,TGFB1,TNFAIP3,WNT5A	119 (14)
CD40LG		cytokine	Activated	2.971	4.63e-07	ATF3,CCL20,CTSC,CXCL8,DUSP1,DUSP2,EGFR,FOSB,FOSL2,ID2,IFIT1,IL6,IRF1,LIG3,MAP3K4,MYC,NFKB1,PLAU,PTGS2,PVR,SERPINE1,TNFAIP3,TNFSF9,TYMP,VEGFA,WNT5A	187 (16)
PRL		cytokine		0.831	6.31e-07	COL3A1,EGFR,ENO1,GPNMB,HERPUD1,ID2,IFIT1,IL6,IRF1,KRT19,LAMC1,MARS,MME,MSN,MYC,NFKB1,PARM1,PDLIM4,TGFB1,TIMP1,TUBA1B	194 (21)
IL4		cytokine		1.539	1.09e-06	ADAM19,BCL11A,BCL3,BHLHE40,CCL20,CDK1,COBLL1,CTSC,CXCL8,DCT,DGKA,EGR2,EIF4A1,F2RL1,FOSB,IER2,IL6,IRF1,ITGA2,ITGB3,JAG1,LIF,LIG3,MAF,MAP2K1,MMP1,MYC,NFKB1,PFKP,PLAU,PNP,PPARGC1A,PTGS2,RHOA,SEMA4A,SERPINE1,SPHK1,TGFB1,TIMP1,VEGFA	183 (18)
CSF2		cytokine	Activated	2.434	2.64e-06	ANXA1,BCL3,CDK1,CFH,CLCF1,CTSC,CXCL8,DUSP6,EGR2,EGR3,F2RL1,HBEGF,ID2,IL6,ITGB3,MME,MMP1,MNS1,MYC,NFKB1,PLAU,PTGS2,SLC1A5,TGFB1,TNFAIP3,TNFRSF10D,UPP1	205 (18)
WNT3A		cytokine		-0.283	2.73e-06	DDIT4,EFNB1,EGR2,GPNMB,IGF2BP1,IL6,IRS1,MITF,MYC,PRICKLE1,PTGS2,RHOA,RUNX1,RUNX1T1,SLC7A1,TGFB1,TYR,VEGFA,WNT5A	204 (24)
IL18		cytokine	Activated	2.815	3.11e-06	ADAM19,ATF3,CCL20,CXCL8,DDIT4,ENPP2,FOSL2,GADD45B,IL6,IRF1,LIF,MMP1,PTGS2,TIMP1,VEGFA	162 (13)
TNFSF10		cytokine		1.313	1.02e-05	ANGPT2,CXCL8,EGFR,IFIT1,IL6,PLAU,PTGS2,TIMP1,TNFAIP3,TNFRSF10B,VEGFA	171 (16)
WNT5A	-2.154	cytokine		1.623	1.32e-05	CXCL8,EGFR,ENPP2,ID2,IL6,IRF1,LAMA3,MMP1,MYC,NFKB1,PTGS2,STC1	181 (21)
CCL5		cytokine	Activated	2.781	2.53e-05	CXCL8,DUSP1,DUSP6,F2RL1,HMGA1,IER2,IL6,PNP,VASP	192 (19)
IL17F		cytokine	Activated	2.348	2.56e-05	CCL20,CXCL8,IL6,MMP1,PTGS2,TGFB1	175 (15)
TNFSF11		cytokine	Activated	2.71	4.89e-05	CXCL8,DUSP1,EGR2,EHD1,GADD45B,IL6,ITGB3,MAP2K1,MMP1,MYC,NFKB1,PCDH7,PHLDA3,PTGS2,RGL1,SERPINE1,TGFB1	180 (22)
FASLG		cytokine		1.819	9.68e-05	CXCL8,EGR2,IL6,NFKB1,TGFB1,VEGFA	112 (16)
IL1RN		cytokine	Inhibited	-2.251	0.000105	ATF3,CCL20,CXCL8,IL6,IRF1,LIF,MMP1,PTGS2,SERPINE1,TIMP1,VEGFA	156 (13)
IL9		cytokine		1.158	0.000114	BCL3,CCL20,LTBP1,MYC,SCIN,TGFB1	114 (15)
NAMPT		cytokine	Activated	2.23	0.000143	CCL20,CXCL8,IL6,MMP1,TGFB1	171 (16)
IL5		cytokine	Activated	3.011	0.000146	BCL3,CTSC,CXCL8,DUSP6,EGR2,EGR3,EIF4EBP1,ENO1,FOSL2,HBEGF,IER2,MYC,PFKP,SEMA4A,SLC1A5,TGFB1,UPP1	186 (16)
IL11	1.381	cytokine		-0.548	0.00018	CXCL8,IL6,IRF1,MMP1,SPHK1,TIMP1,WNT5A	132 (20)
LIF	5.701	cytokine		0.874	0.000214	BMP7,CXCL8,GAL,HBEGF,IL6,IRF1,MMP1,MYC,PRPH,PTGS2,RPE65,TIMP1,VEGFA,WNT5A	163 (21)
CCL2	5.245	cytokine		0.967	0.000221	CXCL8,IL6,MMP1,PTGS2,SERPINE1,SLC40A1,TGFB1,TIMP1	186 (22)
CSF1		cytokine	Activated	2.284	0.000237	DUSP1,EGR3,ENO1,F2RL1,IL6,ITGB3,MYC,PLAU,RHOA,RUNX1,SLC1A5,TNFAIP3,VEGFA	178 (20)
C5		cytokine	Activated	2.169	0.000314	ATF3,CXCL8,IL6,MMP1,NFKB1,PLK3,SERPINE1,TGFB1,TNFAIP3,VEGFA	154 (17)
CXCL12	0.275	cytokine	Activated	2.753	0.000339	BCL3,CDKN1C,CXCL8,EGFR,IL6,ITGB3,MYC,PCDH1,PLAU,PTGS2,TIMP1,TNFRSF10B,TNFRSF10D	176 (20)
CNTF		cytokine		-0.555	0.000375	CXCL8,IRF1,IRS1,LIF,MMP1,TGFB1,TIMP1,WNT5A	157 (18)
IL17A		cytokine	Activated	2.239	0.000377	CCL20,CXCL8,HBEGF,IL6,JAG1,LIF,MMP1,MYC,PLAU,PTGS2,TIMP1,TNFAIP3,TYMP,VEGFA	172 (16)
IL3		cytokine	Activated	2.291	0.000436	CXCL8,EGR2,EGR3,FOSL2,GADD45B,GART,HBEGF,HK1,IL6,ITGB3,LIF,MMP1,MYC,RAN,SOX4,VASP,VAV2,VEGFA	184 (19)
IL26		cytokine			0.000526	CCL20,CXCL8,IL6	151 (15)
MIF		cytokine		0.945	0.000811	CXCL8,DUSP1,F2RL1,IL6,MMP1,PTGS2,SOX6,TGFB1,TIMP1	151 (20)
IL33		cytokine		0.757	0.000948	COL3A1,CXCL8,EGR2,IL6,JAG1,PDGFB,TGFB1,TIMP1	162 (18)
TSLP		cytokine	Activated	2	0.00102	CXCL8,IL6,MYC,TGFB1,TIMP1	95 (18)
CCL1		cytokine			0.00109	IL6,ITGA2,SERPINE1	110 (7)
CSF3		cytokine		0.383	0.00133	CXCL8,DUSP6,EGR2,EGR3,ENPP2,GADD45B,IL6,MYC,TGFB1,TNFAIP3,VEGFA	190 (20)
CX3CL1		cytokine		0	0.00165	EGFR,IL6,TGFB1,TIMP1	106 (17)
WNT1		cytokine		1.466	0.00185	DHFR,EFNB1,EIF4EBP1,ENPP2,KRT19,MYC,OTX2,PTGS2,SERPINE1	199 (21)
IL36RN		cytokine			0.00275	CXCL8,IL6	42 (3)
LTA		cytokine		1.982	0.00283	CCL20,EGFR,IL6,ITGB3,PTGS2	176 (15)
CTF1		cytokine			0.00385	IRF1,IRS1,MMP1,TIMP1	163 (20)
TNFSF14		cytokine		1.998	0.00435	CCL20,F2RL1,IL6,TGFB1	153 (17)
CCL15		cytokine			0.00451	CXCL8,IL6	148 (19)
IL36G		cytokine			0.00462	CCL20,CXCL8,IL6	170 (16)
IL10		cytokine		-0.964	0.00572	BCL3,CCL20,CXCL8,DUSP1,IL6,IRAK1,IRF1,LIF,MAF,MMP1,NT5E,PTGS2,TGFB1,TIMP1,VCAN,VEGFA	150 (14)
IL36A		cytokine			0.00652	CCL20,CXCL8,IL6	170 (16)
THPO		cytokine		1.029	0.00675	ITGB3,MYC,RUNX1,SH2B3,VEGFA	193 (22)
IL27		cytokine		1.535	0.00725	CCL20,CXCL8,EGR2,IL6,IRF1,MAF,MYC,PTGS2	167 (17)
PRLH		cytokine			0.0092	CXCL8,IL6	191 (23)
EPO		cytokine		0.799	0.011	ANGPT2,BCL3,CLIC1,FOSB,HMGN2,IL6,ILF2,MYC,OSBPL1A,PRKCQ,PTGS2,RHOA,VEGFA
IL36B		cytokine			0.0115	CCL20,CXCL8,IL6
IFNA2		cytokine		0.228	0.0137	ANXA1,HBEGF,IFIT1,IL6,IRF1,MAP2K1,MYC,NT5E,TNFRSF10B,TNFRSF10D,VEGFA
CXCL10		cytokine			0.0164	IL6,ITGA2,TGFB1
PF4		cytokine			0.0164	CXCL8,IL6,SPHK1
CXCL13		cytokine			0.0189	MMP1,MYC
PPBP		cytokine			0.0189	SERPINE1,VEGFA
SOCS5		cytokine			0.0217	IL6
Ifnz (includes others)		cytokine			0.0228	DAXX,IRF1
IL17C		cytokine			0.0245	CCL20,CXCL8,IL6
CCL11		cytokine		1.822	0.0262	CXCL8,FGF1,IL6,ITGA2
WNT4		cytokine			0.0292	FST,PARD6B,PTGS2
CCL21		cytokine			0.0314	CXCL8,TGFB1
IFNA1/IFNA13		cytokine		-0.805	0.0333	IFIT1,IRF1,MYC,PTGS2
IL37		cytokine			0.0361	IL6,TIMP1
TNFSF9	2.407	cytokine			0.041	CXCL8,IL6
TNFSF12		cytokine	Activated	2.053	0.0814	CXCL8,IL6,MMP1,PPARGC1A,TIMP1
PDGF BB		complex	Activated	3.613	4.92e-15	ACAT2,AKAP12,ATF3,BCL3,BHLHE40,CCL20,CDK1,CDO1,COL3A1,CXCL8,DUSP1,DUSP6,EGFR,EGR2,EGR3,FOSB,FOXC2,HBEGF,IER2,IL6,LIF,MMP1,MYC,MYH11,PLAU,PPARD,PTGS2,SERPINE1,SLC7A1,SPHK1,TGFB1,TIMP1,TNFAIP3,VCAN,VEGFA	191 (16)
NFkB (complex)		complex	Activated	4.768	6.28e-11	ADAMTS9,ATF3,BCL11A,BCL3,CCL20,CITED4,CLCF1,CXCL8,DAXX,DBP,DUSP2,EGFR,F2RL1,FGF1,FST,GADD45B,IL6,IRF1,ITGB8,JAG1,KDM6B,KRT19,LIF,MMP1,MYC,NFKB1,PLAU,PLK3,POU2F2,PTGS2,PXN,RUNX1,SERPINE1,SLC7A1,STK10,TGFB1,TIMP1,TNFAIP3,TNFRSF10B,TYR,VEGFA,WNT5A	135 (13)
IgG		complex		-1.236	4.4e-09	COL3A1,CTSC,CXCL8,DSP,DUSP1,FOSB,FST,GPRC5A,IER2,IL6,ITGB8,MYC,PHLDA2,PTGS2,SERPINE1,STK24,TGFB1,TNFAIP3,VEGFA	131 (17)
LDL		complex		1.027	2.07e-08	ATF3,CCL20,CDK1,CXCL8,DUSP1,DUSP2,ECE1,EGR3,FDPS,FOSB,IL6,ITGB3,MMP1,NFKB1,PANX1,PLAU,PTGS2,SERPINE1,SPHK1,TGFB1,TNFAIP3,VEGFA	141 (18)
Cg		complex		1.566	2.52e-08	BHLHE40,CXCL8,DUSP1,DUSP6,ENPP2,F2RL1,FST,GAL,HMGA1,HMGA2,IL6,ITGB3,KCNJ3,LIF,MAF,MMP1,PKIA,PLAU,PTGS2,RGS20,RUNX1,SLC4A4,STC1,TIMP1,UPP1,VCAN,VEGFA	210 (21)
Pdgf (complex)		complex	Activated	2.124	2.04e-07	EGFR,FOSB,ITGB3,JAG1,MCM7,MMP1,MYC,PLAU,PTGS2,SERPINE1,TGFB1,TIMP1,VEGFA	187 (20)
Ap1		complex	Activated	2.552	1.41e-06	ATF3,CXCL8,DUSP6,F2RL1,IL6,ITGA2,MMP1,MYC,NQO1,PLAU,PTGS2,SERPINE1,TGFB1,TIMP1,VEGFA	177 (21)
Immunoglobulin		complex		1.114	1.59e-06	BCL3,CDKN1C,CXCL8,DGKA,DUSP1,EGR2,FLNB,FOSB,IL6,IRF1,MAFF,MICAL2,MYC,PTGS2,SLC25A37,SPHK1,TIMP1,TYMP,VCAN	152 (17)
Laminin		complex		1.348	2.88e-06	EGFR,ID2,MMP1,PLAU,PTGS2,PXN,SERPINE1,WNT5A	194 (21)
FSH		complex		1.122	7.52e-06	ACTN1,AKAP12,ATP9A,BCL11A,CDKN1C,DUSP1,EGFR,FOSB,FOSL2,FST,GPRC5A,IL6,ITGA3,MAP2K1,MYC,PIK3CD,PTGS2,SERPINE1,STK24,TIMP1,TNFAIP3,TNFRSF10B,UPP1,VEGFA	197 (19)
Lh		complex		1.364	9.96e-06	ACTN1,AKAP12,ATP9A,CDKN1C,CXCL8,DUSP1,EGFR,FST,IL6,ITGA3,MAP2K1,PIK3CD,PTGS2,RUNX1,STK24,TNFAIP3,UPP1,VEGFA	174 (21)
PI3K (complex)		complex	Activated	2.139	2.26e-05	ATF3,CXCL8,DDIT4,DUSP1,G6PD,HBEGF,HK1,IFIT1,IL6,LTBP2,MITF,MMP1,MYC,NQO1,PTGS2,SERPINE1,TNFAIP3,TYMP,VEGFA	176 (19)
CD3		complex		-1.928	2.69e-05	ANXA1,CCL20,CDK1,COX6C,CXCL8,DUSP2,EGR2,EGR3,EPHB1,FDPS,FKBP1A,G6PD,GPRC5A,HMGN2,IFIT1,IL6,ILF2,IRF1,LTBP1,MAF,MYC,NFKB1,PFN1,PNP,PTGS2,PTPN13,S100A11,TGFB1,TNFAIP3,VEGFA,YARS	151 (18)
Collagen type IV		complex		1	7.23e-05	ITGB3,MYC,PLAU,PTGS2,SERPINE1	178 (22)
Collagen type I		complex	Activated	2.021	8.9e-05	EIF4EBP1,ITGA2,ITGA3,MMP1,MYC,PLAU,PTGS2,TGFB1	200 (21)
TCR		complex	Activated	2.317	0.000137	BCL3,CXCL8,EGR2,ENO1,GADD45B,IFIT1,IL6,IRF1,MAF,MYC,NFKB1,PIK3CD,PIK3R1,PXN,RUNX1,SEMA3A,SLC1A5,SPHK1,TGFB1,TNFAIP3	127 (19)
Smad		complex			0.000176	ID2,MYC,SERPINE1,VEGFA,WNT5A	102 (10)
NfkB1-RelA		complex	Activated	2.186	0.000214	CXCL8,IL6,MMP1,MYC,PTGS2
Fcer1		complex	Activated	2.57	0.000346	CXCL8,DUSP6,IL6,LIF,NFKB1,SPHK1,TNFSF9	191 (17)
TCDD-AHR		complex			0.000471	DCT,TYR
IL17R		complex		1.969	0.000528	CCL20,CXCL8,MMP1,TIMP1	129 (16)
hemoglobin		complex		0.9	0.000528	CXCL8,IL6,NQO1,SLC40A1	159 (15)
RNA polymerase II		complex			0.000793	CA12,CXCL8,DHFR,DUSP1,ENO1,FOSL2,FOXC2,GADD45B,IL6,MAP2K1,MYC,PBX1,PTGS2,TGFB1,TXN	157 (11)
NADPH oxidase		complex		1.067	0.00118	EGFR,IL6,PTGS2,SERPINE1	164 (21)
Fibrin		complex			0.0014	CXCL8,IL6,PLAU,SERPINE1	185 (21)
26s Proteasome		complex		-1.025	0.00143	BCL3,CDK1,CXCL8,EGFR,HBEGF,IL6,MYC,NFKB1,PSMD2,PTGS2	177 (19)
PDGF-AA		complex			0.00165	CDK1,HBEGF,IL6,TGFB1	168 (14)
Integrin		complex			0.00194	MMP1,MYC,VEGFA	209 (23)
STAT1/3/5 dimer		complex			0.00194	BCL3,MMP1,PLAU
IL12 (complex)		complex	Activated	2.196	0.00198	BCL3,CCL20,CXCL8,GADD45B,IL6,IRF1,MYC,PLAU,PTGS2,TGFB1,TIMP1,VEGFA	153 (13)
MITF-p300/CBP		complex			0.00275	DCT,TYR
Collagen type V		complex			0.00451	ITGA2,ITGB3
GC-GCR dimer		complex			0.00462	ANXA1,CDKN1C,DUSP1
Mac		complex			0.00462	EGR2,IRF1,ITPRIP
Ige		complex		-0.436	0.00532	CXCL8,DUSP2,IL6,MYC,PTGS2	167 (21)
Smad2/3-Smad4		complex			0.00552	HMGA2,MYC,SERPINE1	76 (6)
Iga		complex			0.00552	CXCL8,PDGFB,TGFB1	143 (12)
IKK (complex)		complex			0.00652	CXCL8,MYC,PTGS2	137 (21)
Lymphotoxin		complex			0.00882	CXCL8,IL6,MMP1	138 (13)
Collagen type III		complex			0.0092	ITGA2,ITGB3
Fibrinogen		complex			0.0101	BCL3,CXCL8,IL6
Igm		complex			0.0119	CXCL8,DAXX,DUSP2,MYC,NFKB1
Calcineurin protein(s)		complex		0.15	0.0126	DUSP1,EGR2,PPARGC1A,PTGS2,SERPINE1
NFAT (complex)		complex			0.0131	ATF3,IL6,SERPINE1
NfkB-RelA		complex			0.0131	CXCL8,IL6,PTGS2
TSH		complex		1.432	0.0135	CXCL8,IL6,MYC,PPARD,WNT5A
Stat3-Stat3		complex			0.0147	MYC,VEGFA,WNT5A
HDL		complex		0.038	0.015	ATF3,CXCL8,ITGB3,PTGS2
Bcl9-Cbp/p300-Ctnnb1-Lef/Tcf		complex			0.0153	MYC,PPARD
Ahr-aryl hydrocarbon-RelA		complex			0.0217	MYC
Integrin alpha V beta 3		complex			0.0217	MMP1
TCF4-CTNNβ		complex			0.0217	MYC
GPIIB-IIIA		complex			0.0217	BCL3
Adaptor protein 1		complex			0.0228	MYC,PTGS2
Cebp		complex			0.0228	CXCL8,IL6
MTORC1		complex		1	0.0231	FDPS,MYC,PFKP,PPARGC1A
Pka		complex		1.964	0.0313	DCT,DUSP1,IL6,IRF1,MEST,PTGS2,RUNX1
C1q		complex			0.041	CXCL8,IL6
48s		complex			0.041	MYC,VEGFA
Pdgfra-Pdgfrb		complex			0.043	TIMP1
RAR-RXR		complex			0.043	IRF1
Mitochondrial complex 1		complex			0.043	PPARGC1A
CTNNβ-LEF1		complex			0.043	MYC
Gm-Csf Receptor		complex			0.043	MYC
EIF4F		complex			0.043	MYC
AMPK		complex		-1.584	0.044	CXCL8,IL6,PPARGC1A,PTGS2,SERPINE1,VEGFA
forskolin		chemical toxicant		0.435	2.18e-11	ACTN1,AKAP12,ATF3,ATP9A,BCL3,BHLHE40,CDKN1C,CITED4,DCT,DDIT4,DUSP1,FGFR2,FOSB,FOSL2,FST,GADD45B,GAL,ID2,IER2,IL6,ITGA3,KCNJ13,LAYN,MITF,MYC,NT5E,NTRK2,OCIAD2,PIK3CD,PLAU,PPARGC1A,PTGS2,RUNX1,S1PR3,SERPINE1,STC1,STK24,TAGLN2,TIMP1,TNFAIP3,TUBA4A,TYR,UPP1,VCAN,VEGFA	163 (20)
Salmonella enterica serotype abortus equi lipopolysaccharide		chemical toxicant		1.794	9.5e-10	CCL20,CDK1,DUSP2,EGR3,GADD45B,GPRC5A,ID2,IL6,IRF1,MAFF,MAP3K4,MMP1,NEDD4L,PHLDA2,PLAU,PTGS2,SAV1,SYNPO2,TNFSF9,WNT5A	188 (16)
reactive oxygen species		chemical toxicant	Activated	3.069	7.43e-08	CXCL8,DUSP2,EGFR,EIF4EBP1,HBEGF,IL6,ITGB3,MMP1,MYC,NFKB1,PTGS2,SERPINE1,TGFB1,TNFAIP3,VEGFA	149 (17)
bucladesine		chemical toxicant		1.931	9.99e-08	ANXA1,CITED4,CLCF1,CXCL8,DUSP1,EGR2,FOSL2,FST,FSTL3,GADD45B,GLS2,IL6,LIF,MMP1,MYC,NFKB1,PCDH1,PLAU,PTGS2,SERPINE1,SOX7,STC1,TGFB1,TIMP1	158 (17)
thioacetamide		chemical toxicant	Activated	2.553	1.19e-07	AKAP12,ANXA1,BHLHE40,CDCP1,COL3A1,FXYD6,GNG11,GPNMB,HK1,IL6,LAMC2,LTBP1,MYC,PDGFB,PLCB4,PTGS2,S100A11,TGFB1,TIMP1,UPP1,WNT5A	175 (15)
SB 216763		chemical toxicant		0.946	1.59e-06	BHLHE40,CXCL8,DLG2,FOSB,IL6,MYC,PLAU,PTGS2	167 (23)
carbon tetrachloride		chemical toxicant	Activated	2.911	3.26e-06	ATF3,COL3A1,DHFR,DUSP1,FKBP1A,GADD45B,IGF2R,IL6,MYC,NQO1,PDGFB,PPARD,PTGS2,S1PR3,SPHK1,TGFB1,TIMP1	158 (16)
arsenite		chemical toxicant		0.479	4.06e-06	CXCL8,DUSP1,FST,IRF1,MAFF,MMP1,MYC,NQO1,PTGS2,SERPINE1,TGFB1,VEGFA	142 (17)
paraquat		chemical toxicant		1.387	7.15e-06	ANGPT2,CXCL8,IL6,ITGB8,LAMC2,MMP1,PLCE1,PTGS2,TIMP1,TRPM3,TXN,VEGFA	181 (20)
carbonyl cyanide m-chlorophenyl hydrazone		chemical toxicant		0.57	1.52e-05	CCL20,CXCL8,DDIT4,EPHB1,GNG11,PTGS2,SERPINE1,TGFB1	121 (14)
ethionine		chemical toxicant		1.673	1.84e-05	ANXA1,GPNMB,LAMC2,MYC,S100A11,TIMP1,UPP1
okadaic acid		chemical toxicant	Activated	2.588	2.11e-05	ANXA1,CDK1,CXCL8,FOSB,FOSL2,IL6,MMP1,MYC,NR2F2,PTGS2	115 (16)
tetrachlorodibenzodioxin		chemical toxicant		1.546	2.23e-05	ACTN1,CXCL8,DHFR,EGFR,EPHB1,FMO2,HUNK,IL6,IRS1,JAG1,KRT19,MMP1,MYC,MYH11,NQO1,PLXNA2,PTGS2,PTPN13,SERPINE1,SLC40A1,TXN,VEGFA	194 (22)
hexachlorobenzene		chemical toxicant		1.913	3.04e-05	ANXA1,FBLIM1,GPNMB,LAMC2,MYC,S100A11,TIMP1,UPP1	86 (7)
cigarette smoke		chemical toxicant	Activated	2.423	4.91e-05	CXCL8,DDIT4,G6PD,IL6,MAFF,MAP3K4,MMP1,NFKB1,NQO1,P2RY6,PDGFB,PTGS2,SERPINE1,TGFB1,TIMP1,VEGFA	185 (21)
kainic acid		chemical toxicant	Activated	2.509	7.47e-05	ATF3,CSRNP1,DUSP1,EGR2,FOSB,FOSL2,GADD45B,HBEGF,NTRK2,PTGS2,TIMP1,VEGFA	191 (24)
9,10-dimethyl-1,2-benzanthracene		chemical toxicant	Activated	2.2	9.73e-05	EGFR,HBEGF,IL6,NQO1,PTGS2,RUNX1,SERPINE1	181 (21)
pirinixic acid		chemical toxicant		-0.074	0.000109	ACAT2,ACSL4,BMP7,CDK1,CFH,CFI,CXCL8,EGFR,FKBP1A,FOXC2,G6PD,GADD45B,ID2,IL6,MEST,MYC,PPARGC1A,PTGS2,PXMP4,SERPINE1,ST3GAL5,TXN,VEGFA	151 (19)
cadmium		chemical toxicant		1.174	0.000201	ATP1A1,CUBN,CYP26B1,IGF2R,MYC,PLAU,PTGS2,TIMP1	204 (20)
4-hydroxynonenal		chemical toxicant	Activated	2.176	0.000275	CDK1,IL6,MME,PTGS2,SERPINE1,TGFB1	179 (19)
rottlerin		chemical toxicant		0.951	0.00029	CDK1,COL3A1,CXCL8,ECE1,PDGFB,PTGS2,TNFRSF10B,TYR	159 (21)
ethidium		chemical toxicant			0.000325	MMP1,PLAU,SERPINE1,TIMP1	165 (14)
isobutylmethylxanthine		chemical toxicant		-0.8	0.000357	ACSL4,DHFR,EGR2,MITF,MYC,PPARD,PPARGC1A,SERPINE1,TGFB1,TIMP1,TYR	178 (20)
Sn50 peptide		chemical toxicant	Inhibited	-2.609	0.000383	CXCL8,IL6,MYC,PTGS2,SERPINE1,STC1,TYMP	208 (23)
capsazepine		chemical toxicant			0.000526	CXCL8,PTGS2,TNFRSF10B	157 (20)
Am 580		chemical toxicant		1.253	0.00068	CYP26B1,DUSP1,IRF1,NTRK2,TIMP1	123 (10)
bromobenzene		chemical toxicant		-0.447	0.000738	CDO1,FDPS,MYC,MYO9B,NFKB1,NQO1,TIMP1
nickel chloride		chemical toxicant			0.000776	IL6,PTGS2,VEGFA	167 (23)
hexamethoxyflavone		chemical toxicant			0.000776	CXCL8,IL6,PTGS2	202 (25)
thapsigargin		chemical toxicant		1.354	0.00115	ATF3,CXCL8,DDIT4,EGR2,GADD45B,HERPUD1,IER2,IL6,MYC,NEDD4L,TNFRSF10B	172 (19)
benzo(a)pyrene		chemical toxicant		1.795	0.0012	ANXA1,FST,G6PD,MAF,MAFF,MAP2K1,MMP1,NQO1,PRKCQ,PTGS2,SERPINE1,TGFB1,VEGFA	171 (19)
nickel subsulfide		chemical toxicant			0.00139	CXCL8,VEGFA	136 (13)
dibutyl phthalate		chemical toxicant		1.951	0.00194	FST,MYC,NFKB1,SERPINE1	108 (12)
kaempferol		chemical toxicant		-1	0.00194	CDK1,MMP1,PLAU,PTGS2	175 (20)
methyl methanesulfonate		chemical toxicant	Activated	2.168	0.00231	ATF3,GADD45B,LIF,PHLDA3,TNFSF9	165 (14)
microcystin-LR		chemical toxicant			0.00275	IL6,MYC	169 (19)
dimethylnitrosamine		chemical toxicant		0.374	0.00283	COL3A1,IL6,NQO1,TGFB1,TIMP1	138 (13)
phorbol 12,13-didecanoate		chemical toxicant		1	0.00298	CDK1,DUSP1,MMP1,MYC	197 (21)
dichlorovinylcysteine		chemical toxicant		1.145	0.0034	EGFR,ENO1,HBEGF,IL6
1-methyl-4-phenyl-1,2,3,6-tetrahydropyridine		chemical toxicant	Activated	2.186	0.00358	EGR3,FOSB,IL6,LIF,PTGS2,RHOA	187 (18)
7,8-dihydro-7,8-dihydroxybenzo(a)pyrene 9,10-oxide		chemical toxicant			0.00451	PTGS2,VEGFA	177 (16)
4-methylnitrosoamino-1-(3-pyridinyl)-1-butanone		chemical toxicant		1.982	0.00609	ANXA1,EGFR,NFKB1,PTGS2	173 (18)
propyl gallate		chemical toxicant			0.00667	CXCL8,PTGS2	155 (19)
SU6656		chemical toxicant		-1.067	0.00676	ATF3,MYC,PTGS2,VEGFA	160 (21)
1,4-bis[2-(3,5-dichloropyridyloxy)]benzene		chemical toxicant		1.724	0.00687	CDK1,EIF4EBP1,GADD45B,IGF2R,MAFF,MCM7,TUBA4A
fumonisin B1		chemical toxicant			0.00762	CDKN1C,PTGS2,TGFB1	146 (13)
E. coli B4 lipopolysaccharide		chemical toxicant	Activated	2.294	0.00835	ANXA1,CCL20,CXCL8,FBLIM1,FOSB,GPNMB,IL6,PANK1,PTGS2,ST3GAL1,ST6GALNAC2,TNFAIP3,TRPM3	132 (20)
rotenone		chemical toxicant			0.00844	IL6,MMP1,PDGFB,PTGS2,TIMP1	144 (17)
acrolein		chemical toxicant			0.00882	IL6,PTGS2,TNFRSF10B	135 (18)
salvin		chemical toxicant			0.00882	CXCL8,IL6,MMP1	182 (19)
nitrofen		chemical toxicant		0	0.00906	ENO1,FGFR2,HK1,VEGFA
mono-(2-ethylhexyl)phthalate		chemical toxicant		1.667	0.00982	ACAT2,ACSL4,DDIT4,ENO1,G6PD,IER2,NFKB1,PPARD,PPARGC1A	84 (7)
2,4-dinitrophenol		chemical toxicant			0.0121	IL6,PPARGC1A
S-nitrosoglutathione		chemical toxicant		-0.12	0.0128	IRS1,LIF,NQO1,PTGS2
azoxymethane		chemical toxicant		0.912	0.0139	IL6,MYC,PTGS2,PTP4A3
methylmercury		chemical toxicant		-0.447	0.0143	COL3A1,ECE1,ID2,IL6,NFKB1
tannic acid		chemical toxicant			0.0153	IL6,PTGS2
domoic acid		chemical toxicant			0.0153	CDK1,PTGS2
hexarelin		chemical toxicant			0.0153	PPARGC1A,TIMP1
plumbagin		chemical toxicant			0.0164	IL6,PTGS2,TNFRSF10B
ochratoxin A		chemical toxicant			0.0164	COL3A1,NQO1,TIMP1
Pam3-Cys		chemical toxicant		1.204	0.0188	CXCL8,IL6,IRAK1,SERPINE1
ozone		chemical toxicant			0.0202	CXCL8,IL6,NFKB1
arsenic		chemical toxicant			0.0202	EGFR,EPHX2,NQO1
1-(1-glycero)dodeca-1,3,5,7,9-pentaene		chemical toxicant			0.0217	PTGS2
pentachlorophenol		chemical toxicant			0.0217	NQO1
potassium ferricyanide		chemical toxicant			0.0217	VEGFA
norethynodrel		chemical toxicant			0.0217	VEGFA
V2+		chemical toxicant			0.0217	CXCL8
crocidolite asbestos		chemical toxicant			0.0223	EGFR,FOSL2,MYC
cadmium chloride		chemical toxicant			0.0231	MCM7,MYC,PLAU,TXN
methylnitronitrosoguanidine		chemical toxicant			0.0245	IRF1,PLAU,SERPINE1
butylated hydroxyanisol		chemical toxicant			0.0268	EGFR,IRF1,NQO1
3-methyladenine		chemical toxicant			0.0292	CXCL8,IL6,PTGS2
1,2-dimethylhydrazine		chemical toxicant			0.0314	MYC,PTGS2
biochanin A		chemical toxicant			0.0314	CXCL8,RHOA
pyridaben		chemical toxicant		-1	0.0314	ITGB8,LAMC2,PLCE1,TRPM3
di(2-ethylhexyl) phthalate		chemical toxicant		1	0.0333	CXCL8,EGFR,FOSB,MYC
selenite		chemical toxicant			0.0361	PLAU,TIMP1
Cd2+		chemical toxicant			0.0361	MYC,PTGS2
trichloroethylene		chemical toxicant		-1	0.0372	COL3A1,ECE1,ID2,NFKB1
benzene		chemical toxicant		-1	0.0372	COL3A1,ECE1,ID2,NFKB1
tert-butyl hydroperoxide		chemical toxicant			0.041	CXCL8,TGFB1
2,2,2-trichloroethanol		chemical toxicant			0.043	TIMP1
dibromoacetic acid		chemical toxicant			0.043	MYC
toluene diisocyanate		chemical toxicant			0.043	VEGFA
palytoxin		chemical toxicant			0.043	DUSP6
bifenthrin		chemical toxicant			0.043	PTGS2
1,2-dihydroxy-epoxy-1,2,3,4-tetrahydro-5-methylchrysene		chemical toxicant			0.043	VEGFA
butylbenzyl phthalate		chemical toxicant			0.043	MYC
SF 6847		chemical toxicant			0.043	CXCL8
N-retinylidene-N-retinylethanolamine		chemical toxicant			0.043	VEGFA
lipooligosaccharide		chemical toxicant			0.043	PTGS2
4-nitroquinoline-1-oxide		chemical toxicant			0.0462	CDK1,PTGS2
maneb		chemical toxicant		-1	0.048	ITGB8,LAMC2,PLCE1,TRPM3
2,4,5,2',4',5'-hexachlorobiphenyl		chemical toxicant	Activated	2	0.0867	AKAP12,DHFR,GADD45B,MYC
cycloheximide		chemical reagent		-0.072	1.16e-10	CCL20,CXCL8,DDIT4,DUSP1,EGFR,FOSB,FOSL2,FST,GADD45B,HBEGF,HMGA2,IFIT1,IL6,ITGB3,KCND2,KDM6B,MME,MMP1,MYC,NQO1,PDGFB,PLAU,PTGS2,PTPN13,PXN,SERPINE1,TGFB1,TIMP1,TNFAIP3,TNFRSF10B,VEGFA	170 (15)
methylselenic acid		chemical reagent			1.67e-07	ATF3,CADM1,CDK1,CDKN1C,DHFR,ENPP5,ID2,IRF1,MAP2K1,MCM2,MCM7,MYC,NEDD4L,NFKB1,NQO1,PEG3,PLCB4,SH3BP5,TNFAIP3,TUBA4A,VEGFA	208 (23)
5-N-ethylcarboxamido adenosine		chemical reagent		0.477	4.62e-07	BCL3,BHLHE40,CCL20,CXCL8,EGR2,IER2,IL6,NT5E,SERPINE1,ST3GAL1,TGFB1,VCAN,VEGFA	180 (19)
25-hydroxycholesterol		chemical reagent		1.706	9.53e-06	ACAT2,ATF3,CXCL8,FDPS,FOSB,FOSL2,IL6,MAFF,PTGS2	173 (21)
2-bromoethylamine		chemical reagent	Activated	2.138	9.64e-06	ANXA1,FBLIM1,GPNMB,LAMC2,MYC,S100A11,TIMP1,UPP1
tert-butyl-hydroquinone		chemical reagent		-0.142	1.72e-05	ATF3,FOSL2,G6PD,HERPUD1,MAF,MYH11,NQO1,PALLD,SERPINE1,WNT5A	184 (19)
fenamic acid		chemical reagent	Activated	2.36	1.78e-05	ANXA1,CDCP1,FBLIM1,GPNMB,LAMC2,MYC,S100A11,TIMP1,UPP1
L-N6-(1-iminoethyl)-lysine		chemical reagent		1.067	2.54e-05	IRS1,PTGS2,TGFB1,VEGFA	135 (11)
diphenyleneiodonium		chemical reagent		-1.129	2.66e-05	CXCL8,DUSP2,EGFR,IL6,PTGS2,SERPINE1,TIMP1,VEGFA	165 (20)
8-bromo-cAMP		chemical reagent		1.464	3.43e-05	ACSL4,BMP7,DUSP1,EGFR,IL6,MMP1,MYC,NQO1,PPARD,PPARGC1A,PTGS2,SERPINE1,TIMP1,VEGFA	181 (21)
cobalt chloride		chemical reagent		0.576	3.52e-05	BHLHE40,CXCL8,DDIT4,DUSP1,MITF,PTGS2,SLC40A1,SPHK1,VEGFA	216 (24)
ST3-Hel2A-2		chemical reagent		0	6.43e-05	ATF3,CDKN1C,EGR2,HERPUD1
DETA-NONOate		chemical reagent	Activated	2.027	9.73e-05	CXCL8,DGKA,DUSP1,IL6,PTGS2,SERPINE1,TIMP1	186 (20)
Ki16425		chemical reagent			9.86e-05	PTGS2,S1PR3,SPHK1
pyrrolidine dithiocarbamate		chemical reagent	Inhibited	-2.432	0.000105	ANXA1,CXCL8,IL6,IRF1,MMP1,MYC,NFKB1,PTGS2,SERPINE1,VEGFA	187 (20)
A23187		chemical reagent		1.277	0.000155	ATF3,CXCL8,DDIT4,FOSB,HERPUD1,IL6,MYC,PTGS2,SERPINE1,VEGFA	196 (22)
EGTA acetoxymethyl ester		chemical reagent			0.000194	CXCL8,PTGS2,VEGFA	103 (13)
N-formyl-Met-Leu-Phe		chemical reagent			0.000314	ACTN1,CXCL8,MSN,PTGS2,TAGLN2,VEGFA	154 (19)
thenoyltrifluoroacetone		chemical reagent			0.000334	CXCL8,SERPINE1,TGFB1	148 (14)
ionomycin		chemical reagent	Activated	2.019	0.000417	CXCL8,DGKA,DUSP1,DUSP2,EIF4EBP1,FOSB,IL6,MAF,MYC,PTGS2,STC1,TGFB1	154 (23)
N-acetylsphingosine		chemical reagent	Activated	2.374	0.000457	COL3A1,CXCL8,MMP1,PTGS2,SERPINE1,SPHK1	157 (20)
Z-LEHD-FMK		chemical reagent			0.000471	EGFR,SPHK1
palmitoyl-Cys((RS)-2,3-di(palmitoyloxy)-propyl)-Ala-Gly-OH		chemical reagent			0.000526	CXCL8,IL6,PTGS2	108 (13)
S-(2,3-bispalmitoyloxypropyl)-cysteine-GDPKHPKSF		chemical reagent		1.944	0.000528	CXCL8,IL6,PTGS2,SLC40A1	182 (23)
2-(4-acetoxyphenyl)-2-chloro-N-methylethylamine		chemical reagent		-1.932	0.000528	CXCL8,IL6,MMP1,NFKB1	107 (11)
GnRH-A		chemical reagent	Activated	2.01	0.000953	ATF3,EGR2,FOSB,FST,GADD45B,IER2,SERPINE1	193 (20)
N6-carboxymethyl-lysine bovine serum albumin		chemical reagent			0.00139	CCL20,TGFB1	69 (7)
potassium cyanide		chemical reagent			0.00139	MMP1,TIMP1
titanium		chemical reagent			0.00139	IL6,VEGFA
2-aminopurine		chemical reagent		-0.605	0.0014	CXCL8,IFIT1,IL6,PTGS2	167 (25)
G2535		chemical reagent			0.00148	CDKN1C,EGFR,IRAK1
J11-Cl		chemical reagent			0.00148	CCL20,IL6,PTGS2	148 (21)
manumycin A		chemical reagent			0.00148	CXCL8,PTGS2,VEGFA	182 (24)
R5020		chemical reagent		1.029	0.00165	AMOT,EGFR,GAL,HBEGF,HNRNPAB,LAMC2,MYC	193 (19)
N,N-dimethylsphingosine		chemical reagent			0.00194	IL6,PTGS2,SPHK1	127 (18)
NS-398		chemical reagent		-1.068	0.00268	ANGPT2,CXCL8,EGR2,IL6,PCDH7,PTGS2,VEGFA	192 (20)
N-(3-oxododecanoyl)-homoserine lactone		chemical reagent			0.0031	CXCL8,IL6,PTGS2	167 (17)
S-nitroso-N-acetyl-DL-penicillamine		chemical reagent		1	0.00435	MYC,PPARD,PPARGC1A,TIMP1	168 (21)
1-palmitoyl-2-oleoylglycero-3-phosphoglycerol		chemical reagent			0.00451	CXCL8,IL6	126 (19)
[Lys15,Arg16,Leu27]VIP(1-7)GRF(8-27)		chemical reagent			0.00451	CXCL8,IL6
Diphtheria Toxin		chemical reagent			0.00462	COL3A1,EGFR,HBEGF	143 (10)
D609		chemical reagent			0.00462	CXCL8,IL6,PTGS2	186 (23)
Pam3-Cys-Ser-Lys4		chemical reagent	Activated	2.011	0.00472	ANGPT2,CXCL8,IL6,IRF1,MMP1,NFKB1,PTGS2,SLC40A1	134 (16)
S-nitroso-N-acetylpenicillamine		chemical reagent		1.154	0.00488	CXCL8,PTGS2,TGFB1,VEGFA	196 (22)
SB-431542		chemical reagent	Inhibited	-2.611	0.00495	FST,GADD45B,GAL,ID2,MYC,SERPINE1,TGFB1	201 (20)
GW3965		chemical reagent		-1.814	0.00543	CXCL8,GNG11,IL6,MYLIP,PTGS2,VEGFA	175 (21)
3M-011		chemical reagent		1.964	0.00546	CXCL8,IL6,MYC,PTGS2	135 (14)
8-(4-chlorophenylthio)-guanosine-3', 5'-cyclic monophosphate		chemical reagent			0.00552	IL6,PPARGC1A,RHOA	168 (22)
metribolone		chemical reagent		-1.213	0.00619	ACTN1,AKAP12,FDPS,IL6,MAF,MARS,MMP1,MYC,NEDD4L,VCAN,VEGFA	168 (19)
CV 3988		chemical reagent			0.00667	IL6,ITGB3
poly(U)RNA		chemical reagent			0.00667	CXCL8,IL6	65 (11)
farnesol		chemical reagent			0.00882	ATF3,HERPUD1,PHLDA2
CP-55940		chemical reagent			0.00906	CXCL8,MAP2K1,MYC,TNFAIP3	189 (19)
N-methyl mesoporphyrin IX		chemical reagent			0.0092	HMGA1,MYC
TO-901317		chemical reagent		-0.393	0.0111	CFH,ENO1,FDPS,G6PD,IL6,PFKP,PTGS2,TGFB1,TIMP1,TYR,VEGFA
2',3'-dialdehyde ATP		chemical reagent			0.0121	IL6,PTGS2
2-chloroadenosine		chemical reagent			0.0121	TGFB1,TIMP1
CpG ODN 1585		chemical reagent			0.0121	IL6,NFKB1
Cr6+		chemical reagent			0.0121	MMP1,VEGFA
BAPTA-AM		chemical reagent		-1.94	0.0139	ATF3,CXCL8,IL6,PTGS2
Ni2+		chemical reagent			0.0147	CCL20,CXCL8,IL6
phenyl-N-tert-butylnitrone		chemical reagent			0.0153	PTGS2,TGFB1
galactosylceramide-alpha		chemical reagent		1.021	0.0202	EGR2,IL6,IRF1,TGFB1
8-bromo-cyclic ADP-ribose		chemical reagent			0.0217	TGFB1
chondroitin sulfate proteoglycan		chemical reagent			0.0217	RHOA
cyanuric acid		chemical reagent			0.0217	CXCL8
AMG-9810		chemical reagent			0.0217	PPARGC1A
NF279		chemical reagent			0.0217	CXCL8
GW 6471		chemical reagent			0.0217	PPARGC1A
dihydrotanshinone I		chemical reagent			0.0217	TNFRSF10B
casein kinase II inhibitor IV		chemical reagent			0.0217	IL6
thalidomide analog 1		chemical reagent			0.0217	VEGFA
thalidomide analog 2		chemical reagent			0.0217	VEGFA
CDG2-cRGD-5		chemical reagent			0.0217	VEGFA
styrofoam		chemical reagent			0.0217	VEGFA
LY311727		chemical reagent			0.0217	PTGS2
BN 50730		chemical reagent			0.0217	PTGS2
N-t-Boc-Phe-D-Leu-Phe-D-Leu-Phe		chemical reagent			0.0217	PTGS2
kenpaullone		chemical reagent			0.0217	TNFRSF10B
dithiothreitol		chemical reagent			0.0223	ATF3,MYC,VEGFA
U46619		chemical reagent			0.0228	CDK1,CXCL8
T 0070907		chemical reagent			0.0228	DGKA,PTGS2
CNB-001		chemical reagent			0.0228	ATF3,HERPUD1
N-methyl-D-aspartate		chemical reagent		0.218	0.0246	ATP2B2,LIF,NTRK2,PTGS2
bisphenol A diglycidyl ether		chemical reagent			0.0314	PTGS2,SERPINE1
poly-L-lysine		chemical reagent			0.0314	CXCL8,IL6
CpG ODN 1668		chemical reagent		1.951	0.0314	CXCL8,IL6,NFKB1,PTGS2
asiatic acid		chemical reagent			0.0361	CDK1,PPARGC1A
5,8,11,14-eicosatetraynoic acid		chemical reagent			0.0361	DUSP1,EGFR
1'-acetoxychavicol acetate		chemical reagent			0.041	MYC,PTGS2
Mn(III)-tetrakis-(4-benzoic acid) porphyrin		chemical reagent			0.041	SERPINE1,TGFB1
CGS 21680		chemical reagent			0.0429	COL3A1,PTGS2,VEGFA
chartreusin		chemical reagent			0.043	TNFRSF10B
W-54011		chemical reagent			0.043	IL6
3-(p-methoxy)phenyl-1,4-benzoxazine		chemical reagent			0.043	MMP1
VAS-2870		chemical reagent			0.043	IL6
polysaccharide TA-1		chemical reagent			0.043	IL6
verticillin A		chemical reagent			0.043	TNFRSF10B
temocapril		chemical reagent			0.043	PTGS2
phenoxyacetic acid		chemical reagent			0.043	MYC
neocuproine		chemical reagent			0.043	VEGFA
compound 48/80		chemical reagent			0.043	IL6
inostamycin		chemical reagent			0.043	TNFRSF10B
BAY-u9773		chemical reagent			0.043	IL6
Z-YVAD-FMK		chemical reagent			0.043	CXCL8
5-thio-D-glucose		chemical reagent			0.043	TGFB1
CpG ODN 2006		chemical reagent		1.948	0.0435	CXCL8,IFIT1,IL6,TGFB1
101.10 peptide		chemical reagent			0.0462	IL6,PTGS2
1,2-dithiol-3-thione		chemical reagent		1.984	1	ATP1A1,NQO1,RAN,TXN
phorbol myristate acetate		chemical drug	Activated	4.761	7.75e-17	ACSL4,ANGPT2,ANXA1,BMP7,C3orf52,CCL20,CDK1,CLCF1,CRX,CXCL8,DBP,DDIT4,DUSP1,DUSP2,DUSP6,ECE1,EGFR,EGR2,EGR3,EIF4A1,EIF4EBP1,EPHA4,FAM83G,FOSB,FOSL2,FOXC2,FST,FSTL3,GAL,GPRC5A,HBEGF,HMGA1,HMGA2,ID2,IL6,IRAK1,IRF1,ITGA2,ITGB3,LIF,MAF,MAP2K1,METTL7A,MITF,MME,MMP1,MYC,MYH9,MYO9B,NAV2,NFKB1,NQO1,PLAU,PNP,POU2F2,PPARD,PRKCQ,PTGS2,RUNX1,SERPINE1,SLC7A1,SPHK1,ST3GAL1,STC1,TGFB1,TIMP1,TNFAIP3,TYMP,TYR,VCAN…	204 (18)
dexamethasone		chemical drug		0.385	2.27e-15	AKAP12,ANOS1,ANXA1,ARHGEF2,ATP1A1,BHLHE40,CCL20,CDKN1C,CEP70,CLIC1,CXCL8,DCT,DDIT4,DHFR,DUSP1,EGFR,EGR2,EGR3,F2RL1,FBN2,FLNB,FOSB,FOSL2,FOXC2,FST,FSTL3,G6PD,GADD45B,GAL,HBEGF,HERPUD1,HMGA1,HMGN2,HNRNPAB,HUNK,ID2,IER2,IFIT1,IL6,ILF2,IRAK1,IRF1,IRS1,ITGA2,ITGB3,JAG1,LAMA3,LAMC1,LIF,LRRC8A,LTBP2,MAF,MAP2K1,METTL7A,MME,MMP1,MYC,NEDD4L,NQO1,OSBPL1A,PER3,PFKP,PHLDA2,PIK3R1,PLAU,PLSCR4,POMGNT1,PPARD,PPA…	226 (17)
lipopolysaccharide		chemical drug	Activated	4.978	2.52e-10	ANGPT2,ANXA1,ARPC1B,ATF3,ATP1A1,BCL3,CCL20,COL3A1,CTSC,CUBN,CXCL8,DAXX,DDIT4,DUSP1,DUSP2,EGR2,EGR3,EHD1,ENO1,ENPP2,EPHX2,F2RL1,FOSB,FOXC2,FST,G6PD,GADD45B,HBEGF,HERPUD1,HIVEP2,HMGA1,ID2,IFIT1,IL6,IRAK1,IRF1,ITGA3,ITGB8,JAG1,LIF,MAF,MAFF,MME,MMP1,MSN,MYC,MYH9,NFKB1,NID1,NQO1,P2RY6,PANX1,PCDH7,PDGFB,PIK3R1,PLAU,PLK3,POU2F2,PPARD,PPARGC1A,PTGS2,RAN,S1PR3,SEMA3A,SERPINE1,SLC1A5,SLC40A1,SPHK1,TGFB1,TI…	182 (14)
actinomycin D		chemical drug	Inhibited	-2.233	2.05e-09	ATP1A1,CXCL8,DUSP1,FOSL2,HBEGF,HK1,HMGA2,ID2,IL6,IRF1,IRS1,MYC,NTRK2,PLAU,PTGS2,PXN,SERPINE1,SLC40A1,SPHK1,TGFB1,TNFRSF10B,TP53BP2,VEGFA	178 (20)
doxorubicin		chemical drug	Activated	2.959	3.96e-09	ANXA1,ATF3,BHLHE40,CDCP1,CDK1,COL3A1,CXCL8,DUSP1,EGFR,GPNMB,HBEGF,ID2,IRF1,JAG1,LAMC2,MYC,NFKB1,NQO1,PANK1,PTGS2,RUNX1,S100A11,SPHK1,TGFB1,TIMP1,TNFRSF10B,TP53BP2,TXN,UPP1,VEGFA	205 (18)
deferoxamine		chemical drug	Activated	2.294	1.36e-08	ANGPT2,BHLHE40,CCL20,CXCL8,DUSP1,EGFR,ENO1,GADD45B,IL6,LAMA3,MMP1,MYC,NFKB1,PIP5K1B,SERPINB8,SERPINE1,SPRY4,TGFB1,TNFRSF10B,VEGFA	190 (21)
camptothecin		chemical drug	Activated	2.414	1.67e-08	ATF3,BCL11A,CCL20,CDK1,CXCL8,DUSP6,EGFR,EGR2,F2RL1,FOSB,GADD45B,GPNMB,HBEGF,IL6,IRF1,MAFF,MMP1,MYC,NFKB1,PBX1,PEG3,PHLDA2,PIK3CD,PPFIBP2,PSMD2,PTGS2,SERPINE1,TAGLN2,TGFB1,TNFAIP1,TNFAIP3,TNFRSF10B,TNFRSF10D,TUBA4A,VAV2,VEGFA,XRCC4	201 (18)
calcitriol		chemical drug		-1.245	2.63e-08	ACAT2,ADAM19,ANGPT2,BCL3,BMP7,CCL20,CDK1,CXCL8,DUSP1,EGFR,EPHB2,F2RL1,FBN2,FDPS,G6PD,HBEGF,ID2,IL6,LTBP1,MAF,MCM2,MCM7,MMP1,MYC,NFKB1,PTGS2,RUNX1T1,SULT1C2,TAGLN2,TGFB1,TNFAIP3,TNFRSF10B,TNFRSF10D,TXN,VEGFA	169 (18)
resveratrol		chemical drug		-1.289	3.04e-08	ATF3,CXCL8,ECE1,EGFR,FOSL2,IFIT1,IL6,JAG1,MAP2K1,MITF,MMP1,MYC,NQO1,PDGFB,PLAU,PPARGC1A,PTGS2,RAN,SERPINE1,SPHK1,TGFB1,TNFRSF10B,TYR,VASP	199 (20)
paclitaxel		chemical drug	Activated	2.262	3.25e-08	ARHGEF2,ASIC2,ATF3,BHLHE40,CXCL8,DUSP6,ENPP2,GADD45B,HBEGF,IER2,IL6,ITGA3,KDM6B,MACF1,MYC,PLAU,PTGS2,SH2B3,SMAGP,STC1,TNFRSF10B,TUBA1B,TUBA4A,TYMP	200 (20)
mycophenolic acid		chemical drug	Activated	2.335	3.62e-08	AKAP12,ATF3,CCL20,CXCL8,DUSP1,HBEGF,ID2,IL6,KRT19,MME,PTGS2,SERPINE1,TNFAIP3	160 (17)
sulindac sulfide		chemical drug		-0.231	3.85e-08	ARPC1B,ATF3,KRT19,MMP1,NQO1,PIK3R1,PLAU,PPARD,PTGS2,STC1,TNFRSF10B,TUBA4A	175 (17)
lomustine		chemical drug		1.976	1.19e-07	ANXA1,CDCP1,FBLIM1,GPNMB,LAMC2,MYC,S100A11,TIMP1,TNFRSF10B,TNFRSF10D,UPP1
tributyrin		chemical drug	Activated	2.592	1.41e-07	AKAP12,ATF3,CCL20,CXCL8,DUSP1,HBEGF,ID2,IL6,MME,PTGS2,TNFAIP3	143 (17)
dalfampridine		chemical drug	Activated	3	1.89e-07	ATF3,DUSP1,DUSP6,EGR2,FOSB,GADD45B,IER2,MAFF,PTGS2	168 (16)
bexarotene		chemical drug	Inhibited	-2.988	2.43e-07	BMP7,DACH1,DDIT4,DUSP1,EFNA5,EGFR,EGR3,HERPUD1,IER2,MAF,MAFF,MMP1,NRP2,NTRK2,PIK3R1,PTGS2,SLC7A1,TGFB1	186 (14)
beta-1,3-glucan		chemical drug		0.816	2.64e-07	FGF1,IL6,ITGB3,PDGFB,TGFB1,VEGFA	188 (21)
cisplatin		chemical drug	Activated	3.193	2.89e-07	ANXA1,ATF3,CDCP1,CDK1,CDO1,CXCL8,DDIT4,DGKA,DUSP1,DUSP6,ECE1,FBLIM1,G6PD,GLS2,GPNMB,HK1,ID2,IL6,KAT6B,KRT19,LAMC2,MYC,NQO1,PHLDA3,PLK3,PPARGC1A,PXN,RGL1,RUNX1,S100A11,SERPINE1,TGFB1,TIMP1,TNFRSF10B,TRIO,TYMP,UPP1	195 (17)
bleomycin		chemical drug	Activated	2.373	3.18e-07	ANGPT2,COL3A1,EGFR,ENPP2,HBEGF,IL6,LTBP1,LTBP2,MSN,MYC,PDGFB,SERPINE1,SPHK1,TGFB1,TIMP1,TNFRSF10B,WNT5A	182 (17)
mifepristone		chemical drug		-1.226	3.41e-07	ANXA1,ATF3,BMP7,DDIT4,DLC1,DUSP1,EGR2,FST,GAL,HBEGF,IL6,ITGA2,ITGB3,LAMC2,MME,MMP1,MYC,PTGS2,SERPINE1,TGFB1,TNFRSF10B,VCAN	224 (21)
N-nitro-L-arginine methyl ester		chemical drug		1.353	5.01e-07	ATF3,COL3A1,CXCL8,IL6,ITGB3,PPARD,PTGS2,RHOA,SERPINE1,TGFB1,TIMP1,VEGFA	173 (19)
topotecan		chemical drug		0.951	5.53e-07	AKAP12,ARPC1B,ATF3,BCL3,EFNB1,EGR3,ENO1,FOSB,IRS1,ITGA2,MYC,NCKAP5,PLK3,PNP,PTGS2,SOX4,VEGFA	189 (17)
thalidomide		chemical drug		-1.342	6.57e-07	ANGPT2,CXCL8,GADD45B,IL6,PDGFB,SERPINE1,TGFB1,VEGFA	185 (21)
captopril		chemical drug		1.528	7.26e-07	ANXA1,EPHX2,FBLIM1,IL6,LAMC2,LTBP2,PTGS2,S100A11,TGFB1,TIMP1,UPP1	188 (19)
pimagedine		chemical drug		-0.647	8.29e-07	CXCL8,GADD45B,HBEGF,IL6,POU2F2,SERPINE1,TGFB1,VEGFA	177 (21)
nitroprusside		chemical drug		-0.225	9.48e-07	ACTN1,DUSP6,LAMC1,MYC,PPARGC1A,PTGS2,RHOA,TYR,VEGFA	194 (20)
decitabine		chemical drug	Activated	2.098	9.56e-07	AKAP12,CADM1,CDK1,CDKN1C,COL3A1,DLC1,DUSP1,EGR3,FBN2,GADD45B,HBEGF,IL6,ITGA2,ITGA3,JAG1,LAMA3,MAF,MMP1,MYC,MYO9B,NQO1,PDGFB,PDLIM4,PLCE1,PTGS2,SMARCA2,TNFRSF10D,TUBA4A,VCAN,WNT5A	192 (21)
ramipril		chemical drug		-0.342	1e-06	COL3A1,ITGA2,LAMC1,PTGS2,TGFB1,TIMP1,VEGFA
raloxifene		chemical drug		-1.257	1.08e-06	BCL3,DDIT4,DUSP1,EGR3,ENPP2,FLNB,GPRC5A,IL6,ITGB3,PLK3,PTGS2,RHOA,SERPINE1,STC1,TIMP1,TUBA4A	195 (21)
PD 123319		chemical drug		1.219	1.33e-06	ANGPT2,FOSL2,PTGS2,SERPINE1,TGFB1,TIMP1,VEGFA	176 (22)
fulvestrant		chemical drug		-1.346	1.39e-06	CDK1,DDIT4,EGFR,EGR3,FKBP1A,FOSL2,G6PD,GAL,ID2,IRF1,IRS1,ITGB3,MCM2,MCM7,MYC,PTGS2,STC1,TGFB1,TUBA4A,VEGFA	183 (19)
3,3'-diindolylmethane		chemical drug		-0.583	2e-06	ATF3,CDKN1C,EGFR,IFIT1,IL6,IRAK1,KRT19,NQO1,PTGS2,TNFRSF10B	168 (20)
epigallocatechin-gallate		chemical drug		-1.249	2.29e-06	ANGPT2,CXCL8,EGFR,FOSB,FOSL2,GADD45B,IL6,IRF1,ITGB3,MMP1,MYC,PLAU,PTGS2,SERPINE1,TGFB1,TIMP1,TNFRSF10B,VEGFA	190 (16)
simvastatin		chemical drug	Inhibited	-2.658	3.06e-06	ANGPT2,ANXA1,ARHGEF2,CCL20,CXCL8,HK1,IL6,IRF1,MMP1,MYC,NTRK2,PTGS2,S1PR3,SERPINE1,TIMP1,TNFRSF10B,VEGFA	199 (20)
olmesartan medoxomil		chemical drug	Inhibited	-2	3.19e-06	DHFR,IL6,PTGS2,TGFB1	107 (13)
etoposide		chemical drug		0.736	3.61e-06	ATF3,CXCL8,DDIT4,DUSP1,GLS2,HK1,ID2,IRF1,MME,MMP1,MYC,SPHK1,TNFAIP3,TNFRSF10B,TNFRSF10D	178 (19)
triamcinolone acetonide		chemical drug		0.606	3.72e-06	ANOS1,ATF3,BHLHE40,BMP7,DUSP1,EPHA4,FGFR2,IER2,MYC,NTM,PALLD,PER3,PLAU,RUNX1,SOX4,ST3GAL5,STK10	104 (7)
phenylbutazone		chemical drug		1.671	5.52e-06	ANXA1,CDCP1,FBLIM1,GPNMB,LAMC2,PTGS2,S100A11,TIMP1,UPP1
cis-urocanic acid		chemical drug	Activated	2.216	5.65e-06	CXCL8,EGFR,GADD45B,IL6,PTGS2,TNFAIP3	103 (10)
methylprednisolone		chemical drug		1.435	6.9e-06	ANXA1,ATP1A1,CTSC,DDIT4,DUSP1,DUSP6,ECE1,ENPP2,EPHX2,IGF2R,IL6,IRF1,ITGA2,KRT19,LAMA3,MMP1,MYC,NDUFC1,NGEF,OR51E2,PHLDA2,PKIA,PLAU,SERPINE1,SLC40A1,SLC4A4,SOSTDC1,TUBA1C,TUBA4A	226 (19)
green tea polyphenol		chemical drug		-0.647	7.07e-06	ANXA1,IL6,PIK3R1,PLAU,PTGS2,TGFB1,VEGFA	196 (20)
Y 27632		chemical drug		-0.02	7.29e-06	IL6,MYC,MYH11,PLAU,PTGS2,RHOA,SERPINE1,SOX6,TGFB1	135 (20)
onapristone		chemical drug	Inhibited	-2.186	8.06e-06	HBEGF,RUNX1,SPHK1,TGFB1,VEGFA	94 (7)
danazol		chemical drug			1.02e-05	CXCL8,IL6,TYR	84 (7)
dexmedetomidine		chemical drug		-1.154	1.19e-05	CXCL8,DDIT4,FOSB,IL6,PTGS2	169 (19)
triamterene		chemical drug	Activated	2.36	1.23e-05	ANXA1,CDCP1,FBLIM1,GPNMB,LAMC2,MYC,S100A11,TIMP1,UPP1
potassium chloride		chemical drug		1.016	1.25e-05	ATF3,ATP1A1,ATP2B2,CDK1,EGR2,HERPUD1,MYC,NTRK2,PIK3R1,PTGS2	185 (25)
allopurinol		chemical drug		1.929	1.4e-05	ANXA1,CDCP1,FBLIM1,GPNMB,LAMC2,MYC,PTGS2,S100A11,TIMP1,UPP1
isoproterenol		chemical drug		1.639	1.5e-05	ACSL4,ATF3,ATP1A1,CDK1,FOSL2,IL6,MITF,PDGFB,PTGS2,TGFB1,TIMP1,TYR,VEGFA	146 (18)
arsenic trioxide		chemical drug		0.828	1.74e-05	ACAT2,CDK1,CXCL8,FDPS,IRF1,MAF,MSN,MYC,NQO1,PTGS2,RHOA,TNFRSF10B,VEGFA	185 (21)
fingolimod		chemical drug		-1.673	1.76e-05	COL3A1,IL6,MITF,S1PR3,SERPINE1,SPHK1,TGFB1,TYR	164 (19)
sirolimus		chemical drug		-0.604	1.83e-05	ATP1A1,BCL3,CLIC1,COX6C,DDIT4,EIF4A1,ENO1,G6PD,ID2,IL6,IRS1,MAF,MMP1,MYC,MYH11,PCDH1,PIK3R1,PPARD,PPARGC1A,RAN,RHOA,SERPINE1,SLC1A5,TGFB1,TIMP1,TNFAIP1,VEGFA	189 (24)
cocaine		chemical drug		1.509	2.23e-05	BHLHE40,CXCL8,DUSP1,EGR2,FOSB,GADD45B,IFIT1,IL6,LAMC2,MEST,MNS1,NFKB1,PDGFB,UBASH3B,VEGFA	151 (22)
trichostatin A		chemical drug		0.619	2.33e-05	AKAP12,C8orf44-SGK3/SGK3,CA12,CDK1,CDKN1C,CXCL8,DLC1,DUSP1,ENPP2,FOSL2,G6PD,ID2,IL6,IRF1,LAMA3,MAF,MMP1,MYC,MYO9B,PBX1,PLAU,PLCE1,PTGS2,SEMA3A,SPHK1,TGFB1,TIMP1,TNFRSF10B,VEGFA,WNT5A	181 (19)
thioctic acid		chemical drug		-0.256	3.04e-05	ANGPT2,CXCL8,IL6,MITF,MYC,NQO1,PPARD,TYR	158 (20)
phenacetin		chemical drug	Activated	2.646	3.05e-05	ANXA1,FBLIM1,LAMC2,MYC,S100A11,TIMP1,UPP1
methamphetamine		chemical drug		1.327	3.16e-05	BMP7,FOSB,FOSL2,IL6,MYC,NTRK2,OTX2,PCLO,TXN	126 (12)
vemurafenib		chemical drug		-1	3.21e-05	CXCL8,DCT,DUSP6,IL6,VEGFA	204 (20)
retinoid		chemical drug		-0.154	3.58e-05	DUSP1,HBEGF,MYC,PTGS2,RPE65,TGFB1,VEGFA	198 (19)
tanespimycin		chemical drug	Inhibited	-2.041	3.59e-05	CDK1,CXCL8,EIF4A1,HNRNPAB,MITF,MYC,PLAU,SERPINE1,TNFAIP3,TYMP,VEGFA	198 (17)
ritonavir		chemical drug		-0.686	3.69e-05	ACAT2,CEP70,CXCL8,FDPS,HMGN2,HUNK,IL6,LAMA3,MME,MYC,SPOCD1,VEGFA	157 (16)
cerivastatin		chemical drug		-1.243	4.35e-05	CXCL8,FDPS,IL6,MYC,PLAU,PTGS2,SERPINE1,TGFB1,VEGFA	152 (19)
ursolic acid		chemical drug		-1.147	4.44e-05	ATF3,ATG16L1,EIF4EBP1,MARS,MMP1,MYC,PTGS2,TNFRSF10B	164 (20)
gefitinib		chemical drug		-1.246	4.61e-05	CXCL8,DHFR,EGFR,EGR3,FGFR2,FMO2,GADD45B,KRT19,MMP1,NRP2,PTGS2,TNFRSF10B,VEGFA	186 (22)
L-buthionine (SR)-sulfoximine		chemical drug		1.067	5.61e-05	MMP1,NQO1,SERPINE1,TNFAIP3,TNFRSF10B	130 (15)
parthenolide		chemical drug		-0.894	5.71e-05	CXCL8,IL6,LIF,MITF,PTGS2,TNFRSF10B	155 (19)
bortezomib		chemical drug		-0.17	6.34e-05	ATF3,CXCL8,GADD45B,GPNMB,IL6,IRS1,LIF,MITF,MYC,NFKB1,PSMD2,PTGS2,SLC25A37,TGFB1,TNFRSF10B,TP53BP2	179 (20)
gentamicin C		chemical drug	Activated	2.138	6.35e-05	ANXA1,FBLIM1,GPNMB,LAMC2,MYC,S100A11,TIMP1,UPP1
genistein		chemical drug		-1.95	6.4e-05	BCL3,CDK1,CXCL8,DUSP1,ID2,IGF2R,IL6,MMP1,MYC,PCDH17,PIK3R1,PLK3,PTGS2,PXMP4,SERPINE1,SLC1A5,SLC4A4,SPHK1,TGFB1,TYR,VEGFA,WNT5A	151 (18)
indomethacin		chemical drug		1.174	7.74e-05	ANGPT2,ANXA1,FBLIM1,GPNMB,IL6,LAMC2,MMP1,MYC,PPARD,PTGS2,S100A11,TIMP1,TNFRSF10B,UPP1,VCAN,VEGFA	188 (20)
silibinin		chemical drug		-0.825	8.9e-05	CDK1,CXCL8,IL6,MYC,PLAU,PTGS2,TNFRSF10B,VEGFA	168 (19)
caffeine		chemical drug		-1.652	8.9e-05	CDK1,CXCL8,EGFR,FOSB,MITF,NTRK2,PPARGC1A,PTGS2	195 (23)
berberine		chemical drug		-0.881	9.73e-05	CXCL8,DAXX,IL6,MMP1,PPARD,PTGS2,SPHK1,TGFB1,TIMP1,VEGFA	144 (18)
medroxyprogesterone acetate		chemical drug		-0.419	0.000105	ANGPT2,CDK1,CDKN1C,IL6,MMP1,MYC,PLAU,TGFB1,VCAN,VEGFA,WNT5A	211 (23)
fluticasone propionate		chemical drug		-0.403	0.00011	C8orf44-SGK3/SGK3,CCL20,CXCL8,DDIT4,GADD45B,GAL,IFIT1,METTL7A,PLAU,PPARGC1A,SERPINE1,TGFB1,TIMP1	179 (17)
trovafloxacin		chemical drug		1.414	0.00011	BHLHE40,EGFR,IL6,IRF1,NEDD4L,SERPINE1,TNFAIP3,VEGFA	129 (11)
losartan potassium		chemical drug		-1.768	0.000114	ATP1A1,BMP7,COL3A1,CXCL8,IL6,PTGS2,SERPINE1,TGFB1,TIMP1,VEGFA	184 (17)
cilostazol		chemical drug	Inhibited	-2.219	0.000114	MITF,MMP1,PPARGC1A,SERPINE1,TYR,VEGFA	199 (21)
imatinib		chemical drug		-1.455	0.000114	BMP7,COL3A1,IL6,MME,MMP1,MYC,TGFB1,TNFRSF10B,VEGFA	173 (18)
auranofin		chemical drug			0.000135	CXCL8,IL6,NQO1,PTGS2	161 (22)
bromodeoxyuridine		chemical drug		1.373	0.000142	BMP7,CXCL8,IFIT1,IL6,IRF1,SERPINE1,TYR	106 (11)
deoxycorticosterone acetate		chemical drug		1.053	0.000143	COL3A1,EGFR,MYH11,PTGS2,TGFB1
methyl-beta-cyclodextrin		chemical drug		0.391	0.000143	CXCL8,IL6,MYC,NFKB1,SERPINE1	168 (22)
prednisolone		chemical drug		0.124	0.000149	ATG16L1,BYSL,DUSP1,FMO2,IL6,MAP2K1,MYH9,NFKB1,PFKP,PTGS2,RHOA,TGFB1,TMEM43,TNFAIP3,TUBA4A	176 (18)
N-acetyl-L-cysteine		chemical drug		-1.757	0.000158	ATP1A1,CCL20,CXCL8,HBEGF,IL6,MYC,MYH11,NQO1,PLAU,PTGS2,SERPINE1,TGFB1,TNFRSF10B,VEGFA	156 (20)
CD 437		chemical drug		-0.661	0.000167	CLIC1,COX6C,EIF4A1,ENO1,HMGN2,ILF2,MYC,PFN1,RASL10B,SLC25A37,SOX4,TNFRSF10B,TUBA1B,TXN
rimonabant		chemical drug		0.053	0.000176	CXCL8,IL6,PTGS2,SERPINE1,TYR	122 (18)
propranolol		chemical drug		0.555	0.000181	DUSP1,IL6,MYC,PPARGC1A,PTGS2,VEGFA	178 (22)
eprosartan		chemical drug			0.000194	COL3A1,SERPINE1,TGFB1	52 (5)
ST1926		chemical drug		-0.577	0.000228	ATP2B2,CLIC1,COX6C,EIF4A1,ENO1,HMGN2,ILF2,PFN1,SLC25A37,SOX4,TNFRSF10B,TXN
AGN194204		chemical drug		1.601	0.000242	ACAT2,ADAM19,ATF3,ATP1A1,CDK1,DGKA,DUSP1,FDPS,IRF1,MYC,SCIN,TIMP1
streptozocin		chemical drug		0.413	0.000248	ANGPT2,ATF3,ATP1A1,COL3A1,IL6,IRS1,NQO1,NT5E,PPARD,PPARGC1A,PTGS2,SERPINE1,TGFB1,VEGFA	172 (22)
troglitazone		chemical drug		-1.953	0.000251	ATF3,CEP70,CXCL8,DGKA,HMGN2,HUNK,IL6,IRS1,LAMA3,MME,MYC,MYH11,NFKB1,NR2F2,PPARGC1A,PTGS2,SERPINE1,SPOCD1,TGFB1,VEGFA	185 (20)
dextran sulfate		chemical drug		0.27	0.00026	CDK1,CFH,CXCL8,EFNA5,FGF1,IL6,MNS1,MYC,NQO1,PDGFB,PTGS2,PTP4A3,RHOA,SERPINE1,VEGFA	180 (19)
aspirin		chemical drug	Inhibited	-2.062	0.000263	CXCL8,IL6,MMP1,PPARD,PTGS2,RHOA,SOX7,TGFB1,TYMP	197 (21)
tamoxifen		chemical drug		0.112	0.000287	CXCL8,EGFR,EPHA4,IL6,IRF1,IRS1,LIF,LTBP2,MAFF,MMP1,MYC,PFN1,PTGS2,TXN,TYMP,VEGFA	208 (24)
methotrexate		chemical drug		-1.659	0.000297	ACSL4,CFH,CFI,CXCL8,DHFR,DUSP1,IL6,MITF,MYC,NQO1,PBX1,PPARD,PTGS2,S100A11,TGFB1	217 (23)
ganetespib		chemical drug			0.000334	CDK1,EGFR,MYC	156 (18)
lovastatin		chemical drug		0.529	0.000335	ACAT2,ATF3,FDPS,IL6,IRF1,MYC,PTGS2,RHOA,SERPINE1,TGFB1	171 (21)
mitomycin C		chemical drug		0.656	0.000346	ATF3,CXCL8,HBEGF,NQO1,PEG3,TYMP,VEGFA	183 (14)
resiquimod		chemical drug		1.817	0.000355	ATF3,CCL20,CXCL8,HERPUD1,HIVEP2,IL6,IRAK1,LIF,MSN,NFKB1,PLAU,PTGS2	147 (15)
candesartan		chemical drug		-1.706	0.000404	COL3A1,FOSL2,IL6,RHOA,SERPINE1,TGFB1	186 (20)
triclosan		chemical drug		1	0.000418	IL6,NQO1,PLAU,TIMP1	94 (10)
tosedostat		chemical drug		0.447	0.000431	ATF3,CXCL8,DDIT4,MARS,VEGFA
eplerenone		chemical drug		-1.475	0.000431	NFKB1,PTGS2,SERPINE1,TGFB1,VEGFA	191 (17)
BBI608		chemical drug		-1.195	0.000466	CXCL8,DACH1,FGFR2,ITGA2,JAG1,MYC,NFKB1
triptolide		chemical drug	Inhibited	-2.596	0.000466	CXCL8,DUSP1,IL6,MMP1,MYC,NFKB1,PTGS2	107 (17)
linsidomine		chemical drug	Activated	2.15	0.000505	MMP1,MYC,PPARD,PTGS2,VEGFA	186 (22)
doxycycline		chemical drug		1.98	0.000513	COL3A1,EGR2,MITF,MMP1,PLK3,PTGS2,TIMP1	183 (21)
isocoumarin NM-3		chemical drug			0.000526	ANGPT2,TGFB1,VEGFA
retinol		chemical drug		0	0.000528	CXCL8,IL6,PPARD,TGFB1	164 (21)
glucocorticoid		chemical drug		0.493	0.00058	ANXA1,CXCL8,DBP,DUSP1,EGFR,G6PD,IL6,MYC,PER3,PPARGC1A,PTGS2,SERPINE1,STC1,TGFB1,VEGFA	195 (21)
quercetin		chemical drug		-0.522	0.000705	CXCL8,EGFR,IL6,MMP1,MYC,PLAU,PPARGC1A,PRICKLE1,PTGS2,TNFRSF10B	159 (18)
curcumin		chemical drug	Inhibited	-2.434	0.000727	CDK1,CLIC1,CXCL8,EGFR,FOSB,FOSL2,IL6,IRS1,MMP1,MYC,NFKB1,NQO1,PLAU,PPARGC1A,PTGS2,SERPINE1,TNFRSF10B,VEGFA	151 (17)
ketorolac		chemical drug			0.000776	CXCL8,IL6,PTGS2	196 (19)
geranylgeranylacetone		chemical drug			0.000776	MITF,TXN,TYR
mibolerone		chemical drug		0.333	0.000791	CDK1,EIF4A1,FDPS,FKBP1A,FOSL2,GPNMB,MME,MMP1,MYC,SPOCK1
halofuginone		chemical drug			0.000791	AKAP12,BHLHE40,FXYD6,GNG11,HK1,LTBP1,PLCB4,TGFB1,TIMP1,WNT5A	136 (7)
dipyridamole		chemical drug			0.000808	IL6,PTGS2,TGFB1,TIMP1	202 (23)
morphine		chemical drug		1.155	0.000837	CXCL8,EGFR,FOSB,FOSL2,IL6,MAP2K1,NTRK2,PPP1R14C,PTGS2,TXN	178 (23)
docosahexaenoic acid		chemical drug	Inhibited	-2.729	0.000855	CXCL8,IL6,MMP1,MYC,NFKB1,PIK3R1,PTGS2,SERPINE1,SPHK1,TGFB1,TIMP1	146 (21)
salirasib		chemical drug		0.946	0.00089	ATF3,BHLHE40,PLAU,SERPINE1,STC1,VEGFA	198 (23)
enalapril		chemical drug		0	0.00089	ANGPT2,FBLIM1,MYC,SERPINE1,TGFB1,TIMP1	151 (11)
SN-38		chemical drug		1.4	0.000898	CCL20,EGFR,GNG11,MYC,TNFRSF10B	154 (15)
ABT-737		chemical drug		1.941	0.000981	CXCL8,IL6,IRF1,TNFRSF10B	148 (14)
ketamine		chemical drug			0.000981	CXCL8,HK1,NQO1,PTGS2	133 (16)
alendronic acid		chemical drug			0.000981	CXCL8,EFNB1,EPHB1,IL6	83 (7)
carboplatin		chemical drug		1.633	0.000985	CDCP1,GPNMB,LAMC2,MYC,TIMP1,UPP1
pentoxifylline		chemical drug		-0.651	0.00102	IL6,TGFB1,TIMP1,TNFRSF10B,VEGFA	182 (18)
nitrofurantoin		chemical drug	Activated	2.008	0.00104	CFI,GPNMB,IL6,KRT19,MAP2K1,MYC,NQO1,S100A11,TIMP1,TXN,VEGFA
cyclophosphamide		chemical drug		1.912	0.00112	ATF3,IL6,LAMC2,MYC,S100A11,TIMP1,UPP1	195 (22)
ibuprofen		chemical drug			0.00116	IL6,MMP1,PTGS2,TNFRSF10B,VEGFA	170 (18)
ilomastat		chemical drug		-1.949	0.00118	CXCL8,EGFR,HBEGF,TGFB1	177 (17)
metformin		chemical drug		-1.802	0.00123	ATF3,CXCL8,DDIT4,EGFR,IL6,IRS1,MYC,PTGS2,SERPINE1,TGFB1	175 (20)
estrogen		chemical drug		0.906	0.00137	BCL3,COL3A1,DHFR,DUSP1,EGFR,G6PD,GAL,HBEGF,IL6,IRS1,LIF,MCM7,MYC,PTGS2,VEGFA	207 (20)
pycnogenols		chemical drug			0.00139	CXCL8,PTGS2	86 (7)
17alpha-hydroxyprogesterone caproate		chemical drug			0.00139	PTGS2,VEGFA
riociguat		chemical drug			0.00139	SERPINE1,TIMP1	89 (7)
nomifensine		chemical drug			0.00139	IL6,LIF	63 (7)
tenidap		chemical drug			0.00139	IL6,PTGS2	127 (7)
epicatechin gallate		chemical drug		-1.154	0.0014	CXCL8,IL6,PTGS2,VEGFA	196 (22)
clofibrate		chemical drug		-0.518	0.00142	BMP7,CDK1,CXCL8,EGFR,IL6,MYC,NQO1,PTGS2	137 (20)
paricalcitol		chemical drug		-1.067	0.00148	COL3A1,F2RL1,PTGS2,TGFB1,TIMP1	99 (10)
fenofibrate		chemical drug		-1.291	0.00163	ACSL4,CXCL8,EGFR,ID2,IL6,MEST,MITF,NFKB1,PANK1,PTGS2,SERPINE1,TGFB1,TYR,XRCC4	101 (17)
valsartan		chemical drug		-1.474	0.00167	ANGPT2,PTGS2,SERPINE1,TGFB1,TIMP1	186 (18)
5-azacytidine		chemical drug	Activated	3.138	0.00175	CLCF1,DUSP1,HBEGF,MAFF,PLAU,PTGS2,SERPINB8,SPHK1,TNFRSF10B,UPP1	98 (8)
ciglitazone		chemical drug		-0.65	0.00177	CXCL8,DGKA,IL6,MITF,PTGS2,SERPINE1,TYR	157 (21)
coomassie brilliant blue		chemical drug			0.00194	EGFR,IL6,LIF	82 (7)
trientine		chemical drug			0.00194	COL3A1,SERPINE1,TGFB1	87 (7)
buthionine sulfoximine		chemical drug			0.00194	HBEGF,MMP1,PTGS2	144 (14)
lithium chloride		chemical drug		0.457	0.00207	BCL3,BMP7,DCT,MYC,PTGS2,PXN,TNFRSF10B,VCAN	135 (19)
minocycline		chemical drug		-0.114	0.00224	ATF3,CXCL8,IL6,NANOS1,PDGFB,PTGS2	146 (22)
[truncated: 556 more rows]

## Sheet: Diss_Overlap_URA_48hr
© 2000-2017 QIAGEN. All rights reserved.
Upstream Regulator	Expr Log Ratio	Molecule Type	Predicted Activation State	Activation z-score	p-value of overlap	Target molecules in dataset	Mechanistic Network
APOE		transporter		-1.496	0.00015	ADAMTS5,COMMD6,IL6,ITGA3,LTBP2,MYLIP,NELL2,PLAU,PPARD,PRKCQ,SDC4,SERPINE1,TGFB1,TIMP1,UCP2	134 (17)
SYVN1		transporter	Activated	2.132	0.000312	ABCC3,DUSP1,GPRC5A,IRAK2,ITGA3,PFN1,PVR,SLC1A5,SLC43A3
COMMD1		transporter		0	0.000502	KRT19,PFKP,TF,VEGFA
ALB		transporter			0.000619	EDNRB,IL6,TGFB1,VEGFA,XBP1	124 (22)
SFTPA1		transporter		-1.633	0.00145	AMOT,CRLF1,IL6,MAP1B,SERPINE1,TGFB1	112 (15)
SLCO1C1		transporter			0.00145	ALDH1A1,VEGFA
SLC40A1	-1.866	transporter			0.0024	IL6,TGFB1
AQP11		transporter			0.00356	TGFB1,TIMP1
LCN2		transporter	Activated	2.236	0.00525	ACTN1,IL6,MSN,TAGLN2,TGFB1	89 (10)
A2M		transporter		0.293	0.00683	ACLY,IL6,WNT5A,XBP1	99 (7)
SLC2A1		transporter			0.00828	SERPINE1,SLC1A5
RAMP1		transporter			0.0102	IL6,VEGFA
HBB		transporter			0.0102	SERPINE1,TGFB1
ABCB4		transporter			0.0126	SERPINE1,TGFB1,TIMP1
BSG		transporter			0.0149	CXCL12,TGFB1,VEGFA
SLC13A1		transporter		-0.447	0.0152	ACLY,ALDH1A1,GALE,TUBA1C,XBP1
SLC2A12		transporter			0.0158	SLC1A5
ATP7B		transporter			0.0233	ACLY,FDPS,LPIN1
SLC9A6		transporter			0.0313	NTRK2
SLC22A3		transporter			0.0313	IL6
ATP9A	0.701	transporter			0.0313	VEGFA
IPO9		transporter			0.0313	PXN
ZFYVE16		transporter			0.0313	SERPINE1
FABP4		transporter			0.0465	IL6,PPARD
ATP6AP2		transporter			0.0465	TGFB1
SLC39A4		transporter			0.0465	IL6
ABCC2		transporter			0.0465	ABCC3
BAX		transporter			0.0486	IL6,TIMP1,XBP1
ITGB1		transmembrane receptor		-0.144	6.93e-05	IL6,ITGB3,LAMC1,PLAU,SERPINE1,TGFB1,VEGFA,WNT5A	89 (15)
EDNRA		transmembrane receptor		1	7.21e-05	COL3A1,ECE1,TGFB1,TIMP1
ITGB3	1.517	transmembrane receptor		0.676	9.64e-05	ACLY,ILK,ITGB3,PLAU,SERPINE1,TGFB1,TIMP1	80 (15)
ITGAV		transmembrane receptor	Activated	2.228	0.000208	ITGB3,PLAU,SERPINE1,TGFB1,TIMP1	110 (17)
TNFRSF1A		transmembrane receptor		1.614	0.000233	ABCC3,GHR,IL6,NQO1,PLAU,SERPINE1,SOX6,SRC,TGFB1,VEGFA	103 (14)
IL1R1		transmembrane receptor		0.468	0.00027	ABCC3,CXCL12,IL6,MYH11,TGFB1,TIMP1	104 (16)
ENG		transmembrane receptor		-0.496	0.00035	ITGB3,PDGFB,PLAU,SERPINE1,TGFB1	109 (16)
SEMA7A		transmembrane receptor		1	0.000354	COL3A1,IL4R,TGFB1,TIMP1
F3	-0.262	transmembrane receptor		-0.092	0.000651	FGF13,IL6,SEMA3A,SERPINE1,UBASH3B,VEGFA	144 (21)
AGER		transmembrane receptor		0.448	0.000955	IL4R,IL6,PDGFB,SERPINE1,TGFB1,VEGFA	117 (17)
IL6R		transmembrane receptor		1.07	0.00127	ABCC3,GREM1,IL6,TGFB1,TIMP1,VEGFA	101 (19)
SELL		transmembrane receptor			0.00493	IL6,TGFB1	65 (10)
TNFRSF1B		transmembrane receptor		1.109	0.00505	ABCC3,CXCL12,IL6,SERPINE1,SRC,TIMP1	96 (14)
TLR9		transmembrane receptor		1.731	0.00749	DUSP1,IL6,PROCR,SERPINE1,SPHK1,TGFB1,TIMP1,VAV2,XBP1	83 (17)
IGF1R		transmembrane receptor		1.488	0.0085	COL3A1,IGF2R,IL6,KRT19,PHLDA2,PLAU,SDC4,TGFB1,TXN,VEGFA	142 (22)
FCGR2A		transmembrane receptor			0.00949	IL6,SERPINE1,VEGFA	148 (20)
GPC1		transmembrane receptor			0.0102	ITGB3,VEGFA
IL17RA		transmembrane receptor			0.0115	CXCL12,IL6,TIMP1
IL7R		transmembrane receptor			0.0116	IL6,KCNQ1OT1,PKIA,REEP1,SRC
IL17RB		transmembrane receptor			0.0124	IL6,TGFB1
CHRNA7		transmembrane receptor			0.0137	IL6,PPARD,TGFB1
FAS		transmembrane receptor		-1.227	0.0155	COL3A1,IL6,ITGB8,MME,PDLIM7,PHLDA2,PIK3CD,PLAU,SERPINE1,TAGLN2,TGFB1,VEGFA
PLXND1		transmembrane receptor			0.0158	VEGFA
KIT		transmembrane receptor			0.0173	IL4R,IL6,LIF,MITF,PRKCQ
LRP1		transmembrane receptor			0.0175	COL3A1,IL6,WNT5A
CAV1		transmembrane receptor		-0.577	0.0183	IL6,KRT19,NEDD4L,NQO1,NTRK2,SERPINE1
TLR3		transmembrane receptor	Activated	2.349	0.0185	DUSP1,IL6,PIK3CD,PIK3R1,PROCR,PTGES,SERPINE1,TIMP1,VAV2
LEPR		transmembrane receptor		0.105	0.019	IL6,LIF,PPARD,SERPINE1,TGFB1,TIMP1,UCP2
CD3E		transmembrane receptor			0.0203	IL6,PIK3CD,PIK3R1,SPHK1
SIGIRR		transmembrane receptor			0.0257	IL6,IRAK1
ITGB4		transmembrane receptor			0.0257	IL6,VEGFA
LGR4		transmembrane receptor			0.0288	IL6,WNT5A
IL11RA		transmembrane receptor			0.0288	RPE65,TGFB1
IL1RAPL1		transmembrane receptor			0.0313	IL6
ICAM1		transmembrane receptor			0.0319	IL6,TGFB1,VEGFA
ITGB2		transmembrane receptor			0.0319	IL6,TGFB1,VEGFA
ITGA6		transmembrane receptor			0.0321	ITGA3,VEGFA
TREM1		transmembrane receptor		1.064	0.0379	GPRC5A,GREM1,IL6,LIF,NEDD4L,PHLDA2,WNT5A
HFE		transmembrane receptor			0.039	SLC39A14,TF
ADIPOR1		transmembrane receptor			0.039	IL4R,IL6
LTBR		transmembrane receptor			0.042	CXCL12,IL6,PCDH17
ITGAM		transmembrane receptor			0.0427	IL6,TGFB1
TNFRSF11A		transmembrane receptor			0.0427	MME,SRC
ITGA2	0.012	transmembrane receptor			0.0427	DCN,IL6
IL10RA		transmembrane receptor		-1.89	0.219	DCN,EDNRB,GHR,IL6,PROCR,SCIN,TGFB1
FMR1		translation regulator		-0.882	0.00134	ENO1,KCND2,MAP1B,PFKP,PFN1	60 (3)
EIF3I		translation regulator			0.0158	SERPINE1
TWIST1		transcription regulator		-0.258	3.38e-10	ADAMTS1,ALDH1A1,CLDN4,CXCL12,DCN,FGFR2,FREM2,IL6,ITGB3,MME,PCDH18,PTPRZ1,SPHK1,TF,TGFB1,VCAN,VEGFA	49 (8)
JUN		transcription regulator		0.255	1.38e-08	ACAT2,ANXA1,DUSP1,EZR,FOXC1,FRZB,HMGA1,IGF2R,IL6,ITGB8,LIF,NQO1,NRCAM,PARD6B,PLAU,PTGES,PTPRD,SERPINE1,SGK1,SPHK1,TF,TGFB1,TIMP1,TXN,VEGFA,WNT5A	139 (18)
TP53		transcription regulator		-0.039	1.6e-08	ACLY,ACTN1,ADA,ANXA1,BDKRB2,BMP1,CCDC80,CDC42EP3,COL3A1,COL9A1,CXCL12,DHFR,DUSP1,EPHX1,EZR,FDPS,FGF13,FKBP1A,FSTL3,G6PD,IGDCC4,IL4R,IL6,ILK,LIF,LIMK2,LPIN1,MCM7,ME1,MVP,MYH9,NDRG4,PARD6B,PDGFB,PEG3,PFKP,PFN1,PHLDA3,PIK3R1,PLAU,PPARD,PSMD2,SERPINE1,SGK1,SPHK1,SQOR,SRC,SSH1,TAGLN2,TGFB1,TRIO,VCAN,VEGFA,XBP1	142 (17)
KLF4		transcription regulator		-1.241	1.22e-07	ADAMTS1,ALDH1A1,COBLL1,DUSP1,FRZB,IL6,KRT19,MYH11,PCDH18,PEG3,PFKP,SERPINE1,SPHK1,TF,TGFB1,VEGFA,WLS,WNT5A	118 (18)
SMARCA4		transcription regulator		0.484	1.31e-07	AP3M2,CLCF1,CNTN1,DCT,DHFR,EFNB1,EPHA4,FBLIM1,FGFR2,FLNB,FMO2,FOSL2,HKDC1,IL6,ITGA3,LAMA3,LRAT,MAP1B,MYH11,NR2F2,PCDH1,PHLDA2,PKIA,SERPINB8,SERPINE1,SLC43A3,SPHK1,SPOCD1,TMEM117
CTNNB1		transcription regulator		-1.347	1.53e-07	ALDH1A1,ANXA1,BMP1,BMP7,CADM1,CXCL12,DCT,EHD1,FOXC1,FSTL3,GHR,GREM1,HSD17B2,LAMC2,ME1,MITF,MME,NRCAM,PEG3,PFN1,PHLDA2,PIK3R1,PLAU,SERPINE1,SGK1,SLC1A5,SOX11,SOX4,STXBP1,TIMP1,VCAN,VEGFA	117 (16)
FOS		transcription regulator		0	1.77e-07	CADM1,COBLL1,ENO1,EZR,FBLIM1,FOXC1,FRZB,GM2A,IL6,LAMA3,LTBP2,MYH9,NQO1,PARD6B,PFN1,PLAU,PTPRD,PTPRZ1,SEMA3A,SEMA6D,SERPINE1,SPHK1,TGFB1,TIMP1,TXN,VEGFA,WNT5A	136 (16)
OTX2	-1.443	transcription regulator	Inhibited	-2.975	7.92e-07	BEST1,DCT,EFNA5,MITF,PTPRZ1,SLC39A12,TF,TMEM27,TRPM1
NFKBIA		transcription regulator		-1.116	1.86e-06	ADAMTS5,CITED4,COL3A1,CXCL12,DCN,GM2A,HMGA1,IGF2R,IL6,IRAK1,ITGA3,LIF,LYNX1,PIK3R1,PLAU,PTPN13,PTPRZ1,SDC4,SGK1,TGFB1,TIMP1,VEGFA	125 (20)
HDAC6		transcription regulator		1.65	3.81e-06	ADAMTS1,IL6,LTBP2,PDGFB,PLAU,SERPINE1,TGFB1	81 (16)
MYC	1.636	transcription regulator		-1.423	3.97e-06	ABCC3,ACTN1,ADAMTS1,AQP1,COBLL1,COL3A1,DHFR,DUSP1,ENO1,EZR,FRZB,G6PD,GM2A,HMGA1,ITGA3,MCM7,MITF,MSN,NQO1,PCDH18,PDLIM7,PEG3,PFKP,PLAU,PPARD,SERPINE1,SGK1,SLC1A5,SOX6,SQOR,TAGLN2,TF,TGFB1,TIMP1,TXN,VEGFA,WLS,WNT5A	134 (16)
SMAD7	1.17	transcription regulator		-1.203	7.46e-06	BMP7,COL3A1,DCN,FSTL3,LTBP2,MATN2,SERPINE1,TGFB1,TIMP1,TXN,VEGFA	121 (19)
HOXA13		transcription regulator			9.15e-06	ALDH1A1,BMP7,ENO1,EPHA4,WNT5A
SOX2		transcription regulator		1.83	1.13e-05	ABCC3,ALDH1A1,AMOT,COBLL1,DUSP1,FRZB,KRT19,PARD6B,PCDH18,PEG3,PIK3R1,SOX6,TF,TGFB1,VEGFA,WLS,WNT5A	21 (2)
RBPJ		transcription regulator		0.588	1.5e-05	BMP7,CXCL12,DUSP1,EPHA4,FGF13,IL6,LIF,PDGFB,SOX4,VEGFA,WNT5A	79 (14)
SOX1		transcription regulator	Activated	2.121	1.93e-05	COBLL1,DUSP1,FRZB,PCDH18,PEG3,VEGFA,WLS,WNT5A
HIF1A		transcription regulator		0.052	2.04e-05	ADAMTS1,CDCP1,CXCL12,ENO1,ERGIC1,FAM13A,GHR,IL6,ITGB3,KRT19,MITF,NTRK2,PDGFB,SDC4,SERPINE1,SLC16A4,SPHK1,TGFB1,VEGFA	141 (18)
MITF	-2.159	transcription regulator		-1.68	2.59e-05	BEST1,C8orf44-SGK3/SGK3,CRX,DCT,EDNRB,GM2A,GYG2,ITGA3,MITF,SERPINE1,SLC7A8,SOX6,STXBP1,TRPM1
JUNB		transcription regulator		0.972	2.75e-05	ACAT2,ACLY,DUSP1,IL6,ITGB3,PLAU,SERPINE1,SGK1,TIMP1,XBP1	111 (15)
FOXA1		transcription regulator		0.066	2.85e-05	ANXA1,DCT,EPHX1,FNDC3B,FOXC1,HK1,IL6,LHFP,MYH11,TF,XBP1	84 (7)
SOX3	2.529	transcription regulator	Activated	2.121	3.14e-05	COBLL1,DUSP1,FRZB,PCDH18,PEG3,VEGFA,WLS,WNT5A
GMNN		transcription regulator	Activated	2.121	4.14e-05	COBLL1,DUSP1,FRZB,PCDH18,PEG3,VEGFA,WLS,WNT5A
EP300		transcription regulator		0.479	6.01e-05	AP3M2,BDKRB2,CDC42EP3,DHFR,DUSP1,FNDC3B,FOSL2,GM2A,IL6,LAMA3,LAMC2,MME,MYH11,SDC4,SPHK1,TMEM38A,TRPM1,VEGFA,XBP1	139 (14)
ETV5		transcription regulator			6.24e-05	CLDN4,CXCL12,FXYD5,KRT19,NCAM2,NRCAM
NEUROG1		transcription regulator		-1.134	7.21e-05	CFH,COL3A1,GREM1,IL6,ITGB3,SLC43A3,SQOR
PAX3		transcription regulator			7.61e-05	ANOS1,ANXA1,AP3M2,DCT,FKBP1A,G6PD,IL6,MITF,PKIA,RLBP1,SOX4,VCAN
TP73		transcription regulator		1.783	8.81e-05	ADA,BDKRB2,BMP7,CADM1,DHFR,G6PD,IL4R,IL6,PDGFB,PROCR,PTGES,SERPINE1,TGFB1,TIMP1,TSHZ2,VEGFA	122 (18)
ZEB1	-1.354	transcription regulator		-1.013	0.000103	KRT19,LAMC2,PLAU,PTPRZ1,SERPINE1,TF
NCOA3		transcription regulator		-1.6	0.000116	CCDC80,FGFR2,ILK,MCM7,MYH11,PARD6B,PPARD
SP3		transcription regulator		-0.555	0.000166	DHFR,DUSP1,GHR,ITGB8,MYH11,PLAU,PROCR,SERPINE1,SGK1,SRC,TIMP1,VEGFA	87 (9)
STAT3		transcription regulator		0.79	0.000198	ALDH1A1,COL3A1,CXCL12,FLRT3,IL4R,IL6,LIF,MITF,PLAU,PTPN13,RPE65,SERPINE1,SGK1,SOX6,TGFB1,TIMP1,TRPM3,VCAN,VEGFA,WNT5A,XBP1	133 (18)
SP1		transcription regulator		0.496	0.000203	ADA,ADAMTS1,BMP7,CXCL12,DHFR,EZR,GHR,HMGA1,IL4R,KRT19,MYH11,PDGFB,PLAU,PPARD,PROCR,SERPINE1,SGK1,SRC,TGFB1,TIMP1,VEGFA	127 (17)
PLAG1		transcription regulator		0.97	0.000222	AQP1,CREB3L1,CRLF1,EFNB1,KRT19,VEGFA
SMARCD3		transcription regulator			0.00024	ITGA3,MITF,SOX6,WNT5A
FOXA2		transcription regulator		-1.254	0.000257	DCT,EPHX1,IL6,MAP1B,MTUS1,MYH11,SH3PXD2A,TF,TGFB1,UCP2,WNT5A	29 (3)
CEBPB		transcription regulator		0.417	0.000283	ALDH1A1,CDC42EP3,DCN,DHFR,FGFR2,HMGA1,IL6,LAMC1,NDRG4,PPARD,PTGES,SERPINE1,SGK1,SQOR,TF,TGFB1,VCAN	139 (17)
NFE2L2		transcription regulator		0.954	0.000291	ABCC3,COL3A1,EPHX1,FGF13,G6PD,GHR,HERPUD1,IL6,ME1,NQO1,PKIA,SERPINE1,SLC7A8,TGFB1,TXN,VEGFA,XBP1	96 (16)
MECOM		transcription regulator			0.000354	DCN,ITGB3,ITPR2,SERPINE1
GLI1		transcription regulator		-0.14	0.000396	EZR,GALNT2,IL6,KRT19,NR2F2,PCDH18,PHLDA2,PVR,SESN3,SOX6,VEGFA
ZFP57		transcription regulator			0.000429	IGF2R,KCNQ1OT1,PEG3
SREBF1		transcription regulator	Activated	2.065	0.000448	ACLY,FDPS,G6PD,IL6,LPIN1,SERPINE1,STXBP1,TF,TGFB1,UCP2,VEGFA	134 (19)
HOXC6		transcription regulator		-1.342	0.000497	BMP7,CNTN1,DCN,FGFR2,MME
CREBBP		transcription regulator		0.168	0.000517	AP3M2,BDKRB2,BMP7,CDC42EP3,CXCL12,DHFR,DUSP1,FDPS,FNDC3B,FOSL2,GM2A,IL6,SDC4,TMEM38A,TRPM1,VEGFA	132 (18)
POU5F1		transcription regulator		-1.417	0.000545	BAG4,COBLL1,DUSP1,FRZB,IL6,NR2F2,PCDH18,PEG3,SRC,TF,TGFB1,VEGFA,WLS,WNT5A
HOXA10		transcription regulator		0.777	0.000569	ALDH1A1,AQP1,COL3A1,HLF,ITGB3,MAP1B,ME1,MSN,PEG3,PIK3R1
NKX2-1		transcription regulator	Inhibited	-2.2	0.000594	AQP1,COL9A1,MTUS1,MYH11,PARD6B,SERPINE1,SH3PXD2A,TGFB1,TMEM37,VEGFA	74 (5)
RUNX2		transcription regulator		0.164	0.000603	FGFR2,MYH11,PCDH18,PLAU,SERPINE1,SOX6,TIMP1,VEGFA	89 (12)
RUNX1	-0.083	transcription regulator		0.64	0.000675	IGF2R,ITGB3,MYH9,NR2F2,PRKCQ,SERPINE1,SHANK2,SOX6,TIMP1,VEGFA	76 (7)
SPDEF		transcription regulator		-1.633	0.000705	ITGA3,LAMC1,PLAU,SERPINE1,TGFB1,WNT5A
FOXF1		transcription regulator			0.000768	ITGB3,MYH11,WNT5A
FOXF2		transcription regulator			0.000768	MYH11,PDGFB,WNT5A
CDX2		transcription regulator		-0.128	0.000833	EZR,LAMC2,MTUS1,NR2F2,PARD6B,SH3PXD2A,SLC7A8,TGFB1
E2F2		transcription regulator		-0.057	0.000955	DHFR,ECE1,FGFR2,IL6,MCM7,SERPINE1
SMAD4		transcription regulator		0.114	0.00107	BMP7,CDC42EP3,FSTL3,PDGFB,PLAU,SERPINE1,SGK1,SPHK1,TGFB1,TIMP1,VEGFA	129 (16)
TP63		transcription regulator		1.183	0.00116	ADA,ADAMTS1,ANOS1,BMP7,FGFR2,G6PD,GREM1,IL6,ITGA3,ITGB8,PLAU,SERPINE1,TGFB1,VEGFA,WNT5A	123 (17)
SMAD3		transcription regulator		0.967	0.00128	COL3A1,FSTL3,IL6,PDGFB,PPARD,SERPINE1,SPHK1,TF,TGFB1,TIMP1,VEGFA	99 (19)
EPAS1		transcription regulator		0.282	0.00143	CDCP1,ENO1,FAM13A,IL6,ITGB3,PTPRZ1,SERPINE1,SLC16A4,SPHK1,VEGFA	83 (16)
USF1		transcription regulator			0.00145	DUSP1,IGF2R,MYH9,SERPINE1,TGFB1,UCP2
KLF5		transcription regulator		1.618	0.00158	DUSP1,ILK,PDGFB,PTGES,UCP2	39 (4)
ID2	-0.156	transcription regulator		-0.447	0.00161	BMP7,DUSP1,IL4R,ITGB3,NTRK2,PIK3R1,PTPN13,SOX4,TF
T		transcription regulator			0.00224	ITGA3,MITF,SOX6
SMAD6		transcription regulator			0.00224	IL6,SERPINE1,TGFB1	99 (15)
MYOCD		transcription regulator		-0.323	0.00225	COL3A1,KCNJ3,MYH11,VCAN,VEGFA,XBP1
ATF6		transcription regulator		-0.391	0.00235	FDPS,IL6,PVR,VEGFA,XBP1	136 (20)
USF2		transcription regulator			0.00235	IGF2R,MYH9,SERPINE1,TGFB1,UCP2
CCND1		transcription regulator		-0.588	0.00262	ENO1,FAM129B,GPRC5A,ITGB3,LRRTM2,MACF1,MCM7,MNS1,RAB3B,SOX4,STXBP1,TUBA1B,TUBA1C
GLIS2		transcription regulator			0.00265	LTBP2,SERPINE1,TGFB1
TFEC		transcription regulator			0.00265	DCT,IL6,MYH9
NFATC1		transcription regulator		0	0.00269	BMP7,IL6,ITGB3,ITPR2,MYH11,NQO1
TFAP2C		transcription regulator			0.00273	ADA,FOXC1,FREM2,HK1,XBP1
ARNT		transcription regulator		1.195	0.00282	CDCP1,ENO1,G6PD,ITGB3,NQO1,SERPINE1,VEGFA	109 (16)
FOXO3		transcription regulator		0.326	0.00311	ANXA1,CDC42EP3,FGFR2,FOSL2,FOXC1,IL6,MCM7,PLAU,SGK1,TGFB1,UCP2,VEGFA	136 (19)
Foxp1		transcription regulator		-0.152	0.00354	CDS1,DNER,MTCL1,SOX4
ILF3		transcription regulator			0.00356	ILF2,PLAU
MAFK		transcription regulator			0.00362	ABCC3,NQO1,TXN	23 (3)
JUND		transcription regulator		0.776	0.00384	IL6,PLAU,SOX4,TIMP1,VEGFA	126 (14)
IRF6		transcription regulator		1.114	0.00387	ADAMTS5,IL6,PLAU,PTGES	75 (11)
ERG		transcription regulator		1.89	0.00389	ACTN1,FLNB,HERPUD1,ILK,NRCAM,PLAU,PXN,RAPH1,SOX4
TFAP2A		transcription regulator		-0.083	0.00414	ANXA1,FREM2,PLAU,PPARD,SESN3,VEGFA	67 (7)
TFE3		transcription regulator			0.00418	DCT,MYH9,SERPINE1
WT1		transcription regulator	Inhibited	-2.392	0.0044	ACTN1,CLIC1,EZR,FDPS,NTRK2,PDE8A,SERPINE1,SH3BP5,TGFB1,VEGFA	50 (7)
SKI		transcription regulator			0.00478	MITF,NRCAM,SERPINE1	60 (7)
HDAC10		transcription regulator			0.00493	DCT,MITF	12 (2)
TSC22D1		transcription regulator			0.00493	IL6,SERPINE1	39 (7)
SNW1		transcription regulator			0.00493	PLAU,SERPINE1	67 (7)
BCL6		transcription regulator		-0.99	0.00521	IL4R,IL6,ITGA3,LPIN1,MITF,SERPINE1,SOX6,TGFB1,XBP1	110 (16)
PAX7		transcription regulator		-0.555	0.00557	CRLF1,NQO1,PARM1,PEG3,PKIA
TSC22D3		transcription regulator		-0.919	0.00587	ANXA1,DUSP1,IL6,SGK1	140 (21)
FOSL1		transcription regulator		0.577	0.00591	IL6,PLAU,SEMA6D,SERPINE1,TF	97 (9)
NOTCH1		transcription regulator		0.11	0.00602	EPHA4,IL6,MYH11,NR2F2,PDGFB,RLBP1,SERPINE1,TGFB1,VEGFA,WNT5A	105 (16)
NCOA1		transcription regulator		-0.321	0.00611	FGFR2,IL6,ILK,PARD6B,PPARD,SERPINE1	133 (20)
SIRT1		transcription regulator		-0.686	0.00619	ADAMTS5,EPDR1,IL6,NCAM2,NEDD4L,NELL2,NTRK2,SERPINE1,SHANK2,UCP2	70 (10)
FOXO4		transcription regulator			0.00634	CDC42EP3,SERPINE1,SGK1,VEGFA	99 (7)
ID3		transcription regulator		0	0.00765	BMP7,DUSP1,IL4R,IL6,ITGB3,PIK3R1,PTPN13,SOX4	99 (10)
LHX2	0.245	transcription regulator			0.00771	LIF,NCAM2,NQO1
CBL		transcription regulator			0.00789	EPHA4,FGFR2,IL6,PXN	90 (11)
CDKN2B		transcription regulator			0.00828	DHFR,SERPINE1
EGR1		transcription regulator		1.407	0.00841	ME1,PLAU,PTGES,SERPINE1,SGK1,TGFB1,TIMP1,VEGFA	144 (20)
SMAD5		transcription regulator			0.00857	PDGFB,SERPINE1,VEGFA	114 (14)
PRDM1		transcription regulator		-0.588	0.00863	ADA,CADPS2,CFH,GALNT2,IL6,LIMK2,ME1,PCDH18,XBP1
SNAI1		transcription regulator			0.00868	ACTN1,CLDN4,FLNB,PFKP,TF,TGFB1
CREB1		transcription regulator		1.121	0.00877	CADPS2,CSRNP1,DUSP1,FGF13,FGFR2,HERPUD1,IL6,KCND2,LAYN,MNS1,RUNX1T1,SGK1,STC1,TAGLN2,TF,TXN,VEGFA
PRDM16	0.203	transcription regulator			0.0102	DCN,SERPINE1
MAFF	1.304	transcription regulator			0.0102	ABCC3,NQO1
HOXB5		transcription regulator			0.0102	ITGB3,PLAU
FOXJ1		transcription regulator			0.0102	IL6,SPAG6
HOXB13		transcription regulator			0.0105	EPHA4,SEMA3A,SLC30A10
HNRNPK		transcription regulator			0.0105	G6PD,PRELP,UCP2
KLF2		transcription regulator		-1.981	0.0109	IL6,ITGB3,MVP,NQO1,SERPINE1,TGFB1,TIMP1
TRIM28		transcription regulator		-0.218	0.011	DCT,IL6,MITF,SOX6
MECP2		transcription regulator			0.0111	ANXA1,EFNA5,FOXP2,IRAK1,SGK1,VEGFA
SMAD2		transcription regulator		1.965	0.0111	FSTL3,IL6,PDGFB,SERPINE1,SPHK1
HDAC4		transcription regulator			0.0115	CNTN1,FGF13,IL6,NRCAM,NTM,VEGFA
PPARGC1B		transcription regulator			0.0117	ENO1,FDPS,MITF,VEGFA
HEY2		transcription regulator			0.0126	IL6,MYH11,NR2F2
CITED2		transcription regulator			0.0126	DUSP1,IL6,VEGFA
EHF		transcription regulator		1	0.0127	IL6,PPARD,SERPINE1,TIMP1,VEGFA
TCF4		transcription regulator		1.706	0.0131	ADA,DCT,HYOU1,MITF,PLAU,SGK1,VCAN,XBP1
ATF2		transcription regulator		0	0.0146	DUSP1,IL6,ITGB8,PLAU,TF
CREB3		transcription regulator			0.0147	ANXA1,XBP1
LEF1		transcription regulator			0.0148	DCT,MITF,NRCAM,SGK1
FBXW7		transcription regulator			0.0149	CREB3L1,NQO1,SERPINE1
NFE2L3		transcription regulator			0.0158	NQO1
IRX5		transcription regulator			0.0158	KCND2
VHL		transcription regulator		-0.038	0.0166	ALDH1A1,CDCP1,CLDN4,CXCL12,PDGFB,VEGFA
HOXA11		transcription regulator			0.0172	ANXA1,NRCAM
EN1		transcription regulator			0.0172	ALDH1A1,PLCB4
KLF10		transcription regulator			0.0172	SERPINE1,TGFB1
HOXD10		transcription regulator		1	0.0174	EZR,ITGA3,SERPINE1,TIMP1
STAT6		transcription regulator		1.571	0.0179	COBLL1,EPHX1,FNIP2,IL4R,IL6,LIF,SERPINE1,SPHK1,TIMP1,XBP1
PIAS4		transcription regulator			0.0199	ITGB8,SERPINE1
SOX9		transcription regulator			0.0203	BEST1,DCT,MITF,VEGFA
KDM5B		transcription regulator		1.039	0.0209	CLCF1,EHD1,FGFR2,REEP1,TGFB1,XBP1
FOXO1		transcription regulator		-0.505	0.0215	ACLY,CDC42EP3,FDPS,HYOU1,IL6,ITGA3,ME1,SEMA6D,SERPINE1,SESN3,SGK1,TGFB1
CYLD		transcription regulator			0.0218	IL6,SERPINE1,TGFB1
DACH1	-2.256	transcription regulator			0.0218	IL6,SERPINE1,TGFB1
BRCA1		transcription regulator		0.362	0.0218	EZR,LAMA3,LPIN1,NQO1,STC1,VCAN,VEGFA
FOXP3		transcription regulator			0.0219	ANXA1,IL6,IRAK1,TGFB1,VEGFA
SP2		transcription regulator			0.0227	DHFR,SERPINE1
TFAP4		transcription regulator			0.0233	CLDN4,LIF,RPE65
NFYC		transcription regulator			0.0233	FGFR2,LPIN1,SGK1
E2F1		transcription regulator		0.584	0.0249	CLIC1,DGKI,DHFR,DUSP1,FGFR2,GM2A,HMGA1,MCM7,PIK3R1,PSMD2,SERPINE1,TGFB1,UCP2,VEGFA
KLF9		transcription regulator			0.0257	GHR,TGFB1
CBX4		transcription regulator			0.0257	DHFR,VEGFA
TGIF1		transcription regulator			0.0257	IL6,SOX3
MAFG		transcription regulator			0.0257	ABCC3,NQO1
SOX4	-2.92	transcription regulator		-1.195	0.0263	ALDH1B1,B3GNT5,EFNA5,FGF13,LHFP,TMEM98,TUBB2B
GLI3		transcription regulator			0.0283	GREM1,PVR,WNT5A
NFIB		transcription regulator			0.0283	DCT,EFNB1,KIAA1462
EHMT2		transcription regulator			0.0283	C8orf44-SGK3/SGK3,CXCL12,TGFB1
TGFB1I1		transcription regulator			0.0288	KRT19,SERPINE1
KCNIP3		transcription regulator			0.0288	FOSL2,KCND2
DAXX	1.294	transcription regulator			0.0288	IL6,SERPINE1
IRF4		transcription regulator		0.455	0.0292	ADA,EZR,GALNT2,IL6,PRKCQ,XBP1
NCOA2		transcription regulator			0.0307	FRZB,IL6,KRT19,PARD6B
HMGA1	4.53	transcription regulator		0	0.0309	FOSL2,GHR,IL6,PHLDA2,SDC4,SOX4
FOXQ1		transcription regulator			0.0313	DACH1
ASH1L		transcription regulator			0.0313	IL6
HLTF		transcription regulator			0.0313	SERPINE1
SS18		transcription regulator			0.0313	FGFR2
SALL1		transcription regulator			0.0313	VEGFA
ZHX2		transcription regulator			0.0313	MYH11
ING2		transcription regulator			0.0313	SERPINE1
FOXL1		transcription regulator			0.0313	WNT5A
GPBP1		transcription regulator			0.0313	ADA
HTT		transcription regulator			0.0313	ACAT2,ADAMTS5,AQP1,ATP2B2,BMP1,DCN,EDNRB,FDPS,HMGA1,LTBP2,NTRK2,PFN1,PPARD,PRELP,SGK1,STXBP1,UQCRB,XBP1
SKIL		transcription regulator			0.0319	CXCL12,SERPINE1,SLC1A5
DMRT1		transcription regulator			0.0334	ALDH1A1,CADM1,FGFR2,IGF2R
CREM		transcription regulator		-1.091	0.0336	COL3A1,CSRNP1,DUSP1,IRAK1,MNS1,VEGFA
PPARGC1A	-2.219	transcription regulator		-0.47	0.0341	IL6,LPIN1,ME1,MITF,PIK3R1,SLC39A14,UCP2,VEGFA
ATF4	0.497	transcription regulator		-0.875	0.0345	CEBPG,HERPUD1,IL6,PEG3,SLC1A5,VEGFA
BACH1		transcription regulator			0.0355	ME1,NQO1
NAB2		transcription regulator			0.0355	PLAU,TGFB1
Gm21596/Hmgb1		transcription regulator			0.0355	CXCL12,IL6
TFAM		transcription regulator			0.039	HK1,PFKP
HOXD3		transcription regulator			0.039	ITGB3,SERPINE1
HNF1B		transcription regulator		-0.447	0.0391	ACTN1,DUSP1,FBLIM1,ITGA3,PLAU
MTPN		transcription regulator		1.982	0.0407	ANXA1,IL6,SERPINE1,TGFB1
NFYA		transcription regulator		1.067	0.0407	ACLY,EPHX1,FGFR2,LPIN1
TAF7L		transcription regulator			0.042	HK1,LPIN1,SGK1
PAX2		transcription regulator			0.0427	ITGB3,MITF
FOXM1		transcription regulator		-0.762	0.0428	ANXA1,CXCL12,IL6,VCAN,VEGFA
CDKN2A		transcription regulator		0.886	0.0434	DHFR,DUSP1,GPRC5A,IL6,ITGB3,MCM7,PEG3,SERPINE1,VEGFA
NRL		transcription regulator			0.0441	GNB3,PIK3R1,SRC
XBP1	-1.387	transcription regulator		0.386	0.0453	CREB3L1,HERPUD1,HYOU1,IL6,PHLDA2,TXN,XBP1
NFE2		transcription regulator			0.0465	NQO1,TXN
HEY1		transcription regulator			0.0465	MYH11,NR2F2
ISX		transcription regulator			0.0465	BCO1
LPXN		transcription regulator			0.0465	MYH11
GTF2H1		transcription regulator			0.0465	DHFR
VSX2		transcription regulator			0.0465	MITF
POU3F4		transcription regulator			0.0465	EPHA4
Yap1		transcription regulator			0.0465	MYH11
IRX1		transcription regulator			0.0465	BDKRB2
FEV		transcription regulator		-1	0.047	CNTN1,EFNA5,NR2F2,SLC7A8
NKX3-1		transcription regulator			0.0486	PIK3R1,SDC4,SOX4
ZFP36		transcription regulator		0.415	0.0487	COL3A1,IL6,PLAU,SOX6
ZBTB16		transcription regulator		-1.967	0.0566	BMP7,IL4R,IL6,ITGB3,PIK3R1
EZH2		transcription regulator	Activated	2.074	0.0648	BMP7,EPDR1,EZR,FRZB,IL6,LAMC2,PTGES,TGFB1,VEGFA
LHX1		transcription regulator		-1.982	0.0822	CADPS2,SEMA6D,SOSTDC1,TMEM27
SIM1		transcription regulator	Activated	2	0.43	ITGB3,MCM7,MRPL37,PFN1
NT5E	0.593	phosphatase	Inhibited	-2	3.57e-06	COL3A1,IL6,SERPINE1,TGFB1,TIMP1	117 (13)
CDKN3		phosphatase			0.000304	IGF2R,KCNQ1OT1,PEG3
PTEN		phosphatase		-1.176	0.00276	ANXA1,DHFR,DUSP1,IL4R,IL6,KRT19,MME,PIK3R1,PLAU,PXN,SDC4,SERPINE1,SOX4,SRC,TGFB1,VEGFA	131 (19)
PPP5C		phosphatase			0.00493	DUSP1,SGK1	120 (14)
DUSP1	3.017	phosphatase		-0.304	0.0053	COL3A1,DUSP1,IL6,PDGFB,PIK3R1,SERPINE1	84 (16)
DUSP4		phosphatase			0.00828	DUSP1,IL6	90 (16)
LPIN2		phosphatase			0.0158	IL6
PPM1L		phosphatase			0.0158	XBP1
PTPN6		phosphatase			0.0233	DHFR,IL6,TIMP1
SSH2		phosphatase			0.0313	SSH1
PTP4A3	0.17	phosphatase			0.0355	ITGB3,PXN
PTPN12		phosphatase			0.0465	IL6
F2		peptidase		1.777	1.19e-09	ALDH1B1,B3GNT5,CITED4,CLIC1,DUSP1,ECE1,EDNRB,FOSL2,GREM1,HMGA1,IL6,MYH11,MYH9,PDGFB,PROCR,SDC4,SERPINE1,SPOCD1,TAGLN2,TRIO,VEGFA	134 (18)
FURIN	1.263	peptidase			0.000768	IL4R,TGFB1,VEGFA	87 (18)
MMP9		peptidase		-1.4	0.00136	CXCL12,IL6,SDC4,TGFB1,TIMP1,VEGFA	110 (16)
SHH		peptidase		0.64	0.00181	ADAMTS1,DHFR,HMGA1,IL6,NR2F2,PFN1,PVR,SERPINE1,SOSTDC1	64 (3)
Ren2		peptidase			0.00186	COL3A1,TIMP1,VEGFA	101 (10)
MMP2		peptidase		1.131	0.0024	CXCL12,IL4R,ITGA3,TGFB1	144 (18)
ADAM9		peptidase			0.0024	ITGA3,TIMP1	56 (7)
PSEN1		peptidase			0.00321	DUSP1,ENO1,FKBP1A,HK1,MME,PIK3R1,SRC,STXBP1,TGFB1,TUBA1B,TUBA1C,TUBB2B,TUBB6,TXN	104 (11)
RAB7B		peptidase			0.00356	IGF2R,IL6	99 (7)
PLG		peptidase		0.943	0.00626	EDNRB,IL6,PLAU,RLBP1,SERPINE1	94 (18)
DPP4		peptidase			0.0069	PLAU,TGFB1,TIMP1	98 (19)
ADAM10		peptidase			0.0116	CXCL12,DTNA,IRAK1,NR2E1,TGFB1
MMP14		peptidase			0.0137	IL6,PIK3CD,VEGFA
F7		peptidase			0.0137	IL6,LIF,VEGFA
ACE2		peptidase			0.0147	IL6,SERPINE1
DPP3		peptidase			0.0158	NQO1
C3		peptidase		-0.285	0.0184	IL6,TGFB1,UCP2,VEGFA
ADAM15		peptidase			0.0199	IL6,VEGFA
C1QA		peptidase			0.0227	IL6,SERPINE1
MMP12		peptidase			0.0257	IL6,LIF
MMP1	0	peptidase			0.0288	CXCL12,PTGES
ADAMTS9	-0.132	peptidase			0.0313	VEGFA
ENC1		peptidase			0.0313	NQO1
ADAMTS5	-1.933	peptidase			0.0313	VCAN
CASP10		peptidase			0.0313	IL6
TMPRSS4		peptidase			0.0313	PLAU
PROC		peptidase			0.0358	IL6,PROCR,SERPINE1
F10		peptidase			0.039	IL6,VEGFA
CTSD		peptidase			0.0465	TXN
TPSG1		peptidase			0.0465	IL6
BMP1	1.453	peptidase			0.0465	DCN
APP		other		1.724	1.69e-07	ATP2B2,CLIC1,CRLF1,CXCL12,DCN,ENO1,FKBP1A,GHR,HERPUD1,HK1,HMGA1,IGF2R,IL6,ILK,ITGA3,ITGB3,KCND2,MAP1B,MME,PDGFB,PFKP,PIK3R1,PLAU,PPARD,RUNX1T1,SDC4,SERPINE1,STXBP1,TGFB1,TUBA1B,TUBA1C,TUBB2B,TUBB6,TXN,VCAN,VEGFA	132 (17)
PTH		other	Activated	2.262	1.04e-06	ADAMTS1,CGNL1,CXCL12,DUSP1,FOSL2,IL6,MME,PLAU,PXN,SDC4,SRC,STC1,TGFB1	101 (15)
COLQ		other		0.333	1.33e-06	ADAMTS5,BMP1,DCN,DTNA,PRELP,SDC4,TGFB1,TIMP1,VCAN
NREP		other		0.156	2.49e-06	COL3A1,ITGA3,PDGFB,TGFB1,VEGFA
CYR61		other		0.275	7.02e-06	IL6,ITGA3,ITGB3,PLAU,SERPINE1,TGFB1,TIMP1,VEGFA,WNT5A	113 (15)
RETNLB		other		1.463	2.86e-05	BMP1,DNER,FRZB,IL4R,MSN,TGFB1,TIMP1,WNT5A	71 (11)
COL4A3		other			3.13e-05	COL3A1,ITGB3,LAMC1,TGFB1,TIMP1	112 (15)
THBS1		other		1.067	6.88e-05	IL6,PLAU,TGFB1,TIMP1,VEGFA	99 (15)
MYOC		other			7.52e-05	ADAMTS1,ANXA1,LAMC1,PHLDA2,SOSTDC1,SOX11,SOX3,STC1
MFAP2		other			0.00013	CDC42EP3,ITGB3,VCAN
DCN	-2.242	other		0.936	0.000162	DUSP1,IL6,SEMA3A,SERPINE1,TGFB1,VEGFA	90 (16)
INSIG1		other	Inhibited	-2.611	0.000212	ACLY,FDPS,G6PD,IL6,LPIN1,PTGES,TGFB1,UCP2	57 (10)
VCAN	-1.789	other		1.667	0.000236	CXCL12,DCN,ITGA3,MAP1B,PRELP,TGFB1,TIMP1,VCAN,VEGFA	69 (10)
LY6E		other		0	0.00024	ABCC3,IL6,IRAK2,SERPINE1	41 (7)
PSG1		other			0.000248	TGFB1,VEGFA
S100A9		other		0.492	0.000314	ADAMTS1,ADAMTS5,ALDH1A1,FBLIM1,GPRC5A,IL6,PLAU,PTGES,SGK1,VCAN	77 (12)
S100A8		other		0.3	0.000477	ADAMTS1,ADAMTS5,ALDH1A1,FBLIM1,GPRC5A,IL6,PLAU,PTGES,SGK1,VCAN	139 (17)
RASSF1		other		0.239	0.000553	ALDH1A1,DACH1,GHR,LIF,MAP1B,MTUS1,TUBB2B
ADIPOQ		other		1.684	0.000671	ACLY,COL3A1,DUSP1,IL4R,IL6,PPARD,TGFB1,TIMP1,UCP2	127 (21)
PDLIM2		other		-1.134	0.000718	C4orf19,GHR,MME,PHLDA3,PRUNE2,SLC43A3,SPOCD1
AIF1		other			0.000768	COL3A1,IL6,TGFB1	117 (11)
MAPT		other			0.000827	ENO1,FKBP1A,HK1,IL6,MAP1B,NTRK2,STXBP1,TUBA1B,TUBA1C,TUBB2B,TUBB6,TXN	70 (7)
PTHLH		other		0.351	0.000955	ADAMTS1,FOSL2,IL6,PLAU,SERPINE1,VEGFA	130 (16)
RLN2		other			0.000986	EDNRB,TIMP1,VEGFA	67 (7)
ADCYAP1		other		0.976	0.00132	ACTN1,CLCF1,COL3A1,FGFR2,HK1,IL6,MME,NQO1,NTRK2,TUBB2B,UCP2	94 (11)
VTN		other			0.00136	ITGB3,PLAU,PXN,SERPINE1	104 (17)
CDH1		other		-0.447	0.00145	BMP7,ITGB3,KRT19,PIK3R1,TGFB1,VEGFA	115 (19)
ATOH7		other			0.00145	SOX11,SOX4
NEAT1		other			0.00145	SH3PXD2A,TSHZ2
SIGLEC1		other			0.00145	IL6,TGFB1	60 (7)
INSIG2		other			0.00153	ACLY,FDPS,G6PD	44 (6)
SERPINE1	3.023	other		-1.718	0.00216	IL6,ITGB3,PLAU,TGFB1	103 (16)
SLC9A3R1		other			0.00224	EZR,KRT19,MSN
ITGB6		other			0.00224	COL3A1,SERPINE1,TGFB1	100 (14)
THY1		other			0.00224	PDGFB,TGFB1,VEGFA	45 (7)
TRA2B		other			0.0024	LPIN1,NQO1
SEL1L		other			0.00265	HERPUD1,TIMP1,XBP1
COL18A1		other		-0.777	0.00284	EDNRB,IL6,ITGB3,PLAU,SERPINE1,VEGFA	84 (18)
NEDD9		other		1	0.00293	PFKP,SERPINE1,STC1,TF
MYD88		other		1.158	0.00309	ALDH1A1,CXCL12,DUSP1,EDNRB,IL6,ITPR2,PTGES,SERPINE1,SH3BP5,TGFB1,TIMP1	121 (16)
PIWIL4		other			0.00356	FGFR2,TGFB1
SPTAN1		other			0.00356	ITGA3,ITGB3
WIF1		other			0.00356	FRZB,MITF
DES		other			0.00356	DCN,TGFB1	99 (7)
BSCL2		other			0.0036	GREM1,HMGA1,IL6,LPIN1,TIMP1
ERVW-1		other			0.00362	CREB3L1,IL6,XBP1
CST5		other		-0.905	0.00469	ACAT2,EZR,GPRC5A,LAMC1,MAP1B,MSN,MVP,S100A11,SOX4,TXN,VCAN
AKIRIN2		other			0.00493	DUSP1,IL6	56 (7)
RAPGEF1		other			0.00493	IL6,PXN	91 (10)
CD44		other		0.47	0.00505	COL3A1,IL6,ITGA3,LAMC1,LTBP2,PLAU,SDC4,SRC,WNT5A	155 (20)
IGFBP2		other		-0.927	0.00587	CADM1,EPHA4,GHR,NUP210
AVP		other		1	0.00634	COL3A1,EDNRB,IL6,TGFB1	89 (16)
CD82		other			0.00651	DCN,TIMP1
PKP2		other			0.00651	COL3A1,TGFB1
LPA		other			0.00651	GHR,SERPINE1
IL18BP		other			0.00651	IL6,VEGFA	68 (9)
CD9		other			0.00771	ITGA3,VEGFA,WNT5A	71 (10)
HNRNPA2B1		other			0.00794	CADM1,DNER,IL6,NRCAM,PLCB4,UBASH3B,VCAN
FAT1		other			0.00828	IL6,PLAU	72 (7)
TPM3		other			0.00828	ITGA3,VEGFA
SCUBE3		other			0.00828	SERPINE1,TGFB1	39 (7)
CRYAB		other			0.00949	IL6,MME,VEGFA	51 (7)
SHC1		other		1.131	0.00967	NQO1,SDC4,SERPINE1,TXN	119 (17)
TAC1		other	Activated	2.165	0.0101	IL6,KCND2,MME,SERPINE1,TGFB1
LY6K		other			0.0102	ABCC3,SERPINE1
DDB2		other			0.0102	SEMA3A,VEGFA
LUM		other			0.0102	IL6,TGFB1
SART1		other			0.0102	SERPINE1,VEGFA
NPPB		other			0.0115	ACAT2,COL3A1,TGFB1
ARRB2		other			0.0115	IL6,SERPINE1,VEGFA
S100A12		other			0.0124	IL6,PDGFB
SH3KBP1		other			0.0124	SERPINE1,XBP1
ITGA3	3.74	other			0.0124	PLAU,SERPINE1
NDFIP1		other			0.0124	IL6,SRC
KNG1		other			0.0126	BDKRB2,IL6,TGFB1
CGA		other			0.0126	ADAMTS1,PARM1,SGK1
GAB2		other			0.0137	IL6,ITGB3,SERPINE1
CR1L		other			0.0137	COL3A1,SERPINE1,TGFB1
SPINT2		other			0.0147	PLAU,TGFB1
CALCA		other	Activated	2.177	0.0152	CGNL1,COL3A1,IL6,MME,PXN
TCHP		other			0.0158	VEGFA
NYX		other			0.0158	TRPM1
TMEM184A		other			0.0158	DUSP1
SAMD4B		other			0.0158	NANOS1
CHMP3		other			0.0158	IGF2R
KIF26B		other			0.0158	NQO1
LRRC4C		other			0.0158	IL6
PARD3		other			0.0158	IL6
PRCC		other			0.0158	SERPINE1
DYNLRB1		other			0.0158	SERPINE1
Muc16		other			0.0158	IL6
LGALS4		other			0.0158	IL6
GRAMD4		other			0.0158	IL6
RSL1D1		other			0.0158	PLAU
TBC1D23		other			0.0158	IL6
NRN1		other			0.0158	KCND2
JAM2		other			0.0158	CXCL12
Prg4		other			0.0158	IL6
Marcks		other			0.0158	IL6
Crxos		other			0.0158	CRX
Peg3		other			0.0158	VEGFA
KIAA1524		other		-1	0.0165	CRLF1,DCN,PDLIM7,SCIN
POMC		other		0.039	0.0166	DCT,DUSP1,FOSL2,IL6,MITF
BCL2L1		other		1	0.0193	DHFR,ITGA3,NQO1,TIMP1
TAC4		other			0.0199	IL6,XBP1
NHLH2		other			0.0199	IL6,UCP2
SELENOS		other			0.0227	IL6,XBP1
SMC3		other			0.0227	CXCL12,SOX4
VIM		other			0.0227	PLAU,TGFB1
ITIH1		other			0.0227	SPHK1,TGFB1
SPINT1		other			0.0227	PTK7,WNT5A
PCGEM1		other			0.0249	ACLY,ENO1,G6PD
TIMP3		other			0.0257	IL6,LAMC2
DSP	0.106	other			0.0257	COL3A1,TGFB1
SST		other			0.0266	GHR,IL6,ITPR2
INS		other		-0.063	0.0268	ACLY,FOSL2,IL6,TGFB1,VEGFA,XBP1
GCG		other		1.154	0.027	FDPS,FOSL2,HK1,LPIN1
Ins1		other		-0.85	0.0279	DHFR,G6PD,IL6,PIK3R1,PPARD,PRKCQ,SERPINE1,TF,TIMP1,VEGFA
SFTPA2		other			0.0313	XBP1
CNMD		other			0.0313	VEGFA
KLF14		other			0.0313	SPHK1
SEMA4A	0.738	other			0.0313	VEGFA
EPN3		other			0.0313	EHD1
VANGL2		other			0.0313	SDC4
FKRP		other			0.0313	LAMC1
AFAP1L2		other			0.0313	IL6
PACS1		other			0.0313	IGF2R
UCN3		other			0.0313	VEGFA
GH2		other			0.0313	PIK3R1
MLIP		other			0.0313	HK1
AKAP10		other			0.0313	IL6
LAMA1		other			0.0313	PLAU
RILP		other			0.0313	IGF2R
CLEC5A		other			0.0313	IL6
CEACAM5		other			0.0313	IL6
ELAVL2		other			0.0313	NR2E1
COL7A1		other			0.0313	WNT5A
BCAN		other			0.0313	ITGB3
SH2D3C		other			0.0313	IL6
SOS1		other			0.0313	PLAU
CRADD		other			0.0313	IL6
TMEM9B		other			0.0313	IL6
COL1A2		other			0.0313	TGFB1
COL17A1		other			0.0313	IL6
WASF1		other			0.0313	EZR
NOD1		other			0.0321	DUSP1,IL6
PDCD4		other			0.0321	IL6,PLAU
BID		other			0.0321	IL6,TIMP1
SH3BP2		other			0.0321	ITGB3,MITF
MAPK8IP1		other			0.0355	IL6,PLAU
BCL2L11		other			0.0355	IL6,TGFB1
TMBIM6		other			0.0355	HERPUD1,XBP1
LRPAP1		other			0.039	IL6,SERPINE1
PPP1R15A		other			0.039	IL6,XBP1
CD200		other			0.0427	IL4R,IL6
FBN1		other			0.0427	COL3A1,SERPINE1
IGFBP5	-0.659	other			0.0427	LAMC1,SERPINE1
SFPQ		other			0.0427	ECE1,EPHX1
FSHB		other			0.0427	ITGB3,SGK1
GADD45A		other			0.0465	IL6,PIK3CD
Mt2		other			0.0465	IL6,SERPINE1
FREM1		other			0.0465	FREM2
C1QTNF1		other			0.0465	IL6
SPON2	1.376	other			0.0465	IL6
DERL1		other			0.0465	XBP1
ZNF300		other			0.0465	IL6
SDF4		other			0.0465	XBP1
SCARB2		other			0.0465	IL6
GCA		other			0.0465	IL6
PLEC		other			0.0465	IL6
BAG4	-1.663	other			0.0465	IL6
RBM8A		other			0.0465	IL6
PROS1		other			0.0465	IL6
Orm1 (includes others)		other			0.0465	IL6
SERPINB3		other			0.0465	IL6
HSPA4		other			0.0465	TGFB1
STRAP		other			0.0465	SERPINE1
ABI1		other			0.0465	PXN
KRT5		other			0.0465	VEGFA
NLRC3		other			0.0465	IL6
Trim30a/Trim30d		other			0.0465	IL6
SPAG9		other			0.0465	FOXK1
KIR2DL1/KIR2DL3		other			0.0465	IL6
ARHGEF2	0.255	other			0.0465	IL6
RNH1		other			0.0465	ILK
RPS7		other			0.0465	PIK3R1
ITGB8	-2.128	other			0.0465	TGFB1
CRIP2		other			0.0465	IL6
SCT		other			0.0465	AQP1
SRSF5		other			0.0465	VEGFA
RTN4		other			0.0486	IL6,NQO1,VEGFA
mir-122		microrna	Inhibited	-2.998	1.03e-05	FBLIM1,FKBP1A,FOSL2,G6PD,IL6,LAMC1,MAP1B,PXN,SLC1A5
mir-126		microrna			0.000688	CXCL12,MITF,TAGLN2,VEGFA	99 (7)
mir-30		microrna		0	0.00193	IL6,ITGB3,NEDD4L,SERPINE1
mir-24		microrna		0	0.0024	IL6,SERPINE1,SH3PXD2A,TGFB1	61 (7)
mir-146		microrna		-1.243	0.00461	DUSP1,IL6,IRAK1,IRAK2	94 (10)
mir-25		microrna			0.00949	IL6,ITGB3,MYLIP	61 (9)
mir-373		microrna			0.0147	IL6,SERPINE1
mir-542		microrna			0.0158	ILK
mir-210		microrna		0.64	0.0166	ABCC3,CXCL12,DHFR,LHFP,NUP210
mir-127		microrna			0.0172	DUSP1,IL6
mir-515		microrna			0.0199	IL6,SERPINE1
mir-8		microrna		0.492	0.0438	ADAMTS1,FHOD1,PTPN13,XBP1
miR-140-5p (and other miRNAs w/seed AGUGGUU)		mature microrna			0.000205	ADAMTS5,CXCL12,VEGFA
miR-199a-5p (and other miRNAs w/seed CCAGUGU)		mature microrna		-0.647	0.000823	DCN,GPRC5A,ITGA3,ITGB3,LAMC2,MYH11
miR-515-5p (and other miRNAs w/seed UCUCCAA)		mature microrna			0.00145	FGFR2,SPHK1
miR-204-5p (and other miRNAs w/seed UCCCUUU)		mature microrna			0.00478	BMP1,EFNB1,SOX4
miR-138-5p (miRNAs w/seed GCUGGUG)		mature microrna			0.00493	KRT19,VCAN
miR-24-3p (and other miRNAs w/seed GGCUCAG)		mature microrna			0.0069	DHFR,IL6,TGFB1
miR-200b-3p (and other miRNAs w/seed AAUACUG)		mature microrna			0.00771	FHOD1,PTPN13,PTPRD
miR-150-5p (and other miRNAs w/seed CUCCCAA)		mature microrna			0.00828	PDGFB,VEGFA
miR-92a-3p (and other miRNAs w/seed AUUGCAC)		mature microrna			0.00949	IL6,ITGB3,MYLIP
miR-129-5p (miRNAs w/seed UUUUUGC)		mature microrna			0.0124	FNDC3B,SOX4
miR-147a (miRNAs w/seed UGUGUGG)		mature microrna			0.0158	VEGFA
miR-615-5p (and other miRNAs w/seed GGGGUCC)		mature microrna			0.0158	KRT19
miR-499-5p (and other miRNAs w/seed UAAGACU)		mature microrna			0.0158	SOX6
miR-504-5p (and other miRNAs w/seed GACCCUG)		mature microrna			0.0158	VEGFA
miR-657 (miRNAs w/seed GCAGGUU)		mature microrna			0.0158	IGF2R
miR-16-5p (and other miRNAs w/seed AGCAGCA)		mature microrna		-0.503	0.0163	CADM1,FNDC3B,HMGA1,IGF2R,IL6,LAMC1,UCP2,VEGFA
miR-185-3p (and other miRNAs w/seed GGGGCUG)		mature microrna			0.0313	NTRK2
miR-101b-3p (miRNAs w/seed UACAGUA)		mature microrna			0.0313	STC1
miR-1-3p (and other miRNAs w/seed GGAAUGU)		mature microrna		-1.081	0.0345	CDCP1,CHST11,G6PD,PDLIM7,SDC4,SPHK1,TAGLN2
miR-296-5p (miRNAs w/seed GGGCCCC)		mature microrna			0.039	HMGA1,VEGFA
miR-23a-3p (and other miRNAs w/seed UCACAUU)		mature microrna			0.039	CXCL12,PLAU
miR-520g-3p (and other miRNAs w/seed CAAAGUG)		mature microrna			0.0465	VEGFA
miR-2682-5p (and other miRNAs w/seed AGGCAGU)		mature microrna			0.0465	VEGFA
miR-124-3p		mature microrna	Inhibited	-2.429	0.163	FAM129B,LAMC1,MYH9,OAF,PDLIM7,TUBB6
ESR1		ligand-dependent nuclear receptor	Inhibited	-2.635	5.48e-07	ABCC3,ADA,ADAMTS13,AQP1,CDC42EP3,CEBPG,CLDN4,CXCL12,DTNA,ENO1,FGFR2,FOSL2,FOXC1,G6PD,GHR,GM2A,GREM1,IL6,IRAK2,KCNJ13,KRT19,MAP1B,MME,NELL2,NQO1,NRCAM,NUP210,PCDH18,PLAU,PPARD,PTPN13,PVR,SCIN,SERPINE1,SGK1,SHANK2,SLC4A5,SLC7A8,SOSTDC1,SOX4,TGFB1,TRIO,TTC9,VEGFA,XBP1	162 (20)
AHR		ligand-dependent nuclear receptor		0.771	2.17e-06	ACTN1,ADAMTS5,ALDH1B1,COL3A1,DCN,DHFR,EHD1,FGFR2,FMO2,IL6,LTBP2,MATN2,NQO1,PDGFB,SEMA3A,SERPINE1,TGFB1,TXN,VEGFA	137 (21)
NR3C2		ligand-dependent nuclear receptor		0.951	7.51e-06	ADAMTS1,COL3A1,FKBP1A,GHR,IL6,PROCR,SERPINE1,SGK1,TGFB1,VEGFA	107 (19)
RXRA		ligand-dependent nuclear receptor		-1.42	0.000285	ABCC3,ALDH1A1,EPHX1,IL6,ILK,NAV2,PPARD,RGR,RLBP1,RPE65,TGFB1,TXN,VEGFA	154 (19)
PGR		ligand-dependent nuclear receptor		0.211	0.000501	ADAMTS1,EZR,FOXC1,GPRC5A,MVP,PCDH1,PFKP,PLAU,PTGES,SERPINB8,SGK1,STC1,VCAN	124 (18)
AR		ligand-dependent nuclear receptor		-1.952	0.000719	ALDH1A1,COL3A1,CXCL12,EDNRB,EPHX1,FGFR2,IL6,KCNJ3,MME,PLAU,SERPINE1,SGK1,TF,TGFB1,VCAN,VEGFA,XBP1	128 (18)
NR3C1		ligand-dependent nuclear receptor		-0.566	0.00102	ACTN1,ANGPTL7,ANXA1,AQP1,BAG4,CDC42EP3,CLCF1,CSRNP1,DNER,DUSP1,HERPUD1,IL6,LIF,PHLDA2,PIK3CD,PIK3R1,SERPINE1,SGK1,SOX4,TGFB1,TXN,WNT5A	144 (17)
RARA		ligand-dependent nuclear receptor		-1.824	0.00161	ALDH1A1,DUSP1,FOSL2,FOXC1,GHR,IL6,MAP1B,NAV2,PVR,SHANK2,TGFB1,TTC9,XBP1	111 (17)
RARB		ligand-dependent nuclear receptor		-1	0.00269	CXCL12,EZR,IL6,ILF2,TGFB1,VEGFA	99 (9)
NR1D1		ligand-dependent nuclear receptor			0.00293	ACLY,ME1,PDE8A,RGR
ESR2		ligand-dependent nuclear receptor		0.152	0.00338	ADAMTS1,ADAMTS5,CLDN4,CXCL12,FAM84A,GM2A,KCNJ3,KRT19,MME,NELL2,SGK1,SOX11,SOX4,TIMP1,VEGFA	154 (20)
PPARG		ligand-dependent nuclear receptor		-0.225	0.00702	ACLY,EPHX1,FDPS,HYOU1,IL6,KRT19,MCM7,ME1,NR2F2,PPARD,PTGES,SERPINE1,SGK1,UCP2,VEGFA	93 (19)
NR2E3		ligand-dependent nuclear receptor			0.0102	PDE8A,RGR
NR1H2		ligand-dependent nuclear receptor		-1.702	0.0146	AQP1,FDPS,HK1,IL6,VEGFA
THRB		ligand-dependent nuclear receptor		1	0.0177	DCN,FDPS,FRZB,IL6,ILK,ME1,SERPINE1,TGFB1
ESRRG		ligand-dependent nuclear receptor			0.0249	ENO1,LPIN1,VEGFA
NR1H3		ligand-dependent nuclear receptor		-1.154	0.0263	FDPS,HK1,IL6,MYLIP,VEGFA
RARG		ligand-dependent nuclear receptor			0.0301	DUSP1,FOXC1,IL6
NR0B2		ligand-dependent nuclear receptor			0.0321	ACLY,LPIN1,SERPINE1,TIMP1
NR1H4		ligand-dependent nuclear receptor		-1.954	0.229	ABCC3,IL6,TGFB1,TIMP1
ERBB2		kinase		1.977	6.62e-11	ADAMTS5,BMP1,BMP7,CADM1,CCDC80,CDC42EP3,CDCP1,CLDN4,COL3A1,CXCL12,DHFR,FSTL3,GHR,IGF2R,IL6,ILK,ITGB3,ITPR2,LAMC2,LTBP2,MACF1,MAP1B,MCM7,MITF,MME,NDRG4,PDE8A,PHLDA2,PIK3CD,PLAU,PTGES,SERPINE1,SOX4,SQOR,SRC,VCAN,VEGFA,WNT5A,XBP1	131 (18)
PRKCD		kinase		1.709	5.59e-06	CXCL12,DENND3,FOSL2,GPRC5A,IL6,KIAA1462,LIF,NAV2,PDLIM7,SERPINE1,SPHK1,TTC9,VEGFA	134 (14)
MAPK14		kinase		0.185	8.49e-06	DUSP1,FDPS,FOSL2,GREM1,IL6,ITGB8,MYH11,PLAU,PTGES,SGK1,TGFB1,TIMP1,VEGFA	115 (15)
MTOR		kinase		0.181	1.25e-05	ACLY,CAB39L,DHFR,ENO1,FDPS,FKBP1A,IL4R,IL6,IRAK1,KCND2,PFKP,PFN1,PPARD,SOX4,SRC,VEGFA	140 (18)
EGFR	0.335	kinase		1.648	1.54e-05	ANXA1,CDCP1,COL3A1,CXCL12,DUSP1,FOSL2,GHR,HERPUD1,HMGA1,IL6,MACF1,MATN2,MME,PLAU,PTGES,SERPINE1,SPHK1,VCAN,VEGFA	124 (15)
MAP3K1		kinase		1.777	2.13e-05	COL3A1,DUSP1,PLAU,PPARD,SERPINE1,TGFB1,TIMP1	78 (15)
AKT1		kinase		0.866	2.63e-05	ACAT2,ACLY,ENO1,EZR,FXYD5,IL6,ME1,MYH11,NQO1,PIK3R1,SEMA6D,SERPINE1,TIMP1,VCAN,VEGFA	132 (21)
Brd4		kinase		0.447	5.46e-05	COL3A1,EDNRB,IL6,PLAU,SPON2,TIMP1
BRD4		kinase		1.095	0.000107	ALDH1B1,FOSL2,GALNT14,NQO1,PDGFB,PLAU,TIMP1,WNT5A,XBP1	63 (7)
EPHB4		kinase		0	0.000145	BMP7,FGFR2,NCAM2,PDLIM7,TGFB1,WNT5A
RAF1		kinase	Activated	2.378	0.000152	ACAT2,ANXA1,FAM13A,IL6,ITGB3,LAMA3,LIF,NQO1,PHLDA2,PLAU,TIMP1,VEGFA	116 (16)
ACVRL1		kinase		-1	0.00018	CXCL12,PLAU,PXN,SERPINE1,VEGFA	78 (13)
MAPK8		kinase	Activated	2.27	0.000211	AQP1,DUSP1,FOSL2,IL6,LIF,MVP,PLAU,PPARD,PTGES,WNT5A	115 (15)
PIK3R1	-2.155	kinase		-0.949	0.00023	IL6,MITF,PIK3CD,PIK3R1,PLAU,SERPINE1,VEGFA	132 (21)
RET		kinase		1.004	0.000402	ANXA1,CXCL12,DCN,EDNRB,IL6,PLAU,PTPN13,STC1	117 (17)
STK11		kinase		-0.739	0.000435	CNTN1,FGFR2,IL6,NCAM2,NRCAM,PTPRZ1,SERPINE1,SLC16A4,VEGFA,WNT5A	127 (13)
CHUK		kinase		-0.207	0.000506	CRLF1,CXCL12,DCN,GM2A,IL6,ITGB3,PLAU,SGK1,SMOC2,SRC,VEGFA	130 (15)
STK16		kinase			0.000735	SERPINE1,VEGFA
MAP2K3		kinase		0.625	0.000823	COL3A1,IL6,PLAU,SERPINE1,SGK1,VEGFA	127 (16)
PRKCI		kinase		0.728	0.00092	CLDN4,EZR,HK1,IL6	13 (2)
BMX		kinase			0.000986	COL3A1,IL6,TIMP1	124 (17)
MAPK7		kinase		1.076	0.00102	ADAMTS1,DUSP1,IL6,NQO1,VEGFA	121 (16)
IKBKB		kinase		0.103	0.00115	CXCL12,DCN,GM2A,IL6,ILK,ITGB3,PLAU,PTPN13,SGK1,TGFB1,VCAN,VEGFA	132 (18)
MAPK1		kinase		0.535	0.00117	DGKI,DNAH7,DUSP1,EHD1,IL6,ITGB3,ITPR2,LIF,MITF,MNS1,MVP,PDGFB,PLAU,SHANK2	111 (18)
CDK5R1		kinase			0.00224	IL6,SERPINE1,SOX6	105 (14)
ERBB3		kinase		-1.359	0.00269	CXCL12,DUSP1,EZR,GHR,MATN2,VEGFA	122 (16)
MAPK9		kinase		1.746	0.003	ACLY,AQP1,BMP1,FOSL2,HMGA1,IL6,LIF,PTGES	144 (19)
PIK3CA		kinase		0	0.00336	PDGFB,PIK3CD,PROCR,SERPINE1,TGFB1	83 (14)
MAP2K2		kinase			0.00362	IL6,ITGB3,VEGFA	147 (20)
SPHK1	3.62	kinase		1.98	0.00423	IL6,PTGES,SERPINE1,TIMP1	77 (14)
IKBKG		kinase	Inhibited	-2.425	0.0052	CXCL12,DCN,GM2A,IL6,KCND2,SGK1,VEGFA	133 (17)
BMPR2		kinase			0.00544	CXCL12,EFNB1,EPHA4
MAP2K1	-0.175	kinase		1.154	0.00649	COL3A1,DUSP1,ENO1,IL6,ITGB3,MITF,PTPN13,VEGFA	99 (17)
BMPR1B		kinase			0.00771	NR2E1,SERPINE1,SOX6
ROR1		kinase			0.00828	KRT19,MAP1B
SRC	1.923	kinase		0.945	0.00868	DUSP1,ENO1,IL6,PLAU,SRC,VEGFA	146 (22)
TYRO3		kinase			0.0102	IL6,MITF
RPS6KA4		kinase			0.0102	DUSP1,IL6
CDK6		kinase			0.0102	DHFR,VEGFA
PRKG1		kinase			0.0115	COL3A1,SERPINE1,TGFB1
PDPK1		kinase			0.0115	DCT,IL6,SERPINE1
ERBB4		kinase		-1.114	0.0116	CADM1,COL3A1,CXCL12,DUSP1,GHR
HCK		kinase			0.0124	IL6,SRC
CSK		kinase			0.0124	IL6,SRC
MAP2K4		kinase		1.982	0.0124	IL6,PLAU,PPARD,TGFB1
FGFR1		kinase		1.991	0.0127	BMP7,IL6,LIF,PLAU,SOX3
PIK3R2		kinase			0.0147	PIK3R1,PLAU
HSPB8		kinase			0.0147	IL6,MITF
PKM		kinase			0.0149	ACLY,ENO1,IL6
FXN		kinase			0.0158	ACLY
UHMK1		kinase			0.0158	AQP1
YES1		kinase			0.0158	IL6
MAP3K20		kinase			0.0158	SOX6
PIK3C2A		kinase			0.0158	VEGFA
ATM		kinase		1.981	0.0184	DUSP1,IL6,LPIN1,SERPINE1
SPHK2		kinase			0.0199	IL6,SRC
CAMK2D		kinase			0.0199	ADAMTS5,IL6
MKNK1		kinase		1.342	0.0219	FLNB,LAMC1,MAP1B,NELL2,STXBP1
MET		kinase		-0.182	0.0219	IL6,ITGA3,SH3BP5,TGFB1,VEGFA
INSR		kinase		1.71	0.0227	AQP1,DUSP1,FDPS,IGF2R,IL6,MCM7,PDGFB,PHLDA2,PRKCQ,SERPINE1,TGFB1,UCP2
ILK	1.396	kinase			0.0233	DHFR,IL6,TGFB1
MAPK3		kinase		1	0.0246	IL6,PDGFB,PTGES,TIMP1
STK3		kinase			0.0257	IL6,SOX4
TGFBR2		kinase		1.666	0.0284	ADAMTS5,IL6,PDGFB,SERPINE1,TGFB1,TIMP1,VEGFA
TEK		kinase			0.0288	IL6,VEGFA
CDK11B		kinase			0.0313	VEGFA
PIK3CG		kinase			0.0319	FOSL2,IL6,ITGB3
RPS6KA5		kinase			0.0321	DUSP1,IL6
MAP3K7		kinase			0.0334	IL6,PDGFB,SERPINE1,WNT5A
EPHB6		kinase			0.0358	FKBP1A,IL6,TGFB1
MAP3K5		kinase			0.039	IL6,TGFB1
SYK		kinase			0.0407	IL6,ITGB3,TGFB1,VEGFA
PRKCA		kinase			0.0415	NQO1,PHLDA2,PVR,SERPINE1,VEGFA
FGFR4		kinase			0.0427	PLAU,SERPINE1
AKT2		kinase			0.0441	NQO1,SEMA6D,TIMP1
JAK2		kinase			0.0454	ACTN1,BMP7,IL6,PFN1,PHLDA3
IPMK		kinase			0.0465	PFN1,TAGLN2
MAPK13		kinase			0.0465	IL6,VEGFA
CSNK1E		kinase			0.0465	SERPINE1
STK38		kinase			0.0465	IL6
EEF2K		kinase			0.0465	MAP1B
MATK		kinase			0.0465	SRC
CFTR		ion channel		0.447	0.0101	AQP1,CFH,FDPS,HSD17B2,SLC7A8
CACNA1A		ion channel			0.0124	ATP2B2,IL6
KCNJ9		ion channel			0.0158	KCNJ3
CLCN5		ion channel			0.0227	IL6,TXN
STIM1		ion channel			0.0257	IL6,NQO1
KCNJ5		ion channel			0.0313	KCNJ3
KCNJ6		ion channel			0.0313	KCNJ3
P2RX7		ion channel			0.039	IL6,TGFB1
CLCN3		ion channel			0.0465	TGFB1
GJC1		ion channel			0.0465	TGFB1
TGFB1	2.492	growth factor		1.623	2.56e-15	ACLY,ACTN1,AQP1,BDKRB2,BMP1,BMP7,CADM1,CDC42EP3,CFH,CHST11,CLDN4,COL3A1,CXCL12,DACH1,DCN,DUSP1,ECE1,EDNRB,FGFR2,FLNB,FNDC3B,FOSL2,FOXC1,FSTL3,FXYD5,GDPD5,GPRC5A,GREM1,GSE1,HMGA1,IL4R,IL6,ILK,IRAK2,ITGA3,ITGB3,ITPR2,KCNJ3,KRT19,LAMC1,LAMC2,LIF,LIMK2,LTBP2,MITF,MSN,MYH11,MYH9,NDRG4,P2RY6,PDGFB,PDLIM7,PHLDA2,PIK3CD,PLAU,PPARD,PTGES,PXN,S100A11,SDC4,SEMA3A,SERPINE1,SGK1,SLC39A14,SMOC2,SOX4,SPHK1,SRC,…	162 (19)
CTGF		growth factor		0.543	1.12e-09	ADAMTS1,ADAMTS5,DCN,ENO1,FLNB,IL6,ILK,PDGFB,SDC4,SERPINE1,SOX4,TGFB1,TIMP1,VEGFA	140 (18)
AGT		growth factor	Activated	2.396	2.92e-09	ACAT2,ADAMTS5,ANXA1,BDKRB2,COL3A1,DHFR,DUSP1,EDNRB,FGF13,FOXP2,IL6,ITGB3,ITPR2,LIF,MATN2,PFN1,PIK3R1,PLAU,SERPINE1,SGK1,SOX4,SOX6,STC1,TGFB1,TIMP1,UCP2,VEGFA	116 (17)
INHA		growth factor		0.662	9.9e-09	ADAMTS1,COL3A1,DNAH7,EPHX1,HSD17B2,ITGA3,KRT19,MATN2,MYH11,PIK3CD,PIK3R1,SERPINE1,SGK1	58 (6)
HGF		growth factor		0.122	1.14e-06	ADAMTS1,CLCF1,COL3A1,CRLF1,EPHA4,HK1,IL6,ITGB8,KRT19,LAMC2,NRCAM,PHLDA2,PLAU,PPARD,PVR,RGS20,SEMA3A,SERPINE1,SGK1,STC1,TAGLN2,TGFB1,TIMP1,VEGFA	130 (19)
BMP6		growth factor		1.159	2.55e-06	ADAMTS1,ADAMTS5,EPHX1,IL6,MATN2,SEMA3A,SERPINE1,TIMP1,VEGFA,XBP1	96 (19)
FGF2		growth factor	Activated	2.33	5.18e-06	ADAMTS5,COL3A1,CXCL12,DCN,EDNRB,ENO1,FGFR2,GREM1,IL6,ITGA3,MITF,PDGFB,PLAU,SERPINE1,SPHK1,TF,TGFB1,TIMP1,VEGFA	112 (18)
EGF		growth factor		1.231	5.79e-06	ACTN1,ADA,COL3A1,DCN,DUSP1,EZR,IL6,ITGB3,KRT19,LIMK2,PHLDA2,PLAU,PPARD,PTGES,S100A11,SERPINE1,SOX4,SPHK1,TF,TGFB1,TIMP1,VCAN,VEGFA	111 (15)
FGF21		growth factor		1.414	6.15e-06	ACLY,FGFR2,GHR,ME1,MYLIP,SERPINE1,TGFB1	98 (14)
VEGFA	-1.464	growth factor		0.946	3.53e-05	ADAMTS1,CXCL12,HK1,IL6,ITGB3,MVP,NR2F2,PDGFB,PLAU,SERPINE1,STC1,TGFB1,TIMP1,UQCRB,VEGFA	96 (15)
WISP2		growth factor	Inhibited	-2.433	0.00013	LAMC2,PROCR,SDC4,SERPINE1,TGFB1,XBP1
TGFB2		growth factor		0.307	0.000227	COL3A1,RUNX1T1,SERPINE1,SPHK1,TGFB1,TIMP1,VCAN,VEGFA	107 (18)
TGFA		growth factor		1.226	0.00029	FOSL2,IL6,LAMC2,SERPINE1,TGFB1,VEGFA,WNT5A	112 (17)
TGFB3		growth factor		1.651	0.000295	COL3A1,FOSL2,ITGB3,LTBP2,SERPINE1,SH3PXD2A,TGFB1,VEGFA	118 (17)
IGF2		growth factor		0.728	0.000345	DUSP1,GHR,IGF2R,IL6,MCM7,PDGFB,PIK3R1,PRKCQ,SERPINE1,VEGFA	137 (21)
HDGF		growth factor			0.000735	SERPINE1,TGFB1
NOG	-1.503	growth factor		0.849	0.00122	BMP7,MITF,VCAN,VEGFA,WNT5A	60 (11)
BMP2		growth factor		-0.741	0.00138	CREB3L1,CXCL12,FGFR2,GREM1,SOSTDC1,SOX6,TBC1D10A,TIMP1,VCAN,VEGFA	118 (18)
INHBB		growth factor			0.00186	COL3A1,SERPINE1,TIMP1	51 (6)
IGF1		growth factor		-0.449	0.00205	ADA,COL3A1,CRX,GHR,HMGA1,IL4R,IL6,MYH11,NTRK2,PLAU,SERPINE1,TF,TGFB1,VEGFA,XBP1	104 (14)
FGF19		growth factor			0.00225	ACLY,ALDH1A1,FDPS,MME,PEG3,SGK1
PTN		growth factor			0.0024	ITGB3,PTPRZ1
PGF		growth factor			0.00265	DCN,IL6,NANOS1,SERPINE1	101 (7)
GDF9		growth factor			0.00265	GREM1,PLAU,PXN,VCAN
NRG1		growth factor		0.671	0.00285	ACTN1,DUSP1,HMGA1,ITGB3,LIMK2,PLAU,PXN,SOX4,TF,VEGFA	119 (18)
ANGPT1		growth factor			0.00323	COL3A1,DUSP1,ILK,VEGFA	130 (18)
INHBA		growth factor		-0.196	0.0034	ACTN1,DACH1,DTNA,FSTL3,IL6,SERPINE1,SOX4,TIMP1,VEGFA	137 (19)
BMP7	-2.727	growth factor		-1.362	0.00354	BMP7,GREM1,IL6,PIK3R1,SERPINE1,SOSTDC1,VEGFA	98 (16)
PDGFC		growth factor			0.00418	TGFB1,TIMP1,VEGFA	89 (7)
FGF7		growth factor		0.497	0.00465	ABCC3,FGFR2,PLAU,SERPINE1,VEGFA	98 (17)
LTBP4		growth factor			0.00651	GREM1,TGFB1
GDF10		growth factor			0.0158	SERPINE1
BMP4		growth factor		-1.4	0.0237	FGFR2,GREM1,IL6,MITF,VEGFA,WNT5A
GRN		growth factor			0.0257	IL6,VEGFA
BDNF		growth factor		-1.186	0.0263	BMP7,DUSP1,FLNB,IL6,LAMC1,MAP1B,NELL2,NTRK2,SOSTDC1,STXBP1
NGF		growth factor		0.893	0.0284	DUSP1,FOSL2,TGFB1,TRIO,TXN,VEGFA,WNT5A
GDF15		growth factor			0.0288	IL6,PLAU
KITLG		growth factor		1.269	0.0292	BMP1,CLIC1,EDNRB,IL6,ITGB3,MME,PRKCQ,UCP2
LEP		growth factor		0.913	0.0452	ABCC3,ACLY,COL3A1,FGFR2,IL6,LIF,SERPINE1,TGFB1,TIMP1,UCP2,VEGFA,WNT5A
MSTN		growth factor			0.0464	IL6,TGFB1,VEGFA
FGF4		growth factor			0.0465	SOSTDC1,VEGFA
NOV		growth factor			0.0465	GREM1,SERPINE1
estrogen receptor		group		-0.877	3.52e-11	ANXA1,BMP7,CLDN4,CXCL12,FGF13,FGFR2,IL6,ITGA3,KRT19,LAMC2,MAP1B,MSN,NCAM2,PCDH1,PCDH18,PLAU,SERPINE1,TGFB1,TIMP1,VEGFA,WNT5A,XBP1	133 (16)
Ras		group		1.308	8.37e-08	CLDN4,HMGA1,LIF,LRAT,MITF,MYH11,PDGFB,PLAU,PPARD,PTGES,PVR,SERPINE1,VEGFA	115 (17)
ERK		group		1.762	2.29e-07	ACTN1,CLDN4,COL3A1,DUSP1,FOSL2,HMGA1,IL6,ITGB3,LIF,PLAU,PPARD,PTGES,SERPINE1,SOX4,TIMP1,VCAN,VEGFA	155 (18)
ERK1/2		group	Activated	2.013	1.22e-06	COL3A1,CXCL12,DUSP1,ECE1,ENO1,EZR,FGFR2,HMGA1,IL6,ITGA3,ITGB3,PLAU,PTGES,SERPINE1,SGK1,TIMP1,VCAN,VEGFA	129 (14)
Vegf		group		0.173	5.43e-06	ADAMTS1,ANGPTL7,BMP7,CLCF1,CRLF1,CXCL12,EPHA4,HERPUD1,IL6,ITGB8,LRAT,NR2F2,NRCAM,PHLDA2,PLAU,PPARD,PVR,RGS20,SGK1,STC1,TGFB1,TIMP1,VEGFA	101 (16)
Jnk		group		0.57	3.08e-05	COL3A1,CXCL12,DUSP1,IL6,NQO1,PDGFB,PLAU,PPARD,PTGES,SERPINE1,TGFB1,TIMP1,VCAN	120 (16)
PI3K (family)		group		0.223	3.68e-05	CXCL12,HK1,IL6,NQO1,PDGFB,PXN,SERPINE1,SOX4,VEGFA	143 (20)
P38 MAPK		group		0.227	7.28e-05	COL3A1,CXCL12,DUSP1,EDNRB,IL6,ITGB3,ITGB8,LAMA3,MITF,MYH11,PLAU,SERPINE1,SGK1,TGFB1,TIMP1,VEGFA,WNT5A	116 (16)
Tgf beta		group	Activated	2.43	0.000121	DCN,GREM1,IL6,ILK,ITGB3,LAMA3,LIF,PDGFB,PLAU,SERPINE1,TGFB1,TIMP1,VEGFA	137 (17)
TMSB4		group		0.882	0.000195	ILK,IRAK1,ITGA3,SERPINE1
Insulin		group		1.018	0.000309	ACLY,DUSP1,G6PD,IL6,KCNJ3,LPIN1,MCM7,ME1,PIK3R1,PPARD,SERPINE1,SGK1,TGFB1,UCP2,VEGFA,XBP1	126 (18)
IL1		group		1.328	0.000311	ADAMTS1,ADAMTS5,DCN,DUSP1,IL4R,IL6,LIF,LRAT,SDC4,SERPINE1,TGFB1,TIMP1,VCAN,VEGFA,WNT5A	120 (17)
Tnf receptor		group		1.982	0.000354	IL6,SERPINE1,TGFB1,TIMP1	124 (15)
Sos		group			0.00038	CADM1,COBLL1,FBLIM1,GM2A,LAMA3,MYH9,PFN1,PLAU,PTPRZ1,SEMA6D,TGFB1
Alpha catenin		group		0.794	0.000603	ADAMTS1,ADAMTS5,COL3A1,CXCL12,IL6,PLAU,SGK1,TIMP1	113 (11)
Histone h4		group			0.000639	ADA,DHFR,G6PD,IL6,NCAM2,NEDD4L,NTRK2,SHANK2,SPHK1
Akt		group		-0.497	0.00122	AMOT,COL3A1,CXCL12,IL6,PPARD,SEMA6D,SERPINE1,SGK1,SOX4,VCAN,VEGFA,XBP1	102 (14)
Srebp		group			0.00186	ACLY,G6PD,UCP2
Angiotensin II receptor type 1		group			0.00224	SERPINE1,TIMP1,VEGFA	70 (13)
p85 (pik3r)		group			0.00224	IL6,PIK3CD,VEGFA	135 (18)
Nr1h		group		-0.718	0.00245	ACLY,ALDH1A1,ECE1,IL6,MYLIP,PRKCQ,PTGES,RPE65	50 (7)
TCF		group			0.00318	ALDH1A1,HSD17B2,MME,NRCAM,SERPINE1,SLC1A5	92 (7)
ADCY		group			0.00478	COL3A1,IL6,TXN	114 (11)
Ptk		group			0.00493	IL6,TGFB1	64 (11)
CDK4/6		group		-0.447	0.00525	ENO1,FAM129B,MACF1,TUBA1B,TUBA1C
Pkc(s)		group	Activated	2.1	0.00686	COL3A1,DUSP1,IL6,NQO1,SERPINE1,STC1,TGFB1,VEGFA,XBP1	101 (17)
SRC (family)		group			0.00735	IL6,ITGB3,PXN,TGFB1	111 (18)
Tnf (family)		group		1.71	0.00765	ABCC3,ADAMTS5,CLDN4,CXCL12,GHR,IL6,SERPINE1	127 (17)
Histone h3		group			0.00901	FGFR2,G6PD,GHR,IGF2R,IL6,LRAT,MTUS1,PTGES,RUNX1T1,SGK1,SPHK1,VEGFA,WLS,XBP1	78 (7)
Tlr		group		0.799	0.0102	DUSP1,IL6,RGS20,SEMA3A,SPHK1,WNT5A
Kallikrein		group			0.0102	BDKRB2,TGFB1
mGluR		group			0.0124	MAP1B,NTRK2
PI3K p85		group			0.0158	IL6
G-protein gamma		group			0.0158	SRC
G-protein beta		group			0.0158	SRC
Daf		group			0.0158	IL6
Serine Protease		group			0.0158	IL6
SYK/ZAP		group			0.0172	IL6,TIMP1
Mek		group	Activated	2.379	0.0181	CDCP1,DCT,IL6,ITGB3,NQO1,PHLDA2,SERPINE1,SLC43A3
Cdk		group			0.0199	IL6,UCP2
Nos		group			0.0227	TIMP1,VEGFA
MIR101		group			0.0227	DUSP1,MITF
PRKAA		group			0.0233	DUSP1,HYOU1,IL6
Mapk		group			0.0254	ADA,CLDN4,IL6,PPARD,VEGFA
opioid receptor		group			0.0313	TXN
Plc beta		group			0.0313	IL6
MSK1/2		group			0.0313	DUSP1
Rab5		group			0.0313	IL6
sPla2		group			0.0313	PTGES
FPR		group			0.0313	IL6
Par		group			0.0313	IL6
C-type LECTIN		group			0.0313	IL6
Notch		group		0.218	0.0334	DUSP1,IL6,S100A11,VEGFA
MAP2K1/2		group		0.277	0.0348	DUSP1,HERPUD1,TGFB1,VEGFA
cyclooxygenase		group			0.0355	IL6,LIF
Ras homolog		group			0.039	ITGB3,PLAU
ETS		group			0.039	SERPINE1,TIMP1
JINK1/2		group			0.0427	IL6,PTGES
C/ebp		group			0.0464	IL6,PTGES,TGFB1
Pkg		group			0.0465	PTGES,TXN
DUB		group			0.0465	MYLIP
IRS		group			0.0465	VEGFA
Beta Secretase		group			0.0465	MME
NIK		group			0.0465	IL6
TH17 Cytokine		group			0.0465	IL6
RNase A		group			0.0465	IL6
Hspg		group			0.0465	VEGFA
Gm-csf		group			0.0486	IL6,IRAK1,TGFB1
ADRB		group	Inhibited	-2.236	0.0727	ACAT2,FDPS,LPIN1,NQO1,PDGFB
S1PR2		g-protein coupled receptor	Activated	2	9.49e-05	PDGFB,SPHK1,TGFB1,TIMP1	65 (10)
C3AR1		g-protein coupled receptor	Activated	2.421	0.000103	DCN,IL6,LTBP2,PDGFB,SERPINE1,TGFB1	86 (11)
ADORA2B		g-protein coupled receptor		0.605	0.000272	IL6,SERPINE1,TGFB1,TIMP1,VEGFA	86 (16)
C5AR1		g-protein coupled receptor	Activated	2.425	0.000297	DCN,IL6,LTBP2,PDGFB,SERPINE1,TGFB1	140 (20)
AGTR1		g-protein coupled receptor		-0.277	0.00035	COL3A1,DUSP1,IL6,SERPINE1,TGFB1	99 (18)
ADRA1B		g-protein coupled receptor			0.000841	COL3A1,DUSP1,IL6,LIF,VEGFA	126 (20)
ADRA1D		g-protein coupled receptor			0.000841	COL3A1,DUSP1,IL6,LIF,VEGFA	124 (19)
ADRA1A		g-protein coupled receptor			0.00112	COL3A1,DUSP1,IL6,LIF,VEGFA	93 (17)
ADRB3		g-protein coupled receptor			0.00224	CXCL12,IL6,UCP2	104 (15)
F2R		g-protein coupled receptor		0.14	0.00314	CXCL12,DUSP1,ECE1,IL6,VEGFA	109 (18)
ADORA2A		g-protein coupled receptor		-1.53	0.00479	COL3A1,DUSP1,IL6,NTRK2,PEG3,TGFB1,VEGFA	93 (18)
PTGER2		g-protein coupled receptor		-0.417	0.00639	IL6,PTGES,PXN,SERPINE1,TIMP1,VEGFA	126 (20)
CYSLTR2		g-protein coupled receptor			0.00651	DCT,MITF
ACKR3		g-protein coupled receptor			0.0069	CFH,COL9A1,CXCL12
DRD2		g-protein coupled receptor			0.00857	EDNRB,TGFB1,VEGFA	103 (20)
OPN4		g-protein coupled receptor			0.0158	VEGFA
FZD2		g-protein coupled receptor			0.0158	WNT5A
LPAR1		g-protein coupled receptor			0.0172	IL6,SPHK1
CCR2		g-protein coupled receptor		-0.368	0.0203	CXCL12,IL6,TGFB1,TIMP1
P2RY2		g-protein coupled receptor			0.0227	SERPINE1,TF
NPY1R		g-protein coupled receptor			0.0257	IL6,UCP2
ADGRG1	2.99	g-protein coupled receptor			0.0313	VEGFA
GPR32		g-protein coupled receptor			0.0313	IL6
ADRB1		g-protein coupled receptor			0.0321	COL3A1,IRAK1
CRHR2		g-protein coupled receptor			0.0465	IL6,VEGFA
HRAS		enzyme		1.203	2.44e-06	BMP1,BTBD11,CCDC80,CHST11,CLCF1,COL3A1,CXCL12,DNER,DUSP1,EPHX1,FOSL2,FSTL3,IL6,KRT19,MYH11,NQO1,PFN1,PLAU,PXN,SERPINE1,SESN3,SOX4,TGFB1,UBASH3B,VCAN,VEGFA	109 (15)
ADA	1.781	enzyme		-1.446	4.12e-06	ADA,IL6,SERPINE1,TGFB1,TIMP1,VEGFA	66 (9)
GNA12		enzyme		-0.478	2.86e-05	EZR,G6PD,MYH11,PIK3CD,PIK3R1,PXN,VAV2,VEGFA	92 (7)
FBXO32		enzyme		-1.294	5.39e-05	CADM1,HERPUD1,HYOU1,IL6,ITGA3,KRT19,PTGES,XBP1
HMOX1		enzyme		0.031	6.64e-05	AQP1,CXCL12,G6PD,IL6,ITGB3,NQO1,PROCR,TGFB1,VEGFA	109 (16)
KRAS		enzyme		0.73	0.000134	CCDC80,COL3A1,DHFR,DUSP1,ENO1,FLII,G6PD,HMGA1,HYOU1,IL6,ITGB3,LIF,NQO1,PALD1,PEG3,PPARD,SDC4,TMEM98,VCAN,VEGFA	118 (15)
TAZ		enzyme			0.000392	ADAMTS1,ADAMTS5,AHNAK2,ANXA1,SERPINE1,TGFB1
CYBA		enzyme			0.000429	IL6,SERPINE1,VEGFA	119 (16)
POR		enzyme		-0.64	0.000594	ABCC3,ACAT2,ACLY,ALDH1A1,FDPS,FOXC1,HLF,SDC4,TUBB2B,VEGFA
MYH9	2.288	enzyme			0.00145	PXN,VEGFA
SNCA		enzyme		1.48	0.00155	ALDH1A1,CCDC80,CDC42EP3,EZR,FGF13,IL6,LRRTM2,SERPINE1,TMEM117	133 (14)
FN1		enzyme		1.5	0.0016	HK1,IL6,ITGB3,PDGFB,PLAU,PXN,SDC4,SERPINE1,TGFB1,VAV2	80 (18)
PTGS1		enzyme			0.00216	IL6,PTGES,STC1,VEGFA	120 (16)
SCD		enzyme		0.662	0.00218	HERPUD1,IL6,PPARD,UCP2,XBP1	101 (7)
ACSL5		enzyme			0.00224	ANOS1,GPRC5A,PHLDA2
PIN1		enzyme		1.342	0.00235	COL3A1,IL6,PPARD,TGFB1,TIMP1	140 (18)
EGLN1		enzyme		-0.152	0.00253	ADAMTS5,IL6,SDC4,TGFB1,VEGFA	94 (16)
WWOX		enzyme			0.00312	IL6,ITGA3,VEGFA	140 (18)
GNB1		enzyme			0.00323	DUSP1,FOSL2,MYH11,PLAU	96 (13)
PTGS2	0	enzyme		-0.6	0.00441	ANXA1,AQP1,CXCL12,DUSP1,EZR,IL6,STC1,VEGFA	110 (15)
KMT5B		enzyme			0.00493	DUSP1,SGK1
CYP4F2		enzyme			0.00493	IL6,VEGFA	74 (9)
MGEA5		enzyme		0.277	0.00588	AHNAK2,CD302,EFNB1,EPHA4,FDPS,FGF13,FLNB,G6PD,MAMLD1,PIK3R1,PLAU,TGFB1,TIMP1
TERT		enzyme			0.00609	BTBD11,DNER,IL6,KRT19,PXN,UBASH3B,XBP1
RNF40		enzyme			0.00651	CXCL12,G6PD
GLRX		enzyme			0.00651	PDGFB,VEGFA	60 (7)
HS6ST1		enzyme			0.00651	IL6,VEGFA	56 (7)
HAS2		enzyme			0.00651	IL6,TIMP1	37 (7)
PLA2G5		enzyme			0.00651	COL3A1,VEGFA	56 (7)
CHI3L1		enzyme			0.00771	SERPINE1,SLC39A14,VEGFA
PLA2G1B		enzyme			0.00828	PPARD,UCP2
PTGES3		enzyme			0.00828	ABCC3,SOX3
BRMS1		enzyme			0.00828	IL6,PLAU	118 (13)
NOS2		enzyme		1.195	0.00952	G6PD,IL6,IRAK1,SLC1A5,STXBP1,TGFB1,TIMP1,VEGFA	102 (13)
PTGES	4.285	enzyme			0.00967	ANXA1,EZR,IL6,PTGES
TET2		enzyme		0.447	0.00982	CHST11,FAM129B,FOSL2,FOXC1,LHFP,TIMP1
ADCY7		enzyme			0.0102	IRAK1,IRAK2
ANXA1	3.212	enzyme			0.0115	ANXA1,IL6,PLAU
GPNMB	-0.089	enzyme			0.0124	IL6,MITF
ALDH1A2		enzyme			0.0126	ALDH1A1,COL3A1,TIMP1
APC		enzyme			0.0139	CXCL12,IL6,PPARD,SGK1,TIMP1,VEGFA
NRAS		enzyme			0.0146	GALE,MITF,PLAU,SESN3,VEGFA
FH		enzyme			0.0147	LTBP2,NQO1
PDE3B		enzyme			0.0147	IL6,SERPINE1
SETDB1		enzyme			0.0149	CADM2,KCND2,PTPRZ1
Ces1b/Ces1c		enzyme			0.0158	GHR
HSPA6		enzyme			0.0158	SPHK1
TXNDC2		enzyme			0.0158	IL6
EHD4	1.692	enzyme			0.0158	EHD1
PAM		enzyme			0.0158	AQP1
MYH10		enzyme			0.0158	MYH9
RAB9A		enzyme			0.0158	IGF2R
TPST1		enzyme			0.0158	IL6
DDT		enzyme			0.0158	IL6
PRDX6		enzyme			0.0158	PLAU
GBA		enzyme			0.0158	IL6
KL		enzyme			0.0162	IL6,MITF,VEGFA
GNAQ		enzyme			0.0162	ADAMTS1,SERPINE1,VEGFA
GNB3	-1.987	enzyme			0.0172	GNB3,TRPM1
CRY2		enzyme			0.0172	IL6,SGK1
CRY1		enzyme			0.0172	IL6,SGK1
RHOB		enzyme			0.0172	IL6,ITGB3
PPIF		enzyme		-0.728	0.0173	CXCL12,IL6,LIF,SPON2,WNT5A
XDH		enzyme			0.0189	DUSP1,PLAU,SERPINE1
STUB1		enzyme			0.0189	IL6,MYH11,VEGFA
GNA15		enzyme			0.0195	FXYD5,IL6,MYH11,TIMP1,VCAN
SMPD1		enzyme			0.0199	IL6,TGFB1
SDCBP		enzyme			0.0199	SOX4,SRC
GNB2		enzyme			0.0203	DUSP1,FOSL2,PLAU
SPTLC2		enzyme			0.0227	TIMP1,XBP1
GNA13		enzyme			0.0227	MYH11,VEGFA
PARP1		enzyme			0.0236	CXCL12,ECE1,IL6,LIF,NELL2
EPHX2	-0.278	enzyme			0.0257	IL6,XBP1
DHX9		enzyme			0.0257	IL6,PTPN13
RAC1		enzyme		-0.747	0.0263	DUSP1,IL6,SOX6,TGFB1,VEGFA
TXN	1.414	enzyme			0.0266	IL6,TXN,VEGFA
ACOX1		enzyme		0.128	0.0268	ADAMTS1,CXCL12,SGK1,TAGLN2,UCP2,XBP1
CYP19A1		enzyme		-0.849	0.0294	IL6,PXN,TGFB1,VEGFA
GSTZ1		enzyme			0.0313	NQO1
ZDHHC7		enzyme			0.0313	TF
ZCCHC11		enzyme			0.0313	IL6
GNA14		enzyme			0.0313	IL6
PLA2G2F		enzyme			0.0313	PTGES
AGXT		enzyme			0.0313	COL3A1
COX6A2		enzyme			0.0313	UCP2
DICER1		enzyme	Inhibited	-2.449	0.0322	IGF2R,KCNQ1OT1,LHFP,MITF,NANOS1,PLAU,PRKCQ,PROCR,SERPINE1
LPL		enzyme			0.0338	IL6,TGFB1,VEGFA
HSPA5		enzyme			0.0338	ACLY,IL6,XBP1
RHOJ		enzyme			0.0355	ANXA1,MYH9
MBD3		enzyme			0.0377	EFNA5,PEG3,PPARD,WNT5A
IDO1		enzyme			0.039	IL6,SLC1A5
LIPG		enzyme			0.039	IL6,VEGFA
DDX5		enzyme			0.039	TGFB1,TIMP1
GNAI3		enzyme			0.0427	IL6,VEGFA
IRS1	1.173	enzyme			0.0454	COL3A1,PIK3R1,UCP2,VEGFA,WNT5A
CAT		enzyme			0.0464	IL6,SERPINE1,TIMP1
Hdac1l		enzyme			0.0465	DUSP1
ZNF451		enzyme			0.0465	SERPINE1
EDEM1		enzyme			0.0465	XBP1
FERMT3		enzyme			0.0465	VEGFA
HSD17B14		enzyme			0.0465	IL6
DHX15		enzyme			0.0465	IL6
EFEMP1		enzyme			0.0465	VEGFA
LAMA4		enzyme			0.0465	VEGFA
B4GALNT1		enzyme			0.0465	VEGFA
RAB10		enzyme			0.0465	IL6
MOGAT1		enzyme			0.0465	TIMP1
GNG2		enzyme			0.0465	MYH11
MPO		enzyme			0.0465	EDNRB
GPX4		enzyme			0.0465	IL6
DHCR7		enzyme			0.0465	IL6
CYP2C9		enzyme			0.0465	DUSP1
ATG7	1.37	enzyme			0.0486	IL6,NQO1,TGFB1
RHOA	0.907	enzyme			0.0487	COL3A1,IL6,PLAU,TGFB1
TNF		cytokine		1.638	1.92e-08	ABCC3,ADAMTS5,ANXA1,AQP1,BDKRB2,CCDC80,CEBPG,CHST11,CLCF1,CLDN4,COL3A1,CRLF1,CXCL12,DCN,DUSP1,EDNRB,EHD1,FDPS,FGFR2,FOSL2,FRZB,GHR,GM2A,IL4R,IL6,IRAK2,ITGB3,ITGB8,ITPR2,LAMA3,LAMC1,LAMC2,LIF,LTBP2,MVP,MYH9,NQO1,P2RY6,PDGFB,PIK3CD,PLAU,PPARD,PTGES,RGS20,SDC4,SERPINB8,SERPINE1,SGK1,SLC7A8,SOX4,SPHK1,TF,TGFB1,TIMP1,TXN,UCP2,VEGFA,WLS,WNT5A	135 (17)
IL1B	0.25	cytokine		1.158	4.6e-08	ABCC3,ADAMTS1,ADAMTS5,ANXA1,CEBPG,CSRNP1,CXCL12,DCN,DUSP1,FGFR2,G6PD,GHR,GM2A,HMGA1,IL6,IRAK1,IRAK2,ITGB3,ITGB8,KRT19,LAMA3,LAMC2,LIF,MYH11,NQO1,PDGFB,PFKP,PLAU,PTGES,SDC4,SEMA3A,SERPINE1,TGFB1,TIMP1,VCAN,VEGFA,WNT5A	121 (17)
EDN1		cytokine		-0.014	1.02e-07	ANXA1,DCT,EDNRB,EZR,IL6,ITGB3,ITPR2,MITF,MSN,PLAU,PLCB4,PXN,SERPINE1,TIMP1,VCAN,VEGFA	104 (15)
OSM		cytokine		-0.853	1.05e-07	ABCC3,ADAMTS1,ADAMTS5,ANXA1,CLDN4,COL3A1,CRLF1,CXCL12,FOXC1,IL4R,IL6,IRAK1,KRT19,LIF,MCM7,NEDD4L,NELL2,PLAU,PLCB4,PTGES,PTPRZ1,SERPINB8,SERPINE1,SLC7A8,TIMP1,VEGFA,WNT5A	109 (15)
SPP1		cytokine		1.244	1.7e-07	CXCL12,EPDR1,FGFR2,IL6,ILK,ITGA3,ITGB3,LIF,NRCAM,PIK3R1,PLAU,SERPINE1,TGFB1,TIMP1,VEGFA	136 (16)
IL1A		cytokine		1.746	5.83e-07	ADAMTS1,ADAMTS5,ALDH1A1,CXCL12,IL6,IRAK1,ITGB3,LIF,NR2F2,P2RY6,PDGFB,PLAU,PTGES,SERPINE1,TGFB1,WNT5A	105 (16)
IL6	1.961	cytokine		-0.29	4.84e-06	ABCC3,ADAMTS1,ADAMTS13,ADAMTS5,ANXA1,COL3A1,CRLF1,DCN,DHFR,DUSP1,GALE,GREM1,IL4R,IL6,ITGB3,LIF,PDGFB,PLAU,PTGES,SERPINE1,SGK1,SLC39A14,SRC,TF,TGFB1,TIMP1,VEGFA,WNT5A,XBP1	169 (20)
IFNG		cytokine		1.289	0.000128	ACLY,AQP1,CHST11,CRLF1,CXCL12,DCT,DUSP1,ECE1,EDNRB,ENO1,HMGA1,IL4R,IL6,IRAK1,IRAK2,ITGB3,KRT19,LAMC1,LAMC2,LIF,MITF,MYH9,NDRG4,NQO1,NTRK2,P2RY6,PCDH17,PDGFB,PLAU,PPARD,PRKCQ,PTGES,SDC4,SERPINE1,TBC1D10A,TGFB1,TIMP1,VEGFA,WNT5A	126 (16)
IL15		cytokine		1.997	0.000164	ANXA1,CXCL12,ENO1,FKBP1A,G6PD,GPRC5A,HK1,IL6,LIF,PFKP,PFN1,PIK3R1,PPARD,PTPN13,S100A11,TIMP1,VEGFA,XBP1	145 (19)
IL13		cytokine		1.681	0.000172	ADA,COL3A1,EZR,FKBP1A,G6PD,HK1,IL6,PFKP,PLAU,PTGES,SERPINE1,SLC43A3,SPHK1,STXBP1,TGFB1,TIMP1,WNT5A	110 (14)
PRL		cytokine		0.642	0.000422	COL3A1,DCN,ENO1,HERPUD1,IL6,KRT19,LAMC1,MME,MSN,PARM1,TGFB1,TIMP1,TUBA1B	167 (23)
IL11	0.423	cytokine		-0.108	0.00172	EZR,IL6,SPHK1,TIMP1,WNT5A	97 (16)
WNT3A		cytokine		-1.523	0.00222	CXCL12,DCN,EFNB1,IL6,MITF,RUNX1T1,SDC4,TGFB1,VEGFA,WNT5A,XBP1	130 (17)
IL33		cytokine		0.648	0.00354	ADAMTS1,COL3A1,IL6,PDGFB,TGFB1,TIMP1	81 (17)
IL18		cytokine		0.38	0.00457	ADAMTS5,CXCL12,FOSL2,IL6,LIF,TF,TIMP1,VEGFA	153 (19)
NAMPT		cytokine			0.00614	IL6,NELL2,TGFB1	71 (9)
CX3CL1		cytokine			0.00614	IL6,TGFB1,TIMP1	89 (16)
IL3		cytokine		1.706	0.00735	ADA,CEBPG,FOSL2,HK1,IL6,ITGB3,LIF,SOX4,UCP2,VAV2,VEGFA,XBP1	137 (20)
TNFSF11		cytokine	Activated	2.189	0.00767	DUSP1,EHD1,IL6,ITGB3,PHLDA3,SDC4,SERPINE1,SH3PXD2A,SRC,TGFB1	90 (17)
MIF		cytokine		-0.497	0.00905	DUSP1,IL4R,IL6,SOX6,TGFB1,TIMP1	76 (16)
CSF1		cytokine		1.395	0.00982	DUSP1,ENO1,IL6,ITGB3,PLAU,SLC1A5,VEGFA,XBP1	118 (20)
CCL1		cytokine			0.0102	IL6,SERPINE1
PPBP		cytokine			0.0102	SERPINE1,VEGFA
CXCL12	-1.608	cytokine		0.996	0.0121	BMP1,CXCL12,IL6,ITGB3,PCDH1,PLAU,TF,TIMP1
TNFSF14		cytokine			0.0126	CXCL12,IL6,TGFB1
CSF2		cytokine		1.056	0.0134	ADA,ANXA1,CFH,CHST11,CLCF1,IL6,ITGB3,MME,MNS1,PLAU,SGK1,SLC1A5,TGFB1,XBP1
IL5		cytokine		1.558	0.0138	ENO1,FOSL2,IL4R,LIMK2,PFKP,SGK1,SLC1A5,TGFB1,TUBB2B,XBP1
SOCS5		cytokine			0.0158	IL6
IL2		cytokine		1.17	0.0159	ANXA1,CSRNP1,CXCL12,EPHA4,FGF13,FGFR2,IL4R,IL6,LIF,MME,PHLDA2,SESN3,TGFB1,TIMP1,VEGFA,XBP1
CRH		cytokine		-0.52	0.0165	BDKRB2,IL6,SGK1,VEGFA
FASLG		cytokine			0.0175	IL6,TGFB1,VEGFA
TSLP		cytokine			0.0189	IL6,TGFB1,TIMP1
IL37		cytokine			0.0199	IL6,TIMP1
CCL5		cytokine		0.873	0.027	DUSP1,HMGA1,IL6,SGK1
IL10		cytokine		-1.318	0.0283	CXCL12,DCN,DUSP1,IL4R,IL6,IRAK1,LIF,TGFB1,TIMP1,VCAN,VEGFA
CCL2	3.249	cytokine			0.0307	IL6,SERPINE1,TGFB1,TIMP1
CNTF		cytokine			0.0391	LIF,TGFB1,TIMP1,WNT5A
WNT5A	-1.659	cytokine		0.243	0.0428	CXCL12,GREM1,IL6,LAMA3,STC1
LIF	3.844	cytokine		-0.617	0.0493	BMP7,IL6,RPE65,TIMP1,VEGFA,WNT5A,XBP1
WNT1		cytokine	Activated	2.2	0.0508	CCDC80,DHFR,EFNB1,KRT19,SERPINE1
PDGF BB		complex	Activated	2.052	9.88e-09	ACAT2,BDKRB2,COL3A1,DCN,DUSP1,EDNRB,FRZB,FXYD5,GHR,GREM1,IL6,LIF,MYH11,PLAU,PPARD,SERPINE1,SGK1,SPHK1,TGFB1,TIMP1,VCAN,VEGFA	123 (18)
IgG		complex		-0.923	1.43e-05	CLDN4,COL3A1,DUSP1,EZR,GPRC5A,IL6,ITGB8,PHLDA2,SERPINE1,STK24,TGFB1,VEGFA	90 (17)
LDL		complex		-0.68	3.56e-05	DUSP1,ECE1,EDNRB,FDPS,HYOU1,IL6,ITGB3,ITPR2,PLAU,SERPINE1,SPHK1,TGFB1,VEGFA,XBP1	123 (20)
Cg		complex		0.052	6.14e-05	ADAMTS1,DUSP1,GM2A,HMGA1,IL4R,IL6,ITGB3,KCNJ3,LIF,PKIA,PLAU,RGS20,SDC4,STC1,TIMP1,VCAN,VEGFA	154 (19)
FSH		complex		-0.672	0.000212	ACTN1,ADAMTS1,DUSP1,EZR,FOSL2,GPRC5A,IL6,ILK,ITGA3,MAMLD1,PIK3CD,SERPINE1,SGK1,STK24,TF,TIMP1,VEGFA	114 (17)
T3-TR-RXR		complex	Activated	2.236	0.000444	ENO1,ME1,PFKP,RAB3B,UCP2
Laminin		complex		1.114	0.000497	PLAU,PXN,SDC4,SERPINE1,WNT5A	100 (18)
Ap1		complex		1.15	0.000772	CXCL12,EZR,IL6,NQO1,PLAU,SERPINE1,TGFB1,TIMP1,VEGFA	140 (21)
Pdgf (complex)		complex		1.745	0.00092	ITGB3,MCM7,PLAU,SERPINE1,TGFB1,TIMP1,VEGFA	117 (15)
Lh		complex		-0.883	0.00215	ACTN1,ADAMTS1,DUSP1,EZR,IL6,ILK,ITGA3,PIK3CD,SGK1,STK24,VEGFA	120 (18)
PI3K (complex)		complex		0.405	0.00236	DUSP1,G6PD,HK1,IL6,LTBP2,MITF,NQO1,SEMA6D,SERPINE1,SGK1,VEGFA,XBP1	150 (24)
hemoglobin		complex			0.00265	IL6,ME1,NQO1	43 (7)
Collagen type IV		complex			0.00418	ITGB3,PLAU,SERPINE1	111 (14)
NFkB (complex)		complex		1.313	0.00429	ALDH1B1,B3GNT5,CITED4,CLCF1,CXCL12,EDNRB,IL6,ITGB8,KRT19,LIF,PLAU,PTGES,PXN,SDC4,SERPINE1,TGFB1,TIMP1,VEGFA,WNT5A	131 (18)
Fibrin		complex			0.00544	IL6,PLAU,SERPINE1	106 (17)
Smad		complex			0.0069	SERPINE1,VEGFA,WNT5A	29 (6)
AMPK		complex	Inhibited	-2.183	0.0111	CXCL12,IL6,LPIN1,SERPINE1,UCP2,VEGFA
GC-GCR dimer		complex			0.0257	ANXA1,DUSP1
RNA polymerase II		complex			0.0263	DHFR,DUSP1,ENO1,FOSL2,FOXC1,GHR,IL6,TGFB1,TXN
Iga		complex			0.0288	PDGFB,TGFB1
Pdgfra-Pdgfrb		complex			0.0313	TIMP1
cytochrome-c oxidase		complex			0.0313	AQP1
TCDD-AHR		complex			0.0313	DCT
Collagen(s)		complex			0.0338	CREB3L1,HERPUD1,PXN
Immunoglobulin		complex		0.07	0.0386	DUSP1,FLNB,IL4R,IL6,SPHK1,TIMP1,VCAN,XBP1
NADPH oxidase		complex			0.0465	IL6,SERPINE1
Dexamethasone-GR		complex			0.0465	SGK1
Aldosterone-MR dimer		complex			0.0465	SGK1
TCR		complex		1.964	0.061	ENO1,IL4R,IL6,PIK3CD,PIK3R1,PXN,SEMA3A,SLC1A5,SPHK1,TGFB1
thioacetamide		chemical toxicant	Activated	2.23	8.47e-08	ADAMTS1,ANXA1,CDCP1,CLDN4,COL3A1,EDNRB,EPHX1,HK1,IL6,LAMC2,LRAT,PDGFB,PLCB4,PRELP,S100A11,TGFB1,TIMP1,WNT5A	128 (11)
forskolin		chemical toxicant		-1.176	3.17e-07	ACTN1,ADAMTS1,CITED4,DCT,DUSP1,EZR,FGFR2,FOSL2,GALNT14,IL6,ILK,ITGA3,ITPR2,KCNJ13,LAYN,MITF,NTRK2,PIK3CD,PLAU,PTGES,SERPINE1,SGK1,SLC7A8,STC1,STK24,TAGLN2,TIMP1,UCP2,VCAN,VEGFA	104 (17)
bucladesine		chemical toxicant		0.895	6.02e-07	ADAMTS1,ANXA1,BDKRB2,CITED4,CLCF1,DUSP1,FOSL2,FSTL3,GALNT14,IL6,IRAK2,LIF,PCDH1,PLAU,SERPINE1,STC1,TF,TGFB1,TIMP1	142 (19)
carbon tetrachloride		chemical toxicant	Activated	2.376	5.92e-06	COL3A1,DHFR,DUSP1,FKBP1A,IGF2R,IL6,ME1,NQO1,PDGFB,PPARD,SPHK1,TF,TGFB1,TIMP1	103 (17)
nitrofen		chemical toxicant		0.896	2.64e-05	AQP1,ENO1,FGFR2,HK1,HYOU1,VEGFA
cadmium		chemical toxicant		1.134	0.000165	BCO1,EPHX1,IGF2R,ILK,PLAU,SGK1,TIMP1	130 (18)
benzo(a)pyrene		chemical toxicant		1.877	0.000223	ANXA1,CEBPG,EPHX1,G6PD,LIMK2,ME1,NQO1,PRKCQ,SERPINE1,TF,TGFB1,VEGFA	140 (19)
hexachlorobenzene		chemical toxicant	Activated	2.449	0.00027	ANXA1,FBLIM1,FXYD5,LAMC2,S100A11,TIMP1
paraquat		chemical toxicant		0.598	0.000453	DGKI,IL6,ITGB8,LAMC2,TIMP1,TRPM3,TXN,VEGFA	93 (11)
kainic acid		chemical toxicant		0.585	0.000476	CSRNP1,DUSP1,FOSL2,HYOU1,NTRK2,PTGES,SYT10,TIMP1,VEGFA	125 (19)
dimethylnitrosamine		chemical toxicant		0.374	0.000687	COL3A1,IL6,NQO1,TGFB1,TIMP1	111 (15)
reactive oxygen species		chemical toxicant		1.091	0.00075	IL6,ITGB3,LPIN1,SERPINE1,TGFB1,UCP2,VEGFA,XBP1	111 (19)
9,10-dimethyl-1,2-benzanthracene		chemical toxicant		0.577	0.00112	CCDC80,EPHX1,IL6,NQO1,SERPINE1	143 (19)
cigarette smoke		chemical toxicant		1.771	0.00115	G6PD,IL6,NQO1,P2RY6,PDGFB,PTGES,SERPINE1,TGFB1,TIMP1,VEGFA,XBP1	98 (14)
Am 580		chemical toxicant		-0.283	0.00173	DUSP1,LRAT,NTRK2,TIMP1	70 (7)
ethidium		chemical toxicant			0.00186	PLAU,SERPINE1,TIMP1	84 (11)
ethionine		chemical toxicant	Activated	2	0.00323	ANXA1,LAMC2,S100A11,TIMP1
4-hydroxynonenal		chemical toxicant			0.00423	IL6,MME,SERPINE1,TGFB1	127 (21)
bromobenzene		chemical toxicant		0.555	0.00465	ABCC3,FDPS,NQO1,TIMP1,TUBB2B
dicarbethoxydihydrocollidine		chemical toxicant			0.00478	ABCC3,KRT19,SGK1
thapsigargin		chemical toxicant		-0.665	0.00528	CLDN4,CREB3L1,HERPUD1,IL6,LPIN1,NEDD4L,SGK1,XBP1	130 (18)
ochratoxin A		chemical toxicant			0.0069	COL3A1,NQO1,TIMP1	23 (3)
rottlerin		chemical toxicant			0.00779	AQP1,CLDN4,COL3A1,ECE1,PDGFB	82 (7)
nickel chloride		chemical toxicant			0.00828	IL6,VEGFA	138 (20)
isobutylmethylxanthine		chemical toxicant		-1.219	0.00853	DHFR,MITF,PPARD,SERPINE1,SGK1,TGFB1,TIMP1	149 (21)
crocidolite asbestos		chemical toxicant			0.00949	FOSL2,ILK,SRC
deoxynivalenol		chemical toxicant			0.0105	CLDN4,IL6,XBP1
pyridaben		chemical toxicant		-1	0.011	DGKI,ITGB8,LAMC2,TRPM3
rotenone		chemical toxicant			0.0132	IL6,PDGFB,TIMP1,UCP2
tetrachlorodibenzodioxin		chemical toxicant		0.321	0.0149	ACTN1,DHFR,FMO2,IL6,KRT19,MYH11,NQO1,PTPN13,SERPINE1,SRC,TXN,VEGFA
pentachlorophenol		chemical toxicant			0.0158	NQO1
potassium ferricyanide		chemical toxicant			0.0158	VEGFA
norethynodrel		chemical toxicant			0.0158	VEGFA
maneb		chemical toxicant		-1	0.0174	DGKI,ITGB8,LAMC2,TRPM3
selenite		chemical toxicant			0.0199	PLAU,TIMP1
arsenite		chemical toxicant			0.0282	DUSP1,NQO1,SERPINE1,TGFB1,VEGFA
2,2,2-trichloroethanol		chemical toxicant			0.0313	TIMP1
toluene diisocyanate		chemical toxicant			0.0313	VEGFA
1,2-dihydroxy-epoxy-1,2,3,4-tetrahydro-5-methylchrysene		chemical toxicant			0.0313	VEGFA
N-retinylidene-N-retinylethanolamine		chemical toxicant			0.0313	VEGFA
2,4,5,2',4',5'-hexachlorobiphenyl		chemical toxicant		1.067	0.0334	ABCC3,ATP1B2,DHFR,HSD17B2
E. coli B4 lipopolysaccharide		chemical toxicant		0.082	0.0335	ADAMTS5,ANXA1,AQP1,B3GNT5,FBLIM1,IL6,PTGES,TF,TRPM3
Pam3-Cys		chemical toxicant			0.0378	IL6,IRAK1,SERPINE1
cadmium chloride		chemical toxicant			0.0441	MCM7,PLAU,TXN
beta-naphthoflavone		chemical toxicant			0.0441	ABCC3,ME1,NQO1
3-methylcholanthrene		chemical toxicant			0.0464	ME1,NQO1,PTGES
perfluorooctane sulfonic acid		chemical toxicant			0.0465	IL6
satratoxin G		chemical toxicant			0.0465	IL6
triphenyltin		chemical toxicant			0.0465	IL6
3-nitrobenzanthrone		chemical toxicant			0.0465	NQO1
nickel subsulfide		chemical toxicant			0.0465	VEGFA
pirinixic acid		chemical toxicant		0.972	0.0479	ABCC3,ACAT2,BMP7,CFH,CXCL12,FKBP1A,G6PD,IL6,SERPINE1,TXN,UCP2,VEGFA
okadaic acid		chemical toxicant		1.982	0.0504	ANXA1,FOSL2,IL6,NR2F2
mono-(2-ethylhexyl)phthalate		chemical toxicant	Activated	2	0.259	ACAT2,ENO1,G6PD,PPARD
2-bromoethylamine		chemical reagent	Activated	2.138	8.99e-07	ADAMTS1,ANXA1,CLDN4,FBLIM1,FXYD5,LAMC2,S100A11,TIMP1
fenamic acid		chemical reagent	Activated	2.155	1.33e-06	ADAMTS1,ANXA1,CDCP1,CLDN4,FBLIM1,FXYD5,LAMC2,S100A11,TIMP1
tert-butyl-hydroquinone		chemical reagent		0.2	8.53e-06	FOSL2,FOXC1,G6PD,HERPUD1,ME1,MYH11,NQO1,SERPINE1,WNT5A	82 (9)
methylselenic acid		chemical reagent			1.22e-05	ADAMTS1,CADM1,DHFR,EPHX1,MAP1B,MATN2,MCM7,NEDD4L,NQO1,PEG3,PLCB4,PTGES,SGK1,SH3BP5,VEGFA
cycloheximide		chemical reagent		-0.195	7.53e-05	BMP1,DUSP1,FOSL2,IL4R,IL6,ITGB3,KCND2,MME,NQO1,PDGFB,PLAU,PTPN13,PXN,SERPINE1,TGFB1,TIMP1,VEGFA	99 (15)
8-bromo-cAMP		chemical reagent		-0.269	0.000121	BMP7,DCN,DUSP1,IL6,ITPR2,NQO1,PPARD,SERPINE1,SGK1,TIMP1,VEGFA	140 (18)
diphenyleneiodonium		chemical reagent		-1.423	0.000245	CLDN4,IL6,SERPINE1,TIMP1,UCP2,VEGFA	153 (20)
TO-901317		chemical reagent		0.485	0.000273	ACLY,CFH,ENO1,EPHX1,FDPS,G6PD,GHR,IL6,PFKP,TGFB1,TIMP1,VEGFA	115 (17)
titanium		chemical reagent			0.000735	IL6,VEGFA
manganese chloride		chemical reagent			0.00145	IL6,SLC39A14	60 (7)
Mn(III)-tetrakis-(4-benzoic acid) porphyrin		chemical reagent			0.00153	CLDN4,SERPINE1,TGFB1	87 (14)
GW9662		chemical reagent		0.239	0.00301	ACLY,IL6,MCM7,PTGES,TGFB1,UCP2	90 (10)
25-hydroxycholesterol		chemical reagent		-0.277	0.00336	ACAT2,ACLY,FDPS,FOSL2,IL6	54 (10)
CV 3988		chemical reagent			0.00356	IL6,ITGB3
farnesol		chemical reagent			0.00362	HERPUD1,PHLDA2,XBP1
N-formyl-Met-Leu-Phe		chemical reagent			0.00461	ACTN1,MSN,TAGLN2,VEGFA
thenoyltrifluoroacetone		chemical reagent			0.00493	SERPINE1,TGFB1	112 (13)
metribolone		chemical reagent		-0.963	0.00608	ACLY,ACTN1,ADAMTS1,EZR,FDPS,IL6,NEDD4L,VCAN,VEGFA	141 (23)
5-N-ethylcarboxamido adenosine		chemical reagent		0.047	0.00639	IL6,PROCR,SERPINE1,TGFB1,VCAN,VEGFA	133 (18)
2-chloroadenosine		chemical reagent			0.00651	TGFB1,TIMP1
CpG ODN 1585		chemical reagent			0.00651	IL6,SPON2
cobalt chloride		chemical reagent		0.626	0.00662	ADAMTS1,DUSP1,MITF,SPHK1,VEGFA	124 (18)
DETA-NONOate		chemical reagent		1.067	0.00789	DUSP1,IL6,SERPINE1,TIMP1	119 (20)
L-N6-(1-iminoethyl)-lysine		chemical reagent			0.00828	TGFB1,VEGFA	53 (5)
N-methyl-D-aspartate		chemical reagent		0	0.00846	ATP2B2,LIF,MAP1B,NTRK2
fucoidin		chemical reagent			0.0105	CXCL12,IL6,XBP1
S-nitroso-N-acetylpenicillamine		chemical reagent			0.0137	CXCL12,TGFB1,VEGFA
N,N-dimethylsphingosine		chemical reagent			0.0147	IL6,SPHK1
U18666A		chemical reagent			0.0147	IL6,XBP1
8-bromo-cyclic ADP-ribose		chemical reagent			0.0158	TGFB1
casein kinase II inhibitor IV		chemical reagent			0.0158	IL6
MKC-3946		chemical reagent			0.0158	XBP1
thalidomide analog 1		chemical reagent			0.0158	VEGFA
thalidomide analog 2		chemical reagent			0.0158	VEGFA
CDG2-cRGD-5		chemical reagent			0.0158	VEGFA
astragalus saponin		chemical reagent			0.0158	XBP1
styrofoam		chemical reagent			0.0158	VEGFA
N-(3-oxododecanoyl)-homoserine lactone		chemical reagent			0.0199	IL6,PTGES
ionomycin		chemical reagent		0.456	0.0201	CLDN4,DUSP1,IL6,ITPR2,SGK1,STC1,TGFB1
W-54011		chemical reagent			0.0313	IL6
VAS-2870		chemical reagent			0.0313	IL6
polysaccharide TA-1		chemical reagent			0.0313	IL6
neocuproine		chemical reagent			0.0313	VEGFA
compound 48/80		chemical reagent			0.0313	IL6
8-methyl-pyridoxatin		chemical reagent			0.0313	TF
BAY-u9773		chemical reagent			0.0313	IL6
Z-LEHD-FMK		chemical reagent			0.0313	SPHK1
5-thio-D-glucose		chemical reagent			0.0313	TGFB1
N-acetylsphingosine		chemical reagent			0.0358	COL3A1,SERPINE1,SPHK1
R5020		chemical reagent		0	0.0362	AMOT,HSD17B2,LAMC2,SGK1
polyethyleneimine		chemical reagent			0.0465	IL6
PNU282987		chemical reagent			0.0465	PPARD
9-benzyl-8-hydroxy-2-(2-methoxyethoxy)adenine		chemical reagent			0.0465	IL6
PMX 205		chemical reagent			0.0465	BMP1
STAT3 inhibitor XIII		chemical reagent			0.0465	SERPINE1
N6-carboxymethyl-lysine bovine serum albumin		chemical reagent			0.0465	TGFB1
epalrestat		chemical reagent			0.0465	TGFB1
N-ethylmaleimide		chemical reagent			0.0465	GHR
potassium cyanide		chemical reagent			0.0465	TIMP1
glutathione diethyl ester		chemical reagent			0.0465	PLAU
poly A-poly T		chemical reagent			0.0465	IL6
dexamethasone		chemical drug		0.64	2.59e-12	ABCC3,ADAMTS1,ALDH1A1,ALDH1B1,ANGPTL7,ANOS1,ANXA1,AQP1,B3GNT5,BDKRB2,BMP1,CDC42EP3,CLIC1,CXCL12,DCN,DCT,DHFR,DNER,DUSP1,EDNRB,EZR,FLNB,FOSL2,FSTL3,G6PD,GHR,HERPUD1,HMGA1,IL4R,IL6,ILF2,IRAK1,ITGB3,ITPR2,LAMA3,LAMC1,LIF,LPIN1,LTBP2,ME1,MME,NEDD4L,NQO1,PFKP,PHLDA2,PIK3R1,PLAU,PLSCR4,POMGNT1,PPARD,PRELP,PRKCQ,PTGES,SERPINE1,SGK1,SMOC2,SPHK1,SPOCD1,TF,TGFB1,TIMP1,TXN,UCP2,VCAN,VEGFA,WNT5A,XBP1	159 (19)
cisplatin		chemical drug	Activated	2.834	1.01e-08	ABCC3,ADAMTS1,ANXA1,AQP1,BAG4,CDCP1,CLDN4,DUSP1,ECE1,FBLIM1,FNDC3B,FXYD5,G6PD,GHR,HK1,IL4R,IL6,KAT6B,KRT19,LAMC2,LPIN1,NQO1,PHLDA3,PROCR,PTGES,PXN,S100A11,SERPINE1,SLC22A8,TGFB1,TIMP1,TRIO,UCP2	146 (22)
bleomycin		chemical drug	Activated	2.485	2.09e-08	BMP1,COL3A1,DCN,DNER,FRZB,IL4R,IL6,LTBP2,MSN,PDGFB,SDC4,SERPINE1,SPHK1,TGFB1,TIMP1,WNT5A	131 (17)
phorbol myristate acetate		chemical drug	Activated	2.864	2.21e-07	ADAMTS1,ANXA1,B3GNT5,BMP7,CLCF1,CRX,DENND3,DUSP1,ECE1,EPHA4,FOSL2,FSTL3,GNB3,GPRC5A,HMGA1,HSD17B2,IL6,IRAK1,ITGB3,KIAA1462,LIF,MITF,MME,MYH9,NAV2,NQO1,PDLIM7,PLAU,PPARD,PRKCQ,PTGES,SDC4,SERPINE1,SPHK1,SRC,STC1,TGFB1,TIMP1,TTC9,VCAN,VEGFA	127 (18)
lipopolysaccharide		chemical drug	Activated	2.73	2.84e-07	ABCC3,ACLY,ADA,ANXA1,AQP1,CDC42EP3,COL3A1,COL9A1,CXCL12,DCN,DUSP1,EHD1,ENO1,G6PD,GHR,HERPUD1,HMGA1,HYOU1,IL4R,IL6,IRAK1,IRAK2,ITGA3,ITGB8,LIF,LIMK2,LYNX1,MME,MSN,MYH9,NQO1,P2RY6,PDGFB,PIK3R1,PLAU,PPARD,PROCR,PTGES,RAB3B,SDC4,SEMA3A,SERPINE1,SLC1A5,SLC22A8,SLC39A14,SPHK1,STXBP1,TF,TGFB1,TIMP1,TXN,UCP2,VCAN,VEGFA,XBP1	132 (16)
phenylbutazone		chemical drug	Activated	2.376	3.93e-07	ADAMTS1,ANXA1,CDCP1,CLDN4,FBLIM1,FXYD5,LAMC2,S100A11,TIMP1
triamterene		chemical drug	Activated	2.345	9.05e-07	ADAMTS1,ANXA1,CDCP1,CLDN4,FBLIM1,FXYD5,LAMC2,S100A11,TIMP1
losartan potassium		chemical drug		-1.161	1.02e-06	AQP1,BMP7,COL3A1,IL6,ITPR2,SERPINE1,TGFB1,TIMP1,UCP2,VEGFA,XBP1	133 (20)
beta-1,3-glucan		chemical drug		0.447	1.68e-06	IL6,ITGB3,PDGFB,TGFB1,VEGFA	117 (16)
gentamicin C		chemical drug	Activated	2.121	6.38e-06	ADAMTS1,ANXA1,CLDN4,FBLIM1,FXYD5,LAMC2,S100A11,TIMP1
indomethacin		chemical drug		0.978	6.81e-06	ADAMTS1,ADAMTS5,ANXA1,CLDN4,FBLIM1,FXYD5,IL6,LAMC2,PPARD,PTGES,S100A11,TIMP1,UCP2,VCAN,VEGFA	133 (17)
allopurinol		chemical drug	Activated	2.333	7.02e-06	ADAMTS1,ANXA1,CDCP1,CLDN4,FBLIM1,FXYD5,LAMC2,S100A11,TIMP1
lomustine		chemical drug	Activated	2.828	7.19e-06	ANXA1,CDCP1,CLDN4,FBLIM1,FXYD5,LAMC2,S100A11,TIMP1
trichostatin A		chemical drug		-0.093	1.13e-05	ADAMTS1,ADAMTS5,C8orf44-SGK3/SGK3,CXCL12,DUSP1,EZR,FOSL2,FOXC1,FRZB,G6PD,GHR,IL6,LAMA3,MAMLD1,PLAU,SEMA3A,SGK1,SLC7A8,SPHK1,TGFB1,TIMP1,TMEM164,VEGFA,WNT5A,XBP1	104 (16)
N-nitro-L-arginine methyl ester		chemical drug		1.417	1.13e-05	COL3A1,IL6,ITGB3,MAP1B,PPARD,SERPINE1,TGFB1,TIMP1,VEGFA	131 (18)
green tea polyphenol		chemical drug		-0.342	1.36e-05	ANXA1,IL6,PIK3R1,PLAU,TGFB1,VEGFA	138 (18)
mifepristone		chemical drug		0.376	1.36e-05	ABCC3,ANXA1,AQP1,BMP7,DUSP1,EDNRB,IL4R,IL6,ITGB3,LAMC2,MME,SERPINE1,SOX11,TGFB1,VCAN,XBP1	150 (17)
enalapril		chemical drug		-0.478	1.65e-05	ADAMTS1,CLDN4,FBLIM1,SERPINE1,TGFB1,TIMP1,UCP2	54 (7)
actinomycin D		chemical drug		-1.732	2.36e-05	DUSP1,FOSL2,HK1,IL6,ITPR2,NTRK2,PLAU,PXN,SERPINE1,SPHK1,TBC1D10A,TF,TGFB1,VEGFA	132 (16)
captopril		chemical drug		0.726	2.6e-05	ANXA1,FBLIM1,IL6,LAMC2,LTBP2,S100A11,TGFB1,TIMP1	114 (16)
methylprednisolone		chemical drug		-0.061	4.52e-05	ALDH1A1,ANXA1,DUSP1,ECE1,EDNRB,EPHX1,GHR,HSD17B2,IGF2R,IL6,KRT19,LAMA3,ME1,PHLDA2,PKIA,PLAU,SDC4,SERPINE1,SGK1,SLC6A13,SOSTDC1,TUBA1C	139 (19)
ramipril		chemical drug		-0.555	4.73e-05	COL3A1,LAMC1,TGFB1,TIMP1,VEGFA
phenacetin		chemical drug	Activated	2.449	4.76e-05	ANXA1,CLDN4,FBLIM1,LAMC2,S100A11,TIMP1
onapristone		chemical drug		-1.103	5.35e-05	ADAMTS1,SPHK1,TGFB1,VEGFA	85 (7)
PD 123319		chemical drug		1.4	5.73e-05	FOSL2,SERPINE1,TGFB1,TIMP1,VEGFA	119 (14)
olmesartan medoxomil		chemical drug			7.49e-05	DHFR,IL6,TGFB1	24 (4)
eprosartan		chemical drug			7.49e-05	COL3A1,SERPINE1,TGFB1	23 (4)
raloxifene		chemical drug		0.102	8.88e-05	CXCL12,DUSP1,FLNB,GPRC5A,IL6,ITGB3,MATN2,SERPINE1,STC1,TIMP1,TTC9	132 (18)
valproic acid		chemical drug		-1.54	0.000115	C8orf44-SGK3/SGK3,CITED4,CRLF1,FDPS,FOXC1,HERPUD1,IL6,LRAT,MAMLD1,PDGFB,PSMD2,PXN,SERPINE1,SGK1,SLC7A8,TGFB1,TMEM164,WNT5A,XBP1	167 (22)
triclosan		chemical drug		1	0.000123	IL6,NQO1,PLAU,TIMP1	63 (7)
sulindac sulfide		chemical drug		-1.158	0.000127	KRT19,NQO1,PIK3R1,PLAU,PPARD,PTGES,STC1	80 (12)
retinol		chemical drug		0	0.000156	IL6,PPARD,TF,TGFB1	99 (7)
fingolimod		chemical drug		-1.406	0.00018	COL3A1,IL6,MITF,SERPINE1,SPHK1,TGFB1	114 (17)
thalidomide		chemical drug		-0.371	0.000208	IL6,PDGFB,SERPINE1,TGFB1,VEGFA	102 (19)
ritonavir		chemical drug			0.00028	ACAT2,BMP1,FDPS,IL6,LAMA3,ME1,MME,SPOCD1,VEGFA
mibolerone		chemical drug		1.406	0.000312	CCDC80,FDPS,FKBP1A,FOSL2,HYOU1,MME,PRELP,TF,UCP2
halofuginone		chemical drug			0.000312	EDNRB,EPHX1,HK1,LRAT,PLCB4,PRELP,TGFB1,TIMP1,WNT5A	78 (10)
tamoxifen		chemical drug		-0.291	0.000367	AQP1,CCDC80,CXCL12,EPHA4,EPHX1,IL6,LIF,LTBP2,NRCAM,PFN1,TXN,UCP2,VEGFA	156 (24)
Y 27632		chemical drug		-0.64	0.000428	IL6,MYH11,PLAU,SERPINE1,SOX6,TGFB1	106 (17)
imatinib		chemical drug		-1.04	0.00045	BMP7,COL3A1,CXCL12,IL6,MME,TGFB1,VEGFA	148 (20)
isoproterenol		chemical drug		1.879	0.000452	FOSL2,IL6,MITF,PDGFB,TBC1D10A,TGFB1,TIMP1,UCP2,VEGFA	97 (17)
sirolimus		chemical drug		-0.326	0.000453	ADA,CLIC1,ENO1,G6PD,IL4R,IL6,LPIN1,MYH11,PCDH1,PIK3R1,PPARD,SERPINE1,SLC1A5,SRC,TGFB1,TIMP1,UCP2,VEGFA,XBP1	127 (19)
trans-hydroxytamoxifen		chemical drug		-0.707	0.000538	CXCL12,DUSP1,GPRC5A,MATN2,NELL2,STC1,STXBP1,TTC9
doxorubicin		chemical drug	Activated	2.097	0.000626	ABCC3,ADAMTS1,ANXA1,CDCP1,CLDN4,COL3A1,DUSP1,LAMC2,MVP,NQO1,S100A11,SPHK1,TGFB1,TIMP1,TXN,VEGFA	133 (19)
candesartan		chemical drug		-1.446	0.000687	COL3A1,FOSL2,IL6,SERPINE1,TGFB1	118 (18)
irbesartan		chemical drug		-1.982	0.000688	ILK,ITGB3,SERPINE1,TGFB1	76 (12)
riociguat		chemical drug			0.000735	SERPINE1,TIMP1	58 (7)
nomifensine		chemical drug			0.000735	IL6,LIF	50 (7)
trientine		chemical drug			0.000768	COL3A1,SERPINE1,TGFB1	44 (6)
medroxyprogesterone acetate		chemical drug		-0.915	0.000924	DCN,IL6,PLAU,SGK1,TGFB1,VCAN,VEGFA,WNT5A	157 (20)
fulvestrant		chemical drug		0.052	0.00101	CCDC80,CXCL12,FKBP1A,FOSL2,G6PD,GHR,ITGB3,MCM7,STC1,TGFB1,TTC9,VEGFA	145 (20)
bexarotene		chemical drug		-1.066	0.00102	BMP7,CEBPG,DACH1,DUSP1,EFNA5,HERPUD1,NTRK2,PIK3R1,TGFB1,XBP1
(+)-MK-801		chemical drug		-1.633	0.00103	ATP1B2,ATP2B2,ITGB3,NTRK2,STXBP1,TIMP1
troglitazone		chemical drug		-1.988	0.00104	BMP1,CEBPG,DCN,IL6,LAMA3,ME1,MME,MYH11,NR2F2,PTGES,SERPINE1,SPOCD1,TGFB1,UCP2,VEGFA	121 (20)
ST1926		chemical drug		-0.333	0.0011	ATP2B2,CLIC1,ENO1,ILF2,PFN1,SOX11,SOX4,TXN,UQCRB
nifedipine		chemical drug		1.501	0.00118	ABCC3,ATP2B2,IL6,NTRK2,SGK1,VEGFA	146 (20)
D-tubocurarine		chemical drug			0.00124	CNTN1,DHFR,IL6
cerivastatin		chemical drug		-1.582	0.00136	FDPS,IL6,PLAU,SERPINE1,TGFB1,VEGFA	113 (17)
berberine		chemical drug		0.218	0.00138	IL6,PPARD,SPHK1,TGFB1,TIMP1,UCP2,VEGFA	138 (23)
carboplatin		chemical drug		1.342	0.00146	CDCP1,CLDN4,FXYD5,LAMC2,TIMP1
perindopril		chemical drug			0.00153	IL6,TGFB1,VEGFA	54 (7)
parthenolide		chemical drug			0.00154	ADAMTS5,IL6,LIF,MITF	122 (15)
resiquimod		chemical drug		1.745	0.00155	CXCL12,GM2A,HERPUD1,IL6,IRAK1,IRAK2,LIF,MSN,PLAU	148 (17)
spironolactone		chemical drug		-0.651	0.00155	ABCC3,COL3A1,EDNRB,IL6,TGFB1,VEGFA	122 (18)
dextran sulfate		chemical drug			0.00156	ADA,ADAMTS1,CFH,EFNA5,IL6,MNS1,NQO1,PDGFB,SERPINE1,SPON2,VEGFA	101 (14)
calcitriol		chemical drug		-0.685	0.00156	ABCC3,ACAT2,BMP7,DUSP1,FDPS,G6PD,GDPD5,GHR,HSD17B2,IL6,MCM7,RUNX1T1,SQOR,TAGLN2,TF,TGFB1,TXN,UCP2,VEGFA	133 (22)
simvastatin		chemical drug		-1.174	0.00172	ADAMTS1,ADAMTS13,ANXA1,HK1,IL6,NTRK2,SDC4,SERPINE1,TIMP1,VEGFA	104 (19)
methotrexate		chemical drug	Inhibited	-2.345	0.00172	CFH,CXCL12,DHFR,DUSP1,IL6,LPIN1,MITF,NQO1,PPARD,S100A11,TGFB1	134 (21)
metyrapone		chemical drug			0.00186	ABCC3,BDKRB2,IL6	41 (5)
epirubicin		chemical drug			0.00186	DUSP1,EZR,IL6	53 (7)
triamcinolone acetonide		chemical drug		1.614	0.00191	ANGPTL7,ANOS1,AQP1,BMP7,DUSP1,EPHA4,FGFR2,NTM,PLAU,SOX4	119 (11)
bardoxolone		chemical drug		0	0.00193	CEBPG,EPHX1,HERPUD1,NQO1
thioctic acid		chemical drug		0.398	0.00202	IL6,MITF,NQO1,PPARD,UCP2	145 (17)
tempol		chemical drug		-1.067	0.00216	SERPINE1,SGK1,TGFB1,UCP2	134 (19)
pimagedine		chemical drug		-1	0.0024	IL6,SERPINE1,TGFB1,VEGFA	107 (16)
pentoxifylline		chemical drug		-1.131	0.0024	IL6,TGFB1,TIMP1,VEGFA	104 (13)
vemurafenib		chemical drug			0.00265	DCT,IL6,VEGFA	71 (11)
thiazolidinedione		chemical drug			0.00265	PIK3R1,SPHK1,UCP2	34 (7)
clozapine		chemical drug		0.447	0.00273	ACAT2,FDPS,IL6,SGK1,WNT5A	61 (7)
rosiglitazone		chemical drug		-0.889	0.00296	ADA,ADAMTS1,FGF13,IL6,ILK,LPIN1,MCM7,PIK3R1,PTGES,SERPINE1,SGK1,SPON2,TIMP1,UCP2,VEGFA	122 (21)
paricalcitol		chemical drug		0	0.00323	COL3A1,TF,TGFB1,TIMP1
lovastatin		chemical drug		-0.173	0.00324	ACAT2,ADAMTS1,FDPS,IL6,SDC4,SERPINE1,TGFB1	97 (17)
prednisolone		chemical drug		0.632	0.00345	DUSP1,FMO2,GM2A,IL6,LIMK2,MYH9,PFKP,SGK1,SPON2,TGFB1	131 (18)
valsartan		chemical drug		-1.199	0.00354	AQP1,SERPINE1,TGFB1,TIMP1	133 (15)
warfarin		chemical drug			0.00356	PDGFB,PROCR
zofenopril		chemical drug			0.00356	IL6,TIMP1	67 (7)
doxycycline		chemical drug			0.0036	COL3A1,CXCL12,MITF,SOX11,TIMP1	106 (14)
dipyridamole		chemical drug			0.00362	IL6,TGFB1,TIMP1	58 (7)
finasteride		chemical drug			0.00362	IL6,TGFB1,VEGFA	95 (11)
gefitinib		chemical drug			0.0038	ADAMTS1,ALDH1A1,DHFR,FGFR2,FMO2,GHR,KRT19,VEGFA	81 (7)
pioglitazone		chemical drug		-0.692	0.00409	AQP1,IL6,KRT19,LPIN1,PPARD,SERPINE1,TGFB1,UCP2	108 (16)
docosahexaenoic acid		chemical drug		-1.534	0.00425	IL6,PIK3R1,PTGES,SERPINE1,SPHK1,TGFB1,TIMP1,UCP2	122 (18)
deferoxamine		chemical drug		1.066	0.0043	DUSP1,ENO1,IL6,LAMA3,ME1,SERPINB8,SERPINE1,TGFB1,VEGFA	136 (22)
genistein		chemical drug		-0.997	0.00441	CXCL12,DUSP1,FXYD5,GM2A,IGF2R,IL6,PCDH17,PIK3R1,SERPINE1,SLC1A5,SPHK1,TGFB1,VEGFA,WNT5A	130 (18)
retinoid		chemical drug			0.00461	DUSP1,RPE65,TGFB1,VEGFA	133 (22)
bosentan		chemical drug			0.00478	EZR,MSN,PXN	70 (7)
nitrofurantoin		chemical drug	Activated	2.157	0.00492	ADAMTS1,IL6,KRT19,NQO1,S100A11,TIMP1,TXN,VEGFA
estrogen		chemical drug		-1.292	0.00535	ALDH1B1,COL3A1,CXCL12,DHFR,DUSP1,G6PD,IL6,LIF,MCM7,VEGFA,XBP1	147 (21)
GW501516		chemical drug		0.849	0.00556	IL6,KRT19,LPIN1,PPARD,UCP2,VEGFA	109 (10)
dexamethasone phosphate		chemical drug			0.00614	DUSP1,IL6,SGK1	85 (6)
deoxycorticosterone acetate		chemical drug			0.00614	COL3A1,MYH11,TGFB1
methamphetamine		chemical drug			0.00626	BMP7,FOSL2,IL6,NTRK2,TXN
sunitinib		chemical drug		-1	0.00634	ITGA3,ITGB3,LAMA3,LAMC1
isocoumarin NM-3		chemical drug			0.00651	TGFB1,VEGFA
ponesimod		chemical drug			0.00651	IL6,SERPINE1
proteasome inhibitor		chemical drug			0.00651	AQP1,NTRK2
omeprazole		chemical drug			0.00683	ABCC3,CXCL12,NDRG4,NTRK2
streptozocin		chemical drug		0.489	0.00686	ATP1B2,COL3A1,GREM1,IL6,NQO1,PPARD,SERPINE1,TGFB1,VEGFA	131 (22)
tetracycline		chemical drug		0.277	0.007	ME1,PCDH18,SEMA6D,SERPINE1,TF
resveratrol		chemical drug		-1.367	0.00706	ECE1,FOSL2,IL6,MITF,NQO1,PDGFB,PLAU,SERPINE1,SPHK1,TGFB1,XBP1	139 (18)
diethylstilbestrol		chemical drug		-0.706	0.00727	FDPS,FRZB,GREM1,LTBP2,PDGFB,SRC,TGFB1,VEGFA,WNT5A
camptothecin		chemical drug		-0.215	0.00768	CHST11,FNDC3B,FOXC1,GSE1,IL6,LPIN1,PDLIM7,PEG3,PHLDA2,PIK3CD,PSMD2,PTGES,SDC4,SERPINE1,TAGLN2,TGFB1,VAV2,VEGFA	113 (17)
4-hydroxytamoxifen		chemical drug		1.212	0.00823	CLDN4,FOSL2,GM2A,IL6,KRT19,SGK1,SPHK1	110 (16)
arsenic trioxide		chemical drug		-0.31	0.00823	ACAT2,FDPS,ME1,MSN,NQO1,VEGFA,XBP1	81 (12)
BQ 123		chemical drug			0.00828	IL6,VEGFA	114 (17)
geranylgeranylacetone		chemical drug			0.00828	MITF,TXN
glucocorticoid		chemical drug		1.418	0.00829	ANXA1,DUSP1,G6PD,IL6,LPIN1,SERPINE1,SGK1,STC1,TGFB1,VEGFA	114 (20)
acetaminophen		chemical drug		1.605	0.00841	ABCC3,GHR,IL6,ME1,NQO1,TF,TXN,VEGFA	140 (18)
isoflurane		chemical drug			0.00857	IL6,SPHK1,VEGFA	125 (17)
salirasib		chemical drug		0	0.00905	PLAU,SERPINE1,STC1,VEGFA	127 (17)
rifampin		chemical drug			0.00916	ABCC3,BMP1,LAMA3,MATN2,ME1,MME,SPOCD1
potassium chloride		chemical drug			0.0101	ATP2B2,HERPUD1,NTRK2,PIK3R1,XBP1
5-azacytidine		chemical drug		1.912	0.0102	CLCF1,CXCL12,DUSP1,PLAU,SERPINB8,SOX11,SPHK1
curcumin		chemical drug		-0.757	0.0102	ADAMTS5,AQP1,ATP1B2,CLIC1,FOSL2,IL6,NQO1,PLAU,PTGES,SERPINE1,UCP2,VEGFA
candesartan cilexetil		chemical drug			0.0102	TGFB1,VEGFA
S-equol		chemical drug			0.0102	IL6,SERPINE1
mycophenolic acid		chemical drug		1.342	0.0111	DUSP1,IL6,KRT19,MME,SERPINE1
rolipram		chemical drug			0.0115	DUSP1,IL6,NTRK2
betulinic acid		chemical drug			0.0115	CXCL12,IL6,TIMP1
eplerenone		chemical drug			0.0115	SERPINE1,TGFB1,VEGFA
3-deazaneplanocin		chemical drug		1.937	0.0117	MVP,PLAU,PPP1R18,TGFB1
albuterol		chemical drug			0.0124	IL6,VEGFA
nandrolone		chemical drug			0.0124	IL6,VEGFA
pravastatin		chemical drug			0.0124	IL6,SDC4,TGFB1,VEGFA
coomassie brilliant blue		chemical drug			0.0147	IL6,LIF
metoprolol		chemical drug			0.0147	AQP1,IL6
methylene blue		chemical drug			0.0147	NQO1,PTGES
tetrathiomolybdate		chemical drug			0.0147	SERPINE1,TIMP1
andrographolide		chemical drug			0.0149	IL6,SRC,TIMP1
AGN194204		chemical drug		0.692	0.015	ACAT2,DUSP1,FDPS,IL4R,SCIN,TIMP1,XBP1
danshen extract		chemical drug			0.0158	TGFB1
Oxi-4503		chemical drug			0.0158	CXCL12
neurotropin		chemical drug			0.0158	SEMA3A
black cohosh extract		chemical drug			0.0158	SERPINE1
flunixin meglumine		chemical drug			0.0158	IL6
iopanoic acid		chemical drug			0.0158	G6PD
hexamethonium		chemical drug			0.0158	IL6
prednisolone acetate		chemical drug			0.0158	IL6
nitazoxanide		chemical drug			0.0158	IL6
sapropterin		chemical drug			0.0158	VEGFA
tropisetron		chemical drug			0.0158	IL6
lometrexol		chemical drug			0.0158	DHFR
trimetrexate		chemical drug			0.0158	DHFR
sulforafan		chemical drug		-0.26	0.016	ALDH1A1,EPHX1,IL6,NQO1,PTGES,VEGFA
diclofenac		chemical drug			0.0162	CLDN4,IL6,VEGFA
CD 437		chemical drug		-1.414	0.0163	CLIC1,ENO1,ILF2,PFN1,SOX11,SOX4,TUBA1B,TXN
vitamin E		chemical drug		-1.192	0.0165	SERPINE1,TGFB1,UCP2,VEGFA
prazosin		chemical drug			0.0172	DUSP1,IL6
loxoribine		chemical drug			0.0172	IL6,PTGES
cyclomaltodextrin		chemical drug			0.0172	IL6,MITF
auranofin		chemical drug			0.0172	IL6,NQO1
entinostat		chemical drug	Activated	2	0.0184	ADAMTS5,DUSP1,SERPINE1,TXN
cilostazol		chemical drug			0.0189	MITF,SERPINE1,VEGFA
phenylephrine		chemical drug		0.152	0.0193	COL3A1,DUSP1,EDNRB,ITPR2
flutamide		chemical drug			0.0193	COL3A1,IL6,ME1,NQO1
nystatin		chemical drug			0.0199	IL6,TIMP1
salmeterol		chemical drug			0.0199	DUSP1,IL6
fluticasone propionate		chemical drug		-0.816	0.0201	C8orf44-SGK3/SGK3,DCN,PLAU,SDC4,SERPINE1,TGFB1,TIMP1
clofibrate		chemical drug		0.492	0.0203	ABCC3,BMP7,IL6,NQO1,UCP2
ibuprofen		chemical drug			0.0203	EDNRB,IL6,VEGFA
morphine		chemical drug		0.519	0.0216	FOSL2,GHR,IL6,NTRK2,PTGES,TXN
carbamylcholine		chemical drug			0.0218	ECE1,ITPR2,VEGFA
trovafloxacin		chemical drug		1	0.0224	IL6,NEDD4L,SERPINE1,VEGFA
3,3'-diindolylmethane		chemical drug		0	0.0224	IL6,IRAK1,KRT19,NQO1
estradiol benzoate		chemical drug			0.0224	NQO1,PLAU,PPARD,TGFB1
amphotericin B		chemical drug			0.0227	IL6,TIMP1
obeticholic acid		chemical drug			0.0227	TGFB1,TIMP1
isoquercitrin		chemical drug			0.0227	ACAT2,FDPS
rebamipide		chemical drug			0.0227	IL6,TIMP1
propranolol		chemical drug			0.0233	DUSP1,IL6,VEGFA
gemfibrozil		chemical drug		-0.775	0.0246	BMP7,IL6,PPARD,SERPINE1
corticosteroid		chemical drug			0.0249	AQP1,DUSP1,IL6
eflornithine		chemical drug			0.0249	DHFR,ITGB3,SERPINE1
lithium chloride		chemical drug			0.0254	BMP7,DCN,DCT,PXN,VCAN
allyl sulfide		chemical drug			0.0257	ABCC3,EPHX1
fasudil		chemical drug			0.0266	IL6,MYH11,TGFB1
epigallocatechin-gallate		chemical drug		-0.92	0.0267	FOSL2,IL6,ITGB3,PLAU,SERPINE1,TGFB1,TIMP1,VEGFA
metformin		chemical drug		-1.709	0.0268	IL6,ILK,SERPINE1,TGFB1,UCP2,XBP1
rofecoxib		chemical drug			0.0288	PTGES,VEGFA
piperine		chemical drug			0.0288	ABCC3,IL6
cyclophosphamide		chemical drug	Activated	2	0.0294	IL6,LAMC2,S100A11,TIMP1
UC-1V150		chemical drug			0.0313	IL6
leteprinim		chemical drug			0.0313	TGFB1
dinaciclib		chemical drug			0.0313	XBP1
Z-360		chemical drug			0.0313	EFNB1
buformin		chemical drug			0.0313	XBP1
ephedrine		chemical drug			0.0313	TXN
indapamide		chemical drug			0.0313	VEGFA
phenformin		chemical drug			0.0313	XBP1
sarpogrelate		chemical drug			0.0313	SERPINE1
methiothepin		chemical drug			0.0313	SERPINE1
sibutramine		chemical drug			0.0313	SERPINE1
E-4031		chemical drug			0.0313	IL6
dofetilide		chemical drug			0.0313	IL6
foscarnet		chemical drug			0.0313	STC1
D-lysergic acid diethylamide		chemical drug			0.0313	SGK1
bis-pom-pmea		chemical drug			0.0313	IL6
tibolone		chemical drug			0.0313	SERPINE1
norethindrone		chemical drug			0.0313	VEGFA
tanespimycin		chemical drug	Inhibited	-2.216	0.0334	MITF,PLAU,SERPINE1,SRC,VEGFA
cocaine		chemical drug		0.478	0.0337	DUSP1,IL6,LAMC2,MNS1,PDGFB,UBASH3B,VEGFA
fenretinide		chemical drug		-1.067	0.0348	ATP1B2,IL6,ILK,VEGFA
CEP-1347		chemical drug			0.0355	IL6,PLAU
naltrexone		chemical drug			0.0355	IL6,NTRK2
alpha-tocopherol succinate		chemical drug			0.0355	UCP2,VEGFA
testosterone propionate		chemical drug			0.0358	FDPS,PARM1,TGFB1
budesonide		chemical drug		-0.698	0.0362	CEBPG,IL6,LIMK2,PRKCQ
plerixafor		chemical drug			0.039	CXCL12,IL6
chelerythrine		chemical drug			0.039	IL6,VEGFA
L-buthionine (SR)-sulfoximine		chemical drug			0.039	NQO1,SERPINE1
n-3 fatty acids		chemical drug			0.0398	IL6,PDGFB,PIK3R1
nitroprusside		chemical drug			0.042	ACTN1,LAMC1,VEGFA
atorvastatin		chemical drug		-0.501	0.0424	ABCC3,DUSP1,FDPS,IL6,SERPINE1,TGFB1,VEGFA
ketamine		chemical drug			0.0427	HK1,NQO1
tranilast		chemical drug			0.0427	IL6,TGFB1
PD 153035		chemical drug			0.0427	VEGFA,XBP1
alendronic acid		chemical drug			0.0427	EFNB1,IL6
probucol		chemical drug			0.0427	SERPINE1,TGFB1
N-acetyl-L-cysteine		chemical drug		-0.693	0.0433	IL6,MYH11,NQO1,PLAU,SERPINE1,TGFB1,VEGFA
fluocinolone acetonide		chemical drug			0.0441	ANGPTL7,ANOS1,AQP1
cis-urocanic acid		chemical drug			0.0465	ADAMTS1,IL6
clindamycin		chemical drug			0.0465	IL6
mineralocorticoid		chemical drug			0.0465	SGK1
chlormethiazole		chemical drug			0.0465	TGFB1
2-(3-chlorophenylamino)phenylacetic acid		chemical drug			0.0465	TGFB1
methylamphotericin B		chemical drug			0.0465	TIMP1
glucuronyl glucosamine glycan sulfate		chemical drug			0.0465	COL3A1
17alpha-hydroxyprogesterone caproate		chemical drug			0.0465	VEGFA
URB597		chemical drug			0.0465	IL6
astemizole		chemical drug			0.0465	IL6
gabexate		chemical drug			0.0465	IL6
albendazole		chemical drug			0.0465	VEGFA
amifostine		chemical drug			0.0465	PTGES
natamycin		chemical drug			0.0465	TIMP1
oseltamivir		chemical drug			0.0465	IL6
ketotifen		chemical drug			0.0465	IL6
diacerein		chemical drug			0.0465	IL6
magnesium chloride		chemical drug			0.0465	IL6
tenidap		chemical drug			0.0465	IL6
zeaxanthin		chemical drug			0.0465	TIMP1
mizoribine		chemical drug			0.0465	SGK1
SR 31747		chemical drug			0.0465	IL6
danazol		chemical drug			0.0465	IL6
celecoxib		chemical drug		1.941	0.114	CLDN4,PPARD,SERPINE1,WNT5A
benzyloxycarbonyl-Leu-Leu-Leu aldehyde		chemical - protease inhibitor		0.237	0.000347	CLIC1,DCN,DHFR,DUSP1,IL6,ITPR2,MITF,NQO1,PFN1,PSMD2,PXN,TIMP1,TXN,VEGFA	149 (19)
amastatin		chemical - protease inhibitor			0.0158	IL6
batimastat		chemical - protease inhibitor			0.0288	SDC4,VEGFA
lactacystin		chemical - protease inhibitor		1.912	0.0353	CLIC1,DUSP1,IL6,MAP1B,PFN1,PXN,TXN
lysophosphatidic acid		chemical - other		0.59	1.72e-06	DUSP1,HYOU1,IL6,LIF,PLAU,SERPINE1,SPHK1,TF,VEGFA,WNT5A	116 (16)
phorbol esters		chemical - other	Activated	2.975	1.24e-05	ANXA1,DUSP1,FGFR2,IL6,LIF,PLAU,TGFB1,TIMP1,TXN	111 (15)
cardiotoxin		chemical - other		1.342	2.85e-05	EDNRB,EZR,G6PD,GM2A,IL4R,MCM7,MYH9,PDGFB,PEG3,TIMP1,UCP2
catecholamine		chemical - other			0.0124	IL6,TGFB1
lysophosphatidylcholine		chemical - other			0.0249	IL6,PLAU,SERPINE1
PD98059		chemical - kinase inhibitor		-1.877	1.51e-08	ACAT2,ANXA1,COL3A1,DUSP1,ECE1,EDNRB,ENO1,FAM13A,HYOU1,IL6,ITGB3,KRT19,LAMA3,MITF,MYH11,NQO1,PDGFB,PHLDA2,PIK3R1,PLAU,PPARD,PTGES,SERPINE1,TF,TGFB1,TIMP1,TXN,VCAN,VEGFA	118 (18)
LY294002		chemical - kinase inhibitor		-0.288	4.82e-07	ADAMTS1,ATP2B2,CLDN4,DHFR,DUSP1,FOXC1,HERPUD1,IL6,ITGB3,LAMC2,LIF,ME1,MITF,MYH11,NQO1,P2RY6,PIK3R1,PLAU,PPARD,SERPINE1,SGK1,TGFB1,VCAN,VEGFA,WNT5A	103 (18)
SB203580		chemical - kinase inhibitor		-1.856	1.34e-06	ANXA1,AQP1,COL3A1,DUSP1,EDNRB,ENO1,IL6,MITF,MYH11,NQO1,PDGFB,PLAU,PPARD,PTGES,SERPINE1,SGK1,TGFB1,TIMP1,UCP2,VEGFA	140 (19)
H89		chemical - kinase inhibitor		-0.893	1.14e-05	CLCF1,DUSP1,IL6,ITPR2,MITF,PLAU,PPARD,SERPINE1,TXN,UCP2,VEGFA	117 (19)
U0126		chemical - kinase inhibitor		-0.171	0.000114	AQP1,CDC42EP3,CLCF1,CLDN4,DUSP1,EDNRB,FGFR2,HERPUD1,IL6,ITGA3,LIF,MACF1,PLAU,PPARD,PRELP,SERPINE1,SGK1,STC1,TF,VEGFA	135 (14)
calphostin C		chemical - kinase inhibitor		-1.172	0.000509	DUSP1,ECE1,IL6,NQO1,PLAU,VEGFA	131 (18)
Ro31-8220		chemical - kinase inhibitor		-1.432	0.000555	DUSP1,FSTL3,IL6,PRKCQ,SERPINE1	100 (17)
wortmannin		chemical - kinase inhibitor		-0.527	0.00102	COL3A1,EZR,IL6,MSN,MYH11,PLAU,PPARD,PXN,SERPINE1,VEGFA	128 (15)
PP2/AG1879		chemical - kinase inhibitor		-0.842	0.00103	DUSP1,IL6,PLAU,SERPINE1,SRC,VEGFA	104 (18)
SP600125		chemical - kinase inhibitor		-0.927	0.00191	ACAT2,AQP1,CLDN4,IL6,ITGA3,PIK3CD,PTGES,SERPINE1,TGFB1,VEGFA	149 (18)
staurosporine		chemical - kinase inhibitor		0.973	0.002	IL6,ITGB3,MME,NQO1,PLAU,SERPINE1,VEGFA	110 (16)
GW 5074		chemical - kinase inhibitor			0.00493	FGFR2,SERPINE1	56 (7)
herbimycin		chemical - kinase inhibitor		-1.982	0.00587	DUSP1,IL6,PLAU,SERPINE1	111 (17)
AG490		chemical - kinase inhibitor		-0.537	0.0106	BMP7,IL6,MYH11,TIMP1,VEGFA
SU 9516		chemical - kinase inhibitor			0.0158	DHFR
SU5614		chemical - kinase inhibitor			0.0158	VEGFA
AG 1478		chemical - kinase inhibitor		-1.98	0.0246	IL6,MME,PLAU,SPHK1
H-7		chemical - kinase inhibitor			0.0266	CLCF1,ECE1,SERPINE1
AG 1295		chemical - kinase inhibitor			0.0313	MYH11
8-chlorophenylthio-adenosine 3',5'-cyclic monophosphate		chemical - kinase inhibitor			0.0398	DUSP1,HSD17B2,LPIN1
Sb202190		chemical - kinase inhibitor		0.177	0.0441	FGFR2,IL6,SERPINE1,SGK1,VEGFA
TGX-221		chemical - kinase inhibitor			0.0465	IL6
DL-threo-dihydrosphingosine		chemical - kinase inhibitor			0.0465	SPHK1
tyrphostin AG 18		chemical - kinase inhibitor			0.0465	IL6
maslinic acid		chemical - endogenous non-mammalian			5.95e-09	ACTN1,GPRC5A,IRAK1,ITGA3,ITPR2,LIMK2,MSN,PIK3R1,PPARD,PXN,TGFB1,WNT5A
E. coli serotype 0127B8 lipopolysaccharide		chemical - endogenous non-mammalian		1.193	1.6e-06	ANXA1,AQP1,CHST11,CXCL12,EDNRB,IL6,LAMC1,LAMC2,LIF,NTRK2,P2RY6,PDGFB,PTGES,VEGFA	126 (16)
anisomycin		chemical - endogenous non-mammalian		1.387	0.0002	DUSP1,IL6,NTRK2,PLAU,SERPINE1,VEGFA	120 (19)
2-mercaptoacetate		chemical - endogenous non-mammalian			0.00024	ENO1,IL6,PLAU,TGFB1	56 (7)
phosphoramidon		chemical - endogenous non-mammalian			0.000735	ECE1,EDNRB
carrageenan		chemical - endogenous non-mammalian			0.00461	FOSL2,IL6,PTGES,VEGFA	129 (19)
anethole		chemical - endogenous non-mammalian			0.00493	PLAU,TIMP1	109 (9)
sanguinarine		chemical - endogenous non-mammalian			0.00493	NQO1,TIMP1	69 (5)
diosgenin		chemical - endogenous non-mammalian			0.00614	ABCC3,SERPINE1,VEGFA	69 (5)
5-O-mycolyl-beta-araf-(1->2)-5-O-mycolyl-alpha-araf-(1->1')-glycerol		chemical - endogenous non-mammalian		0.447	0.0111	ADAMTS5,DUSP1,ITGB8,SDC4,SPHK1
tunicamycin		chemical - endogenous non-mammalian		-1.002	0.0114	HERPUD1,IL6,ILK,LPIN1,NEDD4L,PVR,VEGFA,XBP1
oligomycin		chemical - endogenous non-mammalian			0.0124	IL6,PDGFB
euxanthone		chemical - endogenous non-mammalian			0.0158	STC1
toyocamycin		chemical - endogenous non-mammalian			0.0158	XBP1
xanthohumol		chemical - endogenous non-mammalian			0.0203	ANXA1,NQO1,SRC
15-deoxy-delta-12,14 -PGJ 2		chemical - endogenous non-mammalian		-0.812	0.025	IL6,MYH11,NQO1,PLAU,PTGES,SERPINE1,VEGFA
3-deoxy-2-octulosonic acid(2)-lipid A		chemical - endogenous non-mammalian			0.0288	IL6,PTGES
wax ester		chemical - endogenous non-mammalian			0.0313	IL6
perillaldehyde		chemical - endogenous non-mammalian			0.0313	IL6
baicalin		chemical - endogenous non-mammalian			0.0378	IL6,KCNJ13,MVP
puromycin		chemical - endogenous non-mammalian			0.039	SERPINE1,VEGFA
zymosan A		chemical - endogenous non-mammalian			0.039	ANXA1,IL6
mangiferin		chemical - endogenous non-mammalian			0.0427	NQO1,TGFB1
linalool		chemical - endogenous non-mammalian			0.0427	IL6,UCP2
salmonella minnesota R595 lipopolysaccharides		chemical - endogenous non-mammalian		0.446	0.0428	C8orf44-SGK3/SGK3,EDNRB,IL6,ITPR2,SERPINE1
sangivamycin		chemical - endogenous non-mammalian			0.0465	IL6
imperatorin		chemical - endogenous non-mammalian			0.0465	IL6
filipin		chemical - endogenous non-mammalian			0.0465	SERPINE1
trimethyloxamine		chemical - endogenous non-mammalian			0.0465	IL6
beta-estradiol		chemical - endogenous mammalian		0.678	9.51e-13	ADAMTS1,ADAMTS5,ANXA1,AQP1,ATP2B2,C8orf44-SGK3/SGK3,CCDC80,CLDN4,COL3A1,CRLF1,CXCL12,DCN,DUSP1,ENO1,FAM84A,FGFR2,FMO2,FOSL2,FOXC1,FXYD5,G6PD,GHR,GM2A,GPRC5A,GREM1,HERPUD1,HSD17B2,IGF2R,IL4R,IL6,ITGB3,KRT19,LIF,LPIN1,MAMLD1,MATN2,MCM7,MME,NEDD4L,NELL2,P2RY6,PARD6B,PDGFB,PIK3R1,PLAU,PTGES,PTPN13,PXN,SDC4,SEMA3A,SGK1,SLC22A8,SLC35D3,SLC7A8,SOX11,SOX4,SRC,STC1,STXBP1,TF,TGFB1,TIMP1,TMEM164,TMEM37,TTC…	165 (18)
tretinoin		chemical - endogenous mammalian		0.429	4.07e-09	ADA,ADAMTS5,ALDH1A1,ANXA1,AQP1,BCO1,CEBPG,COL3A1,CSRNP1,DCN,DUSP1,ECE1,EFNB1,EHD1,EPHX1,FOSL2,FOXC1,GHR,GM2A,GPRC5A,GREM1,HK1,HMGA1,IL6,ITGB3,ITPR2,KRT19,LRAT,MAP1B,MYH9,NAV2,NR2F2,NTRK2,PDGFB,PFN1,PIK3R1,PLAU,PPARD,PTGES,PTPRZ1,RLBP1,SERPINB8,SERPINE1,SHANK2,SOX3,SOX4,SOX6,STC1,TF,TGFB1,TIMP1,UCP2,VAV2,VEGFA,WNT5A,XBP1	147 (17)
D-glucose		chemical - endogenous mammalian	Activated	2.542	1.64e-08	ACLY,ADA,ANXA1,AQP1,ATP2B2,C8orf44-SGK3/SGK3,COL3A1,DCN,ENO1,G6PD,GREM1,HERPUD1,HK1,IL6,ILK,ITPR2,LAMC1,NQO1,PFKP,PPARD,SERPINE1,SGK1,SPHK1,STXBP1,TGFB1,TIMP1,UCP2,VEGFA,XBP1	142 (22)
progesterone		chemical - endogenous mammalian		0.16	3.17e-07	ADAMTS1,ALDH1A1,AQP1,CADM1,CLDN4,CXCL12,EZR,FGFR2,FOXC1,G6PD,GHR,HSD17B2,IL6,LIF,LPIN1,ME1,MME,PARM1,PCDH1,PEG3,PIK3R1,RAB11FIP5,SGK1,SLC1A5,SPHK1,TGFB1,TIMP1,VEGFA	120 (19)
carbon monoxide		chemical - endogenous mammalian		0.397	3.83e-05	CXCL12,IL6,NQO1,SERPINE1,TGFB1,VEGFA,XBP1	120 (16)
homocysteine		chemical - endogenous mammalian		-0.995	4.14e-05	CXCL12,FDPS,FOSL2,HERPUD1,IL6,TIMP1,VEGFA,XBP1	123 (17)
advanced glycation end-products		chemical - endogenous mammalian	Activated	2.2	4.76e-05	CXCL12,IL6,PDGFB,PFN1,PTGES,SERPINE1	114 (16)
dihydrotestosterone		chemical - endogenous mammalian		-0.578	4.91e-05	ACLY,ADAMTS1,AQP1,COL3A1,ENO1,FOXP2,GHR,IL6,KRT19,ME1,MME,NEDD4L,PFN1,PLAU,RAB3B,SGK1,SLC1A5,SLC7A8,STXBP1,TF,VCAN,VEGFA	157 (21)
aldosterone		chemical - endogenous mammalian		0.313	5.03e-05	ADAMTS1,COL3A1,ERGIC1,FKBP1A,IL6,PIK3CD,PROCR,SERPINE1,SGK1,TGFB1	119 (19)
norepinephrine		chemical - endogenous mammalian	Activated	2.414	6.09e-05	CITED4,DUSP1,FOSL2,GALNT14,IL6,IRAK2,PCDH1,PTGES,SERPINE1,SGK1,VEGFA	104 (17)
L-dopa		chemical - endogenous mammalian		0.065	7.05e-05	CDC42EP3,CEBPG,CHST11,CITED4,CSRNP3,CXCL12,DGKI,DUSP1,ECE1,EDNRB,EFNA5,FAM189A1,FDPS,FXYD5,KCND2,MITF,NEDD4L,P2RY6,PARM1,PFKP,PIK3R1,PKIA,PTPRZ1,SPAG6,STXBP1
ethanol		chemical - endogenous mammalian	Activated	2.693	9.48e-05	ACLY,COL3A1,DCT,DUSP1,EPHX1,FOSL2,IL6,LPIN1,MAP1B,MME,NQO1,NTRK2,PHLDA2,SERPINE1,SGK1,TGFB1,TIMP1	128 (20)
cholesterol		chemical - endogenous mammalian		-0.059	0.000145	ACLY,COL3A1,EPHX1,FDPS,IL6,ME1,MITF,MME,MYH11,TGFB1,TIMP1,XBP1	115 (21)
fingolimod phosphate		chemical - endogenous mammalian			0.000205	IL6,SERPINE1,SPHK1
Ca2+		chemical - endogenous mammalian		-0.369	0.000285	DUSP1,FGFR2,FOSL2,IL6,ITGA3,ITPR2,KCND2,NTRK2,SERPINE1,SGK1,STC1,TGFB1,VEGFA	104 (17)
glutamine		chemical - endogenous mammalian		1.165	0.000338	ADA,DUSP1,HK1,IL6,PDGFB,VEGFA,XBP1	127 (23)
prostaglandin E2		chemical - endogenous mammalian		1.388	0.000347	ADAMTS1,CXCL12,DCN,DUSP1,FOSL2,FSTL3,IL6,MITF,PLAU,PTGES,SPHK1,TGFB1,UCP2,VEGFA	128 (16)
10E,12Z-octadecadienoic acid		chemical - endogenous mammalian		0.308	0.000467	IL6,LPIN1,ME1,SOX6,UCP2,XBP1	88 (9)
palmitic acid		chemical - endogenous mammalian		1.609	0.000569	ACLY,G6PD,IL6,IRAK2,PPARD,PROCR,SERPINE1,SPHK1,UCP2,XBP1	124 (21)
butyric acid		chemical - endogenous mammalian		1.622	0.000667	AFF1,ALDH1A1,ANXA1,AQP1,DUSP1,GPRC5A,HK1,IL6,ITPR2,MVP,PLAU,SERPINE1,SGK1,TGFB1,TIMP1,VEGFA,WNT5A	139 (19)
D-sphingosine		chemical - endogenous mammalian			0.000768	IL4R,IL6,SERPINE1	108 (20)
linoleic acid		chemical - endogenous mammalian		1.103	0.000823	DUSP1,IL6,NEDD4L,PPARD,UCP2,VEGFA	110 (18)
palmitoleic acid		chemical - endogenous mammalian			0.000986	IL6,MITF,TGFB1
estrone		chemical - endogenous mammalian			0.00124	IL6,PIK3R1,SERPINE1	134 (17)
platelet activating factor		chemical - endogenous mammalian		0.876	0.00146	IL6,PLAU,SERPINE1,TIMP1,VEGFA	117 (18)
hydrogen peroxide		chemical - endogenous mammalian		0.4	0.00203	ACAT2,BAG4,CEBPG,DUSP1,EZR,FDPS,IL6,ITGB3,MITF,PDGFB,PKIA,SERPINE1,SGK1,TXN,UCP2,VEGFA,XBP1	106 (21)
hyaluronic acid		chemical - endogenous mammalian		-0.012	0.0021	IL6,PLAU,PTGES,SERPINE1,SPHK1,TGFB1,TIMP1	114 (15)
sphingosine-1-phosphate		chemical - endogenous mammalian	Activated	2.164	0.00212	IL6,PDGFB,SERPINE1,SPHK1,TGFB1,TIMP1	117 (17)
lipoxin A4		chemical - endogenous mammalian		-0.943	0.0024	IL6,SERPINE1,TGFB1,TIMP1	108 (18)
psychosine		chemical - endogenous mammalian			0.00356	CEBPG,IL6
alpha-ketoisocaproic acid		chemical - endogenous mammalian			0.00356	ATP2B2,ITPR2
pyridoxamine		chemical - endogenous mammalian			0.00356	IL6,SERPINE1
nitric oxide		chemical - endogenous mammalian		0.416	0.0038	CXCL12,DUSP1,ECE1,IL6,NQO1,SGK1,SLC16A4,VEGFA	136 (17)
acetaldehyde		chemical - endogenous mammalian			0.00418	IL6,TGFB1,TIMP1	103 (15)
D-fructose		chemical - endogenous mammalian		0.927	0.00423	COL3A1,IL6,TGFB1,TIMP1	110 (11)
L-triiodothyronine		chemical - endogenous mammalian		-0.191	0.00503	ADAMTS5,ALDH1A1,CXCL12,DUSP1,ECE1,G6PD,HLF,IL6,ME1,PRKCQ,SERPINE1,TF,UCP2	110 (21)
corticosterone		chemical - endogenous mammalian		-0.468	0.00943	ANXA1,BDKRB2,IL6,SGK1,UCP2,XBP1	121 (14)
L-arginine		chemical - endogenous mammalian			0.00949	IL6,SERPINE1,TGFB1	115 (23)
formaldehyde		chemical - endogenous mammalian			0.00949	FOSL2,GHR,SGK1	60 (7)
sterol		chemical - endogenous mammalian			0.00949	ACLY,FDPS,LPIN1	29 (7)
adenosine		chemical - endogenous mammalian		-0.415	0.0103	IL6,SERPINE1,TIMP1,VEGFA
leukotriene D4		chemical - endogenous mammalian		1	0.011	ADAMTS1,DUSP1,FOSL2,IL6
sorbitol		chemical - endogenous mammalian			0.0124	AQP1,SGK1
vitamin A		chemical - endogenous mammalian			0.0137	AQP1,BCO1,LRAT
phosphate		chemical - endogenous mammalian	Activated	2	0.0146	DCN,FGFR2,STC1,TGFB1,TIMP1
9-hydroxy-(S)-10,12-octadecadienoic acid		chemical - endogenous mammalian			0.0158	SERPINE1
metabolite		chemical - endogenous mammalian			0.0158	NQO1
ramiprilat		chemical - endogenous mammalian			0.0158	IL6
dihydroxyphenylethylene glycol		chemical - endogenous mammalian			0.0158	MAP1B
homocysteine thiolactone		chemical - endogenous mammalian			0.0158	VEGFA
sodium chloride		chemical - endogenous mammalian		-0.298	0.0165	AQP1,PTGES,TGFB1,TMEM27
mevalonic acid		chemical - endogenous mammalian			0.0189	SERPINE1,TGFB1,VEGFA
arachidonic acid		chemical - endogenous mammalian		0.898	0.0195	G6PD,IL6,PLAU,PTGES,UCP2
xanthine		chemical - endogenous mammalian			0.0199	DUSP1,PLAU
farnesyl pyrophosphate		chemical - endogenous mammalian			0.0199	SERPINE1,TGFB1
diacylglycerol		chemical - endogenous mammalian			0.0199	PRKCQ,UCP2
hydrocortisone		chemical - endogenous mammalian		-0.487	0.0202	BDKRB2,EZR,IGF2R,IL6,NTRK2,SERPINE1
ATP		chemical - endogenous mammalian	Activated	2.143	0.0219	DUSP1,IL6,SERPINE1,SPHK1,TXN
L-glutamic acid		chemical - endogenous mammalian		0	0.0219	ACLY,CDS1,FMO2,MAP1B,TIMP1
cyclic AMP		chemical - endogenous mammalian		0.314	0.0221	DCT,FOSL2,IL6,KCNJ13,MITF,MME,SERPINE1,TF,TIMP1
5-hydroxytryptamine		chemical - endogenous mammalian		1.969	0.0235	IL6,SERPINE1,TGFB1,UCP2
lipid		chemical - endogenous mammalian			0.0266	ACLY,FDPS,IL6
2-arachidonoylglycerol		chemical - endogenous mammalian			0.0288	LPIN1,PPARD
oxysterol		chemical - endogenous mammalian			0.0288	TGFB1,TIMP1
cholic acid		chemical - endogenous mammalian		1.117	0.0307	ABCC3,EPHX1,KCNJ13,MVP
oleic acid		chemical - endogenous mammalian		0.774	0.0312	DUSP1,IL6,SERPINE1,SPHK1,UCP2
L-glutamine		chemical - endogenous mammalian			0.0313	DUSP1
cortisone		chemical - endogenous mammalian			0.0313	IL6
lauroylcarnitine		chemical - endogenous mammalian			0.0313	CLDN4
enalaprilat		chemical - endogenous mammalian			0.0313	BDKRB2
dihydrolipoic acid		chemical - endogenous mammalian			0.0313	MITF
12(S)-HPETE		chemical - endogenous mammalian			0.0313	IL6
dinoprost		chemical - endogenous mammalian		1.951	0.0321	FOSL2,IL6,TGFB1,VEGFA
superoxide		chemical - endogenous mammalian			0.0321	IL6,TIMP1
L-carnitine		chemical - endogenous mammalian			0.0321	AQP1,IL6
ascorbic acid		chemical - endogenous mammalian		-1	0.0334	IL6,ITGB3,SERPINE1,TGFB1
4-phenylbutyric acid		chemical - endogenous mammalian		0	0.0348	CXCL12,EPHX1,IL6,XBP1
testosterone		chemical - endogenous mammalian		-0.465	0.0385	ANXA1,BMP7,FGFR2,FOSL2,IL6,PLAU,PXN,TF,VCAN,WNT5A
histamine		chemical - endogenous mammalian			0.0407	CLDN4,IL6,PTGES,SEMA3A
deoxycholate		chemical - endogenous mammalian			0.0464	IL6,KCNJ3,PLAU
L-tryptophan		chemical - endogenous mammalian			0.0465	IL6,SLC1A5
GABA		chemical - endogenous mammalian			0.0465	NTRK2,TGFB1
agmatine		chemical - endogenous mammalian			0.0465	BMP7,UCP2
sucrose		chemical - endogenous mammalian			0.0465	AQP1,IL6
sulfatides		chemical - endogenous mammalian			0.0465	IL6
glycodeoxycholic acid		chemical - endogenous mammalian			0.0465	IL6
14-oxoDHA		chemical - endogenous mammalian			0.0465	IL6
palmitoylcarnitine		chemical - endogenous mammalian			0.0465	CLDN4
squalene		chemical - endogenous mammalian			0.0465	IL6
raffinose		chemical - endogenous mammalian			0.0465	AQP1
fatty acid		chemical - endogenous mammalian		1.964	0.0673	IL6,PPARD,SERPINE1,UCP2
cholecalciferol		chemical - endogenous mammalian		1.98	0.116	ME1,SERPINB8,SERPINE1,TGFB1
vancomycin		biologic drug	Activated	2.578	1.01e-06	ADAMTS1,ANXA1,CDCP1,CLDN4,FBLIM1,FMO2,FXYD5,LAMC2,S100A11,TIMP1
cyclosporin A		biologic drug		1.544	2.59e-05	ANXA1,CLDN4,EDNRB,FBLIM1,FREM2,FXYD5,HERPUD1,IL6,ITPR2,LAMA3,LAMC2,MYH11,NRCAM,S100A11,SERPINE1,SPHK1,TGFB1,TIMP1,VEGFA,WNT5A	128 (18)
poly rI:rC-RNA		biologic drug		0.976	0.00166	ANXA1,DUSP1,EZR,IL4R,IL6,IRAK1,IRAK2,KRT19,LIF,MVP,PLAU,PRKCQ,PTPN13,SDC4,TGFB1,WNT5A	122 (17)
etanercept		biologic drug			0.0115	BMP7,IL6,PTGES
desmopressin		biologic drug			0.0139	CGNL1,ENO1,MME,PXN,S100A11
icatibant		biologic drug			0.0172	BDKRB2,TGFB1
neuropeptide Y		biologic drug			0.0313	UCP2
aprotinin		biologic drug			0.0313	PLAU
lisinopril		biologic drug			0.0321	TGFB1,VEGFA
leuprolide		biologic drug			0.0355	TGFB1,TIMP1
ceruletide		biologic drug			0.0465	MME,XBP1
cosyntropin		biologic drug			0.0465	VEGFA
natriuretic peptide derivative		biologic drug			0.0465	PPARD
defibrotide		biologic drug			0.0465	SERPINE1
recombinant interferon gamma		biologic drug			0.0465	FGFR2

## Sheet: TGFB_TNFA_overlap_1ng
© 2000-2017 QIAGEN. All rights reserved.
Upstream Regulator	Expr Log Ratio	Molecule Type	Predicted Activation State	Activation z-score	p-value of overlap	Target molecules in dataset	Mechanistic Network
SYVN1		transporter	Activated	2.335	1.05e-06	ABCC3,BHLHE40,EPHA2,EXT2,F3,GPRC5A,IRAK2,ITGA3,KCNN4,NFKB2,PFN1,PVR,SLC1A5
A2M		transporter		1.727	2.18e-05	ACLY,ATF4,GADD45B,IL6,MYC,NFKB1,SLC40A1	132 (25)
APOE		transporter		-0.949	5.67e-05	ADGRG1,ANK3,ATF3,COMMD6,CSRP1,F2RL1,F3,IL6,ITGA3,ITGA5,LDLR,LTBP2,MYLIP,PLAU,PRKCQ,SERPINE1,TGFB1	116 (18)
SFTPA1		transporter	Inhibited	-2.121	7.71e-05	CRLF1,HBEGF,IL6,MAP1B,MYC,SERPINE1,ST3GAL1,TGFB1	157 (22)
AQP11		transporter			0.000109	EGFR,MYC,TGFB1
ALB		transporter		1.579	0.000126	CCL2,CDKN1C,EDNRB,IL6,TGFB1,VEGFA	89 (16)
LCN2		transporter	Activated	2.646	0.000277	ACTN1,IL6,LDLR,MSN,PPARGC1A,TAGLN2,TGFB1	92 (14)
SCARB1		transporter		-0.28	0.000625	CCL2,DDIT4,F3,IL6,LDLR	86 (18)
TFRC		transporter		-1	0.000884	ADGRG1,ANXA2,CDK1,PIP5K1B,SERPINB8
S100A6		transporter	Inhibited	-2	0.00169	ATF3,CDK1,STC1,TNFAIP3
LDLR	1.27	transporter			0.00191	ACLY,F3,G6PD,IL6,LDLR,MYC,PPARGC1A	133 (19)
ABCB4		transporter		-1.981	0.00217	NFKB1,NFKB2,SERPINE1,TGFB1
SLC40A1	-1.721	transporter			0.00308	IL6,TGFB1	59 (7)
STX2		transporter			0.00457	MYC,SMAD7	121 (12)
TFR2		transporter			0.00833	FURIN,SLC40A1
COMMD1		transporter			0.00872	DDIT4,PFKP,VEGFA
SLC2A1		transporter			0.0106	SERPINE1,SLC1A5
BCL2		transporter		1.776	0.0126	CDK1,IL6,NES,PLAUR,SPHK1,VEGFA
RAMP1		transporter			0.0131	IL6,VEGFA
ATP7A		transporter			0.0131	CCL2,VEGFA
HBB		transporter			0.0131	SERPINE1,TGFB1
UCP1		transporter		1.134	0.0147	ATF4,G6PD,MTHFD1L,MYC,SERPINE1,TENM4,TGFB1
SLC2A12		transporter			0.0179	SLC1A5
PACSIN2		transporter			0.0179	EGFR
KPNB1		transporter			0.0179	TNFRSF10B
SLC25A5		transporter			0.0179	TNFRSF10B
BSG		transporter			0.0209	MMP1,TGFB1,VEGFA
FOLR1		transporter			0.0269	ADA,OSBPL1A,PFN1,PIP5K1B,TAGLN2
HNRNPU		transporter			0.0288	IL6,MYC
SLC25A13		transporter			0.0291	ACLY,ANXA2,EGFR,GPCPD1,MTHFD1L
ATP7B		transporter			0.0323	ACLY,LDLR,LPIN1
ABCC8		transporter			0.0325	IL6,PPARGC1A
SLC9A6		transporter			0.0355	NTRK2
SLC25A33		transporter			0.0355	PPARGC1A
SLC22A3		transporter			0.0355	IL6
ATP1A1	0.395	transporter			0.0355	LDLR
ATP9A	0.29	transporter			0.0355	VEGFA
IPO9		transporter			0.0355	PXN
ZFYVE16		transporter			0.0355	SERPINE1
TF	-0.859	transporter			0.0364	CCL2,EGFR
NPC1		transporter			0.0415	ATF4,LDLR,MYLIP
SLC13A1		transporter	Inhibited	-2	0.0832	ACLY,GALE,TUBA1C,YARS
ITGB3	3.3	transmembrane receptor		-0.218	2.04e-10	ACLY,CDK1,ILK,ITGA5,ITGB3,LDLR,MMP1,PLAU,PLAUR,RUNX1,SERPINE1,SMAD7,TGFB1	114 (17)
ITGB1		transmembrane receptor		1.977	4.9e-09	CCL2,IL6,ITGA5,ITGB3,LAMC1,MMP1,MYC,PLAU,PLAUR,SERPINE1,TGFB1,TNFAIP3,VEGFA	110 (16)
ENG		transmembrane receptor		-0.6	2.27e-08	ITGA5,ITGB3,MMP1,MYC,PDGFB,PLAU,SERPINE1,SMAD7,TGFB1	142 (20)
ITGAV		transmembrane receptor		0.579	2.44e-06	CDK1,ITGB3,LDLR,MMP1,PLAU,SERPINE1,TGFB1	133 (19)
F3	-1.048	transmembrane receptor		0.298	2.55e-05	CCL2,DUSP2,F3,FGF13,IL6,SEMA3A,SERPINE1,VEGFA	92 (17)
PLAUR	1.622	transmembrane receptor		1.308	4.6e-05	CCL2,ITGB3,MYC,PLAU,PLAUR,SCN2A	139 (20)
TREM1		transmembrane receptor		1.898	6.2e-05	ATF3,CDK1,F3,GADD45B,GPRC5A,HAS1,HBEGF,IL6,LIF,MMP1,NEDD4L,NFKB2,NRIP3	125 (16)
FCGR2A		transmembrane receptor	Activated	2.213	0.000125	CCL2,F2RL1,IL6,SERPINE1,VEGFA	158 (21)
FAS		transmembrane receptor		-0.35	0.000144	ANXA2,CCL2,CRYBG1,F2RL1,F3,IL6,LDLR,MMP1,PDLIM7,PIK3CD,PLAU,SERPINE1,SORL1,TAGLN2,TGFB1,TNFAIP3,TUBA4A,VEGFA	129 (16)
TNFRSF1A		transmembrane receptor		1.095	0.000151	ABCC3,CCL2,GHR,IL6,MMP1,PLAU,SERPINE1,SOX6,SRC,TGFB1,VEGFA	143 (18)
TNFRSF12A		transmembrane receptor			0.000155	CCL2,IL6,MMP1,PPARGC1A	72 (9)
AGER		transmembrane receptor	Activated	2.18	0.000302	CCL2,F3,IL6,PDGFB,SERPINE1,TGFB1,VEGFA	85 (16)
TNFRSF1B		transmembrane receptor		1.621	0.000435	ABCC3,IL6,MMP1,NFKB1,SERPINE1,SRC,TNFAIP3,TYMP	105 (16)
CD14		transmembrane receptor		1.47	0.000483	CCL2,F3,IL6,NFKB1,TGFB1,TNFAIP3	118 (14)
IL9R		transmembrane receptor			0.000622	BCL3,IL6,MYC	62 (7)
TLR4		transmembrane receptor	Activated	2.923	0.00105	ATF3,CCL2,DUSP2,F3,HBEGF,IL6,JAG1,MMP1,MYC,NFKB1,NFKB2,PTGES,SPHK1,ST3GAL1,TGFB1,TNFAIP3	133 (15)
IFNLR1		transmembrane receptor			0.0011	ATF3,IL6,LIF,MYC,TNFAIP3	71 (9)
LY96		transmembrane receptor			0.00179	IL6,MMP1,NFKB1	86 (14)
CD40		transmembrane receptor		1.798	0.00206	ATF4,CCL2,F3,IL6,MYC,NFKB1,NFKB2,SERPINE1,SMAD7,TNFAIP3,VEGFA	101 (16)
ITGB4		transmembrane receptor			0.00268	IL6,MMP1,VEGFA	133 (18)
SELP		transmembrane receptor		0.651	0.00307	CCL2,F3,IL6,PLAUR	146 (16)
TLR2		transmembrane receptor		1.818	0.00336	ATF3,CCL2,IL6,IRAK1,MMP1,NFKB1,SLC40A1,TGFB1,VDR	160 (16)
TLR1		transmembrane receptor			0.00446	IL6,TNFAIP3,VDR	117 (18)
TNFRSF14		transmembrane receptor			0.00457	F2RL1,MMP1	100 (11)
LRP6		transmembrane receptor			0.00462	IL6,MYC,PPARGC1A,TGFB1	104 (12)
TLR3		transmembrane receptor	Activated	2.896	0.00579	ATF3,CCL2,FURIN,GADD45B,IL6,MMP1,NFKB1,PIK3CD,PROCR,PTGES,SERPINE1	126 (15)
ITGA2	0.385	transmembrane receptor			0.00596	IL6,ITGA5,MMP1	129 (20)
SELL		transmembrane receptor			0.00632	IL6,TGFB1	87 (13)
MARCO		transmembrane receptor			0.00632	IL6,NFKB1	60 (7)
IL18RAP		transmembrane receptor			0.00632	IL32,IL6	76 (13)
CD3E		transmembrane receptor			0.00655	IL6,MYC,NFKB1,PIK3CD,SPHK1	148 (21)
TYROBP		transmembrane receptor			0.0072	CCL2,IL6,ITGA5,SLC1A5	137 (20)
ICAM1		transmembrane receptor		1.979	0.00781	IL6,MYC,TGFB1,VEGFA	91 (19)
ITGB2		transmembrane receptor		-0.106	0.00781	GADD45B,IL6,TGFB1,VEGFA	138 (20)
OLR1		transmembrane receptor		1.067	0.00913	CCL2,IL6,MMP1,TGFB1	137 (16)
MPL		transmembrane receptor			0.0106	ITGB3,MYC
IL6R		transmembrane receptor	Activated	2.187	0.0117	ABCC3,CCL2,IL6,TGFB1,VEGFA
ITGA4		transmembrane receptor			0.0131	ITGA5,TNFAIP3
GPC1		transmembrane receptor			0.0131	ITGB3,VEGFA
PRLR		transmembrane receptor			0.0134	GHR,MYC,VDR
IL17RB		transmembrane receptor			0.0158	IL6,TGFB1
TLR9		transmembrane receptor		1.838	0.0162	ATF3,FURIN,GADD45B,IL6,PROCR,SERPINE1,SPHK1,ST3GAL5,TGFB1
PLXND1		transmembrane receptor			0.0179	VEGFA
TNFRSF25		transmembrane receptor			0.0187	CCL2,IL6
IL7R		transmembrane receptor			0.0192	EPHB2,IL6,KCNQ1OT1,REEP1,SRC
TNFRSF11B		transmembrane receptor			0.0252	CA2,IL6
IL2RB		transmembrane receptor			0.0252	CCL2,MYC
KIT		transmembrane receptor			0.028	CCL2,IL6,LIF,MYC,PRKCQ
TLR5		transmembrane receptor			0.0282	ATF3,IL6,MMP1
CSF2RB		transmembrane receptor			0.0288	IL6,MYC
EDNRA		transmembrane receptor			0.0288	ECE1,TGFB1
SIGIRR		transmembrane receptor			0.0325	IL6,IRAK1
FCGR1A		transmembrane receptor			0.0325	F3,IL6
LEPR		transmembrane receptor		0.447	0.0347	GADD45B,IL6,LDLR,LIF,PPARGC1A,SERPINE1,TGFB1
IL1RAPL1		transmembrane receptor			0.0355	IL6
IL11RA		transmembrane receptor			0.0364	RPE65,TGFB1
CD22		transmembrane receptor			0.0405	IL6,MYC
ITGA6		transmembrane receptor			0.0405	ITGA3,VEGFA
TREM2		transmembrane receptor			0.0405	IL6,TNFAIP3
TLR8		transmembrane receptor			0.0439	CCL2,IL6,VDR
ITGA5	3.32	transmembrane receptor			0.0439	PLAU,PLAUR,PXN
GHR	-2.411	transmembrane receptor			0.0439	GHR,IL6,MYC
IFNAR1		transmembrane receptor			0.044	ATF3,IL6,LIF,MYC,SERPINE1,TNFAIP3
MSR1		transmembrane receptor			0.0447	IL6,NFKB1
TNFRSF18		transmembrane receptor			0.0447	CCL2,IL6
LILRB3		transmembrane receptor			0.0447	ADAM19,IL6
ADIPOR1		transmembrane receptor			0.0491	IL6,PPARGC1A
TLR7		transmembrane receptor	Activated	2.339	0.0492	ATF3,CCL2,IL6,NFKB1,PLAU,TNFAIP3
IL10RA		transmembrane receptor	Inhibited	-2.53	0.0534	CA2,DDIT4,EDNRB,GHR,IL6,PPARGC1A,PROCR,SULT1C2,TGFB1,UPP1
IGF1R		transmembrane receptor	Activated	2.236	0.323	CDK1,IL6,MYC,PLAU,TGFB1,VEGFA
FMR1		translation regulator		-0.44	0.000322	ENO1,KCND2,MAP1B,PCLO,PFKP,PFN1	101 (7)
EIF3I		translation regulator			0.0179	SERPINE1
CPEB1		translation regulator			0.0288	IL6,MYC
EIF4E2		translation regulator			0.0355	EGFR
EIF4E		translation regulator		1.982	0.0381	EGFR,MYC,PLAUR,SPHK1,TP53BP2,UPP1
TP53		transcription regulator		0.31	6.57e-16	AATF,ACLY,ACTN1,ADA,AKAP12,ANXA2,ARPC1B,ATF3,ATF4,BCL3,BDKRB2,BHLHE40,BMP1,CAMLG,CCL2,CDK1,COL9A1,CSRP1,CYP26B1,DBP,DDIT4,DGKA,DUSP2,EGFR,EPHA2,F3,FGF13,FSTL3,G6PD,GADD45B,GLS2,HBEGF,IL6,ILK,KCNN4,LIF,LIMK2,LPIN1,MAP2K1,MAP2K6,MMP1,MVP,MYC,MYH9,NFKB1,NFKB2,PALLD,PANK1,PDGFB,PEG3,PFKP,PFN1,PHLDA3,PLAU,PLAUR,RUNX1,SERPINE1,SGK1,SMAD7,SMURF1,SPHK1,SQOR,SRC,SSH1,TAGLN2,TGFB1,TMSB10/TMSB4X,TNFRSF10B,T…	155 (17)
[truncated: 1,920 more rows]

## Sheet: TGFB TNFA_overlap_2.5 ng
© 2000-2017 QIAGEN. All rights reserved.
[truncated: 2,683 more rows]

[truncated: 4 more sheets: TGFB TNFA_overlap_5 ng, TGFB TNFA_overlap_10 ng, TGFB TNFA_overlap_20ng, TGFB TNFA_overlap_40ng]
